# Supplementary material for: Activity-based cell sorting reveals responses of uncultured archaea and bacteria to substrate amendment
Source: ISME J. 2020 Sep 4;14(11):2851–61. doi: 10.1038/s41396-020-00749-1 (PMC7784905; doi:10.1038/s41396-020-00749-1)
Supplement: Supplementary file 7 — SI Bioinformatics files [file 41396_2020_749_MOESM7_ESM.zip]

Archive with 22 entries (22 files):
- asv_count_table_post_decontam.csv
- __MACOSX/._asv_count_table_post_decontam.csv
- FeatureID_ASVID_Taxa.csv
- __MACOSX/._FeatureID_ASVID_Taxa.csv
- FS5_code_ISME.Rmd
- __MACOSX/._FS5_code_ISME.Rmd
- organism_removed_from_decontam_0.5prev.csv
- __MACOSX/._organism_removed_from_decontam_0.5prev.csv
- qiime2_output_asv_count_table.csv
- __MACOSX/._qiime2_output_asv_count_table.csv
- qiime2_output_stats.csv
- __MACOSX/._qiime2_output_stats.csv
- qiime2_output_taxonomy_table.csv
- __MACOSX/._qiime2_output_taxonomy_table.csv
- regression_model.csv
- __MACOSX/._regression_model.csv
- sampledata.csv
- __MACOSX/._sampledata.csv
- Shannon_index_padjusted.csv
- __MACOSX/._Shannon_index_padjusted.csv
- taxonomy_table_post_decontam.csv
- __MACOSX/._taxonomy_table_post_decontam.csv
