# Supplementary material for: Activity-based cell sorting reveals responses of uncultured archaea and bacteria to substrate amendment
Source: ISME J. 2020 Sep 4;14(11):2851–61. doi: 10.1038/s41396-020-00749-1 (PMC7784905; doi:10.1038/s41396-020-00749-1)
Supplement: Supplementary file 7 — SI Bioinformatics files [file 41396_2020_749_MOESM7_ESM.zip › FeatureID_ASVID_Taxa.csv]

Feature_ID	ASV_ID	Domain	Phylum	Class	Order	Family	Genus
0dc604ec0afb867721bec814b50999ae	ASV1	Bacteria	Actinobacteria	Actinobacteria	Corynebacteriales	Corynebacteriaceae	Corynebacterium 1
10fc142166448285c95f93f33bd751de	ASV2	Bacteria	Thermotogae	Thermotogae	EM3	uncultured Thermotogales bacterium	D
1054be622e169d2c789822376a206e0b	ASV3	Bacteria	Spirochaetae	Spirochaetes	Spirochaetales	Leptospiraceae	uncultured
b7f6e600f6343c219ab9ef517ec76e8c	ASV4	Bacteria	Firmicutes	Bacilli	Bacillales	Staphylococcaceae	Staphylococcus
b5d55ea0e7da2108c497a9adc822560c	ASV5	Bacteria	Proteobacteria	Deltaproteobacteria	Desulfarculales	Desulfarculaceae	Desulfatiglans
61971df11027b868b49dceb708367a83	ASV6	Archaea	Woesearchaeota (DHVEG-6)
a7d6378b393e8b2e4e40dd180ad1ab8f	ASV7	Archaea	Woesearchaeota (DHVEG-6)
0200214e72a6bbc441e0bd1115a22b6a	ASV8	Archaea	Aigarchaeota	Aigarchaeota Incertae Sedis	Unknown Order	Unknown Family	Candidatus Caldiarchaeum
0083ec70e42472f183f7bf1ba39184ba	ASV9	Bacteria	Firmicutes	Clostridia	Clostridiales	Lachnospiraceae	[Eubacterium] ruminantium group
ef425f45c76a5d637670977783f886e1	ASV10	Bacteria	Latescibacteria	uncultured Latescibacteria bacterium	D	5	D
9f04d4582c00cc1372a4a536aaa64d65	ASV11	Bacteria	Gemmatimonadetes	Gemmatimonadetes	Gemmatimonadales	Gemmatimonadaceae	Gemmatimonas
00a96fbd0ac34bfd245f9c24f8737f7d	ASV12	Bacteria	Firmicutes	Clostridia	Clostridiales	Lachnospiraceae	Blautia
1165d3261922ce0d5f199f6aaef20c17	ASV13	Bacteria	Chloroflexi	Anaerolineae	Anaerolineales	Anaerolineaceae	uncultured
dd8d6571e520fab6cd92123f17d950fc	ASV14	Unassigned	Unassigned	Unassigned	Unassigned	Unassigned	Unassigned
5a6a42ed82669c3a634cb9bdeaa91ae7	ASV15	Bacteria	Tenericutes	Mollicutes	Mycoplasmatales	Mycoplasmataceae	Mycoplasma
f63ae4f6678b5c0c3f313f9c0e11b61f	ASV16	Bacteria
71f7456a2c71a99dd60b9d3b90b031b0	ASV17	Archaea	Lokiarchaeota	uncultured archaeon	D	5	D
99237985aabe64f9be1b083550cd983f	ASV18	Bacteria	Proteobacteria	Deltaproteobacteria	Desulfarculales	Desulfarculaceae	Desulfatiglans
40029d57ef1f20d266a467cedf8bc634	ASV19	Archaea	Bathyarchaeota	uncultured crenarchaeote	D	5	D
55ca5544287ba5509fbec0efe0893610	ASV20	Bacteria	Thermotogae	Thermotogae	EM3	uncultured Thermotogales bacterium	D
d89ce3314952a964861fe8ba95ef35a1	ASV21	Bacteria	Chloroflexi	Anaerolineae	Anaerolineales	Anaerolineaceae	uncultured
8676989a4b5edf205f9fe904dd03d185	ASV22	Bacteria	Proteobacteria	Alphaproteobacteria	Rhizobiales	Rhodobiaceae	uncultured
698f82ae80f217ec3befa54848cb46a0	ASV23	Bacteria	Armatimonadetes	uncultured	uncultured Firmicutes bacterium	D	6
ea5ad14d478d92d18c40ce35760b4b9c	ASV24	Archaea	Woesearchaeota (DHVEG-6)	uncultured crenarchaeote	D	5	D
973be3a291e57ffc5d316119f6a0236a	ASV25	Bacteria	Bacteroidetes	Flavobacteriia	Flavobacteriales	Flavobacteriaceae	Winogradskyella
c1dfa382eef43fd5f92771aa57552dc7	ASV26	Bacteria	Proteobacteria	Betaproteobacteria	Burkholderiales	Comamonadaceae
f55f5a72b131a231dee747eeea239465	ASV27	Bacteria	Fervidibacteria	uncultured bacterium	D	5	D
e9e3dd9ec26ec854537044b9ad34a6c7	ASV28	Bacteria	Calescamantes
02301f7d1e08451a4244ccf9407ca8a8	ASV29	Bacteria	Proteobacteria	Alphaproteobacteria	Rhodobacterales	Rhodobacteraceae
f6d1ac9c68c141eb3e0c0552eb304a77	ASV30	Bacteria	Bacteroidetes	Cytophagia	Cytophagales	Cytophagaceae	Adhaeribacter
fe9a5980704285a959aabb88f0340e75	ASV31	Bacteria	BRC1
0251862349433b10bd7dd11366ac6566	ASV32	Bacteria	Planctomycetes	Phycisphaerae	mle1-8	uncultured bacterium	D
0286c2dc7b6aaebfc7e785391d844418	ASV33	Archaea	Aigarchaeota	Aigarchaeota Incertae Sedis	Unknown Order	Unknown Family	Candidatus Caldiarchaeum
8aea2e36d7496ca20b7517582354a86a	ASV34	Bacteria	Fervidibacteria	uncultured bacterium	D	5	D
6a557b68cf438faed48233aadf012d20	ASV35	Bacteria	Armatimonadetes	uncultured
c769e35fb2aa73d09056c99f6c100174	ASV36	Bacteria	Chloroflexi	S085	uncultured bacterium	D	6
310ea3903963b604a925055100bfa693	ASV37	Bacteria	Proteobacteria	Alphaproteobacteria	Rhizobiales	Xanthobacteraceae	Xanthobacter
4cac7f4d7ca6cd96ab480eb64a53c32b	ASV38	Bacteria	Proteobacteria	Deltaproteobacteria	Bdellovibrionales	Bacteriovoracaceae	HotSeep-1
7110a307744b7be514b7fe7a889fb19e	ASV39	Bacteria	Deferribacteres	Deferribacteres Incertae Sedis	Unknown Order	Unknown Family	Caldithrix
0356b8bf9fd15d2b45124228f1e8a464	ASV40	Bacteria	Proteobacteria	Alphaproteobacteria	Rhizobiales	Hyphomicrobiaceae	Devosia
de994266986d0ab3e22c7979a250498a	ASV41	Bacteria	Chloroflexi	Anaerolineae	Anaerolineales	Anaerolineaceae	uncultured
98f3c5a017964c2718d25dfaad8add3d	ASV42	Bacteria	Planctomycetes	vadinHA49	uncultured bacterium	D	6
209d2a7b32e4fd9500896c1910760c01	ASV43	Bacteria	Microgenomates	Candidatus Woesebacteria	uncultured bacterium	D	6
0542b78c2e2afb1af3e7a3320cb73784	ASV44	Bacteria	Acetothermia	Unknown Class	Unknown Order	Unknown Family	Candidatus Acetothermus
ce4a22d9f989d4d6a9d50062053e8965	ASV45	Archaea	Euryarchaeota	Thermoplasmata	Thermoplasmatales	Marine Benthic Group D and DHVEG-1	uncultured archaeon
9f0e9474307453cfebc7ac712df85040	ASV46	Bacteria	GAL15	uncultured bacterium	D	5	D
6fd05e11fe57bb5ba9fd3b0fdd8b80f1	ASV47	Bacteria	Firmicutes	Bacilli	Lactobacillales	Leuconostocaceae	Leuconostoc
7f46a21833389f7008ae9f25ca269519	ASV48	Bacteria	Fervidibacteria	uncultured bacterium	D	5	D
6c5f4f9666d82b1bedf94e99acfe6741	ASV49	Bacteria	Actinobacteria	Thermoleophilia	Solirubrobacterales	Patulibacteraceae	Patulibacter
31f3c43b665e283729e1ead532485ace	ASV50	Bacteria	Fervidibacteria	uncultured bacterium	D	5	D
aaa519d0215eb06021ad3d67df8202cd	ASV51	Bacteria	Armatimonadetes	uncultured
03f4d4e82682645d5cf42cd332527987	ASV52	Bacteria
17de97ea7eac92e78207aa219c7071b3	ASV53	Bacteria	Actinobacteria	Actinobacteria	Corynebacteriales	Nocardiaceae	Williamsia
3f12a3a28c4c700d8839fe8d82ffea84	ASV54	Bacteria
f558b2f630399ffab9d713bfcae851a5	ASV55	Bacteria	Thermotogae	Thermotogae	EM3	uncultured Thermotogales bacterium	D
a2c634cf5fe9210d898d085d02635949	ASV56	Archaea	Thaumarchaeota	Marine Group I	Unknown Order	Unknown Family	Candidatus Nitrosopumilus
309eee3e7f4bb3d2e96de87cebf06224	ASV57	Bacteria	Actinobacteria	Thermoleophilia	Solirubrobacterales	Elev-16S-1332	uncultured bacterium
6ced80375f1b9c942a7a298388e96216	ASV58	Bacteria
bcab7780a5ee55620d546c525a0d2c31	ASV59	Bacteria	Actinobacteria	Actinobacteria	Micrococcales	Intrasporangiaceae
e1a571b9c5f631191c188d85ecc0c987	ASV60	Bacteria	Acidobacteria	Solibacteres	Solibacterales	Solibacteraceae (Subgroup 3)	Paludibaculum
15c6199023bc6e28cf83f14b19720efc	ASV61	Bacteria	Chloroflexi	Anaerolineae	Anaerolineales	Anaerolineaceae	uncultured
1c3909281b12befbc7057bfa24c6f439	ASV62	Bacteria	Acidobacteria	Subgroup 21	uncultured bacterium	D	6
966d8c465b1c1d448cc9b74ff19410aa	ASV63	Bacteria	Thermodesulfobacteria	Thermodesulfobacteria	Thermodesulfobacteriales	Thermodesulfobacteriaceae	Caldimicrobium
aa0375143e5a526b9a3b5e511feb1c7a	ASV64	Bacteria	Chloroflexi	Dehalococcoidia	vadinBA26	uncultured bacterium	D
363635a8dbc5ab33d98eae74ab13ffcd	ASV65	Archaea	Bathyarchaeota
3b63c6525fdd7c0af430c41866eb4157	ASV66	Bacteria	Firmicutes	Bacilli	Bacillales	Staphylococcaceae	Staphylococcus
0b877b6331620550732deed2e7106125	ASV67	Bacteria	Chloroflexi	Dehalococcoidia	GIF3	uncultured bacterium	D
342d1b4ef199b8d330c95fe805e8487e	ASV68	Bacteria	Acidobacteria	Solibacteres	Solibacterales	Solibacteraceae (Subgroup 3)	Paludibaculum
4d28f898e8a753a2f0d0efdb283b0623	ASV69	Archaea	Woesearchaeota (DHVEG-6)
9d2a3fe2f7cf038e524a02ccd34b872c	ASV70	Bacteria	Parcubacteria	uncultured Microgenomates group bacterium	D	5	D
649f026cd615015b1c0f8e760d309122	ASV71	Archaea	Crenarchaeota	Thermoprotei	Thermoproteales	Thermoproteaceae	Pyrobaculum
5d12f35dc0fb340427a899060a8f8ac4	ASV72	Bacteria	Planctomycetes	Phycisphaerae	MSBL9	uncultured bacterium	D
75aae65e2d4ec4b7defad0b7547d6fcd	ASV73	Bacteria	Proteobacteria	Alphaproteobacteria	Rhizobiales	Methylobacteriaceae	Methylobacterium
e7c2c171be5ef785791bb5a3a49fb3b5	ASV74	Bacteria
42980f5022a51f9e34a06b5048a9ced5	ASV75	Bacteria	Proteobacteria	Gammaproteobacteria	Xanthomonadales	Xanthomonadaceae	Thermomonas
68bcd8805e49c819041cec620e13805f	ASV76	Bacteria	Firmicutes	Clostridia	Clostridiales	Family XI	Ezakiella
d4263873dfde10ee5059a11b5fb34d40	ASV77	Bacteria	Proteobacteria	Betaproteobacteria	Burkholderiales	Comamonadaceae	Tepidimonas
0548b11b6de90319756016a02baab332	ASV78	Bacteria	Proteobacteria	Gammaproteobacteria	Pasteurellales	Pasteurellaceae	Aggregatibacter
0573efeda9e36cc8a0103378c7254bd5	ASV79	Archaea	Aigarchaeota	Aigarchaeota Incertae Sedis	Unknown Order	Unknown Family	Candidatus Caldiarchaeum
4209f824e72c34a7da1ef16db045e3e9	ASV80	Bacteria	Ignavibacteriae	Ignavibacteria	Ignavibacteriales	BSV26	uncultured bacterium
5270bb4d2cde2c57dbf4a8b87553de51	ASV81	Bacteria	Actinobacteria	Actinobacteria	Micrococcales	Dermabacteraceae	Brachybacterium
ebd9841633e525b51545835bce561cf8	ASV82	Bacteria	LCP-89	uncultured bacterium	D	5	D
1925b1223c4d5d6ec2a2510aedb0d3cd	ASV83	Bacteria	Actinobacteria	Actinobacteria	Bifidobacteriales	Bifidobacteriaceae	Bifidobacterium
aa4bf2ea4cc350a775a73c00fb7181fe	ASV84	Bacteria	Chloroflexi	Anaerolineae	Anaerolineales	Anaerolineaceae	uncultured
99e6a0023111a235414b5f3529cd21c4	ASV85	Bacteria	Proteobacteria	Deltaproteobacteria	Desulfarculales	Desulfarculaceae	Desulfatiglans
72049b4dd8f0a43fb1dbb86fdd2deaee	ASV86	Bacteria	Parcubacteria	uncultured Aquificales bacterium	D	5	D
7d081e8c518acfa38a7567040b79ebfb	ASV87	Bacteria	Planctomycetes	Planctomycetacia	Planctomycetales	Planctomycetaceae	Planctomyces
27c11b5cf7b66a7aafe8d2c2bf1317a9	ASV88	Archaea	Woesearchaeota (DHVEG-6)
c576d06f521adfc6403025ab9dbd356a	ASV89	Bacteria	Actinobacteria	Actinobacteria	Micrococcales	Intrasporangiaceae
f62e02eef1483dfdb56454f00dbfa4f1	ASV90	Bacteria	Aerophobetes	uncultured bacterium	D	5	D
1698908c8258419bb0280f935088f1e4	ASV91	Bacteria	Firmicutes	Clostridia	Clostridiales	Ruminococcaceae	Ruminococcus 1
dc3cafd993c8532fdd185311246cea21	ASV92	Bacteria	Cloacimonetes	MSBL8	uncultured bacterium	D	6
7ae808cd4ae2caf0e35da0589ee28745	ASV93	Bacteria	Latescibacteria	uncultured soil bacterium	D	5	D
ec1efd53bae78ac3b1f2c2985a6761ed	ASV94	Bacteria	Bacteroidetes	Flavobacteriia	Flavobacteriales	Flavobacteriaceae	NS3a marine group
149d771653726513dde12aa6c803f1cf	ASV95	Bacteria	Proteobacteria	Gammaproteobacteria	Enterobacteriales	Enterobacteriaceae
22c5f863b482b7afe4695e5d1955f61f	ASV96	Bacteria	Armatimonadetes	uncultured	uncultured Firmicutes bacterium	D	6
f2c17d16caad459b50e27786e14c9e98	ASV97	Bacteria	Chloroflexi	Dehalococcoidia	GIF3	uncultured bacterium	D
ad7889612bbcd4b5947bc3910c7fa4ef	ASV98	Bacteria	Fervidibacteria	uncultured bacterium	D	5	D
4a9d9fa4b3e619f2d61943caa067bc9c	ASV99	Bacteria	Proteobacteria	Gammaproteobacteria	Xanthomonadales	Xanthomonadaceae	Xanthomonas
0143c8653306c4277a471840053df6d5	ASV100	Bacteria	Ignavibacteriae	Ignavibacteria	Ignavibacteriales	BSV26	uncultured bacterium
06f825b512d903b9230e1a55d87359ee	ASV101	Bacteria	Firmicutes	Bacilli	Lactobacillales	Streptococcaceae	Streptococcus
06fbdd0723e15d853ad5ccf20cab0698	ASV102	Archaea	Thaumarchaeota	Thaumarchaeota Incertae Sedis	Unknown Order	Unknown Family	Candidatus Nitrosocaldus
1595b8a2a5142dc5ecc90441c3979cbb	ASV103	Bacteria	Ignavibacteriae	Ignavibacteria	Ignavibacteriales	Ignavibacteriaceae	Ignavibacterium
d3bbe1b21cf00765202403b2456c98f4	ASV104	Bacteria	AC1	uncultured organism	D	5	D
22a14d86b3c4632d749d122a2eb4c39a	ASV105	Bacteria	Actinobacteria	Actinobacteria	Micrococcales	Cellulomonadaceae	Cellulomonas
bf8b559711beea207ee3ab2f9df87604	ASV106	Bacteria	Actinobacteria	Actinobacteria	Propionibacteriales	Nocardioidaceae	Marmoricola
2a2052f7b9f27174bee29beb35e1f79c	ASV107	Bacteria	Chloroflexi	Dehalococcoidia	GIF3	uncultured bacterium	D
fffaf1c4e83d721183b570780c50a2c7	ASV108	Bacteria	Parcubacteria	uncultured Aquificales bacterium	D	5	D
2bc4e12ff2e6fec43d86998ed3b07f29	ASV109	Unassigned	Unassigned	Unassigned	Unassigned	Unassigned	Unassigned
9e4e64ff7b8f0548f367cb5ce50b9276	ASV110	Archaea	Woesearchaeota (DHVEG-6)
321269503ab85f5694ee7dd133a67eab	ASV111	Bacteria	BP4
b3b99c7e3a0d655fd4aeadf93820978c	ASV112	Bacteria	Aminicenantes	uncultured bacterium	D	5	D
0791d9236deb399cb1beae634085d2e3	ASV113	Bacteria	Thermotogae	Thermotogae	EM3	uncultured Thermotogales bacterium	D
dee074e878e1d5e09d5d4841882cb231	ASV114	Bacteria	Proteobacteria	Betaproteobacteria	Hydrogenophilales	Hydrogenophilaceae	uncultured
07a99e7918bef0410508a6e192b70474	ASV115	Bacteria	Firmicutes	Bacilli	Bacillales	Staphylococcaceae	Jeotgalicoccus
76ef849cc891dab81ddaf5b878438e83	ASV116	Bacteria	Verrucomicrobia	Verrucomicrobiae	Verrucomicrobiales	Verrucomicrobiaceae	Prosthecobacter
084ecb93955861a3a7796d612e1d7e0a	ASV117	Bacteria	Acidobacteria	Blastocatellia	Blastocatellales	Blastocatellaceae (Subgroup 4)	24-Nov
1a849ed47f1d351d95aeb0c24d97cff7	ASV118	Bacteria	Cyanobacteria	Cyanobacteria	SubsectionI	FamilyI	Synechococcus
07e999fa91542bac3691c279212088ce	ASV119	Archaea	Woesearchaeota (DHVEG-6)	unidentified archaeon	D	5	D
0a165844daf38d8ce2008c94a5b4565e	ASV120	Bacteria	Proteobacteria	Alphaproteobacteria	Rickettsiales	Holosporaceae	uncultured
2b8313923596f09c18a4b6802c632b36	ASV121	Bacteria	Bacteroidetes	Flavobacteriia	Flavobacteriales	Flavobacteriaceae	Flavobacterium
c77793dcd92984ca77200a5124731eab	ASV122	Archaea	Crenarchaeota	Thermoprotei	Thermoproteales	Thermoproteaceae	Pyrobaculum
34d51d8b9e658b69761d79dbb6240eab	ASV123	Bacteria	RBG-1 (Zixibacteria)	uncultured bacterium	D	5	D
41e6c0b55654af1d5cd503359fb77d18	ASV124	Bacteria	Parcubacteria	uncultured Microgenomates group bacterium	D	5	D
137092874ec2439f4134826bbff5848a	ASV125	Bacteria	Proteobacteria	Betaproteobacteria	Hydrogenophilales	Hydrogenophilaceae	Tepidiphilus
6c4f25b9ec95a605d49a0e0e8ea03d4d	ASV126	Bacteria	Bacteroidetes	Bacteroidetes BD2-2
e17bfed249a660d4e7fae5967e3052f0	ASV127	Bacteria	Bacteroidetes	Flavobacteriia	Flavobacteriales	Flavobacteriaceae	Gillisia
f37fc1dccfeba0004cbeb4f1ad6083c6	ASV128	Archaea	Euryarchaeota	Thermoplasmata	Thermoplasmatales	Marine Benthic Group D and DHVEG-1	uncultured archaeon
1cde11487bbf3a5807ba4fccab09a085	ASV129	Bacteria	Dictyoglomi	Dictyoglomia	Dictyoglomales	Dictyoglomaceae	Dictyoglomus
c757ad670c5d796cb866c941c62c4e33	ASV130	Bacteria	BP4	uncultured bacterium	D	5	D
ce72168fbf5e3e014ce3bb524e664041	ASV131	Archaea	Aigarchaeota	Aigarchaeota Incertae Sedis	Unknown Order	Unknown Family	Candidatus Caldiarchaeum
668352ba5727699306615c74cb206e2a	ASV132	Bacteria	Cyanobacteria	Cyanobacteria	SubsectionI	FamilyI	Synechococcus
5fad1c7860228cd9860d45666fdb3007	ASV133	Bacteria	Actinobacteria	Actinobacteria	Frankiales	uncultured	uncultured bacterium
05c2d2963f606b1530be56ab8ce2e427	ASV134	Archaea	Aigarchaeota	Aigarchaeota Incertae Sedis	Unknown Order	Unknown Family	Candidatus Caldiarchaeum
43ffc2c3b6042e0a2f0194240b95b760	ASV135	Bacteria	Atribacteria	uncultured bacterium	D	5	D
091ea2e9dd2f13d99465bbf3d20d6979	ASV136	Bacteria	Aquificae	Aquificae	Aquificales	Aquificaceae	Thermocrinis
0920dcf0f62fb2b3ab9e32f1c4edec37	ASV137	Bacteria	Proteobacteria	Betaproteobacteria	Burkholderiales	Comamonadaceae	Pelomonas
334b65ac7ccdcd0b8dab50433242314c	ASV138	Bacteria	Chloroflexi	Dehalococcoidia
42c4ad8258e5ae1d878307dd458b5990	ASV139	Bacteria	Bacteroidetes	Cytophagia	Cytophagales	Cytophagaceae	Larkinella
fa96cbd7b2df953f48e159b78c51527d	ASV140	Bacteria	Planctomycetes	Phycisphaerae
3a3c8227154b22ee16305339e2d6567e	ASV141	Bacteria	Acidobacteria	Blastocatellia	Blastocatellales	Blastocatellaceae (Subgroup 4)	24-Nov
1dd135f20f31e28990e77ce87dc190ba	ASV142	Archaea	Aigarchaeota	Aigarchaeota Incertae Sedis	Unknown Order	Unknown Family	Candidatus Caldiarchaeum
0960f1791ef96da99433bbf2721a100a	ASV143	Archaea	Aigarchaeota	Aigarchaeota Incertae Sedis	Unknown Order	Unknown Family	Candidatus Caldiarchaeum
3280fd763eb9da9fd46627b8976532b4	ASV144	Archaea	Crenarchaeota	Thermoprotei	Thermoproteales	Thermoproteaceae	Pyrobaculum
0b36c352632cb1346cdc7d73f9fb376c	ASV145	Bacteria	Bacteroidetes	Flavobacteriia	Flavobacteriales	Cryomorphaceae	uncultured
9b211114a71b3a2af84579e5e024c157	ASV146	Bacteria	Chloroflexi	Anaerolineae	Anaerolineales	Anaerolineaceae	uncultured
826c3474a9d7f1f9ba0373b8830a5e6d	ASV147	Bacteria	Planctomycetes	Planctomycetacia	Planctomycetales	Planctomycetaceae	uncultured
e0f34b461c10d03d9d10e4554a82f1b3	ASV148	Bacteria	Actinobacteria	Actinobacteria	Bifidobacteriales	Bifidobacteriaceae
e6ef67cff7e6c760ddb9acd17d26bc1b	ASV149	Bacteria	Actinobacteria	Nitriliruptoria	Euzebyales	Euzebyaceae	uncultured
5a3299e5b94af3d0f02db64218a324c9	ASV150	Archaea	Bathyarchaeota	uncultured crenarchaeote	D	5	D
e0134b0846a62b71da8ee07311f47641	ASV151	Bacteria	Verrucomicrobia	Spartobacteria	Chthoniobacterales	01D2Z36	uncultured Verrucomicrobia bacterium
41da35ff80064aac76747fbca41c6663	ASV152	Bacteria	Proteobacteria	Gammaproteobacteria	Alteromonadales	Alteromonadaceae	Glaciecola
09d753b1ba56410debb45525f309d8e9	ASV153	Archaea	Bathyarchaeota	uncultured archaeon	D	5	D
09de3dde6c465b74bcb8e6f8a478e4e0	ASV154	Bacteria	Actinobacteria	Actinobacteria	Corynebacteriales	Nocardiaceae	Rhodococcus
09e996f449e880d1fd8f27d59e8d8b11	ASV155	Bacteria	Firmicutes	Bacilli	Lactobacillales	Lactobacillaceae	Lactobacillus
a81f8f38c799928beeea5f5eea302c27	ASV156	Archaea	Woesearchaeota (DHVEG-6)	unidentified archaeon	D	5	D
145b90f07ab442d839cdbc49d7a9690b	ASV157	Bacteria	Proteobacteria	Alphaproteobacteria	Sphingomonadales	Sphingomonadaceae	Sphingomonas
9e99352bb5f64f3d12883718eaa6ff3f	ASV158	Bacteria	Fervidibacteria	uncultured bacterium	D	5	D
ee5686f6044c987f28e463a23fdfbacb	ASV159	Bacteria	Bacteroidetes	Bacteroidia	Bacteroidales	Prevotellaceae	Alloprevotella
6f7133691282acac5a5c325e9349fb85	ASV160	Bacteria	Cyanobacteria	Chloroplast
dc28ffd39c539819af6e44cfda100f15	ASV161	Bacteria	Acidobacteria	Subgroup 6
0a68ec564e278b0246c920ad7de41880	ASV162	Bacteria	Firmicutes	Clostridia	Clostridiales	Lachnospiraceae	Blautia
600f762c0305433e6dcaac68fe898ab2	ASV163	Bacteria	Proteobacteria	Alphaproteobacteria	Rickettsiales	Mitochondria	Talaromyces purpureogenus
069a823c7dbe4546c6f263e94adfe128	ASV164	Bacteria	Cyanobacteria	Cyanobacteria	SubsectionI	FamilyI	Synechococcus
410a1a55ad49a0b1059d6edefd74087e	ASV165	Bacteria	Chloroflexi	Thermomicrobia	Thermomicrobiales	Thermomicrobiaceae	Thermomicrobium
bcd599d42ecce5fff9170bbdca8cc097	ASV166	Bacteria	Chloroflexi	Anaerolineae	Anaerolineales	Anaerolineaceae	uncultured
fbe04ede91135d0f0065183db938acc7	ASV167	Bacteria
3fc063c74fcda10d62e40fba61386334	ASV168	Archaea	Woesearchaeota (DHVEG-6)
0adbb04af12aceed962a26550e7a663b	ASV169	Bacteria	Proteobacteria	Alphaproteobacteria	Sphingomonadales
ae2f5b7f44f6c4bd1c4e66d919612dcd	ASV170	Bacteria	Proteobacteria	Gammaproteobacteria	Xanthomonadales	Xanthomonadaceae	Pseudoxanthomonas
3c0cbce08d1ef933cba82049b9ed866a	ASV171	Bacteria	Firmicutes	Clostridia	Clostridiales	Christensenellaceae	uncultured
05b18ec772b1068d4e5af85a64eaed0f	ASV172	Bacteria	Proteobacteria	Proteobacteria Incertae Sedis	Unknown Order	Unknown Family	Candidatus Thiobios
51a60023f2fe3502d993f86eb7287ab7	ASV173	Bacteria	Chloroflexi	Thermoflexia	Thermoflexales	Thermoflexaceae	Thermoflexus
85bcdeb5391d61a01a8c3652822c0e86	ASV174	Bacteria	Proteobacteria	Gammaproteobacteria	Pseudomonadales	Pseudomonadaceae	Pseudomonas
8ecd4927c16f216922b0841f7682bc91	ASV175	Bacteria	Bacteroidetes	Flavobacteriia	Flavobacteriales	Flavobacteriaceae
2caa49e8729e6feaf1056b8022060435	ASV176	Bacteria	Chloroflexi	Dehalococcoidia	GIF3	uncultured bacterium	D
b007f36712ad8776820d7d8e0c8b2c02	ASV177	Bacteria	Proteobacteria	Deltaproteobacteria	Desulfobacterales	Desulfobacteraceae	Desulfosarcina
0b7b813358723aac8896061241062db4	ASV178	Bacteria	Firmicutes	Bacilli	Bacillales	Staphylococcaceae	Staphylococcus
1e989de5cf02054baccd19047a28d079	ASV179	Bacteria	Proteobacteria	Gammaproteobacteria	Xanthomonadales	Xanthomonadaceae	Lysobacter
e36e3b02f60847c404b589b4d60ba402	ASV180	Bacteria	Proteobacteria	Betaproteobacteria	Burkholderiales	Comamonadaceae
f09979314993899e1b17a79f495a07da	ASV181	Bacteria	Aquificae	Aquificae	Aquificales	Aquificaceae	Thermocrinis
71eded100dbebada075af6445ecbe9b1	ASV182	Bacteria	Proteobacteria	Alphaproteobacteria	Rickettsiales	Mitochondria
0ba0d4c5a289facc80e0e481377a9e18	ASV183	Bacteria	Proteobacteria	Alphaproteobacteria	Rhizobiales	Phyllobacteriaceae	Mesorhizobium
74ff5f69c15f3cb969d26604d83c9a91	ASV184	Bacteria	Deinococcus-Thermus	Deinococci	Thermales	Thermaceae	Thermus
00b03c9d734841d1026e8bf5c87f742a	ASV185	Bacteria	Proteobacteria	Betaproteobacteria	Burkholderiales	Comamonadaceae	Pelomonas
2f9818d56dc36726de6fb8bb7a7fd012	ASV186	Bacteria	Ignavibacteriae	Ignavibacteria	Ignavibacteriales	PHOS-HE36	uncultured bacterium
d6a314f80829c197c138bbe8251b3b70	ASV187	Bacteria	Fibrobacteres	Fibrobacteria	Fibrobacterales	Fibrobacteraceae	uncultured
70b243523ec4fbf4f6bab74cf962dd34	ASV188	Bacteria	Chloroflexi	Anaerolineae	Anaerolineales	Anaerolineaceae	uncultured
3e197af51ee3f6d6648762ca8b34082f	ASV189	Bacteria	Actinobacteria	Thermoleophilia	Solirubrobacterales	Elev-16S-1332	uncultured bacterium
fb0145ddc58bdbc47fa97c48d898df6d	ASV190	Bacteria	WS1	uncultured bacterium	D	5	D
0d34e514b2d0d3a14fbfa27a9717f5ae	ASV191	Bacteria	Planctomycetes	Phycisphaerae	MSBL9	uncultured bacterium	D
524cdb97204f5265dbacb202e29f391c	ASV192	Archaea	Bathyarchaeota	uncultured crenarchaeote	D	5	D
389e62cca239f6ce02978877aa0a3173	ASV193	Bacteria	RBG-1 (Zixibacteria)	uncultured bacterium	D	5	D
f67106d07b885d4d811daca7688633ed	ASV194	Bacteria	Actinobacteria	Actinobacteria	Corynebacteriales	Corynebacteriaceae	Corynebacterium 1
aee9f354c80ca7baa872c3da2fe462c2	ASV195	Bacteria	Fervidibacteria	uncultured bacterium	D	5	D
616c7cfd13e5dd12f80d0a8d639dfc90	ASV196	Bacteria	Bacteroidetes	Cytophagia	Cytophagales	Cytophagaceae	Rufibacter
0c579d21280801f02a641e1608606927	ASV197	Bacteria	Actinobacteria	Actinobacteria	Micrococcales	Micrococcaceae	Micrococcus
a5072301cef316fcb3914d278fe370ba	ASV198	Bacteria	Proteobacteria	Betaproteobacteria	Burkholderiales	Oxalobacteraceae	Massilia
496ecde24f9ab698992413d3d4f04b5f	ASV199	Bacteria
6974a6e884ab56866f85aaab47deb185	ASV200	Archaea	Bathyarchaeota	uncultured archaeon	D	5	D
6ea8228cb56f8a62f932f0e613bca40e	ASV201	Bacteria	Omnitrophica	uncultured bacterium	D	5	D
f097b0112915d41d0401237493e74e1f	ASV202	Bacteria	Verrucomicrobia	OPB35 soil group
e4f56f34c8fd6f0e0bfd85afea1a939b	ASV203	Bacteria	Planctomycetes	Phycisphaerae	MSBL9	uncultured organism	D
a3ac68709f13608d8f4afed3634fe2a0	ASV204	Bacteria	Proteobacteria	Gammaproteobacteria	Pseudomonadales	Moraxellaceae	Psychrobacter
e1937d8c58e8c7378d69aef0bec9fe09	ASV205	Bacteria	Acidobacteria	Blastocatellia	Blastocatellales	Blastocatellaceae (Subgroup 4)	Blastocatella
392f38e98e455fa680f42f2710af9a37	ASV206	Bacteria	Chloroflexi	Dehalococcoidia	vadinBA26	uncultured bacterium	D
8a9f4e289453098a4175c07c6860aa14	ASV207	Archaea	Bathyarchaeota
2c7ae78dcf0d39174a7cbe8169e67ef1	ASV208	Bacteria	Bacteroidetes	Bacteroidia	Bacteroidia Incertae Sedis	Draconibacteriaceae	uncultured
60ebb4e6b032f25eca3143ac20f5ccf7	ASV209	Bacteria	Firmicutes	Clostridia	Clostridiales	Family XI	Finegoldia
0abbfbe53a5afe4fe0411538aae6a053	ASV210	Bacteria	Bacteroidetes	Sphingobacteriia	Sphingobacteriales	PHOS-HE51	uncultured bacterium
0c08bb90c7c98ba8b8615ec1de6580c6	ASV211	Bacteria	Bacteroidetes	Sphingobacteriia	Sphingobacteriales	Sphingobacteriaceae	Pedobacter
a907bca1ca91b8695a03a7e8182640c3	ASV212	Bacteria	Bacteroidetes	Bacteroidia	Bacteroidales	Prevotellaceae	Prevotella 6
d558e2cccabb5f3cc5e46de8be8ae007	ASV213	Bacteria	Tenericutes	Mollicutes	Mollicutes RF9
56908d6151ea9df4d4c1e9396f940c51	ASV214	Bacteria	Parcubacteria	uncultured Aquificales bacterium	D	5	D
0d6acce59270417b9cf0539da81dd4bc	ASV215	Bacteria	Bacteroidetes	Flavobacteriia	Flavobacteriales	Flavobacteriaceae	Chryseobacterium
b5769fc2c946d4318ec05ac86eebc5a0	ASV216	Bacteria	Acetothermia	uncultured bacterium	D	5	D
ca818f406c719093234afb44bd4c43f8	ASV217	Bacteria	Proteobacteria	Gammaproteobacteria	Oceanospirillales	Oceanospirillaceae	Marinobacterium
fc6622c636a5210293fb2873fc4761d9	ASV218	Bacteria	Chlorobi	Chlorobia	Chlorobiales	OPB56
72c3351bc5dc5795b8200ed7c10c3f77	ASV219	Bacteria	Acidobacteria	Subgroup 18	uncultured bacterium	D	6
0dbf680e00aa85eb226b129f0adeff7e	ASV220	Bacteria	Actinobacteria	Actinobacteria	Micrococcales	Intrasporangiaceae
68ed305bc0090a00641cba7d0e9b6d4f	ASV221	Bacteria	Chloroflexi	KD4-96	uncultured bacterium	D	6
1727bd8544639e521c5efff9f8c225a6	ASV222	Bacteria	Proteobacteria	Epsilonproteobacteria	Campylobacterales	Helicobacteraceae	Sulfurimonas
e509a2ea087858d5f3c7b652aa4f4e4d	ASV223	Bacteria	Thermotogae	Thermotogae	EM3	uncultured Thermotogales bacterium	D
9b1c2aedef4aed62705a2492ef0249b0	ASV224	Bacteria	Proteobacteria	Deltaproteobacteria	Desulfarculales	Desulfarculaceae	Desulfatiglans
b6046179450581fc5671377a7e03323c	ASV225	Bacteria	Caldiserica	Caldisericia	Caldisericales	Caldisericaceae	Caldisericum
f90aa44a51e96107a2d8652b4c598ac0	ASV226	Bacteria	Saccharibacteria	uncultured bacterium	D	5	D
c032806bd0b02b77c1980e9eef85335e	ASV227	Archaea	Euryarchaeota	Thermoplasmata	Thermoplasmatales	Marine Benthic Group D and DHVEG-1	uncultured archaeon
d98f53d2eb513e9ccc403daf616a301c	ASV228	Bacteria	Proteobacteria	Gammaproteobacteria	Pseudomonadales	Moraxellaceae	Acinetobacter
86678e91a79df3bd65feb34d205e3c95	ASV229	Bacteria	Cyanobacteria	Melainabacteria	Gastranaerophilales	uncultured organism	D
955f4fb33f89eb34c622fe12ac484ebc	ASV230	Archaea	Bathyarchaeota
eb6f8d24de81cb78849e7b27728a926e	ASV231	Bacteria	Proteobacteria	Gammaproteobacteria	Gammaproteobacteria Incertae Sedis	Unknown Family	uncultured
453cf07d3e96e304f23fbde7b355fe70	ASV232	Bacteria	Actinobacteria	Actinobacteria	Actinomycetales	Actinomycetaceae	Actinomyces
acad1bb83efe1bdbedfe22163e1bb811	ASV233	Bacteria	Actinobacteria	Actinobacteria	Propionibacteriales	Nocardioidaceae	Nocardioides
f110f9c5ecf4f42177533d9269a4b225	ASV234	Bacteria	Cyanobacteria	Cyanobacteria	SubsectionI	FamilyI	Synechococcus
0ee9f9752b844182a713a714a9af9749	ASV235	Unassigned	Unassigned	Unassigned	Unassigned	Unassigned	Unassigned
77f6bb801edb12470dee4f1e87e6bea1	ASV236	Bacteria	Proteobacteria	Alphaproteobacteria	Sphingomonadales	Sphingomonadaceae	Sphingomonas
1222199d503b2bcc70a37437ef13707c	ASV237	Bacteria	Deinococcus-Thermus	Deinococci	Thermales	Thermaceae	Thermus
3f9ef332468d70e320a3d507f92b1c5f	ASV238	Bacteria	Bacteroidetes	Flavobacteriia	Flavobacteriales	Flavobacteriaceae	NS3a marine group
0f4f17395ff7980d33b74279c69465cd	ASV239	Archaea	Miscellaneous Euryarchaeotic Group(MEG)	uncultured Thermoproteales archaeon	D	5	D
82a4ae93a9ba0d1adf7280c7f7525f35	ASV240	Archaea	Thaumarchaeota	Group C3	uncultured crenarchaeote	D	6
397b2f8e42f9fa4f7e37216716ebfcfe	ASV241	Bacteria
0f5f48d793a468de8ec2131049a25f1e	ASV242	Bacteria	Proteobacteria	Betaproteobacteria	Burkholderiales	Oxalobacteraceae	Noviherbaspirillum
0f6ad9079a8a10f630fd8733ded4886a	ASV243	Bacteria	Chlorobi	Chlorobia	Chlorobiales	OPB56
5e1cfbe87daa94c92500ce01ce4d34ba	ASV244	Bacteria	Ignavibacteriae	Ignavibacteria	Ignavibacteriales	BSV26	bacterium JGI-1
f43836fb3dbc1fe9a3f95af640d01a85	ASV245	Archaea	Bathyarchaeota	uncultured sediment archaeon	D	5	D
52001a9bf7ec795f03b195e4c8f42805	ASV246	Archaea	Aigarchaeota	Aigarchaeota Incertae Sedis	Unknown Order	Unknown Family	Candidatus Caldiarchaeum
771104a326a349a2f7c0ce518393cb19	ASV247	Bacteria	Chlorobi	Chlorobia	Chlorobiales	OPB56	uncultured Chlorobi bacterium
3d45e0fa07bc56714a75aabd0e0fd629	ASV248	Bacteria	Chloroflexi	SJA-68	uncultured bacterium	D	6
076bc1fed17d124168426b36d9043d83	ASV249	Bacteria	Proteobacteria	Alphaproteobacteria	Rhodospirillales	Rhodospirillaceae	Skermanella
78fcd8c3b7dd0648351b089db60a2537	ASV250	Bacteria	Proteobacteria	Deltaproteobacteria	Desulfurellales	Desulfurellaceae	H16
bb22102d57c98b3813e1dd2a3c0175c8	ASV251	Bacteria	Actinobacteria	Actinobacteria	Corynebacteriales	Corynebacteriaceae	Corynebacterium
74be4bf235e4ef4d985c3a272c8f2908	ASV252	Bacteria	Planctomycetes	Phycisphaerae	MSBL9	uncultured bacterium	D
26b4b526e1e97e0a1322abc26264cfea	ASV253	Bacteria	Proteobacteria	Gammaproteobacteria	Chromatiales	Chromatiaceae
50fb93dad525b440dc193bc631872eba	ASV254	Bacteria	Actinobacteria	Actinobacteria	Micrococcales	Micrococcaceae	Micrococcus
a1f3ff2a522d28314dbd68e181004126	ASV255	Archaea	Bathyarchaeota
a32e686af7d29ba9697b6ec3d3a05f41	ASV256	Bacteria	Acidobacteria	Subgroup 6
12c737fa9a8c38d1d7c1a7943b3530ee	ASV257	Bacteria	Chloroflexi	Anaerolineae	Anaerolineales	Anaerolineaceae	uncultured
72abf04d4158ea9cee6e5dbf54887aad	ASV258	Bacteria	Actinobacteria	Actinobacteria	Corynebacteriales
9f3e5de3ce7b3673a8535f70d9eee283	ASV259	Bacteria	Firmicutes	Clostridia	Clostridiales	Family XI	Tepidimicrobium
cdd11ccdaac8cdd685c8ee447b602056	ASV260	Archaea	Woesearchaeota (DHVEG-6)	unidentified archaeon	D	5	D
109e0a1bf56ca4a8501bd18434dabdf3	ASV261	Bacteria	Proteobacteria	Gammaproteobacteria	Oceanospirillales	Oceanospirillaceae	Marinobacterium
6b20d782f6e7a9b21fcedf21b598dc2c	ASV262	Bacteria	Spirochaetae	Spirochaetes	Spirochaetales	Spirochaetaceae	Spirochaeta 2
a1f08765d6100242046db232517bb74f	ASV263	Bacteria	Bacteroidetes	Flavobacteriia	Flavobacteriales	Flavobacteriaceae	Chryseobacterium
3a43285e6644e4a93243d17b35f870a2	ASV264	Bacteria	Proteobacteria	Gammaproteobacteria	Xanthomonadales	Xanthomonadaceae	Arenimonas
10daa1de160baf9a5f638faef7f689f8	ASV265	Archaea	Bathyarchaeota	uncultured archaeon	D	5	D
1c76e8f11476c325057cbd4b0c5bf10c	ASV266	Bacteria	Thermotogae	Thermotogae	EM3	uncultured bacterium	D
8a3bb3a1485013a839cde280e465b9fe	ASV267	Bacteria	BP4
1d19bcb8b0b857195b4b664eaea9471d	ASV268	Bacteria	Acetothermia	uncultured bacterium	D	5	D
dcfd90aa2fd3ae4cecc831902af00185	ASV269	Bacteria
29d001ba05d3dd3dd06369a11d7d8700	ASV270	Bacteria	Proteobacteria	Deltaproteobacteria	Desulfobacterales	Desulfobacteraceae
bc25664416d9360164c2d4bbad4146c8	ASV271	Bacteria	Proteobacteria	Gammaproteobacteria	Pseudomonadales	Pseudomonadaceae	Pseudomonas
eccd9a63335490600e8ae94b5d207f63	ASV272	Bacteria	Bacteroidetes	Sphingobacteriia	Sphingobacteriales	Sphingobacteriaceae	Pedobacter
9980f5e5eb4480dc328ed75eee5c2efa	ASV273	Bacteria	Chloroflexi	Gitt-GS-136	uncultured bacterium	D	6
e11283c3a9a58e67a76bb0077377c7ce	ASV274	Bacteria	Proteobacteria	Deltaproteobacteria	Desulfobacterales	Desulfobulbaceae	SEEP-SRB2
1aa45332969575442e0a457ef371669d	ASV275	Archaea	Euryarchaeota	Thermoplasmata	Thermoplasmatales	Terrestrial Miscellaneous Gp(TMEG)	uncultured archaeon
79a5b2a2b98f0e2b24b3c39227ff505c	ASV276	Bacteria	Thermotogae	Thermotogae	Thermotogales	Fervidobacteriaceae	Fervidobacterium
377a262f600fe922e5fbfb20436a9134	ASV277	Archaea	Crenarchaeota	Thermoprotei	Thermoproteales	Thermoproteaceae	Pyrobaculum
a316e80214ba2a1254631870e6b78008	ASV278	Bacteria	Proteobacteria	Gammaproteobacteria	Xanthomonadales	Xanthomonadales Incertae Sedis	Steroidobacter
e1f89ffad86b051c9ea560c501fdc6d2	ASV279	Bacteria	Chloroflexi	Anaerolineae	Anaerolineales	Anaerolineaceae	uncultured
6e0e372e2072661f51cb87325c88bf54	ASV280	Bacteria	Deinococcus-Thermus	Deinococci	Thermales	Thermaceae	Thermus
9d1caae6916cbbfd226ee864b5893a12	ASV281	Archaea
1856e76245e453845440d8b2c44c6b40	ASV282	Archaea	Aigarchaeota	Aigarchaeota Incertae Sedis	Unknown Order	Unknown Family	Candidatus Caldiarchaeum
68b88321c23c3259a8a53ffce96713aa	ASV283	Archaea	Woesearchaeota (DHVEG-6)
0f0dcbd16142a17b075ccb6fea2475f8	ASV284	Bacteria	Firmicutes	Bacilli	Bacillales	Paenibacillaceae	Paenibacillus
4271163cd9e3fe83eabd6074f5dcd66b	ASV285	Bacteria	Proteobacteria	Alphaproteobacteria	Caulobacterales	Caulobacteraceae	Brevundimonas
090bed4cc2c7cbcccc807dfe56511007	ASV286	Bacteria	Deinococcus-Thermus	Deinococci	Deinococcales	Deinococcaceae	Deinococcus
95a211c37be5ff5b35374e69cc374ff8	ASV287	Bacteria	Proteobacteria	Alphaproteobacteria	Sphingomonadales	Sphingomonadaceae	Sphingomonas
12727798e4eb0c66f83fa7228f55311d	ASV288	Bacteria	Chloroflexi	Anaerolineae	Anaerolineales	Anaerolineaceae	uncultured
70e3ef8617d714342d6447aff9ac4063	ASV289	Bacteria	Fervidibacteria	uncultured bacterium	D	5	D
1fac7db9ef21a1e305bcccc863a8bd96	ASV290	Bacteria	Proteobacteria	Deltaproteobacteria	SAR324 clade(Marine group B)	uncultured bacterium	D
cdeee91a225a0fffd449b79ae00b61b5	ASV291	Bacteria	Bacteroidetes	Bacteroidetes Incertae Sedis	Order II	Rhodothermaceae	Rhodothermus
4d2dc38fb208af1e84d94de14d4b9bda	ASV292	Bacteria	Proteobacteria	Alphaproteobacteria	Rickettsiales	Mitochondria
1c29d32be070d5988a11ce27f3e0efc6	ASV293	Bacteria	Parcubacteria	uncultured Microgenomates group bacterium	D	5	D
6420671c26eef32065e0275c8cd6701e	ASV294	Bacteria	Proteobacteria	Betaproteobacteria	Rhodocyclales	Rhodocyclaceae	Uliginosibacterium
7d1c80af6f0100912d2977098f496525	ASV295	Archaea	Woesearchaeota (DHVEG-6)
93c214586bae6d03c0dc419cadb066ad	ASV296	Bacteria
263e41ea2c25dc87bd2ff5910cf30d40	ASV297	Bacteria	Aquificae	Aquificae	Aquificales	Hydrogenothermaceae	Sulfurihydrogenibium
9ebdc9d864810301887f68011e194e9e	ASV298	Bacteria	Proteobacteria	Gammaproteobacteria	Thiotrichales	Piscirickettsiaceae	Thiomicrospira
2fe488099a2e9430a686c5dc2b0752e2	ASV299	Bacteria	Actinobacteria	Actinobacteria	Micrococcales	Brevibacteriaceae	Brevibacterium
1355edc411e21cb7d3f8a49255919412	ASV300	Archaea	uncultured archaeon	D	4	D	7
bffd6e7320d0aa746feb22974f1388eb	ASV301	Bacteria	Firmicutes	Clostridia	Clostridiales	Peptococcaceae	uncultured
bf1969c0e412e57637a9ae7a3b638492	ASV302	Bacteria	Actinobacteria	Actinobacteria	Micrococcales	Micrococcaceae	Kocuria
d9e1915a8125e2d5bd5acb9a246c514b	ASV303	Bacteria	Fervidibacteria	uncultured bacterium	D	5	D
9b66a2061b9fcf018f5f32a57231674d	ASV304	Bacteria	Ignavibacteriae	Ignavibacteria	Ignavibacteriales	BSV26	bacterium JGI-1
f42309a74e8f72143785a7207584b6f7	ASV305	Bacteria	Bacteroidetes	Flavobacteriia	Flavobacteriales	Flavobacteriaceae	Moheibacter
1df65f3e9676b2140aeba5bd6ab66214	ASV306	Bacteria	Firmicutes	Bacilli	Lactobacillales	Lactobacillaceae	Lactobacillus
7c608d4567f531f18f107e574865733d	ASV307	Bacteria	Proteobacteria
13bc7743bd09bfefff55f612288399ad	ASV308	Bacteria	Chloroflexi	Thermomicrobia	Thermomicrobiales	Thermomicrobiaceae	Thermomicrobium
63488e55b21fc2f5f4ce4de5f6d9c3cb	ASV309	Bacteria	Proteobacteria	Gammaproteobacteria	Arenicellales	Arenicellaceae	uncultured
7e10e995ccc3ac24d493af7a3ed8cea7	ASV310	Bacteria	Fibrobacteres	Chitinivibrionia	uncultured	uncultured bacterium	D
0346a68397f96656e8119cf04fba2a72	ASV311	Bacteria
31b648314372f0f608db758d3cd3b25d	ASV312	Bacteria	Parcubacteria
9305b69a071699f0de474c7e8a3b8d92	ASV313	Bacteria	Proteobacteria	Deltaproteobacteria	Desulfarculales	Desulfarculaceae	Desulfatiglans
866bccbfa90a77261d7113721f3e8fbc	ASV314	Archaea	Woesearchaeota (DHVEG-6)
144d68bcd99a66b8541f2e4f90695986	ASV315	Bacteria	Bacteroidetes	Bacteroidetes BD2-2
540d7b41e9a395e43a210d6b894fd64a	ASV316	Bacteria	Proteobacteria	Gammaproteobacteria	Xanthomonadales	Xanthomonadaceae
080bd80a4c3cafda136c498540700db3	ASV317	Bacteria	Proteobacteria	Alphaproteobacteria	Sphingomonadales	Sphingomonadaceae	Sphingomonas
fa16969bf6a30840066f43246bf3c521	ASV318	Bacteria	Proteobacteria	Alphaproteobacteria	Sphingomonadales	Sphingomonadaceae	Sphingomonas
3951a41ce20a4cd95ee997985379c879	ASV319	Bacteria	Actinobacteria	Actinobacteria	Frankiales	Geodermatophilaceae	Geodermatophilus
04811159b80e4d23c6934d188d8a45f2	ASV320	Bacteria	Parcubacteria	uncultured Aquificales bacterium	D	5	D
af5e0cc21fa91f0221bba27051d183d7	ASV321	Bacteria	Actinobacteria	Thermoleophilia	Solirubrobacterales	Elev-16S-1332	uncultured bacterium
1488211e0563ea60c06a47ab3338d9f5	ASV322	Bacteria	Chloroflexi	Thermoflexia	Thermoflexales	Thermoflexaceae	Thermoflexus
004b1bafe3ff940d203d3f460a872ea2	ASV323	Bacteria	Chlorobi	Chlorobia	Chlorobiales	OPB56
7b7595f9b76cf1c37a9b7943d54f75c2	ASV324	Bacteria	Proteobacteria	Gammaproteobacteria	Xanthomonadales	Xanthomonadaceae	Thermomonas
b93ad7be53b92955d3791998ca3d8c05	ASV325	Bacteria	Actinobacteria	Actinobacteria	Propionibacteriales	Nocardioidaceae	Nocardioides
881669f2c0a4608b5281983cb96190fc	ASV326	Bacteria	Microgenomates	Candidatus Woesebacteria	uncultured bacterium	D	6
88d2fd98f8ddab115d699f87c982954a	ASV327	Bacteria	Proteobacteria	Gammaproteobacteria	Pasteurellales	Pasteurellaceae	Haemophilus
a537d8bab85c83b0e74c73c55790324b	ASV328	Bacteria	Chloroflexi	Dehalococcoidia	GIF3	uncultured bacterium	D
1458921273ede03c34fff6fcafe66ab1	ASV329	Bacteria	BP4	uncultured bacterium	D	5	D
4060cb0158a52326d599c0d9250bd72b	ASV330	Bacteria	Chloroflexi	S085	uncultured bacterium	D	6
15563fcf2b6e92f944108c8c3f347656	ASV331	Bacteria	AC1	uncultured organism	D	5	D
15579dc29b418975e08eed92a1e6d949	ASV332	Archaea	Aigarchaeota	Aigarchaeota Incertae Sedis	Unknown Order	Unknown Family	Candidatus Caldiarchaeum
155aa24efa3ce502e708db8a998762f6	ASV333	Bacteria	Chlorobi	Chlorobia	Chlorobiales	OPB56
e5700cf8da884ad4149466eb7f359fbc	ASV334	Bacteria	Verrucomicrobia	WCHB1-41	uncultured organism	D	6
8ede7b806706769bb02070ba8340f634	ASV335	Bacteria	Cyanobacteria	Chloroplast
158b0863006ad223715c4f569d46bcb6	ASV336	Archaea	Aigarchaeota	Aigarchaeota Incertae Sedis	Unknown Order	Unknown Family	Candidatus Caldiarchaeum
159444bc0b813da46a659d21a4d714fe	ASV337	Bacteria	Verrucomicrobia	Opitutae	Opitutales	Opitutaceae	Opitutus
8e80ec2ce7273253b1e98358d64aef04	ASV338	Archaea	uncultured archaeon	D	4	D	7
a07e3cfc97cb9d1781797e13070c9d44	ASV339	Bacteria	Calescamantes	uncultured bacterium	D	5	D
bb8151c9f66de8b81917fe3902cd2d97	ASV340	Archaea	Woesearchaeota (DHVEG-6)	unidentified archaeon	D	5	D
2134241c864d06e214bb2308107389c5	ASV341	Bacteria	Cyanobacteria	Cyanobacteria	SubsectionI	FamilyI	Synechococcus
e0918860927c9762cca31d0c7f69ad20	ASV342	Bacteria	Chloroflexi	Anaerolineae	Anaerolineales	Anaerolineaceae	uncultured
15b17ca52a7d4417518d0f638d780936	ASV343	Bacteria	Planctomycetes	Phycisphaerae	MSBL9	uncultured bacterium	D
f0232e28323111f209fbb997f84dd4a7	ASV344	Bacteria	Actinobacteria	Actinobacteria	Corynebacteriales	Corynebacteriaceae	Corynebacterium 1
945184b6386c192c0066e0a98a154780	ASV345	Bacteria	Bacteroidetes	Cytophagia	Cytophagales	Cytophagaceae	Leadbetterella
1ee51409a28fff65c0ada46159ccac3f	ASV346	Bacteria	Deinococcus-Thermus	Deinococci	Thermales	Thermaceae	Thermus
a865c46316a8cd7d7babc8d4d1526390	ASV347	Bacteria	Proteobacteria	Deltaproteobacteria	Desulfarculales	Desulfarculaceae	Desulfatiglans
313df13ad38d86faa6575ccd3bbb8593	ASV348	Bacteria	Fervidibacteria	uncultured bacterium	D	5	D
49fd86b5fc60f79b689519b9ef8bb4ef	ASV349	Bacteria	Parcubacteria	uncultured Microgenomates group bacterium	D	5	D
162a2b02f28c47edd7c4fca7ecd18b85	ASV350	Bacteria	Thermotogae	Thermotogae	EM3	uncultured Thermotogales bacterium	D
369c3ba367794c8f0a5dd09ebcb4d522	ASV351	Bacteria	Firmicutes	Bacilli	Lactobacillales	Streptococcaceae	Streptococcus
fa81457e4b6405d6c59b5f8976153ec6	ASV352	Bacteria	Bacteroidetes	Flavobacteriia	Flavobacteriales	Flavobacteriaceae	NS3a marine group
71d928ba43a34960778462fa7ee27545	ASV353	Bacteria	Fervidibacteria	uncultured bacterium	D	5	D
157a54dc0a0d279dde7d1a14816248b9	ASV354	Bacteria	Proteobacteria	Alphaproteobacteria	Sphingomonadales	Sphingomonadaceae	Polymorphobacter
07a694866b80d290654717023955ae00	ASV355	Bacteria	Armatimonadetes	uncultured	uncultured Firmicutes bacterium	D	6
6400be98be706e381faa4df752eeba93	ASV356	Bacteria	Actinobacteria	Coriobacteriia	Coriobacteriales	Coriobacteriaceae	Olsenella
060cf91cfb472b04d82e15a19461c523	ASV357	Bacteria	Proteobacteria	Alphaproteobacteria	Rhodobacterales	Rhodobacteraceae	Planktomarina
2cd5cda56e6c44aadcaf9fb89b90f70c	ASV358	Bacteria	Chloroflexi	20-Jan	uncultured bacterium	D	6
16cfc3b9644ff24c06bd9ed5a9c79733	ASV359	Bacteria	Atribacteria	uncultured bacterium	D	5	D
8f0fb68673a8b3c26f3fd210e29b7916	ASV360	Bacteria	Parcubacteria	uncultured Aquificales bacterium	D	5	D
16d7971c3c88a57caf3e3854c6951146	ASV361	Archaea	Aigarchaeota	Aigarchaeota Incertae Sedis	Unknown Order	Unknown Family	Candidatus Caldiarchaeum
a60a0ee7ed8f3de875eb537618ce230e	ASV362	Archaea	Lokiarchaeota	uncultured euryarchaeote	D	5	D
1c51d1012f89276b0dae677ebaa1e1f7	ASV363	Bacteria	Elusimicrobia	Elusimicrobia	Lineage I	Unknown Family	Candidatus Endomicrobium
65a851642464048cac56549dbea1169f	ASV364	Bacteria
5960e616fae7f9bb636713d970058d7e	ASV365	Bacteria	Chloroflexi	Thermoflexia	Thermoflexales	Thermoflexaceae	Thermoflexus
d4d9dde6dffddaa3cd164826f82f9b2a	ASV366	Bacteria	Deferribacteres	Deferribacteres Incertae Sedis	Unknown Order	Unknown Family	Caldithrix
69cfe628e276c92aaa842e1ef84a18b0	ASV367	Bacteria
cf75b095d020e845093cae7da5061b22	ASV368	Bacteria	Proteobacteria	Deltaproteobacteria	Oligoflexales	0319-6G20	uncultured bacterium
b5bf109331815bab1e59114ab5eb9152	ASV369	Bacteria	Cyanobacteria	Cyanobacteria	SubsectionI	FamilyI	Synechococcus
131477aadd1ebb66a72a7f1b50ea0f71	ASV370	Bacteria	Proteobacteria	Betaproteobacteria	Burkholderiales	Comamonadaceae	Tepidimonas
ee65350adece33aa413ba46cec623a32	ASV371	Bacteria	Firmicutes	Bacilli	Bacillales	Bacillaceae	Aeribacillus
681c1740d5917dc84caacdd55ece7ca2	ASV372	Bacteria	Actinobacteria	Actinobacteria	Micrococcales	Micrococcaceae	Rothia
61ba12d018b8a3434915f90f55edb76e	ASV373	Bacteria	Proteobacteria	Alphaproteobacteria	Sphingomonadales	Sphingomonadaceae	Novosphingobium
a74322cf391ed94cd9224abc81835355	ASV374	Bacteria	Bacteroidetes	Bacteroidetes Incertae Sedis	Order II	Rhodothermaceae	Rhodothermus
17767bcfe5c0a9b582c0452ec7498c90	ASV375	Bacteria	Acidobacteria	Blastocatellia	Blastocatellales	Blastocatellaceae (Subgroup 4)	24-Nov
f2f63582f58318b322c8ca86a0a34d04	ASV376	Bacteria	Parcubacteria	uncultured Aquificales bacterium	D	5	D
178ea925af3e4f19dfcfb71547f67699	ASV377	Bacteria	Parcubacteria	uncultured Aquificales bacterium	D	5	D
339e1a37574f814a7af5e5a70785857a	ASV378	Archaea	Euryarchaeota	Thermoplasmata	Thermoplasmatales	Marine Benthic Group D and DHVEG-1	uncultured archaeon
83beedc0820ef9e2bffa1a845f76f089	ASV379	Bacteria	Gemmatimonadetes	Longimicrobia	Longimicrobiales	Longimicrobiaceae	uncultured bacterium
ae69e391f80682cb3a020db01afef8b7	ASV380	Bacteria
3f1cee1c8bd36a02300004454cbdb14f	ASV381	Bacteria	Proteobacteria	Alphaproteobacteria	Rickettsiales	Mitochondria
6fa9990185d5b0a76c84b1c5d25943e4	ASV382	Archaea	Bathyarchaeota	uncultured crenarchaeote	D	5	D
2e2f01e61c33cb796786908d8d632776	ASV383	Bacteria	Calescamantes	uncultured bacterium	D	5	D
e902bf6d64d0e91fb093d804c2f5c4e3	ASV384	Bacteria	Firmicutes	Negativicutes	Selenomonadales	Veillonellaceae	Veillonella
4216d8a45a976363cf4d403311edd176	ASV385	Bacteria	Proteobacteria	Alphaproteobacteria	Sphingomonadales	Sphingomonadaceae	Sphingomonas
17feb4604af7311960161faf3aed9637	ASV386	Bacteria	Aquificae	Aquificae	Aquificales	Aquificaceae	Thermocrinis
ffedf4870e5cc6cbf414e21fc1d6498e	ASV387	Bacteria	Chloroflexi	Dehalococcoidia	MSBL5	uncultured organism	D
77e8c011ba49812b2d8c2085785afe8a	ASV388	Unassigned	Unassigned	Unassigned	Unassigned	Unassigned	Unassigned
53727ea200e28717bd3b231bbaef144e	ASV389	Bacteria	Planctomycetes	Phycisphaerae	ODP1230B30.09	uncultured bacterium	D
18b5f116b505f733d93352a3d943767d	ASV390	Bacteria	Bacteroidetes	Bacteroidia	Bacteroidales	Marinilabiaceae	uncultured
91254b83d86fa97ffb3a58498c4cb757	ASV391	Bacteria	Deinococcus-Thermus	Deinococci	Thermales	Thermaceae	Thermus
18db2bd911fe428723ad54b77d8565af	ASV392	Bacteria	Parcubacteria	uncultured Microgenomates group bacterium	D	5	D
cd04324cf89feb8e0254aba0d61335fc	ASV393	Bacteria	Proteobacteria	Gammaproteobacteria	Pseudomonadales	Pseudomonadaceae	Pseudomonas
a1a592fcee8a2557fbb2ac1a106a1d79	ASV394	Bacteria	Proteobacteria	Deltaproteobacteria	Bdellovibrionales	Bacteriovoracaceae	Peredibacter
cea0a0621f53de102a060bd65532fe9c	ASV395	Archaea	Crenarchaeota	Thermoprotei	Thermoproteales	Thermoproteaceae	Pyrobaculum
18edcfc3e18072ffec9ae2137dae44bf	ASV396	Bacteria	Fervidibacteria	uncultured bacterium	D	5	D
2b036d07948c4918b13de160d6f63a2a	ASV397	Unassigned	Unassigned	Unassigned	Unassigned	Unassigned	Unassigned
7a768cd96ec803852633cc505f259440	ASV398	Bacteria	Planctomycetes
66f085144e204f0b2ece3f3679d0a9b8	ASV399	Archaea	Thaumarchaeota	Group C3	uncultured crenarchaeote	D	6
eed4445c6828c17a10169e46afa6fa5c	ASV400	Bacteria	Proteobacteria	Alphaproteobacteria	Sphingomonadales	Erythrobacteraceae	Altererythrobacter
195a54476a1802d75e0e773601fe964b	ASV401	Bacteria	Actinobacteria	Actinobacteria	Corynebacteriales	Corynebacteriaceae	Corynebacterium
eeec6b02e2a026a8451b18015e2de86b	ASV402	Bacteria	Parcubacteria	uncultured bacterium	D	5	D
196c0a3e81bcec0812abf19de993752d	ASV403	Bacteria	Proteobacteria	Gammaproteobacteria	Vibrionales	Vibrionaceae	Aliivibrio
26e77f5e31af481088d29b687aa61696	ASV404	Bacteria	Deinococcus-Thermus	Deinococci	KD3-62	uncultured bacterium	D
f515b9736e27b18bc494e832af294ad7	ASV405	Bacteria	Aminicenantes	uncultured bacterium	D	5	D
f721d83108dd078d9769b367dfa3c1d9	ASV406	Bacteria	Planctomycetes	Planctomycetacia	Planctomycetales	Planctomycetaceae	uncultured
4542c2c65b3752ddd8d8821c28203fe6	ASV407	Bacteria	Cyanobacteria	Cyanobacteria	uncultured	uncultured bacterium	D
6b8673c5c5f48a7effc1e60e8faf1e0a	ASV408	Bacteria	Deinococcus-Thermus	Deinococci	Thermales	Thermaceae	Thermus
69fc8436786b625796174cc7a17c9372	ASV409	Bacteria	Chloroflexi	Dehalococcoidia	GIF3	uncultured bacterium	D
7443cab09cc13605f28a17a29cc230cb	ASV410	Bacteria	Proteobacteria	Deltaproteobacteria	Desulfarculales	Desulfarculaceae	Desulfatiglans
dc2c61ed95cac790a343cd48dccd2af3	ASV411	Bacteria	RBG-1 (Zixibacteria)	uncultured bacterium	D	5	D
1a260ce441a39819d4d8eff6a0a95a14	ASV412	Bacteria	Fervidibacteria	uncultured bacterium	D	5	D
bfdddfb0489a0610abe487358a36d0dc	ASV413	Bacteria	Proteobacteria	Epsilonproteobacteria	Campylobacterales	Helicobacteraceae	Sulfurimonas
940337dd2a9549e4f7e9bdc00f4f9949	ASV414	Bacteria	Proteobacteria	Gammaproteobacteria	Pseudomonadales	Moraxellaceae	Enhydrobacter
f49b9138e96a2f3af3effba589aaa02e	ASV415	Archaea	Woesearchaeota (DHVEG-6)	uncultured euryarchaeote	D	5	D
3dbb0d3cb3d26c7d8c4c892603581cbb	ASV416	Unassigned	Unassigned	Unassigned	Unassigned	Unassigned	Unassigned
2e204e983afcb0bc73187a4bd70072bf	ASV417	Bacteria	Proteobacteria	Epsilonproteobacteria	Campylobacterales	Helicobacteraceae	Sulfurovum
ddba3c18e0b477c08335a9ca3649c4fb	ASV418	Bacteria	Acidobacteria	Subgroup 18	uncultured bacterium	D	6
fd2312ee3e35f85529fdf86eccd0f893	ASV419	Bacteria	Aquificae	Aquificae	Aquificales	Hydrogenothermaceae	Sulfurihydrogenibium
1a744dba84322e7132175bee8a5fd77e	ASV420	Bacteria	Firmicutes	Bacilli	Bacillales	Alicyclobacillaceae	Tumebacillus
d572431016b63065a9a433954ff4a31e	ASV421	Bacteria	Parcubacteria	uncultured Microgenomates group bacterium	D	5	D
66ea28cc849e8b74845af8f57d44d354	ASV422	Bacteria	BP4	uncultured bacterium	D	5	D
3a54d4e72af90b9c2fd50d7d1bb0336b	ASV423	Bacteria	Proteobacteria	Alphaproteobacteria	Sphingomonadales	Erythrobacteraceae	Altererythrobacter
824b9c5e131ccef5ab3286cfde31640c	ASV424	Bacteria	Verrucomicrobia	Verrucomicrobiae	Verrucomicrobiales	Verrucomicrobiaceae	Luteolibacter
6f3554ebdbe2d36a52b903feade06187	ASV425	Bacteria	Deinococcus-Thermus	Deinococci	Thermales	Thermaceae	Thermus
2d8ade0ae101dc7c8385e70ad2945ae4	ASV426	Bacteria	Chloroflexi	Anaerolineae	Anaerolineales	Anaerolineaceae	uncultured
fe74f9a7b1664ab661de58f7dc75e727	ASV427	Bacteria	Planctomycetes	Phycisphaerae	mle1-8	uncultured bacterium	D
50ebf39fe0d8f5ec69bc219aa937fe84	ASV428	Archaea	Euryarchaeota	Thermoplasmata	Thermoplasmatales	Marine Benthic Group D and DHVEG-1	uncultured archaeon
1ae4bab1273ce42fcbf8a43bb190c793	ASV429	Bacteria	Armatimonadetes	uncultured	uncultured Firmicutes bacterium	D	6
179da5a5a4ad0f94701b68eb2930da72	ASV430	Bacteria	Proteobacteria	Gammaproteobacteria	Thiotrichales	Piscirickettsiaceae	Thiomicrospira
d9631e27eaf4a888360a0084e92cfbd3	ASV431	Archaea	Euryarchaeota	Methanomicrobia	Methanosarcinales	ANME-2c	uncultured archaeon
15a2c91a6ce550765aa64f1b70b13676	ASV432	Bacteria	Firmicutes	Clostridia	Clostridiales	Family XII	Fusibacter
c939ee112ba982665e012437dae05c1e	ASV433	Bacteria	Proteobacteria	Deltaproteobacteria	Desulfarculales	Desulfarculaceae	Desulfatiglans
4360b56d7f4b26b65b4a9589f5f284b8	ASV434	Bacteria	Firmicutes	Bacilli	Bacillales	Family XI	Gemella
1b21d2b71f96b4a59b392aee9aa1d655	ASV435	Bacteria	Proteobacteria	Gammaproteobacteria	Alteromonadales	Pseudoalteromonadaceae	Pseudoalteromonas
ab321f151ffa3531a1394b5fe1916e5a	ASV436	Bacteria
f0fa614e8956580097df9ffb1c449288	ASV437	Bacteria	Proteobacteria	Epsilonproteobacteria	Campylobacterales	Helicobacteraceae	Sulfurimonas
92d5bf37a4c000c24c0fa940e48f3d77	ASV438	Bacteria	Firmicutes	Bacilli	Lactobacillales	Streptococcaceae	Streptococcus
4662a492ec6bdc123102d6d245846c79	ASV439	Bacteria	Proteobacteria	Alphaproteobacteria	Rhizobiales	Hyphomicrobiaceae
93b5f77853cca7383b8ed9a406ecc6d6	ASV440	Bacteria	Chlorobi	Chlorobia	Chlorobiales	OPB56
d0ec34dbfb350b13b941d51df55d392e	ASV441	Bacteria	Chloroflexi	Dehalococcoidia	GIF9	uncultured bacterium	D
1b9175ea4e4774adc7da0c0e202e61d7	ASV442	Bacteria	Firmicutes	Clostridia	Clostridiales	Family XI	Anaerococcus
1b9b7244ece849032636b4424f49f5e7	ASV443	Bacteria	Proteobacteria	Gammaproteobacteria	Pseudomonadales	Pseudomonadaceae	Pseudomonas
7809133ff08546ea4d15c94633dc433f	ASV444	Bacteria	Proteobacteria	Alphaproteobacteria	Rhodospirillales	Acetobacteraceae	Roseomonas
edfb0b655d894de9c581ddcfb9cdc93c	ASV445	Bacteria	Proteobacteria	Alphaproteobacteria	Sphingomonadales	Sphingomonadaceae	Sphingomonas
25fe23e989514e818f4bc1f680ad6da1	ASV446	Bacteria	Actinobacteria	Actinobacteria	Micrococcales	Intrasporangiaceae	Tetrasphaera
323b6d84e1c51b697d1b881f1c650259	ASV447	Bacteria	Proteobacteria	Gammaproteobacteria	Alteromonadales	Alteromonadaceae	Glaciecola
7b934459c36fbf3099aca2fa93468cd9	ASV448	Archaea	Euryarchaeota	Thermoplasmata	Thermoplasmatales	Marine Benthic Group D and DHVEG-1	uncultured archaeon
4b96dd0edd0da3ca49e21df61196a12d	ASV449	Bacteria	Actinobacteria	Actinobacteria	Micrococcales	Intrasporangiaceae
97991ce469a1cc109b514c89920eaa50	ASV450	Bacteria	Acidobacteria	Blastocatellia	Blastocatellales	Blastocatellaceae (Subgroup 4)	24-Nov
97756c571f624de93f129164cdd4bbea	ASV451	Bacteria	Firmicutes	Clostridia	Thermoanaerobacterales	Thermoanaerobacteraceae	Ammonifex
fb86f6c093aa6d10c3408d374232fac6	ASV452	Bacteria	Cyanobacteria	Cyanobacteria	SubsectionI	FamilyI	Synechococcus
b8b3a692bde5af24886facba59d4ee7f	ASV453	Bacteria	Actinobacteria	Actinobacteria	Micromonosporales	Micromonosporaceae	Actinoplanes
48ec6e8b3c28a0b38469fd446e4de466	ASV454	Archaea	Aigarchaeota	Aigarchaeota Incertae Sedis	Unknown Order	Unknown Family	Candidatus Caldiarchaeum
d95cdea16b9c6cea4c0da5717d216f47	ASV455	Bacteria	Acidobacteria	Subgroup 13	uncultured bacterium	D	6
931ccc3ef22f0a8c33a4cd074f907cc2	ASV456	Bacteria	Fervidibacteria	uncultured bacterium	D	5	D
a3aa74ee1261d205bff6d08d2724cf13	ASV457	Bacteria	Proteobacteria	Betaproteobacteria	Burkholderiales	Burkholderiaceae	Burkholderia-Paraburkholderia
24aa772481cb2b8af99efd72bde4e536	ASV458	Bacteria	Proteobacteria	Alphaproteobacteria	Rhizobiales	Hyphomicrobiaceae	Devosia
558caebbf56e7d2a7b66748f96947e63	ASV459	Archaea	Euryarchaeota	Thermoplasmata	Thermoplasmatales	Marine Benthic Group D and DHVEG-1	uncultured archaeon
ec442ae87d9e0243ce582a46f5c7dd46	ASV460	Archaea	Candidate division YNPFFA	crenarchaeote JGI-OTU-1	D	5	D
1c3fdfd55ad793dc92529592f18126bf	ASV461	Bacteria	Ignavibacteriae	Ignavibacteria	Ignavibacteriales	BSV26	bacterium JGI-1
53c7f9d8585b53d204aa1139558a5412	ASV462	Bacteria
87952193664438da57703eb4bd7198ec	ASV463	Bacteria	Planctomycetes	Planctomycetacia	Planctomycetales	Planctomycetaceae	Pir4 lineage
ec5019d44fe7d9d0c31585e997f94359	ASV464	Bacteria	Firmicutes	Clostridia	uncultured bacterium	D	6
b383a0f98e44fe8a7452ebf944105c48	ASV465	Archaea	Bathyarchaeota	uncultured crenarchaeote	D	5	D
3b6ea05df4ad5e7fc19516403cba33bc	ASV466	Archaea	Bathyarchaeota
f6f60e2315b020b9efb47bd1370a0bc2	ASV467	Bacteria	Firmicutes	Bacilli	Bacillales	Family XII	Exiguobacterium
6ef30ad70950c7994898405da4aa1f2a	ASV468	Bacteria	Actinobacteria	Actinobacteria	Micrococcales	Intrasporangiaceae
24a5e715fcf00398915ba4579098d86c	ASV469	Bacteria	Chloroflexi	Anaerolineae	Anaerolineales	Anaerolineaceae	uncultured
4ce207ef4de4d0bfbb5cd4f722ba0169	ASV470	Bacteria	Firmicutes	Bacilli	Bacillales	Bacillaceae	Anoxybacillus
a69e568603675f2e4aca1c40cb029946	ASV471	Bacteria	Cyanobacteria	Chloroplast	uncultured diatom	D	6
794af72f2f6b51d49e7bc420a21475e3	ASV472	Bacteria	Proteobacteria	Epsilonproteobacteria	Campylobacterales	Campylobacteraceae	Arcobacter
1caa16cca033e43a6a910490d4961343	ASV473	Bacteria	Deinococcus-Thermus	Deinococci	Thermales	Thermaceae	Thermus
d78ed2d2e5f4ee9c4768b59371291a85	ASV474	Bacteria	Chloroflexi	Anaerolineae	Anaerolineales	Anaerolineaceae	uncultured
7e1fc8e6ebab8727d30aa8675d17ca9c	ASV475	Archaea	Candidate division YNPFFA	crenarchaeote JGI-OTU-1	D	5	D
adb4abb9bb8418503904a4df371dc7eb	ASV476	Bacteria	Fervidibacteria	uncultured bacterium	D	5	D
1d0102c5b642cf98af9b62f7e2ea9ca5	ASV477	Archaea	Euryarchaeota	Thermoplasmata	Thermoplasmatales	Marine Benthic Group D and DHVEG-1	uncultured archaeon
5fced2b16ad115dcd1c5b3a02c102bff	ASV478	Archaea	Candidate division YNPFFA	crenarchaeote JGI-OTU-1	D	5	D
5647cd749b889be1b045faf086147875	ASV479	Bacteria	Thermotogae	Thermotogae	EM3	uncultured Thermotogales bacterium	D
27b52a382e7c0c6c6c5ac5204e3fa8bd	ASV480	Bacteria	Latescibacteria	uncultured Latescibacteria bacterium	D	5	D
0c915fa98dcd2d57faef03f49c060272	ASV481	Bacteria	Deinococcus-Thermus	Deinococci	Thermales	Thermaceae	Thermus
94de111b4f2a1d368ff42faf32368e0d	ASV482	Archaea	Woesearchaeota (DHVEG-6)
56a1f7aa3bf4aecf9ce8c5da5c61e68a	ASV483	Archaea	Bathyarchaeota	uncultured crenarchaeote	D	5	D
1b01949bb417691a0282fabc9082543a	ASV484	Bacteria	Chloroflexi	Thermoflexia	Thermoflexales	Thermoflexaceae	Thermoflexus
1d66cbd8de8cb808a83fb47cef9f81d3	ASV485	Bacteria	Chloroflexi	Dehalococcoidia	GIF3	uncultured bacterium	D
1d6df2af529ca93991803f5a9912992a	ASV486	Bacteria	Firmicutes	Clostridia	Thermoanaerobacterales	Family III	Caldicellulosiruptor
ea403646ed22d679fa4586263d8fc32f	ASV487	Bacteria	Proteobacteria	Deltaproteobacteria	Sva0485
10ee3576c888c547ca58b90c96a64aaa	ASV488	Bacteria	Cyanobacteria	Cyanobacteria	SubsectionI	FamilyI	Synechococcus
1d9911e15940630f8de68f1ee79047d5	ASV489	Bacteria	Actinobacteria	Actinobacteria	Micrococcales	Micrococcaceae
75aeae955a9c67f5fca8615c9a5f8960	ASV490	Bacteria	Bacteroidetes	Cytophagia	Cytophagales	Cytophagaceae	Hymenobacter
1da3700d84091b5319f2bd95d1fccec9	ASV491	Bacteria	Deinococcus-Thermus	Deinococci	Thermales	Thermaceae	Thermus
5cffdadd74542a00c6d69847bfb44354	ASV492	Bacteria	Bacteroidetes	Bacteroidetes BD2-2
db4264b1f8bfe8e2b59a9dae2648e172	ASV493	Archaea	Altiarchaeales	uncultured archaeon	D	5	D
70946f7006f582c613d75cbb9bebe32d	ASV494	Bacteria	Fervidibacteria	uncultured bacterium	D	5	D
aa5b4ae4632c71a1bbca58867de82942	ASV495	Archaea	Woesearchaeota (DHVEG-6)
810d24ee924214144b5ce85d1626f9cd	ASV496	Archaea	Euryarchaeota	Methanomicrobia	ANME-1	uncultured archaeon	D
91932739653e75c9bf0ad5b919fac2c9	ASV497	Bacteria	Proteobacteria	Alphaproteobacteria	Rhizobiales	Phyllobacteriaceae	Mesorhizobium
9dc068b3b050cb9bdeea90b5ae3ec0e0	ASV498	Bacteria	Chloroflexi	Anaerolineae	Anaerolineales	Anaerolineaceae	uncultured
da29f1bf110f929d3e5bdff39b17cf94	ASV499	Archaea	Aigarchaeota	Aigarchaeota Incertae Sedis	Unknown Order	Unknown Family	Candidatus Caldiarchaeum
5a94a8be5e2718bde62205361526969e	ASV500	Bacteria	WS2	uncultured microorganism	D	5	D
d15bd1dcb9de71d7452648673a59f5b8	ASV501	Bacteria	Deinococcus-Thermus	Deinococci	Thermales	Thermaceae	Thermus
be6f9562bbcc71486e5321f3f10575c0	ASV502	Archaea	Euryarchaeota	Methanomicrobia	ANME-1	uncultured archaeon	D
91f63fabab8a044149a67841a47e01ed	ASV503	Bacteria	Acetothermia	Unknown Class	Unknown Order	Unknown Family	Candidatus Acetothermus
19f665f2d2f15468df8578a4ceaefe5d	ASV504	Bacteria	Acidobacteria	Subgroup 6
3e2c77563d1bd64d61a1199253fea1a3	ASV505	Bacteria	Proteobacteria	Gammaproteobacteria	Legionellales	Coxiellaceae	Coxiella
c5701431eaec56fb99bdb7de9168a318	ASV506	Archaea	Korarchaeota	Korarchaeota Incertae Sedis	Unknown Order	Unknown Family	Candidatus Korarchaeum
edbc96135de53bbb8e3c543342453631	ASV507	Bacteria	Proteobacteria	Alphaproteobacteria	Rhodobacterales	Rhodobacteraceae	Paracoccus
0c09d2cf23e60d6e55a3685d30ae39c1	ASV508	Archaea	Bathyarchaeota
943a9f0fef606ac9c31536907d1e8150	ASV509	Bacteria	Chloroflexi	Dehalococcoidia	GIF3	uncultured bacterium	D
c0b17bd35ea940f3038348299ddc6386	ASV510	Unassigned	Unassigned	Unassigned	Unassigned	Unassigned	Unassigned
6ebb7700f9e7c4f9bcc19668020d3d28	ASV511	Bacteria	Chloroflexi	Anaerolineae	Anaerolineales	Anaerolineaceae	uncultured
1bb74dfee1803aa0c8a82b34fc121245	ASV512	Bacteria	Chloroflexi	Anaerolineae	Anaerolineales	Anaerolineaceae	uncultured
8e534e739d5a52d725b02ec18bfaccef	ASV513	Bacteria	Acidobacteria	Subgroup 6
1f28c71804848f673b8122275bafd4f0	ASV514	Archaea	Thaumarchaeota	Group C3	uncultured crenarchaeote	D	6
fb90ae585c55b1080a7393367a0cb844	ASV515	Archaea	Bathyarchaeota
1f4b38d93d9aba293e4b2b1d6deb9775	ASV516	Bacteria	Parcubacteria	uncultured Aquificales bacterium	D	5	D
5fc093d5c2d5140900f2b4fe44a53231	ASV517	Bacteria	Planctomycetes	Phycisphaerae	MSBL9	uncultured organism	D
2d7eb95c95af0b96c6412b3f83c55de3	ASV518	Archaea
8ea6ae5414898c0420b90c469b7e434e	ASV519	Bacteria	Planctomycetes	BD7-11	uncultured bacterium	D	6
a269e45b6c75b679ef82001da049a245	ASV520	Bacteria	Deinococcus-Thermus	Deinococci	Thermales	Thermaceae	Thermus
5ce488b0d2d9e88526b1229110afa8ad	ASV521	Bacteria	Bacteroidetes	Sphingobacteriia	Sphingobacteriales	Chitinophagaceae	uncultured
cd0b0e6d6678e931f1fc553725cb2b35	ASV522	Archaea	Ancient Archaeal Group(AAG)	uncultured archaeon	D	5	D
421f335ed7cc2cd5091dd70f14baafaf	ASV523	Bacteria	Proteobacteria	Alphaproteobacteria	Sphingomonadales	Erythrobacteraceae
4156ba057b1074f32cf78f91dcd40305	ASV524	Bacteria	Actinobacteria	Actinobacteria	Corynebacteriales	Mycobacteriaceae	Mycobacterium
ca1c0f75284bf9eb3bc13661d24f0c6d	ASV525	Archaea	Aigarchaeota	Aigarchaeota Incertae Sedis	Unknown Order	Unknown Family	Candidatus Caldiarchaeum
32e1e7a934f6692d749ac28ec3fa04ec	ASV526	Bacteria	Proteobacteria	Alphaproteobacteria	Sphingomonadales	Sphingomonadaceae	Sphingomonas
1fda39c4e534ed538f52cb9f6b8c3e8d	ASV527	Bacteria	Spirochaetae	Spirochaetes	Spirochaetales	Spirochaetaceae	Spirochaeta 2
20058aabf71d00b162cf40d752dc44fe	ASV528	Bacteria	Chlorobi	Chlorobia	Chlorobiales	OPB56
f7367c47056da9835813220f3cfe1abe	ASV529	Bacteria	Proteobacteria	Alphaproteobacteria	Rhodobacterales	Rhodobacteraceae
201313be5258c1bb0d5d8382fa5a10c3	ASV530	Bacteria	Proteobacteria	Epsilonproteobacteria	Campylobacterales	Campylobacteraceae	Arcobacter
a9b5618b7c364b01056b3ae9572460e6	ASV531	Bacteria	Acidobacteria	Solibacteres	Solibacterales	Solibacteraceae (Subgroup 3)	Bryobacter
c9a54aebf5dfcbd9adca048d100b3c16	ASV532	Bacteria	Acidobacteria	Subgroup 6
f0c690f7275dbc6a97c34d00f91230fb	ASV533	Bacteria	Cloacimonetes	MSBL8	uncultured bacterium	D	6
966fb98d577bdc3a9d8700802349ff54	ASV534	Bacteria	Deinococcus-Thermus	Deinococci	Thermales	Thermaceae	Thermus
694c20b41684ec6af17a78a3f931907f	ASV535	Bacteria	Parcubacteria	uncultured Aquificales bacterium	D	5	D
c6075c2cb4cfc2bd62c565c54f4f0b23	ASV536	Bacteria	Proteobacteria	Alphaproteobacteria	Rickettsiales	Mitochondria	Triticum aestivum (bread wheat)
8f1275b0f4195a2857cad8708b06b32d	ASV537	Bacteria	Proteobacteria	Betaproteobacteria	Burkholderiales	Oxalobacteraceae	uncultured
164292aa227e03dc47362f659bf5661e	ASV538	Bacteria	Aquificae	Aquificae	Aquificales	Aquificaceae	Thermocrinis
208dd941dce6a54e944ece42b09c21c3	ASV539	Bacteria	Bacteroidetes	Bacteroidia	Bacteroidales	Bacteroidaceae	Bacteroides
7712c55cea9e7888510d768beb915866	ASV540	Bacteria	Planctomycetes	Planctomycetacia	Planctomycetales	Planctomycetaceae	Pir4 lineage
ebecfa55e999daeef2078dc6319c86d0	ASV541	Archaea	Hadesarchaea	uncultured euryarchaeote	D	5	D
0a850ef129a584726a81470d04df0a3f	ASV542	Bacteria	Acidobacteria	Solibacteres	Solibacterales	Solibacteraceae (Subgroup 3)	Paludibaculum
dd6034feb69a62b12df5751bc718127f	ASV543	Unassigned	Unassigned	Unassigned	Unassigned	Unassigned	Unassigned
6f3566f09d3ded2b9f48fa615fcff8ef	ASV544	Bacteria	Atribacteria	uncultured bacterium	D	5	D
5ebddc6a2489875f04c577f2f9917ff5	ASV545	Bacteria	Fervidibacteria	uncultured bacterium	D	5	D
25f599e806e6c37335f52d62a093e2b6	ASV546	Archaea	Woesearchaeota (DHVEG-6)
bff7c58e554f4d65b8eb4a9116ffa7f2	ASV547	Bacteria	Actinobacteria	Actinobacteria	Propionibacteriales	Propionibacteriaceae	Propionibacterium
e007cfa6ea49f0a7a5009b5def01214b	ASV548	Bacteria	BP4	uncultured bacterium	D	5	D
a1c6c1cd21e9e303ae44a8ed94bf7cbe	ASV549	Bacteria	Parcubacteria	Candidatus Falkowbacteria	uncultured bacterium	D	6
83bd3ea2803f0d289980f6e746538720	ASV550	Archaea	Woesearchaeota (DHVEG-6)	uncultured euryarchaeote	D	5	D
df14354ec277348c54d0c9dd49eb4da0	ASV551	Bacteria	Planctomycetes
28d0a48b542aaf7a36f641a56dacf60f	ASV552	Bacteria	Actinobacteria	OPB41	uncultured bacterium	D	6
b345e2e8ac4cd9ab4d9b1b7bfc424c92	ASV553	Bacteria	Bacteroidetes	Sphingobacteriia	Sphingobacteriales	Sphingobacteriaceae	Pedobacter
458dc64c2a4aac0b287c4ea12cfe14bf	ASV554	Bacteria	Proteobacteria	Alphaproteobacteria	Caulobacterales	Caulobacteraceae	Phenylobacterium
9e8e9ad79dcd2677c7e792f7df2f212e	ASV555	Bacteria	Parcubacteria	uncultured Microgenomates group bacterium	D	5	D
d64c47133447d9af73e5056d86d7a463	ASV556	Bacteria	Planctomycetes	Phycisphaerae	MSBL9	uncultured planctomycete	D
cd9401a6bce4a63af516d06d2a843f9d	ASV557	Bacteria	Chloroflexi	JG30-KF-CM66	uncultured bacterium	D	6
7def7c494fa125a2c9aff76c2c4299e1	ASV558	Bacteria	Firmicutes	Bacilli	Bacillales	Staphylococcaceae	Staphylococcus
980a06ed7a55208ee5a854001adcc8f0	ASV559	Bacteria	Microgenomates	Candidatus Woesebacteria	uncultured bacterium	D	6
c1b16b27c78ca0f93f88809c48fa9b3e	ASV560	Archaea	Marine Hydrothermal Vent Group(MHVG)	uncultured euryarchaeote	D	5	D
21e8107bd0eec1df353794a6c951f7c8	ASV561	Archaea	Lokiarchaeota	uncultured archaeon	D	5	D
452cb84bcc8a8ccfed3b13ca875da7e6	ASV562	Bacteria	Bacteroidetes	Flavobacteriia	Flavobacteriales	Flavobacteriaceae
2f1a535d3eb2eb78056e5fb56a4fd5f1	ASV563	Bacteria	Chloroflexi	Anaerolineae	Anaerolineales	Anaerolineaceae	uncultured
526ae71f813b92886b6d8e26a5d725f0	ASV564	Unassigned	Unassigned	Unassigned	Unassigned	Unassigned	Unassigned
222dfbf1f350e970a7ae8c57b0c882c0	ASV565	Archaea	Euryarchaeota	Methanomicrobia	Methanosarcinales	ANME-2c	uncultured archaeon
3b0f62cf6f1779167c8e7cccfffa0a69	ASV566	Bacteria	Actinobacteria	Actinobacteria	Pseudonocardiales	Pseudonocardiaceae	Pseudonocardia
de5a637c7f84c3e00b45bd5759f1cafa	ASV567	Bacteria	Deferribacteres	Deferribacteres Incertae Sedis	Unknown Order	Unknown Family	Caldithrix
967b49e6487d86b1f97ad6a685716edf	ASV568	Bacteria	Deinococcus-Thermus	Deinococci	Thermales	Thermaceae	Thermus
413fc377a1bd248f89f5d50514e9b63b	ASV569	Bacteria	Firmicutes	Bacilli	Lactobacillales	Aerococcaceae	Globicatella
70afa15531f074cfb240c76071bb9e62	ASV570	Bacteria	Deferribacteres	Deferribacteres Incertae Sedis	Unknown Order	Unknown Family	Caldithrix
df4ff260c5074d4e2ffe0cba9257f266	ASV571	Archaea	Woesearchaeota (DHVEG-6)	uncultured crenarchaeote	D	5	D
b6856241fd6c1675e89c4f9d0e1f64f1	ASV572	Bacteria	Proteobacteria	Gammaproteobacteria	Alteromonadales	Alteromonadaceae	uncultured
1d58e72b25df4dcda38da3ebfcc645bb	ASV573	Bacteria	Proteobacteria	Deltaproteobacteria	Desulfobacterales	Desulfobacteraceae	Desulfococcus
227567e293e7ea32a5a6a378bd75295f	ASV574	Bacteria	Thermotogae	Thermotogae	EM3	uncultured Thermotogales bacterium	D
be72a16777d318d9c1a1e68e0e5eb998	ASV575	Bacteria	Actinobacteria	Actinobacteria	Corynebacteriales	Corynebacteriaceae	Corynebacterium 1
32f6ff754ab9e402f6dddcfd36dbfad7	ASV576	Bacteria	Thermodesulfobacteria	Thermodesulfobacteria	Thermodesulfobacteriales	Thermodesulfobacteriaceae	Caldimicrobium
07179340bd63342a5f2cc69057edffa4	ASV577	Bacteria	Parcubacteria	uncultured Aquificales bacterium	D	5	D
40effb12134c21f35fddf5ba8e019dbb	ASV578	Archaea	Woesearchaeota (DHVEG-6)	uncultured crenarchaeote	D	5	D
22b3c70cdfb1714224e1bf8a6314bee9	ASV579	Bacteria	Firmicutes	Clostridia	Clostridiales	Family XI	Finegoldia
e0bbc856b5e8c0b6f35f55c4477a62ab	ASV580	Bacteria	Proteobacteria	Alphaproteobacteria	Caulobacterales	Caulobacteraceae	Brevundimonas
46e9544e9c5e7ed6d90a7b50a8a9c990	ASV581	Archaea	Aigarchaeota	Aigarchaeota Incertae Sedis	Unknown Order	Unknown Family	Candidatus Caldiarchaeum
b01f65c3da02d1690cbbb45a210380d5	ASV582	Bacteria	Chloroflexi	Thermomicrobia	Thermomicrobiales	Thermomicrobiaceae	Thermomicrobium
d9b01b5ecdea9f3ad4299b8c7a275762	ASV583	Bacteria	Actinobacteria	Actinobacteria	Corynebacteriales	Corynebacteriaceae	Corynebacterium 1
58d5569602a47d25ac3208e6b17d7ca8	ASV584	Bacteria	Proteobacteria	Alphaproteobacteria	Sphingomonadales	Sphingomonadaceae	Sphingomonas
d15bc449222795a9ff230013aa633686	ASV585	Bacteria	Firmicutes	Clostridia	Thermoanaerobacterales	Thermoanaerobacteraceae	Ammonifex
22f1fa0bdcc19746dee080bcc12a1840	ASV586	Bacteria	Proteobacteria	Alphaproteobacteria	Rickettsiales	Mitochondria
d0ead44e2bf3d23cae7f2d4a10080690	ASV587	Bacteria	Proteobacteria	Betaproteobacteria	Burkholderiales	Oxalobacteraceae
ff1b0173ffa1d7514788fff3cf9c45c5	ASV588	Bacteria	Acidobacteria	Blastocatellia	Blastocatellales	Blastocatellaceae (Subgroup 4)	Blastocatella
3f917492a95b79e6ee2e9eec70a894fb	ASV589	Bacteria	Cyanobacteria	Cyanobacteria	SubsectionI	FamilyI	Synechococcus
fdc9d08169493f6c2933429b7024fe73	ASV590	Bacteria	Chloroflexi	Dehalococcoidia	GIF9	uncultured bacterium	D
ba7b5d03d6feb3245377d14103b5ce6e	ASV591	Archaea
a01c115729073e9db2fc1d621c29e637	ASV592	Bacteria	Cyanobacteria	Chloroplast	Arachis hypogaea var. vulgaris	D	6
e2fd47d176eedbc69e61e371305850c0	ASV593	Archaea	Thaumarchaeota	Thaumarchaeota Incertae Sedis	Unknown Order	Unknown Family	Candidatus Nitrosocaldus
ddb67b9e2b38a17a69a6f8b25a803c87	ASV594	Bacteria	Parcubacteria	uncultured Microgenomates group bacterium	D	5	D
e07719f4be1c88d455837c0779481019	ASV595	Bacteria	Proteobacteria	Deltaproteobacteria	Oligoflexales	0319-6G20	uncultured bacterium
d6cc903684eb21d7767bf7460ea07504	ASV596	Bacteria	Bacteroidetes	Sphingobacteriia	Sphingobacteriales	Sphingobacteriaceae	Pedobacter
e5e147345ff7871a4d947f80f3c03f86	ASV597	Bacteria	Chloroflexi	Thermomicrobia	Thermomicrobiales	Thermomicrobiaceae	Thermomicrobium
5c084c1e0fc93c21b7183534868b9f15	ASV598	Bacteria	Fervidibacteria	uncultured bacterium	D	5	D
333768672c8679a25734a44dbde2deaa	ASV599	Archaea	Miscellaneous Euryarchaeotic Group(MEG)	uncultured Thermoproteales archaeon	D	5	D
32d0b229848093d86e4559e6d03a0690	ASV600	Bacteria	Proteobacteria	Alphaproteobacteria	Rhizobiales	Hyphomicrobiaceae	Filomicrobium
0b70f5851793d53db113457127eac4fa	ASV601	Bacteria
4f75aee913250b553c932a7644c7a7ba	ASV602	Bacteria	Proteobacteria	Gammaproteobacteria	Oceanospirillales	Oceanospirillaceae	Marinomonas
a4d3af1c408e6060a523451dce77087a	ASV603	Archaea	Euryarchaeota	Thermoplasmata	Thermoplasmatales	20c-4	uncultured archaeon
7dc774d8cd3c132267a61ec94ef37c10	ASV604	Archaea	Woesearchaeota (DHVEG-6)	uncultured crenarchaeote	D	5	D
74e64e8992da09b552524276f88ecb83	ASV605	Bacteria	Chloroflexi	Anaerolineae	Anaerolineales	Anaerolineaceae	uncultured
245ce3901e0c9ea74cda06784c528eb7	ASV606	Bacteria	Deinococcus-Thermus	Deinococci	Thermales	Thermaceae	Meiothermus
0645cfdb2876f4a16825384541e05244	ASV607	Bacteria	Chloroflexi	Dehalococcoidia	MSBL5	uncultured bacterium	D
9c35195fee8cbced990bc8d07812f660	ASV608	Archaea	Crenarchaeota	Thermoprotei	Desulfurococcales	Desulfurococcaceae	Ignisphaera
8de1772de73668a9acbfd355e653511c	ASV609	Archaea	Hadesarchaea	uncultured archaeon	D	5	D
1c9410ef8041e3455ab5d9c1d6220c9c	ASV610	Bacteria	Firmicutes	Bacilli	Bacillales	Staphylococcaceae	Staphylococcus
c4c5b5884fd661baf982557a5559354a	ASV611	Bacteria	Deinococcus-Thermus	Deinococci	Thermales	Thermaceae	Thermus
9c61b3d25532b971d0c2e5b8e3c925a8	ASV612	Bacteria	FCPU426	uncultured bacterium	D	5	D
0ba923e6d3814ca95092322ac0f820eb	ASV613	Bacteria	Verrucomicrobia	WCHB1-41
24f544f774be0b71b798cf28e981114a	ASV614	Bacteria	Bacteroidetes	SB-5	uncultured bacterium	D	6
250bfeee2bbc4defb05ab55ccd2a4ebc	ASV615	Bacteria	Atribacteria	uncultured bacterium	D	5	D
c8e98e2c223d3900eefaf1f51b5cd5f9	ASV616	Bacteria	Armatimonadetes	uncultured
5d2eb70cb5daddeb349629076ee7e050	ASV617	Bacteria	Proteobacteria	Deltaproteobacteria	Desulfarculales	Desulfarculaceae	Desulfatiglans
95081f5e09ef29e763d58c97f7e2ab76	ASV618	Bacteria	Chloroflexi	Anaerolineae	Anaerolineales	Anaerolineaceae	uncultured
b077f301bbecb66602227c16907f244a	ASV619	Archaea	Bathyarchaeota
9086c71e89514e85658244a682fdf8f1	ASV620	Archaea	Crenarchaeota	Thermoprotei	Thermoproteales	Thermofilaceae	Thermofilum
e78d28b0c959b6e035caad98e3288205	ASV621	Bacteria	Bacteroidetes	SB-5
d7930d6f4b3156fdde16b2a202ad6292	ASV622	Bacteria	Acidobacteria	Subgroup 22
e8a8ac504712f053bb1b22016b208388	ASV623	Archaea	Euryarchaeota	Thermoplasmata	Thermoplasmatales	Marine Benthic Group D and DHVEG-1	uncultured euryarchaeote
ff1402d6ced927fa24878dc3358fa72b	ASV624	Bacteria	Fibrobacteres	Fibrobacteria	Fibrobacterales	B122	uncultured bacterium
ee6ee5f00eb1c192da3115ea88c2c0b1	ASV625	Archaea	Bathyarchaeota
bfb6f185952417fb89eeb704513ad226	ASV626	Bacteria	Chloroflexi	Anaerolineae	Anaerolineales	Anaerolineaceae	uncultured
28fc5b4c98e618c2d8b58303c777ae23	ASV627	Bacteria	Cloacimonetes	MSBL2	uncultured bacterium	D	6
3942ef5d181de04e5343358ef2d1994a	ASV628	Bacteria	RBG-1 (Zixibacteria)	uncultured bacterium	D	5	D
6e285d37d6719d6ffbdfa0ac22d81d60	ASV629	Archaea	Bathyarchaeota
fd8a400833b085d0f6d755975ee4ef7a	ASV630	Archaea	WSA2	Kazan-3A-21	uncultured archaeon	D	6
c9de210c5a513e7749d7e67ce403d19a	ASV631	Bacteria	Proteobacteria	Betaproteobacteria	Burkholderiales	Comamonadaceae
b3c5dda540c708b832a43d3f070fd991	ASV632	Bacteria	Acidobacteria	Blastocatellia	Blastocatellales	Blastocatellaceae (Subgroup 4)	24-Nov
9d127ac8ec1a7b03befe92229847b811	ASV633	Bacteria	Bacteroidetes	Sphingobacteriia	Sphingobacteriales	Chitinophagaceae	uncultured
434d7235cdea69234c648c2f3b71b447	ASV634	Bacteria	Firmicutes	Bacilli	Bacillales	Family XII	Exiguobacterium
9abe291cdaaad270f69710f16f551c93	ASV635	Archaea	Aigarchaeota	Aigarchaeota Incertae Sedis	Unknown Order	Unknown Family	Candidatus Caldiarchaeum
26363fd07200420d667050638debf15a	ASV636	Bacteria	Aquificae	Aquificae	Aquificales	Aquificaceae	Thermocrinis
0c5d2114ee9993714e590b3f7cb4e9ef	ASV637	Bacteria	Firmicutes	Clostridia	Clostridiales	Lachnospiraceae	[Eubacterium] rectale group
d17fb1649c579bc67de85c71ea8a4a98	ASV638	Bacteria	Proteobacteria	Deltaproteobacteria	Oligoflexales	0319-6G20	uncultured bacterium
cd76690d5c28f82a03a79a245bb16a05	ASV639	Bacteria	Proteobacteria	Alphaproteobacteria	Rhizobiales	Rhizobiaceae	Rhizobium
20d7a59980d75ca99fff5894db47417f	ASV640	Archaea	Woesearchaeota (DHVEG-6)
265e3a6fd35064619708665dfc4ae769	ASV641	Bacteria	Thermotogae	Thermotogae	EM3	uncultured Thermotogales bacterium	D
eb97e156efa1117a39756b31234d6059	ASV642	Bacteria	Verrucomicrobia	R76-B128	uncultured bacterium	D	6
aa72f397954c889fb1e0474be4610879	ASV643	Bacteria	Chlamydiae	Chlamydiae	Chlamydiales	Simkaniaceae	uncultured
9f70f435129a112d1cc22b7a9f882290	ASV644	Bacteria	Thermodesulfobacteria	Thermodesulfobacteria	Thermodesulfobacteriales	Thermodesulfobacteriaceae	Caldimicrobium
2686fd86ddb3955c45a19cf8ed05e09c	ASV645	Bacteria	Deferribacteres	Deferribacteres Incertae Sedis	Unknown Order	Unknown Family	Caldithrix
0d24c4ac82f283219a675ce16edae3cc	ASV646	Bacteria	TM6 (Dependentiae)	uncultured bacterium	D	5	D
2693775664f63d95875521b38d42a8bc	ASV647	Bacteria	Deinococcus-Thermus	Deinococci	Thermales	Thermaceae	Thermus
3530ebe884cb3078b9db48b4eb8cbee1	ASV648	Archaea	Lokiarchaeota	uncultured archaeon	D	5	D
7b7ec51f66e35909f9e589570cd18431	ASV649	Bacteria	Actinobacteria	Actinobacteria	Streptomycetales	Streptomycetaceae	Streptomyces
3bac14d2805bf995afe9d316a5777b1e	ASV650	Archaea	Thaumarchaeota	Thaumarchaeota Incertae Sedis	Unknown Order	Unknown Family	Candidatus Nitrosocaldus
0886c9d437d7c8a0597e63e78bbe06b0	ASV651	Bacteria	Chloroflexi	Thermomicrobia	JG30-KF-CM45	uncultured bacterium	D
b48a188a24ed126894db7d73bd6617cc	ASV652	Bacteria	Actinobacteria	Actinobacteria	Propionibacteriales	Nocardioidaceae	Nocardioides
202ce6f860232a24f74149629d1ed7e4	ASV653	Bacteria	Planctomycetes	Phycisphaerae	Phycisphaerales	ODP1230B30.02 sediment group	uncultured bacterium
26c75243fe436dbd9a9d6f75f6207f03	ASV654	Bacteria	Deinococcus-Thermus	Deinococci	Thermales	Thermaceae	Thermus
2253abbf1f1eb5b95af7b00c0359f24e	ASV655	Archaea	Aigarchaeota	Aigarchaeota Incertae Sedis	Unknown Order	Unknown Family	Candidatus Caldiarchaeum
26dbef51cdba97c1f8b84a235ea06f3c	ASV656	Bacteria	Proteobacteria	Alphaproteobacteria	Sphingomonadales	Sphingomonadaceae	Sphingomonas
cafc1faf957b5e7b75e3ee8664053d94	ASV657	Bacteria	GAL15	uncultured bacterium	D	5	D
a841735ec6f9987853a1d170f90abb58	ASV658	Archaea	Aigarchaeota	Aigarchaeota Incertae Sedis	Unknown Order	Unknown Family	Candidatus Caldiarchaeum
742b49a26b96ad8872c6a1f4b01f9599	ASV659	Bacteria	Spirochaetae	Spirochaetes	Spirochaetales	Spirochaetaceae	Spirochaeta 2
59deb617d1024a0f81d5bb1181abd283	ASV660	Bacteria	Acidobacteria	Blastocatellia	Blastocatellales	Blastocatellaceae (Subgroup 4)	Candidatus Chloracidobacterium
a57ff253647434a3e1d1058e6178aefe	ASV661	Bacteria	Planctomycetes	Phycisphaerae	MSBL9	uncultured planctomycete	D
7301c923be36bf56d6a5f5596a98bc68	ASV662	Archaea	Euryarchaeota	Thermoplasmata	Thermoplasmatales	Marine Benthic Group D and DHVEG-1	uncultured archaeon
cab3946330d00fcb39fc2ce074bd595c	ASV663	Bacteria	Actinobacteria	Actinobacteria	Micrococcales	Micrococcaceae	Rothia
581a55014641e1cd55cdc272c0365a28	ASV664	Bacteria	Proteobacteria	Alphaproteobacteria	Sphingomonadales	Sphingomonadaceae	Sphingomonas
2f309f27b510510cdadf938980c70526	ASV665	Archaea	Euryarchaeota	Thermoplasmata	Thermoplasmatales	A10	uncultured archaeon
537351143e01fa025a9db872088a805a	ASV666	Archaea	Aigarchaeota	Aigarchaeota Incertae Sedis	Unknown Order	Unknown Family	Candidatus Caldiarchaeum
6d73eba97a2b6c79cc93086c96346a24	ASV667	Bacteria	Fervidibacteria	uncultured bacterium	D	5	D
dcba105f35d8ebc9e22269c7491ad3a7	ASV668	Bacteria	Chloroflexi	Anaerolineae	Anaerolineales	Anaerolineaceae	uncultured
8bc542a3a40c566abbcb2721795ca5b8	ASV669	Archaea	Woesearchaeota (DHVEG-6)
720c065dfdd2175d9c41ebcb56835f8f	ASV670	Archaea	Thaumarchaeota	Thaumarchaeota Incertae Sedis	Unknown Order	Unknown Family	Candidatus Nitrosocaldus
58a9a501230a08491f94325868b26299	ASV671	Archaea	Woesearchaeota (DHVEG-6)
4804669ff00c7ec682696fdd03d60923	ASV672	Bacteria	Chloroflexi	Thermomicrobia	Thermomicrobiales	Thermomicrobiaceae	Thermomicrobium
27d131321513d3a858bd4d9b908967a8	ASV673	Bacteria	Deinococcus-Thermus	Deinococci	Thermales	Thermaceae	Thermus
aaf2906e85a062743c6acdc8ae0ec0f5	ASV674	Archaea	Euryarchaeota	Thermoplasmata	Thermoplasmatales	Marine Benthic Group D and DHVEG-1	uncultured archaeon
9eb36d89a54bfac3b27d2fb11564d95a	ASV675	Bacteria	Proteobacteria	Deltaproteobacteria	Syntrophobacterales	Syntrophaceae	Desulfobacca
355e22668ca848c707c27020a2db4619	ASV676	Bacteria	Bacteroidetes	Flavobacteriia	Flavobacteriales	Flavobacteriaceae	Robiginitalea
98379c35b0b27c370147a5eb8af6dc02	ASV677	Bacteria	Chloroflexi	Dehalococcoidia
e831383d4896e0123a947abae273cef3	ASV678	Bacteria	Fervidibacteria	uncultured bacterium	D	5	D
05ebe8e85db18c7be6e1cb4845aea55f	ASV679	Bacteria	Cyanobacteria	Cyanobacteria	SubsectionI	FamilyI	Synechococcus
65b5d05932bfe474e233d02369a25002	ASV680	Bacteria	Acidobacteria	Blastocatellia	Blastocatellales	Blastocatellaceae (Subgroup 4)	24-Nov
1fca696cb0daf8c9394650d762d7d373	ASV681	Bacteria	Proteobacteria	Gammaproteobacteria	Xanthomonadales	Xanthomonadaceae
4cd6f47bd380cd874a74a95fe5047d3a	ASV682	Bacteria	Parcubacteria	Candidatus Falkowbacteria	uncultured bacterium	D	6
56a48d182ce85d6bede502b5d1d48194	ASV683	Bacteria
0dc87ce0c2fa6b903851dc449179492e	ASV684	Bacteria	Chlorobi	Chlorobia	Chlorobiales	OPB56	unidentified Cytophagales/green sulfur bacterium OPB56
2881c8351e77cfea7041f82975d7b711	ASV685	Archaea	Thaumarchaeota
289c294a3963b6e58cb16f57aca2cf14	ASV686	Bacteria	Bacteroidetes	Sphingobacteriia	Sphingobacteriales	Sphingobacteriaceae	Pedobacter
430fb4e4ab2d791dea9fbfc624b424c4	ASV687	Bacteria	Cyanobacteria	Cyanobacteria	SubsectionIII	FamilyI	Spirulina
7b460010eb777ad1655146609997704e	ASV688	Archaea	Aigarchaeota	Aigarchaeota Incertae Sedis	Unknown Order	Unknown Family	Candidatus Caldiarchaeum
925034b11798f932db11627de4f8b9da	ASV689	Bacteria	Parcubacteria	uncultured Microgenomates group bacterium	D	5	D
114778f0ca2f0beb675e5426f21f7eec	ASV690	Bacteria	Latescibacteria
45f2429fd517cbfd6404d0a6419f8d03	ASV691	Bacteria	Bacteroidetes	Sphingobacteriia	Sphingobacteriales	Chitinophagaceae	Ferruginibacter
1735122f6452284cae1574c71c9a6eec	ASV692	Bacteria	Firmicutes	Clostridia	Thermoanaerobacterales	Thermoanaerobacteraceae	Ammonifex
930bd976bb670c25f689d7d0c8a0e12e	ASV693	Bacteria	Fusobacteria	Fusobacteriia	Fusobacteriales	Fusobacteriaceae	Psychrilyobacter
e3e7eb7e41dd0e82763088988140aa00	ASV694	Bacteria	Actinobacteria	Actinobacteria	Micrococcales	Microbacteriaceae
925278e3c8299f6df505c03718501ae8	ASV695	Archaea	Woesearchaeota (DHVEG-6)	uncultured archaeon BURTON-41	D	5	D
7a192aa1cc48bc335c7faae2c3ecb4ce	ASV696	Unassigned	Unassigned	Unassigned	Unassigned	Unassigned	Unassigned
64a1e07ee53557bce058dfe56b2fd7d9	ASV697	Bacteria	Proteobacteria	Deltaproteobacteria	Desulfobacterales	Desulfobulbaceae	Desulforhopalus
433baf3e0cde872b9da88875e0bfae6c	ASV698	Bacteria	Proteobacteria	Deltaproteobacteria	Bdellovibrionales	Bdellovibrionaceae	Bdellovibrio
6de8fff163b98c8aa71aeec462c52f49	ASV699	Bacteria	Proteobacteria	Gammaproteobacteria	Enterobacteriales	Enterobacteriaceae	Escherichia-Shigella
299ba2a3457b1a300dc6748bd093bc00	ASV700	Archaea	Bathyarchaeota	uncultured archaeon	D	5	D
dcbd144ca7a972140ffab7809842a2da	ASV701	Bacteria
8e01e234277fd81fd59401641adddfd0	ASV702	Bacteria	Actinobacteria	Actinobacteria	Micrococcales	Micrococcaceae
1f6a4c3fdf1a65934849f80059b327bc	ASV703	Bacteria	Firmicutes	Bacilli	Lactobacillales	Lactobacillaceae	Lactobacillus
f6262039e051d9d608a2be396f881463	ASV704	Archaea	Hadesarchaea
a843fc211658b32d18ca8567f97f1a1e	ASV705	Bacteria	Actinobacteria	Actinobacteria	Micrococcales	Intrasporangiaceae	Tetrasphaera
1d1fc84f411f987a1276f8316df8b992	ASV706	Bacteria	Proteobacteria	Alphaproteobacteria	Rhodobacterales	Rhodobacteraceae	Paracoccus
e72a0bed5217c6dd60acc6c3b98757cf	ASV707	Bacteria	Proteobacteria	Gammaproteobacteria	Thiotrichales	Piscirickettsiaceae	Thiomicrospira
1a39c5ecb67884677a2e76decba762c1	ASV708	Bacteria	Actinobacteria	Actinobacteria	Pseudonocardiales	Pseudonocardiaceae	Actinomycetospora
ef9780486afbd6cdf4109f1acd1da7e8	ASV709	Bacteria
05e1cb0545433af3e922f36d280e521a	ASV710	Bacteria	Chlorobi	Chlorobia	Chlorobiales	OPB56
99e433a3ce4d5290445f668df2c9147e	ASV711	Bacteria	Deinococcus-Thermus	Deinococci	Thermales	Thermaceae	Thermus
93436c42230a7f9857e558e26dba0156	ASV712	Bacteria	Actinobacteria	Acidimicrobiia	Acidimicrobiales	uncultured	uncultured bacterium
b5d677849f672959cece1b0d782e9c87	ASV713	Bacteria	Thermotogae	Thermotogae	EM3	uncultured Thermotogales bacterium	D
a00f39c257253f88c7a16657aa97ba32	ASV714	Bacteria	Proteobacteria	Gammaproteobacteria	Gammaproteobacteria Incertae Sedis	Unknown Family	uncultured
47c3d39d298acc3cbd2397421c572035	ASV715	Bacteria	Firmicutes	Bacilli	Bacillales	Thermoactinomycetaceae	Planifilum
5c88a926d2691ff0d091e46714e58e9e	ASV716	Bacteria	Deferribacteres	Deferribacteres Incertae Sedis	Unknown Order	Unknown Family	Caldithrix
4a3f4635ae8a5e505486f05fff43bb7d	ASV717	Bacteria	Microgenomates	uncultured bacterium	D	5	D
eea68067008cafbfece5dc4ab2089761	ASV718	Archaea	Woesearchaeota (DHVEG-6)
ac9b825a5b880c8e42686725e9dd501d	ASV719	Bacteria	Aminicenantes
cd2a66f61977bc299dffe276b35205a4	ASV720	Bacteria	Thermotogae	Thermotogae	EM3
c11224a2c78321aae315f6df4fbe0332	ASV721	Archaea	Woesearchaeota (DHVEG-6)
3bb03cea5d39231f5d1b8a05986dd6e7	ASV722	Bacteria
bb8669ff0e1f523d157c4ec7e2b4b2e4	ASV723	Archaea	Crenarchaeota	Thermoprotei	Thermoproteales	Thermoproteaceae	Pyrobaculum
2b28075e6ed068e52294371edbf2d773	ASV724	Bacteria	Proteobacteria	Betaproteobacteria	Neisseriales	Neisseriaceae	Neisseria
8a8dccc44bb952da7bc7467839173231	ASV725	Bacteria	Acidobacteria	Solibacteres	Solibacterales	Solibacteraceae (Subgroup 3)	Bryobacter
2d7a249445b62cd20e4fb1f1857ff459	ASV726	Bacteria	Proteobacteria	Betaproteobacteria	Hydrogenophilales	Hydrogenophilaceae	Hydrogenophilus
5b8a5a67d2ebecfc98bf538e79824006	ASV727	Bacteria	Planctomycetes	Planctomycetacia	Planctomycetales	Planctomycetaceae	Pir4 lineage
ce7259b9e793f652dba0589910ba9e55	ASV728	Bacteria	Proteobacteria	Deltaproteobacteria	Sva0485	uncultured bacterium	D
7c7c7761ed1d350dd250d3bf1f131073	ASV729	Archaea
8068057939194cafc8ba64ecc4fd515a	ASV730	Bacteria	Fervidibacteria	uncultured bacterium	D	5	D
d15bf4d0882ac8fa53a3399f88e4ec0d	ASV731	Bacteria	Proteobacteria	Alphaproteobacteria	Rhodobacterales	Rhodobacteraceae
3113aac56acfcd024abb38d23b9afd5a	ASV732	Bacteria	Parcubacteria	uncultured Aquificales bacterium	D	5	D
0835bb3c984a437a7e380c4e118241cf	ASV733	Bacteria	Bacteroidetes	Cytophagia	Cytophagales	Cytophagaceae	Dyadobacter
2531251adee52a220fb986b6b7e10612	ASV734	Bacteria
78557df3f1e72a9c7ef11d31e7d9c88f	ASV735	Bacteria	Chloroflexi	Thermoflexia	Thermoflexales	Thermoflexaceae	Thermoflexus
6e7e075d183d848cc105d29988604ade	ASV736	Bacteria	Proteobacteria	Alphaproteobacteria	Rhodobacterales	Rhodobacteraceae	Paracoccus
367efce99d6ad28271a76e29d546507e	ASV737	Archaea	Korarchaeota	Korarchaeota Incertae Sedis	Unknown Order	Unknown Family	Candidatus Korarchaeum
1484a917675712f320be8fc57658edb8	ASV738	Bacteria	Proteobacteria	Alphaproteobacteria	Sphingomonadales	Sphingomonadaceae	Sphingobium
2bbc4d40ce3ce98db35aebdba473bcb9	ASV739	Bacteria	Deinococcus-Thermus	Deinococci	Thermales	Thermaceae	Thermus
cd23b34badc321d864cd53eceefcee85	ASV740	Archaea	Woesearchaeota (DHVEG-6)	unidentified archaeon	D	5	D
342800ad0a5d4092bdf6df5ae266b317	ASV741	Bacteria	Proteobacteria	Betaproteobacteria	Burkholderiales	Comamonadaceae	uncultured
38b5bae497963cff3f9f40a3f6932210	ASV742	Bacteria	Fervidibacteria	uncultured bacterium	D	5	D
2bf7d377ebaf0b104db0ff64c5fc7bc4	ASV743	Bacteria	Firmicutes	Clostridia
fd94bf5a8e2a81f72fcd840bbb9f6f64	ASV744	Archaea	Bathyarchaeota
c536600e96c96094be5d82c2146cb84b	ASV745	Bacteria	Acidobacteria	Blastocatellia	Blastocatellales	Blastocatellaceae (Subgroup 4)	Blastocatella
aa898202c3c8e2ff28dad294f02c0f83	ASV746	Archaea	Aigarchaeota	Aigarchaeota Incertae Sedis	Unknown Order	Unknown Family	Candidatus Caldiarchaeum
c91824d78422647d2d6b29e2c7599d6d	ASV747	Bacteria	Firmicutes	Clostridia	Clostridiales	Peptococcaceae	Desulfotomaculum
2c0c6c79484320793a8ed368b754101e	ASV748	Bacteria	Deinococcus-Thermus	Deinococci	Thermales	Thermaceae	Thermus
912d50ad3d9bc47460a917fdbabb0e0b	ASV749	Bacteria	Ignavibacteriae	Ignavibacteria	Ignavibacteriales	BSV26	uncultured bacterium
7885a2ade6fae25490a53a75824d7a9a	ASV750	Archaea	Aigarchaeota	Aigarchaeota Incertae Sedis	Unknown Order	Unknown Family	Candidatus Caldiarchaeum
c3554d607f729628180db5d33e6ebde6	ASV751	Bacteria	Actinobacteria	Actinobacteria	Pseudonocardiales	Pseudonocardiaceae	Actinophytocola
e645e7cb3b0c3ce8ee9096aed0714b0b	ASV752	Bacteria	Planctomycetes	Phycisphaerae	CCM11a	uncultured bacterium	D
717b9c02caced69d4d0c6e895e920415	ASV753	Bacteria	Bacteroidetes	Bacteroidia	Bacteroidales	Porphyromonadaceae	Porphyromonas
8b5e73640a2d51c34d314fd884450a0f	ASV754	Bacteria	GAL15	uncultured bacterium	D	5	D
28bc4d20befe48bd9fc12456d11ad7d5	ASV755	Bacteria	Acidobacteria	GBS-L1-B05	uncultured bacterium	D	6
207cd860af5c74c1ab6d9a1661312e68	ASV756	Bacteria	Omnitrophica	Omnitrophica Incertae Sedis	Unknown Order	Unknown Family	Candidatus Omnitrophus
f6edbcb91f18c1dcc550ce2c68333165	ASV757	Bacteria	Thermotogae	Thermotogae	EM3	uncultured Thermotogales bacterium	D
2ca0f1a83439ead215effb8be1edbe68	ASV758	Bacteria	Chloroflexi	Thermomicrobia	Thermomicrobiales	Thermomicrobiaceae	Thermomicrobium
7a06923e97735eed3d9c665069447a41	ASV759	Bacteria	Chlorobi	Chlorobia	Chlorobiales	OPB56	uncultured bacterium
31f5c29b616ac29041135f7dd28c42a0	ASV760	Bacteria	Firmicutes	Clostridia	Thermoanaerobacterales	Thermoanaerobacteraceae	Caldanaerobacter
94855e71a76a4272b12a1d58667157cd	ASV761	Archaea	Euryarchaeota	Thermoplasmata	Thermoplasmatales	Marine Benthic Group D and DHVEG-1	uncultured archaeon
adb4e6f9eaa1483e42bce716d2a348b9	ASV762	Bacteria	Actinobacteria	Actinobacteria	Micrococcales	Intrasporangiaceae
a15c9a4a6fe3c06e111e7552de835343	ASV763	Bacteria	Actinobacteria	Actinobacteria	Micrococcales	Micrococcaceae	Kocuria
c21f30e22c6e593a70720fec90c0df86	ASV764	Bacteria	Bacteroidetes	Sphingobacteriia	Sphingobacteriales	Chitinophagaceae	Ferruginibacter
fa3c4a9957ca018a9ba793682f7189b8	ASV765	Bacteria	Actinobacteria	Actinobacteria	Micrococcales	Microbacteriaceae	Agromyces
e8254f590270d1532560593ba512d78d	ASV766	Bacteria	Chlamydiae	Chlamydiae	Chlamydiales	Simkaniaceae	uncultured
57d4967bee9a20c13b59a00d7391c824	ASV767	Bacteria	Chloroflexi	Dehalococcoidia	vadinBA26	uncultured bacterium	D
b4bb1dc611a84a7147f5950f0517ffa9	ASV768	Bacteria
2d4fcae12885ca4afeb1a22024180824	ASV769	Archaea	Euryarchaeota	Thermoplasmata	Thermoplasmatales	Marine Benthic Group D and DHVEG-1	uncultured archaeon
6e95898fac60ea800723f9d0c6f6af27	ASV770	Bacteria	Planctomycetes	Phycisphaerae	MSBL9
90248ee813773e5cdd15c3a971c352e1	ASV771	Bacteria	Chlorobi	Chlorobia	Chlorobiales	OPB56	uncultured bacterium
3428dd34ce66dbc0bcf2252144b283ee	ASV772	Bacteria	Firmicutes	Bacilli	Lactobacillales	Streptococcaceae	Streptococcus
929e3089cde1f364ffd784f14f7bfbef	ASV773	Bacteria	Actinobacteria	Actinobacteria	Micrococcales	Microbacteriaceae	Frigoribacterium
b1931f014839c50d99a543ef7e7ded7f	ASV774	Bacteria
dfadee6c1185d67749557148cd4b2f8d	ASV775	Archaea	Lokiarchaeota	uncultured archaeon	D	5	D
f901e22075002430a8ace9525c2b5745	ASV776	Archaea	Euryarchaeota	Thermoplasmata	Thermoplasmatales	Marine Benthic Group D and DHVEG-1	uncultured archaeon
4cbafe3903ec50601c7d1cd7de0494d5	ASV777	Bacteria	Gemmatimonadetes	Gemmatimonadetes	Gemmatimonadales	Gemmatimonadaceae	Gemmatimonas
1b9b82444d4d216b95032bb22ee44a93	ASV778	Archaea	Bathyarchaeota
6b868d74601d0c5e609c76d97ae383ff	ASV779	Bacteria	Proteobacteria	Alphaproteobacteria	Caulobacterales	Caulobacteraceae	Phenylobacterium
48b55a2c2c7f4e14825bfa4fa9ed709e	ASV780	Bacteria	Firmicutes	Clostridia	Thermoanaerobacterales	Thermoanaerobacteraceae	Ammonifex
6089e5c01d1ab567d3aa834e31853490	ASV781	Archaea	Woesearchaeota (DHVEG-6)	uncultured crenarchaeote	D	5	D
f33a4e9f2a7aeea8aac430f91e8ee165	ASV782	Archaea	Aigarchaeota	Aigarchaeota Incertae Sedis	Unknown Order	Unknown Family	Candidatus Caldiarchaeum
4ce7e167e289678830b2610dda4b458a	ASV783	Bacteria	Deferribacteres	Deferribacteres Incertae Sedis	Unknown Order	Unknown Family	Caldithrix
2e0e4dbe08160cb4c85ae3a8ee34e9a2	ASV784	Archaea	Aigarchaeota	Aigarchaeota Incertae Sedis	Unknown Order	Unknown Family	Candidatus Caldiarchaeum
92d917cf573947d673663ef6f6416afe	ASV785	Bacteria	Actinobacteria	Acidimicrobiia	Acidimicrobiales	OM1 clade	uncultured actinobacterium
fe3f6020aff1ab55b795a3f56c2a99d6	ASV786	Archaea	Candidate division YNPFFA	crenarchaeote JGI-OTU-1	D	5	D
5775b3aa949dfb637e0358139e2bbedc	ASV787	Bacteria	Proteobacteria	Alphaproteobacteria	Sphingomonadales	Sphingomonadaceae	Sphingomonas
79147c3a69f887bd659f4773001588e0	ASV788	Bacteria	Proteobacteria	Deltaproteobacteria	Desulfarculales	Desulfarculaceae	Desulfatiglans
ea99055221fd4a70a162a43e5a300637	ASV789	Bacteria	Proteobacteria	Deltaproteobacteria	Desulfobacterales	Desulfobulbaceae	Desulfobulbus
a1ef74bd6244b19f3951d30a69461d69	ASV790	Bacteria	Planctomycetes	Phycisphaerae	MSBL9
6cd4db0bcd84036e4bd13cd69d81107e	ASV791	Bacteria	Proteobacteria	Gammaproteobacteria	Xanthomonadales	Xanthomonadales Incertae Sedis	Acidibacter
9b7666187b7239a808a944d5c3ed5435	ASV792	Bacteria	Fervidibacteria	uncultured bacterium	D	5	D
2e4f2b53b856c4def6d021d01f5abb70	ASV793	Bacteria	Firmicutes	Clostridia	Clostridiales	Lachnospiraceae	Dorea
00c2f0b4a7a72a02a51309b946de05b9	ASV794	Bacteria	Chloroflexi	Anaerolineae	Anaerolineales	Anaerolineaceae	uncultured
df4a38c99959a8f9daaa403b912d208b	ASV795	Archaea	Woesearchaeota (DHVEG-6)	uncultured bacterium	D	5	D
0407a2eb2f79027360aa65ea7086ed18	ASV796	Bacteria	Planctomycetes	vadinHA49	uncultured bacterium	D	6
2045a1e7860e0cbdd994f9564c460b1e	ASV797	Bacteria	Fervidibacteria	uncultured bacterium	D	5	D
d0159ac7cf9d7724d191a6ea15ce22cc	ASV798	Bacteria	Bacteroidetes	Bacteroidetes BD2-2	uncultured organism	D	6
7e87735c204e7966d544fda276496db7	ASV799	Bacteria	Armatimonadetes	uncultured	uncultured Firmicutes bacterium	D	6
112ff08a9588eb4602901a4082290513	ASV800	Bacteria	Proteobacteria	Deltaproteobacteria	Sva0485	uncultured delta proteobacterium	D
9b51e11ad8c4037604b6b5a4848b1c8b	ASV801	Bacteria	Deinococcus-Thermus	Deinococci	Thermales	Thermaceae	Thermus
6b3f158e9f649fc561db0662d460daeb	ASV802	Bacteria	Deinococcus-Thermus	Deinococci	Thermales	Thermaceae	Thermus
d3adcdd6b7d62c451bf02061f82f4ecf	ASV803	Bacteria	Firmicutes	Bacilli	Lactobacillales	Streptococcaceae	Streptococcus
acf422e705b04ec092b64da5a0af5027	ASV804	Archaea	Euryarchaeota	Thermoplasmata	Thermoplasmatales	Marine Benthic Group D and DHVEG-1	uncultured archaeon
16ea8565674b75ff9bd97f1c632ccffa	ASV805	Bacteria	Firmicutes	Bacilli	Lactobacillales	Lactobacillaceae	Lactobacillus
7054e9c6ee5ec37d83ec7580547d055a	ASV806	Bacteria
06fc45f44d613edaf30726449028db2f	ASV807	Bacteria	Thermotogae	Thermotogae	EM3	uncultured Thermotogales bacterium	D
bd21f747413e365eed5316a01db254c4	ASV808	Bacteria	Proteobacteria	Gammaproteobacteria	Oceanospirillales	Alcanivoracaceae	Kangiella
be766c2d7c18eb8cf276248c4d7ac6ff	ASV809	Bacteria	Chloroflexi	Anaerolineae	Anaerolineales	Anaerolineaceae	uncultured
c15a8fe2e340c970c61de676146fe876	ASV810	Bacteria	Proteobacteria	Alphaproteobacteria	Rhizobiales	Methylocystaceae	uncultured
f47beff0fc3748fcf424bf33bc490cf2	ASV811	Bacteria	Actinobacteria	Actinobacteria	Streptomycetales	Streptomycetaceae	Streptomyces
10c537129e69bcd1429de8a1f905477a	ASV812	Bacteria	Proteobacteria	Betaproteobacteria	Burkholderiales	Burkholderiaceae	Ralstonia
b874554693f77fca944d40aa8c50eb0d	ASV813	Bacteria
9b2cb2bd56c531ebee1e59b5893cd5d5	ASV814	Bacteria	Bacteroidetes	Cytophagia	Cytophagales	Cytophagaceae	Hymenobacter
7b2ac34966fcdf07a32c49f8ce358cf2	ASV815	Archaea	Crenarchaeota	Thermoprotei	Fervidicoccales	Fervidicoccaceae	uncultured
dd18c11c9ae50bd4f90b015e8c78de58	ASV816	Archaea	Woesearchaeota (DHVEG-6)
2f7a1dac75e719801e168b3fe7b54283	ASV817	Bacteria	Deinococcus-Thermus	Deinococci	Thermales	Thermaceae	Thermus
a38686563e86c4004e7a2401547a5692	ASV818	Bacteria	Chloroflexi	Dehalococcoidia	GIF9
0bb78cdb6bcd93a964365fc68b1bed23	ASV819	Bacteria	Chloroflexi	MSB-5B2	uncultured bacterium	D	6
e54920fcb093c801370f3bd35742703c	ASV820	Bacteria	Proteobacteria	Alphaproteobacteria	Rhodospirillales	Rhodospirillales Incertae Sedis	Reyranella
ca8b108ada4e8d2059ce791e5f7dca01	ASV821	Bacteria	Actinobacteria	Actinobacteria	Corynebacteriales	Corynebacteriaceae	Corynebacterium 1
995526d0e6037725ddab23fd8e721870	ASV822	Bacteria	Proteobacteria	Gammaproteobacteria	Enterobacteriales	Enterobacteriaceae	Escherichia-Shigella
18c8103c560671b73548e0e96e54e2d1	ASV823	Unassigned	Unassigned	Unassigned	Unassigned	Unassigned	Unassigned
3020934c4c8d486dc5b80a68eb588dbf	ASV824	Bacteria	Ignavibacteriae	Ignavibacteria	Ignavibacteriales	BSV26	bacterium JGI-1
d3c2b1c15d26e5fdcab77b372a987628	ASV825	Archaea	Lokiarchaeota	uncultured archaeon	D	5	D
77d818a6a954f3d7a784fc97848f87c1	ASV826	Archaea	Woesearchaeota (DHVEG-6)
5cf37e80516a615f77bd5e97f18ae417	ASV827	Bacteria	Fervidibacteria	uncultured bacterium	D	5	D
7422141c10447d3d2efd33366fc0962e	ASV828	Bacteria	Chlorobi	Chlorobia	Chlorobiales	OPB56
da779306de15a974d92b7c8508350780	ASV829	Bacteria	Chloroflexi	Anaerolineae	Anaerolineales	Anaerolineaceae	uncultured
c26b2d88bf121c4f4cfbaa28f3d26716	ASV830	Archaea	Aigarchaeota	Aigarchaeota Incertae Sedis	Unknown Order	Unknown Family	Candidatus Caldiarchaeum
38524f0ef165c990880696e7873af52c	ASV831	Archaea	Aigarchaeota	Aigarchaeota Incertae Sedis	Unknown Order	Unknown Family	Candidatus Caldiarchaeum
a20eb37d50abf4ef13197bd4a0ea8c84	ASV832	Bacteria	Deinococcus-Thermus	Deinococci	Thermales	Thermaceae	Thermus
6cbb6ad5151229241cffa095b369f676	ASV833	Bacteria	Parcubacteria	Candidatus Falkowbacteria	uncultured bacterium	D	6
97e0ce5e61dbad57cd78a090940ff88b	ASV834	Bacteria	Aquificae	Aquificae	Aquificales	Aquificaceae	Thermocrinis
2d03cb3d64c4949f35bd634fb453f677	ASV835	Bacteria	Chloroflexi	Thermoflexia	Thermoflexales	Thermoflexaceae	Thermoflexus
5babc772135ee4390fa6e337b83a33df	ASV836	Bacteria	Proteobacteria	Gammaproteobacteria	Pseudomonadales	Moraxellaceae	Enhydrobacter
30cc97f8612e753f1d413b0a8b0dccee	ASV837	Bacteria	Actinobacteria	Thermoleophilia	Gaiellales	Gaiellaceae	Gaiella
02471460661f42f150769efef859994f	ASV838	Bacteria	Firmicutes	Clostridia	Clostridiales	Peptococcaceae	Desulfosporosinus
1098e06f913d2e08df54148db69fd269	ASV839	Unassigned	Unassigned	Unassigned	Unassigned	Unassigned	Unassigned
30fc7e656f6735c0af07d359242b106b	ASV840	Bacteria	Thermotogae	Thermotogae	EM3	uncultured bacterium	D
c1dfd1a72f5847c160fd12f4fa9342d8	ASV841	Bacteria	Calescamantes	uncultured bacterium	D	5	D
5a3ff73b110e0c85969a953e7c3830b4	ASV842	Bacteria	Verrucomicrobia	Spartobacteria	Chthoniobacterales	Chthoniobacteraceae	Chthoniobacter
c01590f4deddcd71747c0792d031978b	ASV843	Bacteria	Parcubacteria	uncultured organism	D	5	D
ad5186c30c74703fe7d45ba67413cbf3	ASV844	Bacteria	Acetothermia	Unknown Class	Unknown Order	Unknown Family	Candidatus Acetothermus
d78fa50adc4785c77c11b8a16174000a	ASV845	Archaea	Bathyarchaeota
3124be130c7299408ff0ca6f02fa9117	ASV846	Bacteria	Armatimonadetes	uncultured	uncultured Armatimonadetes bacterium	D	6
3535bfb4b12b29e8eda02ab016143fec	ASV847	Bacteria	Planctomycetes	Phycisphaerae	MSBL9	uncultured bacterium	D
71697045d1637f1be8cc6d85a856cacd	ASV848	Bacteria	Actinobacteria	OPB41	uncultured bacterium	D	6
b61f1ca40f0581008c8b60d8af6acd50	ASV849	Bacteria	Calescamantes
cc9ab1800608cc70ce7a3660d3a9c240	ASV850	Archaea	Bathyarchaeota
dbb1e917352f3cc3cd7c379671962cdb	ASV851	Bacteria	Spirochaetae	Spirochaetes	Spirochaetales	Spirochaetaceae	uncultured
319b05f3ca0fb0752a0bc0cf00c74c62	ASV852	Bacteria	Parcubacteria	uncultured Microgenomates group bacterium	D	5	D
2c3743ad3eadab25d058a7e92e3b8b10	ASV853	Bacteria	Proteobacteria	Alphaproteobacteria	Rhodobacterales	Rhodobacteraceae
fbc4e6e82da0b8bfe30116ffaf43a9a8	ASV854	Archaea	Euryarchaeota	Thermoplasmata	Thermoplasmatales	Marine Benthic Group D and DHVEG-1	uncultured archaeon
6b1489a8f98603ee677b7574ce95a8d5	ASV855	Bacteria	Acidobacteria	Blastocatellia	Blastocatellales	Blastocatellaceae (Subgroup 4)	uncultured
fa2030e743419de2969b25dd50bc9efc	ASV856	Archaea	Euryarchaeota	Methanomicrobia	Methanomicrobiales	Methanomicrobiaceae	Methanogenium
c1d9eada909d2d5dbe078f25f1038508	ASV857	Bacteria	Atribacteria	uncultured bacterium	D	5	D
0afbadc0176df8e8ab9b84aeb210bb56	ASV858	Bacteria	Latescibacteria	uncultured Latescibacteria bacterium	D	5	D
9532825610e08a393d1cfa17173caccb	ASV859	Bacteria	Parcubacteria	uncultured Aquificales bacterium	D	5	D
06522620562b010adf7867ad921e67fe	ASV860	Bacteria	Parcubacteria
320ed11e29bb6950f1df4c1ddbf2ca58	ASV861	Archaea	Bathyarchaeota	uncultured archaeon	D	5	D
df71de0e92459aa808364311135bb8fc	ASV862	Bacteria	Aquificae	Aquificae	Aquificales	Aquificaceae	Thermocrinis
ba576f4d657efe1199976c1a21c0fd36	ASV863	Bacteria	Armatimonadetes	uncultured	uncultured Firmicutes bacterium	D	6
e7ee7297958d62e38ca3ba351e3d920a	ASV864	Bacteria
1368aca6d12ec4a9bbf16a2ff67104e1	ASV865	Bacteria	Proteobacteria	Deltaproteobacteria	Myxococcales	VHS-B3-70	uncultured bacterium
8cb4ccd83cb9625c4d095d86751ca598	ASV866	Archaea	Euryarchaeota	Thermoplasmata	Thermoplasmatales	Marine Benthic Group D and DHVEG-1
324904e1d8152838da57a048b56872a2	ASV867	Bacteria	Chloroflexi	Anaerolineae	Anaerolineales	Anaerolineaceae	uncultured
804c4b6aff26966df5f4ce762a43157c	ASV868	Bacteria	Proteobacteria	Betaproteobacteria	Burkholderiales	Comamonadaceae
2f3aff3d9bf9fa9468565853ecb6e83a	ASV869	Bacteria	Chloroflexi	Anaerolineae	Anaerolineales	Anaerolineaceae	uncultured
283846cde35c8a3c41dd2ffad5d91fb6	ASV870	Bacteria	Bacteroidetes	SB-5	uncultured bacterium	D	6
3ce66e8d7c03e83c59b63a54fc60a569	ASV871	Bacteria	Acetothermia	uncultured bacterium	D	5	D
5b2b9b87bae24dcc12ec6221baeb9e01	ASV872	Archaea	Aigarchaeota	Aigarchaeota Incertae Sedis	Unknown Order	Unknown Family	Candidatus Caldiarchaeum
f99ef204e999a05fa9fd70503c167928	ASV873	Bacteria	Bacteroidetes	Bacteroidia	Bacteroidales	Marinilabiaceae	uncultured
233f4984b368c629dce62662fbf10513	ASV874	Bacteria	Cyanobacteria	Cyanobacteria	SubsectionIII	FamilyI
3cd6d8e72161ff38b127a3c22f175162	ASV875	Archaea	Crenarchaeota	Thermoprotei	Thermoproteales	Thermoproteaceae	Pyrobaculum
98ce2472cd6e61c840b775f495de7884	ASV876	Bacteria	Fervidibacteria	uncultured bacterium	D	5	D
bddd601c273a628eafaa8294d650eed7	ASV877	Bacteria	Planctomycetes	Pla3 lineage
6e0185db65fb77daa2f13543c1c9b5ff	ASV878	Bacteria	Proteobacteria	Gammaproteobacteria	Gammaproteobacteria Incertae Sedis	Unknown Family	Thiohalophilus
412cf136c56071f4eb52e38fa1a95717	ASV879	Bacteria	Proteobacteria	Alphaproteobacteria	Rhizobiales	Hyphomicrobiaceae	Devosia
df00f6a1b86d492613d0f3a3af4cf914	ASV880	Bacteria	Bacteroidetes	Flavobacteriia	Flavobacteriales	Flavobacteriaceae	Gillisia
6f5370a0ce97923d31cdb3fd2edee7f6	ASV881	Bacteria	Caldiserica	Caldisericia	Caldisericales	Caldisericaceae	Caldisericum
2ba93b71cefb6f1f8004f084a1acb9e3	ASV882	Bacteria	Bacteroidetes	Flavobacteriia	Flavobacteriales	Flavobacteriaceae	Flavobacterium
930abe9422221ac4b56d7819a352647d	ASV883	Bacteria	Bacteroidetes	Bacteroidia	Bacteroidales	Prevotellaceae	Prevotella 7
4fdc77cf1942e45cbb682c25c334ea4c	ASV884	Archaea	Korarchaeota	Korarchaeota Incertae Sedis	Unknown Order	Unknown Family	Candidatus Korarchaeum
09a78aa69cd8963c1350b9a228d92ead	ASV885	Bacteria	Proteobacteria	Gammaproteobacteria	Enterobacteriales	Enterobacteriaceae
33295f1846cff2bf9c88e15798fbc91d	ASV886	Bacteria	Firmicutes	Bacilli	Bacillales	Bacillaceae	Anoxybacillus
cc1f19e7108c4cdcebe9f26f976700bb	ASV887	Bacteria	Armatimonadetes	uncultured	uncultured Firmicutes bacterium	D	6
7bc18898baa30af1cc7b03ab81ed19d0	ASV888	Bacteria	Acidobacteria	Subgroup 6
7a28b03f0e1e37c0ca6bc54961b35b46	ASV889	Bacteria	Proteobacteria	Gammaproteobacteria	Xanthomonadales	Xanthomonadaceae	Thermomonas
3358cc19f904d8e8fd392e3ea90133f5	ASV890	Bacteria	Armatimonadetes	uncultured	uncultured Firmicutes bacterium	D	6
a165b015df227e52acfcc92c2f124886	ASV891	Bacteria	Verrucomicrobia	Verrucomicrobiae	Verrucomicrobiales	Verrucomicrobiaceae	Haloferula
075a48702316b7321b6fde4cbb3ef34e	ASV892	Bacteria	BRC1
8f6f3611efee8efb9e41db5e9b9264d6	ASV893	Bacteria	Actinobacteria	Actinobacteria	Micrococcales	Microbacteriaceae	Frigoribacterium
2f07a9074ceda1397a8da35c8e6a6447	ASV894	Bacteria	Deinococcus-Thermus	Deinococci	Deinococcales	Deinococcaceae	Deinococcus
ca6c2b3b469c08212142e8821c65882a	ASV895	Bacteria	Microgenomates	Candidatus Woesebacteria	uncultured bacterium	D	6
e2b9cfd4e141f86743162fae879c9dbf	ASV896	Bacteria	WWE3	uncultured bacterium	D	5	D
dc9f284f50f62d8a6c8fb5d72954b153	ASV897	Archaea	Bathyarchaeota
ae9d4bf0a760503a75b4c9e08dcadcb1	ASV898	Bacteria	Dictyoglomi	Dictyoglomia	Dictyoglomales	Dictyoglomaceae	Dictyoglomus
e1f98ba5a90f34f9b423f6bf50bb31ce	ASV899	Archaea	Euryarchaeota	Thermoplasmata	Thermoplasmatales	Marine Benthic Group D and DHVEG-1	uncultured archaeon
a7fc26fb0b8984494080ae72d2a9c763	ASV900	Archaea	Lokiarchaeota	uncultured archaeon	D	5	D
0e79c32283a3ace9be655e254172bc92	ASV901	Archaea	Aigarchaeota	Aigarchaeota Incertae Sedis	Unknown Order	Unknown Family	Candidatus Caldiarchaeum
a84b845b41b7d6e0c4a8d37e959dec16	ASV902	Bacteria	Proteobacteria	Alphaproteobacteria	Rickettsiales	Mitochondria	Solanum melongena (eggplant)
4d9fd3e2c435fa31c543b25882481f21	ASV903	Bacteria	Firmicutes	Bacilli	Bacillales	Bacillaceae	Bacillus
aca947e1423c9a06559a5bc3a85eed23	ASV904	Bacteria	Proteobacteria	Alphaproteobacteria	Rickettsiales	Mitochondria
245801d2eae5d6b14494e7c3a0f83250	ASV905	Bacteria	RBG-1 (Zixibacteria)	uncultured bacterium	D	5	D
346fcd222c34e9f32ea32bde957c260c	ASV906	Bacteria	Thermotogae	Thermotogae	EM3	uncultured Thermotogales bacterium	D
ee3c733b63a1350aba04fb03e7cc85fe	ASV907	Unassigned	Unassigned	Unassigned	Unassigned	Unassigned	Unassigned
28edc4185165c4499bc77f1726561156	ASV908	Bacteria	Proteobacteria	Gammaproteobacteria	Enterobacteriales	Enterobacteriaceae	Serratia
12322f15c5dcca422f121c2e90eb3566	ASV909	Archaea	Aigarchaeota	Aigarchaeota Incertae Sedis	Unknown Order	Unknown Family	Candidatus Caldiarchaeum
34a8e5da2221af79264e49d21f1d663d	ASV910	Bacteria	Thermotogae	Thermotogae	EM3	uncultured bacterium	D
dd76531a42d0f7569aad5f24864c8659	ASV911	Archaea	Bathyarchaeota
6f9bce43941f131ad57bde8476cdbb32	ASV912	Bacteria	Fervidibacteria	uncultured bacterium	D	5	D
d7f61aff16b7ae3d941b5aff8f4840e0	ASV913	Archaea	Aigarchaeota	Aigarchaeota Incertae Sedis	Unknown Order	Unknown Family	Candidatus Caldiarchaeum
c48479d46bef33723a3e7ce11e59fd65	ASV914	Bacteria	Spirochaetae	Spirochaetes	Spirochaetales	Spirochaetaceae	Spirochaeta 2
22610a0632bd290216c52dea36a0c5d6	ASV915	Bacteria	Proteobacteria	Gammaproteobacteria	Pseudomonadales	Moraxellaceae	Acinetobacter
aceba29615f6315fca77aa1c56e95971	ASV916	Bacteria	Spirochaetae	Spirochaetes	Spirochaetales	Spirochaetaceae	Spirochaeta 2
34dc045ef7470a06c0fc205bd11acf78	ASV917	Bacteria	Deinococcus-Thermus	Deinococci	Thermales	Thermaceae	Thermus
708e50f6b07a7fcee8183886a5f169b1	ASV918	Bacteria	Proteobacteria	Gammaproteobacteria	Xanthomonadales	Xanthomonadales Incertae Sedis	Steroidobacter
ad77aaa5f759e83527f6e594424c7236	ASV919	Bacteria	Actinobacteria	Actinobacteria	Propionibacteriales	Nocardioidaceae	Nocardioides
53d2351a74c69dd99f19a791c81a9370	ASV920	Bacteria	Proteobacteria	Deltaproteobacteria	Desulfarculales	Desulfarculaceae	Desulfatiglans
d03bd896a367bc6bc06af0f087be1cfa	ASV921	Bacteria	Acidobacteria	Holophagae	Subgroup 7	uncultured bacterium	D
350c62c180016272c069a1728081760f	ASV922	Bacteria	Chloroflexi	uncultured
41e9fa02e2e3f820c47d96fe900c6d3f	ASV923	Archaea	Woesearchaeota (DHVEG-6)	uncultured archaeon	D	5	D
0697533792974c410abe92b31253acbb	ASV924	Bacteria	Planctomycetes	Planctomycetacia	Planctomycetales	Planctomycetaceae	Gemmata
5e699c5be2266ce9eab80685e09887b7	ASV925	Bacteria	Acidobacteria	Subgroup 6
e21ccbcea11dcd75316ea6c4d9182134	ASV926	Bacteria	Cyanobacteria	Melainabacteria	Obscuribacterales	uncultured bacterium	D
ab142441fc0b22a26c02cfe9d1423439	ASV927	Archaea	Aigarchaeota	Aigarchaeota Incertae Sedis	Unknown Order	Unknown Family	Candidatus Caldiarchaeum
d44cd886d88c5647884e56d4589c3a4a	ASV928	Bacteria	Proteobacteria	Deltaproteobacteria	Desulfarculales	Desulfarculaceae	Desulfatiglans
d1b328bcb2433420a4cb71dada3a971f	ASV929	Bacteria	Parcubacteria	uncultured Aquificales bacterium	D	5	D
3d7f4fb14086db8b274d80315639d9da	ASV930	Bacteria	Chloroflexi	Anaerolineae	Anaerolineales	Anaerolineaceae	uncultured
26802a61eee66dfe3d502cbc81bcfc52	ASV931	Bacteria	Actinobacteria	Actinobacteria	Micrococcales	Intrasporangiaceae
6bbc6f614a19ccdaecaecd82adbd7571	ASV932	Bacteria	Acidobacteria	Subgroup 17	uncultured bacterium	D	6
f09772edf795682b717952b6d5da1014	ASV933	Bacteria	Fervidibacteria	uncultured bacterium	D	5	D
31b6004cd71930fb9a5c5dc301faf4fb	ASV934	Bacteria	Bacteroidetes	Bacteroidetes BD2-2	uncultured bacterium	D	6
2d1cb940bbb6b8a47ed7f4452dbbe6ca	ASV935	Bacteria	Chloroflexi	Anaerolineae	Anaerolineales	Anaerolineaceae	uncultured
b758cde6d5121b176c6c64b571a41b02	ASV936	Archaea	Ancient Archaeal Group(AAG)	uncultured archaeon	D	5	D
7eb2d676a53509eecc39e9a843c4d6ca	ASV937	Bacteria	Chloroflexi	Anaerolineae	Anaerolineales	Anaerolineaceae	uncultured
37db40bd383c0e11121cf1aa3d92325d	ASV938	Bacteria	Bacteroidetes	Sphingobacteriia	Sphingobacteriales	Chitinophagaceae
f6c34c0afd97ee438cfe35a2a38dff83	ASV939	Bacteria	Actinobacteria	Coriobacteriia	Coriobacteriales	Coriobacteriaceae	Collinsella
35ffcdfef389bbe3bbfc36d2cabe989e	ASV940	Bacteria	Firmicutes	Bacilli	Bacillales	Bacillaceae	Bacillus
270b6feb628afe374d8bf612f2e5b5cb	ASV941	Bacteria
8b8ead65a46eaaf3e14e74e2a58c1af2	ASV942	Bacteria	Omnitrophica
868e0165fe32a8925b7f20afa5e1dbfc	ASV943	Bacteria	BP4	uncultured bacterium	D	5	D
55badc154ba1997ea91db947c85d5f73	ASV944	Archaea	Euryarchaeota	Thermoplasmata	Thermoplasmatales	Marine Benthic Group D and DHVEG-1	uncultured archaeon
f5b43f67949f5e4d3323d751921e5f07	ASV945	Bacteria	Proteobacteria	Gammaproteobacteria	Thiotrichales	Thiotrichaceae
36788a24bc0050b29c143a8878803bce	ASV946	Archaea	Lokiarchaeota	uncultured archaeon	D	5	D
ebc884810e7029c7ebbd6817503a5d01	ASV947	Bacteria	BP4	uncultured bacterium	D	5	D
76540e81caa3aa0724615a864078a2b9	ASV948	Bacteria	Firmicutes	Bacilli	Bacillales	Staphylococcaceae	Macrococcus
3c363e1cefb5513b38e9dde2b846a7ac	ASV949	Bacteria	Verrucomicrobia	Verrucomicrobiae	Verrucomicrobiales	Verrucomicrobiaceae	Luteolibacter
6d7d3732b793ccb50afac8b6c682ad54	ASV950	Bacteria	Proteobacteria	Deltaproteobacteria	Bdellovibrionales	Bdellovibrionaceae	Bdellovibrio
1637345f45b90ef2aba65723fddc6151	ASV951	Bacteria	BP4	uncultured bacterium	D	5	D
36aab465dadcf021ee1cf302a019d745	ASV952	Bacteria	Deinococcus-Thermus	Deinococci	Thermales	Thermaceae	Thermus
e4b0b74843d81bbdd3886746c78b632c	ASV953	Bacteria	Proteobacteria	Gammaproteobacteria	Orbales	Orbaceae	Gilliamella
36d208b89fc33773bc9a692322e91130	ASV954	Archaea	Bathyarchaeota	uncultured archaeon	D	5	D
aeddecdfca51e6dda2abdcc4fa6f3caa	ASV955	Bacteria	Chlamydiae	LD1-PA32	uncultured bacterium	D	6
05ee2a23847c75d4621da1d571687806	ASV956	Bacteria	Firmicutes	Clostridia	Clostridiales	Lachnospiraceae	Lachnospira
d5afe287d80669588af5430c49139b9d	ASV957	Bacteria	Verrucomicrobia	Verrucomicrobiae	Verrucomicrobiales	Verrucomicrobiaceae	Prosthecobacter
4cd8a20d29746f818189a6c420a5c55f	ASV958	Bacteria	Bacteroidetes
48194655d8ddd1445e497b1ab331ffe1	ASV959	Bacteria	Proteobacteria	Deltaproteobacteria	Desulfobacterales	Desulfobulbaceae	Desulfocapsa
233d6b270f421624161724f7a483304a	ASV960	Bacteria	Actinobacteria	Actinobacteria	Actinomycetales	Actinomycetaceae	Actinomyces
e40d316b7f4392174620b1395f390d74	ASV961	Archaea	Euryarchaeota	Thermoplasmata	Thermoplasmatales	Marine Benthic Group D and DHVEG-1	uncultured archaeon
2881b19eaa01e476f77cf3d10dd97cdd	ASV962	Bacteria	Fervidibacteria	uncultured bacterium	D	5	D
ace78d6b06bc9c56e7aef846b4f2316e	ASV963	Bacteria	RBG-1 (Zixibacteria)	uncultured bacterium	D	5	D
87eb1ea8c6a393464d3cd26278bc6fbb	ASV964	Archaea	Aigarchaeota	Aigarchaeota Incertae Sedis	Unknown Order	Unknown Family	Candidatus Caldiarchaeum
954552069a113b88ea315d644cfeab3f	ASV965	Bacteria	Proteobacteria	Alphaproteobacteria	Rhizobiales	Methylobacteriaceae	Methylobacterium
98666c88fc9ad9775eb62d6fc11b4461	ASV966	Bacteria	Firmicutes	Bacilli	Lactobacillales	Enterococcaceae	Enterococcus
305839c40b1026dccf53e8062a874032	ASV967	Bacteria	Bacteroidetes	Cytophagia	Cytophagales	Flammeovirgaceae	uncultured
9383699f3808c5a1e27185adeb217735	ASV968	Bacteria	Chloroflexi	Anaerolineae	Anaerolineales	Anaerolineaceae	uncultured
827737282da9074dbe43e9bb433c2472	ASV969	Bacteria
377f91ea9c9a0f1f8129c227245784ba	ASV970	Bacteria	Actinobacteria	Actinobacteria	Corynebacteriales	Corynebacteriaceae	Corynebacterium 1
1f7fe21df93d7b6d1c74d5f4904faa83	ASV971	Bacteria	Chloroflexi	Anaerolineae	Anaerolineales	Anaerolineaceae	uncultured
feed9bf849c50fd4f8b15c01255e811e	ASV972	Archaea	Woesearchaeota (DHVEG-6)	uncultured crenarchaeote	D	5	D
d0ebab767010d157339eb872e557f350	ASV973	Bacteria	Planctomycetes	Pla4 lineage	uncultured organism	D	6
6917ca5343e5defca0c086d65be60ee4	ASV974	Archaea	Woesearchaeota (DHVEG-6)	uncultured bacterium	D	5	D
e24ef924ea7d7d28204ef54cbaef9bee	ASV975	Bacteria	Proteobacteria	Gammaproteobacteria	Alteromonadales	Alteromonadaceae	Glaciecola
cb7c3933e057e003e2c4370110eae0f3	ASV976	Bacteria	Planctomycetes	Planctomycetacia	Planctomycetales	Planctomycetaceae	Planctomyces
3823b943436c2eb475128b77ca5fdecc	ASV977	Bacteria	Cyanobacteria	Cyanobacteria	SubsectionI	FamilyI	Synechococcus
bd069123b8102499bebd73bf6278e63d	ASV978	Bacteria	Proteobacteria	Gammaproteobacteria	Pseudomonadales	Pseudomonadaceae	Pseudomonas
e0e31d636cbeaa45fa5ab435fa626df7	ASV979	Bacteria	Aquificae	Aquificae	Aquificales	Aquificaceae	Thermocrinis
b34e299b35ffcd9903fbb452f717cb69	ASV980	Bacteria	Actinobacteria	Actinobacteria	Frankiales	Nakamurellaceae	Nakamurella
d337b20a45b019bdc5acbd6538f30846	ASV981	Bacteria	Fervidibacteria	uncultured bacterium	D	5	D
e4bcd79515e05f71fc908cfd552b9776	ASV982	Bacteria	Acidobacteria	Subgroup 6	uncultured Acidobacteria bacterium	D	6
6109b39fb0e6e406ae81d49686348330	ASV983	Bacteria	Actinobacteria	Actinobacteria	Micrococcales	Microbacteriaceae	Leucobacter
17e2d0181d3ff53743be9926ded673ff	ASV984	Bacteria	Chloroflexi	Anaerolineae	Anaerolineales	Anaerolineaceae	uncultured
6967f13d72ca51129354cd204b7a4319	ASV985	Bacteria	Acidobacteria	Holophagae	Subgroup 23	uncultured bacterium	D
9d5d118ad5d2ccbd63a5dabbf4b74397	ASV986	Archaea	Candidate division YNPFFA	uncultured crenarchaeote	D	5	D
cc60312357314937af544b9333c06feb	ASV987	Bacteria	Actinobacteria	Thermoleophilia	Gaiellales	uncultured	uncultured bacterium
a360771ce38fdc02e8c10cfe5588c774	ASV988	Bacteria	Fervidibacteria	uncultured bacterium	D	5	D
e20af32932f819b763550d08a5031b2f	ASV989	Bacteria	Proteobacteria	Alphaproteobacteria	Rhizobiales	Phyllobacteriaceae	Mesorhizobium
669f23f9908f0f1e3fe6e4778d3afce3	ASV990	Archaea	Aigarchaeota	Aigarchaeota Incertae Sedis	Unknown Order	Unknown Family	Candidatus Caldiarchaeum
26d526a25a4a5b3a7abdbba9c3e0bafe	ASV991	Bacteria	Aquificae	Aquificae	Aquificales	Aquificaceae	Thermocrinis
87551e069653c9810a4e0b989d79ffd1	ASV992	Bacteria	Bacteroidetes	Sphingobacteriia	Sphingobacteriales	Sphingobacteriaceae	Mucilaginibacter
d1a77ba03e07bca1f7b88669cca5c8b3	ASV993	Bacteria	Firmicutes	Clostridia
5c0ff2bd287ee8e1a6d7358b00542c6b	ASV994	Archaea	Bathyarchaeota	uncultured archaeon	D	5	D
8405248106aad3b659f8edbf5e6bd57b	ASV995	Archaea	Hadesarchaea	uncultured archaeon	D	5	D
8efe6f71f4b169a5c1f1d3360e15a762	ASV996	Bacteria	Chloroflexi	Anaerolineae	Anaerolineales	Anaerolineaceae	uncultured
dbbe7686056ff0a336e077681d760a25	ASV997	Bacteria	Bacteroidetes	Bacteroidetes BD2-2	uncultured bacterium	D	6
0c38e67ad1b8947e4b001868a3e88359	ASV998	Bacteria	WS2	uncultured microorganism	D	5	D
c7359acacc2583df0363fbfdcf45fd52	ASV999	Archaea	Euryarchaeota	Thermoplasmata	Thermoplasmatales	Marine Benthic Group D and DHVEG-1
d37cc495c941cfe3822aa2ad6d92c6f7	ASV1000	Bacteria	Proteobacteria	Gammaproteobacteria	Oceanospirillales	Oceanospirillaceae	Marinobacterium
858e211394c99185c9cd238c5b430354	ASV1001	Bacteria	Proteobacteria	Gammaproteobacteria	Oceanospirillales	Oceanospirillaceae	Marinobacterium
3933f1fbd9f707e7c117a86a1a544d6f	ASV1002	Bacteria	Parcubacteria	uncultured Aquificales bacterium	D	5	D
62850715c499daa2e630d6c89f21718e	ASV1003	Archaea	Euryarchaeota	Thermoplasmata	Thermoplasmatales	Marine Benthic Group D and DHVEG-1
3866a73c934b200c0c123488fa59b03f	ASV1004	Archaea	Euryarchaeota	Thermoplasmata	Thermoplasmatales	Marine Benthic Group D and DHVEG-1	uncultured archaeon
394eda29c886632f514dd94b58381186	ASV1005	Bacteria	Proteobacteria	Gammaproteobacteria	Pasteurellales	Pasteurellaceae	Haemophilus
be478fa0eb0cefdf6bd780638339dfe4	ASV1006	Bacteria	Proteobacteria	Gammaproteobacteria	Vibrionales	Vibrionaceae	Vibrio
c3b8285f666367999225b5c8be3ddd76	ASV1007	Archaea	Lokiarchaeota	uncultured archaeon	D	5	D
9c51da6f9ca3f3609a444c9e0ae35b4e	ASV1008	Bacteria	Cyanobacteria	Cyanobacteria	SubsectionI	FamilyI	Synechococcus
5701cac6b417807e0804c7fdd92bdacf	ASV1009	Bacteria	Acidobacteria	Subgroup 18
a06cb87499f6d74ac320e53abc782cbc	ASV1010	Bacteria	Planctomycetes	vadinHA49	uncultured bacterium	D	6
3b9df034761d4b17029c14b5d605fa25	ASV1011	Bacteria	Proteobacteria	Alphaproteobacteria	Rhizobiales	Methylobacteriaceae	Methylobacterium
398315a83bc71a46777904352fc1c94f	ASV1012	Bacteria	Planctomycetes	Planctomycetacia	Planctomycetales	Planctomycetaceae	Rhodopirellula
3993e67d2aac9d36677aa6bf35ac7ae3	ASV1013	Bacteria	Actinobacteria	Actinobacteria	Frankiales	Geodermatophilaceae
25198b8efa912eead534d9677fb80c4a	ASV1014	Bacteria	Bacteroidetes	Sphingobacteriia	Sphingobacteriales	Chitinophagaceae	Ferruginibacter
06eb2a9cd07a2047a16a494b21e44167	ASV1015	Bacteria	Cyanobacteria	Chloroplast	Phalacroma mitra	D	6
39d82dded11faf4ff8e91216bad84217	ASV1016	Bacteria	Firmicutes	Clostridia	Clostridiales	Clostridiaceae 1	Clostridium sensu stricto 10
6162172c041f15302a2bb5b440e4eda2	ASV1017	Archaea	Aigarchaeota	Aigarchaeota Incertae Sedis	Unknown Order	Unknown Family	Candidatus Caldiarchaeum
67b109fcc4e705ecb98528d20fe68fbd	ASV1018	Bacteria	Peregrinibacteria	uncultured bacterium	D	5	D
a205273b96b9f269c16dba893d8b35d3	ASV1019	Bacteria	Aquificae	Aquificae	Aquificales	Aquificaceae	Thermocrinis
57cabaf18cbfa073e6b4f01fb62544b1	ASV1020	Bacteria	Firmicutes	Bacilli	Bacillales	Alicyclobacillaceae	Alicyclobacillus
1b78637dcd4ce201617c0083cdc7d108	ASV1021	Bacteria	Chloroflexi	Dehalococcoidia	GIF9
9f1c6f8ca767c1365e04a5d892666f2a	ASV1022	Bacteria	Bacteroidetes	Sphingobacteriia	Sphingobacteriales	Saprospiraceae	uncultured
a2389db0aa930835c950b7cc074ef839	ASV1023	Bacteria
0b8058d5cd302b3caa627d7023cc62f4	ASV1024	Bacteria	Acidobacteria	Subgroup 22
c7273a12dbf9f49494b14bcf8ab0ac4e	ASV1025	Bacteria	Proteobacteria	Alphaproteobacteria	Rhodobacterales	Rhodobacteraceae	uncultured
3e73aad4af620af3c0922288327970e3	ASV1026	Bacteria	Proteobacteria	Alphaproteobacteria	Rhizobiales	Xanthobacteraceae
b545b7bac57bf9d9920c5d83a9043ac3	ASV1027	Bacteria
38f3c74e9c174d9f36f783c417c12d6d	ASV1028	Bacteria	Actinobacteria	Acidimicrobiia	Acidimicrobiales	Acidimicrobiaceae	Ilumatobacter
f26306289d9b05fcfabe802c2e93a940	ASV1029	Bacteria	Proteobacteria	Alphaproteobacteria	Rhodobacterales	Rhodobacteraceae	Rhodobacter
2e0993de80fbd2f189f25f2a63d5999b	ASV1030	Bacteria	Aminicenantes	uncultured Aminicenantes bacterium	D	5	D
5f5564e113fa63e2cf469cd7eb74b777	ASV1031	Bacteria	Chloroflexi	Anaerolineae	Anaerolineales	Anaerolineaceae	uncultured
f4f13f0c3811a9a7fda1d029c624a313	ASV1032	Bacteria	Proteobacteria	Alphaproteobacteria	Rhizobiales	Bradyrhizobiaceae	Bradyrhizobium
08f8d83d9566e6477feaa25a1a3ca5e5	ASV1033	Bacteria	Proteobacteria	Deltaproteobacteria	Desulfarculales	Desulfarculaceae	Desulfatiglans
3a9b54b5880e451765312338c6f69f1d	ASV1034	Bacteria	Armatimonadetes	uncultured	uncultured Firmicutes bacterium	D	6
17f54307df200a4d7e0871c91fa8ddc4	ASV1035	Bacteria
bbe30cba3322f9c599659a9a063aa89b	ASV1036	Bacteria	Firmicutes	Bacilli	Lactobacillales	Lactobacillaceae	Lactobacillus
6cecf12e2e14bbf5aa9ba2583da1d479	ASV1037	Bacteria	Proteobacteria	Gammaproteobacteria	Cellvibrionales	Spongiibacteraceae	BD1-7 clade
d3f27ef223384dbbc3e4aa1c2325c9e0	ASV1038	Bacteria	Chlorobi	Chlorobia	Chlorobiales	OPB56
3ae48e6213e4e17fb098f257838216b1	ASV1039	Bacteria	Cyanobacteria	Cyanobacteria	SubsectionI	FamilyI	Synechococcus
4f532e276b8547ea1ae577700c0da19c	ASV1040	Bacteria	Bacteroidetes	Sphingobacteriia	Sphingobacteriales	Chitinophagaceae	Niabella
0048894f3bb534a8a26c444469e8b5e0	ASV1041	Bacteria	Chloroflexi	Gitt-GS-136	uncultured bacterium	D	6
cfabc1d084705c38096261ba7212b235	ASV1042	Archaea	Euryarchaeota	Methanomicrobia	ANME-1	uncultured archaeon	D
fb7c50992cafadb35f2f15e16719ea31	ASV1043	Bacteria	Planctomycetes	Phycisphaerae	MSBL9
3b3b0e2c0326200d2d39489ad6c08a51	ASV1044	Bacteria	Thermotogae	Thermotogae	EM3	uncultured bacterium	D
3b41d32b2a28ee84247463c89fa7253c	ASV1045	Archaea	Aigarchaeota	Aigarchaeota Incertae Sedis	Unknown Order	Unknown Family	Candidatus Caldiarchaeum
a595ec47f3d62296062bac070a09536f	ASV1046	Archaea	Bathyarchaeota	uncultured archaeon	D	5	D
94b2b5966d9e160713ab248417dc4203	ASV1047	Bacteria	BP4	uncultured bacterium	D	5	D
04b4b46bbe93c7228d3a76a58720e627	ASV1048	Unassigned	Unassigned	Unassigned	Unassigned	Unassigned	Unassigned
7ff2f355048cb7c73a511325ebac00ae	ASV1049	Bacteria	Aquificae	Aquificae	Aquificales	Aquificaceae	Thermocrinis
b525696d532e46760de861279e313e6c	ASV1050	Bacteria	Proteobacteria	Epsilonproteobacteria	Campylobacterales	Campylobacteraceae	Arcobacter
afc636e7fbef42d8ab41dad9c6f65bdf	ASV1051	Bacteria	Deinococcus-Thermus	Deinococci	Thermales	Thermaceae	Thermus
086a0d51aec4ff2a139a7a3b2c97bc0a	ASV1052	Bacteria	Proteobacteria	Betaproteobacteria	SC-I-84	uncultured bacterium	D
cf2eea2a38138614b3121fc8cfae6b3a	ASV1053	Bacteria	Firmicutes	Bacilli	Lactobacillales	Lactobacillaceae	Lactobacillus
b5d022aa395ff616574aa0bca53feeb2	ASV1054	Bacteria	Proteobacteria	Alphaproteobacteria	Rhodobacterales	Rhodobacteraceae	uncultured
97c66cf11fd969e2836cd9a65e10442b	ASV1055	Bacteria	Actinobacteria	Actinobacteria	Corynebacteriales	Mycobacteriaceae	Mycobacterium
cdf2b7893a7c66be2475defd929d7c02	ASV1056	Archaea	Bathyarchaeota
4ab46b3a2491c47723b17b06189e3b01	ASV1057	Bacteria	Bacteroidetes	Sphingobacteriia	Sphingobacteriales	Sphingobacteriaceae	Arcticibacter
4d18e3c0d906b579e0ed760aa76d0fed	ASV1058	Archaea	Aigarchaeota	Aigarchaeota Incertae Sedis	Unknown Order	Unknown Family	Candidatus Caldiarchaeum
b30ecdce0726fc9148243ec50862a419	ASV1059	Bacteria	Proteobacteria	Gammaproteobacteria	Vibrionales	Vibrionaceae	Vibrio
d9cfa3b3230b0909d4f0cc3337d4bc01	ASV1060	Bacteria	Bacteroidetes	Flavobacteriia	Flavobacteriales	Flavobacteriaceae	Flavobacterium
74095a187dfd7d67f0388a55b270f001	ASV1061	Archaea	Aigarchaeota	Aigarchaeota Incertae Sedis	Unknown Order	Unknown Family	Candidatus Caldiarchaeum
5e1b0c4d405003e1567cec51036d5955	ASV1062	Bacteria	Bacteroidetes	Cytophagia	Cytophagales	Cytophagaceae	Hymenobacter
81bb7b5962a6b0436e771b1e6865c2a9	ASV1063	Archaea	Euryarchaeota	Thermoplasmata	Thermoplasmatales	Marine Benthic Group D and DHVEG-1	uncultured archaeon
4460c6e188c8371fa81f182a9e48e9b7	ASV1064	Bacteria	Actinobacteria	OPB41	uncultured bacterium	D	6
52aa58db39f235295dfe7206f6efa437	ASV1065	Bacteria	Chloroflexi	Anaerolineae	Anaerolineales	Anaerolineaceae	uncultured
bd382046272f2b7c7dd9990505637634	ASV1066	Archaea	Bathyarchaeota
99155f6afe36cc119948ae29ec222f37	ASV1067	Bacteria	Proteobacteria	Alphaproteobacteria	Rhodobacterales	Rhodobacteraceae	Celeribacter
ddc4c4a6695ef8978483e0fd0f400bce	ASV1068	Bacteria	Proteobacteria	Alphaproteobacteria	Sphingomonadales	Sphingomonadaceae	Sphingomonas
f6588536d9076137143b8d22d9413901	ASV1069	Archaea	WSA2	Kazan-3A-21	uncultured archaeon	D	6
6b4bf84f0e90aaf3a611a5155a0d86d0	ASV1070	Bacteria	Firmicutes	Bacilli	Lactobacillales	Streptococcaceae	Lactococcus
67b9c787999e59837be1187dda1edb91	ASV1071	Bacteria	Bacteroidetes	Cytophagia	Cytophagales	Cytophagaceae	Hymenobacter
2b71955a55b25d96d3e45250dc3f7195	ASV1072	Bacteria	Proteobacteria	Deltaproteobacteria	Desulfovibrionales	Desulfovibrionaceae	Desulfovibrio
b8c545c99dea06d010eb0bf2c6572d1c	ASV1073	Bacteria	Proteobacteria	Alphaproteobacteria	Sphingomonadales	Sphingomonadaceae	Sphingobium
7b05a6b5053ce3591aa9d0c9bf767604	ASV1074	Bacteria	Chlorobi	Chlorobia	Chlorobiales	OPB56
5b7f8bfcd9437b9b5e7ab1747dac3295	ASV1075	Bacteria	Chloroflexi	Anaerolineae	Anaerolineales	Anaerolineaceae	uncultured
4ad5ff47ba9d8203e757155f1678a1b3	ASV1076	Bacteria	Chlorobi	Chlorobia	Chlorobiales	OPB56
c75f6af9259fbe10cd33c244e13f8243	ASV1077	Bacteria	Actinobacteria	Actinobacteria	Micrococcales	Cellulomonadaceae	Cellulomonas
9aee59f8da4567666e64d34936540812	ASV1078	Bacteria	Actinobacteria	Actinobacteria	Micrococcales	Cellulomonadaceae	Actinotalea
12994e2c41e2d0461ace0d3eadc7872e	ASV1079	Bacteria	Proteobacteria	Alphaproteobacteria	Sphingomonadales	Sphingomonadaceae	Novosphingobium
47c80f889b4daddf1a328ddef930dd2c	ASV1080	Bacteria	Chlorobi	Chlorobia	Chlorobiales	OPB56
3d43dfa8f0ad516a210c3bb37f6d3f89	ASV1081	Bacteria	Proteobacteria	Alphaproteobacteria	Rhizobiales	Hyphomicrobiaceae	Pedomicrobium
3f991a525996fb683f132dd479d1ebe2	ASV1082	Bacteria	Aquificae	Aquificae	Aquificales	Aquificaceae	Thermocrinis
cdbfe403c58865a391ffa34703f11676	ASV1083	Bacteria	Bacteroidetes
1d79574fce1dcc388d04fc6dc2d127b4	ASV1084	Bacteria	Chloroflexi	Anaerolineae	Anaerolineales	Anaerolineaceae	uncultured
280ae216519e2c221e5d51cf376325ca	ASV1085	Archaea	Euryarchaeota	Methanomicrobia	Methanosarcinales	Methermicoccaceae	Methermicoccus
a8f74547c435da955b48e0e95ca85c4b	ASV1086	Bacteria	Proteobacteria	Gammaproteobacteria	Pseudomonadales	Moraxellaceae	Acinetobacter
45f9f73fde8691189700568e4fde3a22	ASV1087	Archaea	Woesearchaeota (DHVEG-6)
fd621cc5f93932e6f56abc40eb525392	ASV1088	Bacteria	Bacteroidetes	Sphingobacteriia	Sphingobacteriales	Chitinophagaceae	Ferruginibacter
9649a6d2df8f891c63bdbe4ed4eae77d	ASV1089	Archaea	Lokiarchaeota	uncultured archaeon	D	5	D
d6e6406928fbefaa344ec3aca16c0c23	ASV1090	Bacteria	Parcubacteria	uncultured Aquificales bacterium	D	5	D
67673b275d1090b830ef96bbc2dd216c	ASV1091	Archaea	Lokiarchaeota	uncultured crenarchaeote	D	5	D
627faa4446b2485f76e3815a1e04d713	ASV1092	Bacteria	Bacteroidetes	Bacteroidia	Bacteroidales	Marinilabiaceae	uncultured
7c2268854e3233f077fee29de2433067	ASV1093	Bacteria	Spirochaetae	Spirochaetes	Spirochaetales	Spirochaetaceae	Spirochaeta 2
0dbcb359333a6471370e2c4a28c1491f	ASV1094	Bacteria
70179adca3f21a7c5468dc6a036e9688	ASV1095	Bacteria	Calescamantes
a20121d1f42aef9fbc5fca2c4b56551b	ASV1096	Bacteria	Chloroflexi	Anaerolineae	Anaerolineales	Anaerolineaceae	uncultured
4fa5470440b5152d816948771784749a	ASV1097	Bacteria	Bacteroidetes	Sphingobacteriia	Sphingobacteriales	Chitinophagaceae	Ferruginibacter
1c64e89b49434544eb9fc9671e66281f	ASV1098	Bacteria	Verrucomicrobia	Verrucomicrobiae	Verrucomicrobiales	Verrucomicrobiaceae	Luteolibacter
0cdbcbbad4f8507b8c62b753af7813ea	ASV1099	Bacteria
4932faa805d222333d1403fe8cc55771	ASV1100	Bacteria	Bacteroidetes	Bacteroidetes Incertae Sedis	Order II	Rhodothermaceae	Rhodothermus
af1c4c776356bfa86c6941c0c6017478	ASV1101	Bacteria	Bacteroidetes	Flavobacteriia	Flavobacteriales	Flavobacteriaceae	Flavobacterium
3e52afd068362b9ea994d3dc779cee06	ASV1102	Bacteria	Chloroflexi	Thermomicrobia	Thermomicrobiales	Thermomicrobiaceae	Thermomicrobium
70ba0210ccc0f942cd8a1638136e0144	ASV1103	Bacteria	Proteobacteria	Alphaproteobacteria	Rhizobiales	Hyphomicrobiaceae	Rhodomicrobium
3e91e67a76cb95d7e0711ace55c6d14c	ASV1104	Bacteria	Parcubacteria	uncultured Microgenomates group bacterium	D	5	D
890fdf4aec40ca4676ab99e2225dc455	ASV1105	Bacteria	Acetothermia	uncultured bacterium	D	5	D
3eb640b7eee2b79773cffd0c83b0a29d	ASV1106	Bacteria	Bacteroidetes	SB-5	uncultured bacterium	D	6
1a82b1036624cf62a6659d75e509c3bb	ASV1107	Bacteria	Proteobacteria	Gammaproteobacteria	Alteromonadales	Psychromonadaceae	Psychromonas
3ebe761bfb1238c87195d431f41bf976	ASV1108	Bacteria	Proteobacteria	Gammaproteobacteria	Pseudomonadales	Moraxellaceae	Acinetobacter
ad66bc49867b6d5389a43fe86d1d375b	ASV1109	Bacteria	Latescibacteria	uncultured Latescibacteria bacterium	D	5	D
316c75c28fdbdcf1bf2f359989638620	ASV1110	Bacteria	Planctomycetes	Planctomycetacia	Planctomycetales	Planctomycetaceae	Pir4 lineage
8a049ba2411ef5cd9827a07c08d24a8e	ASV1111	Bacteria	Deinococcus-Thermus	Deinococci	Thermales	Thermaceae	Thermus
81cfafd796ea99d287bf38917527a235	ASV1112	Archaea	Woesearchaeota (DHVEG-6)	uncultured bacterium	D	5	D
1dfdcd768f5c392e783f0f5fe0aac669	ASV1113	Bacteria	Chloroflexi	Anaerolineae	Anaerolineales	Anaerolineaceae	uncultured
f00f46dc4d2c7f72bf2d87d8327acdc3	ASV1114	Bacteria	Fervidibacteria	uncultured bacterium	D	5	D
6eeab3fb5a99cca2f0a584047433a90b	ASV1115	Archaea	Bathyarchaeota	uncultured crenarchaeote	D	5	D
c37e8c68d0b57673703c97dd63204813	ASV1116	Bacteria	Planctomycetes
3f33ea9d5883b48816fdbe1945b74ffc	ASV1117	Bacteria	Thermotogae	Thermotogae	EM3	uncultured bacterium	D
3f53bc88521e7aa09a0d4161b1602ead	ASV1118	Bacteria	Deinococcus-Thermus	Deinococci	Thermales	Thermaceae	Thermus
3a080b20cd844ede83f0f1ff7776522b	ASV1119	Bacteria	Planctomycetes	Phycisphaerae	MSBL9	uncultured bacterium	D
daa968d9957f0df8c28717ca761975bb	ASV1120	Bacteria	Planctomycetes	Phycisphaerae	mle1-8	uncultured bacterium	D
6f3f68e5c8e2a11b388ddbbea9fa182d	ASV1121	Bacteria	Actinobacteria	OPB41	uncultured bacterium	D	6
4e49e2802026400678f072ed4159acdb	ASV1122	Bacteria	Chloroflexi	Anaerolineae	Anaerolineales	Anaerolineaceae	uncultured
e9759fa297c057934f0d3a4049838f83	ASV1123	Bacteria	Armatimonadetes	uncultured	uncultured Firmicutes bacterium	D	6
d58699a41d46e0df6703e6e41cf0ba58	ASV1124	Archaea	Woesearchaeota (DHVEG-6)
6a4c0e5943a7eb8c9f0b5b5e69171828	ASV1125	Archaea	Thaumarchaeota	Group C3	uncultured crenarchaeote	D	6
34b15ee2497b31732a6946ab3c7ec364	ASV1126	Bacteria	Proteobacteria	Deltaproteobacteria	Syntrophobacterales	Syntrophobacteraceae	Thermodesulforhabdus
b7ae2d92c6199a9e58c97d0e75865d36	ASV1127	Bacteria	Cyanobacteria	Cyanobacteria	SubsectionI	FamilyI	Synechococcus
7a2d48e9924c4729dba3b48d6c3dd6dd	ASV1128	Archaea	Aigarchaeota	Aigarchaeota Incertae Sedis	Unknown Order	Unknown Family	Candidatus Caldiarchaeum
a5798c912be7534a1989437672857ba8	ASV1129	Bacteria	Fervidibacteria	uncultured bacterium	D	5	D
ed73af18d2f2900a7c6356ce87cc535d	ASV1130	Bacteria	Actinobacteria	Actinobacteria	Frankiales	Geodermatophilaceae	Modestobacter
88ededff874851348ffb1d4370fb0d18	ASV1131	Bacteria	Proteobacteria	Betaproteobacteria	Burkholderiales	Burkholderiaceae	Lautropia
3feae5e0b0be9c8d3e5faa100a3c94b3	ASV1132	Bacteria	Chlorobi	Chlorobia	Chlorobiales	OPB56
e15263bfca3d74757517e6ea7978aa1a	ASV1133	Bacteria	Thermotogae	Thermotogae	EM3	uncultured Thermotogales bacterium	D
c92647bdabe5ac8129aac095c369c43e	ASV1134	Bacteria	Atribacteria	uncultured bacterium	D	5	D
bd90421df0bd0bc01c0e1d6c77a3a96f	ASV1135	Archaea	Woesearchaeota (DHVEG-6)	unidentified archaeon	D	5	D
780885e167e03ac7a849c65c674540fb	ASV1136	Bacteria	Fervidibacteria	uncultured bacterium	D	5	D
1551f49db766a57630739279f20fb958	ASV1137	Archaea	Woesearchaeota (DHVEG-6)
81c5360fb882f575daf7e61e5edfb8df	ASV1138	Bacteria	Parcubacteria	uncultured Microgenomates group bacterium	D	5	D
10c9c5272952e1d3e42e74f5ab99d2e1	ASV1139	Bacteria	Planctomycetes	OM190	uncultured bacterium	D	6
2af11301c8131d7b907a70de1f3d0940	ASV1140	Bacteria	Chlorobi	Chlorobia	Chlorobiales	OPB56
e6beefc51cfb490c0263cfea8c884f67	ASV1141	Archaea	Bathyarchaeota
71f06c06c8fdeb4c7af41f27deb8265d	ASV1142	Bacteria	Chloroflexi	Anaerolineae	Anaerolineales	Anaerolineaceae	uncultured
5a67befd6273481412334f295499e0d5	ASV1143	Bacteria	Atribacteria	uncultured bacterium	D	5	D
0cc951954a255c148a5be384e2d5fe9c	ASV1144	Bacteria	Actinobacteria	Actinobacteria	Micromonosporales	Micromonosporaceae	Actinoplanes
40ab78f8a16b9051fcdb02fc61fb7fd8	ASV1145	Bacteria	Actinobacteria	OPB41	uncultured bacterium	D	6
55f689f87ddb1bd0bc04d6b604dc2468	ASV1146	Unassigned	Unassigned	Unassigned	Unassigned	Unassigned	Unassigned
f22255cb67a1a4c5a7ea334282b2a1ec	ASV1147	Bacteria	Peregrinibacteria	uncultured bacterium	D	5	D
c32c1e515559ca4087e19acf2abc2b2e	ASV1148	Bacteria	Firmicutes	Bacilli	Bacillales	Family XI	Gemella
d2a43f3565fd33539598e154cf5fb7dd	ASV1149	Bacteria	Cyanobacteria	Chloroplast	uncultured diatom	D	6
40f44a9292e1a08064bb099db4b7b1ab	ASV1150	Bacteria	Proteobacteria	Alphaproteobacteria	Rickettsiales	Mitochondria
a82a81b47baedd3a2409c6f73859e244	ASV1151	Bacteria	Parcubacteria	uncultured Aquificales bacterium	D	5	D
1d9c607939c1ee71ae4b06698acbbb3f	ASV1152	Bacteria	Proteobacteria	Deltaproteobacteria	Desulfobacterales	Desulfobacteraceae	Sva0081 sediment group
32a8e1d6113810dd97aa1d72d2aa8687	ASV1153	Bacteria	Proteobacteria	Betaproteobacteria	Burkholderiales	Comamonadaceae
a857126d824d72d6957aaf73aad554ee	ASV1154	Archaea	Woesearchaeota (DHVEG-6)	unidentified archaeon	D	5	D
357f0d3e8e9a0e750b300ba95101cf4c	ASV1155	Bacteria	Proteobacteria	Alphaproteobacteria	Caulobacterales	Caulobacteraceae	Brevundimonas
804ad745391d7f4ee58a5384f0636e16	ASV1156	Archaea	Aigarchaeota	Aigarchaeota Incertae Sedis	Unknown Order	Unknown Family	Candidatus Caldiarchaeum
eb464f560ab1540470d375ce92c594da	ASV1157	Archaea	Crenarchaeota	Thermoprotei	Thermoproteales	Thermoproteaceae	Pyrobaculum
94e0c9a582d5b09bd2b747c1c549b75a	ASV1158	Bacteria	Actinobacteria	Actinobacteria	Propionibacteriales	Nocardioidaceae	Nocardioides
03cd8d5ff3da143498585a7413f6916a	ASV1159	Bacteria	Chloroflexi	Dehalococcoidia	GIF3	uncultured bacterium	D
12ada584179c5d47b550c958eab8184b	ASV1160	Bacteria	Bacteroidetes	Cytophagia	Cytophagales	Cytophagaceae	Hymenobacter
3f88759d63807b8d1baddb91829d633f	ASV1161	Bacteria	Chlorobi	Chlorobia	Chlorobiales	OPB56
bd0cee48d688e99e5e2a0b1d49a8fbce	ASV1162	Bacteria	Armatimonadetes	uncultured	uncultured Firmicutes bacterium	D	6
41300091835845bd9f0d2c9d5efa62e5	ASV1163	Bacteria	Chlorobi	Chlorobia	Chlorobiales	OPB56
dce46c99979a1e844dce13c964175e14	ASV1164	Bacteria	Proteobacteria	Betaproteobacteria	Nitrosomonadales	Nitrosomonadaceae	uncultured
e24c503891e8ce10588113c3dfce9c2f	ASV1165	Bacteria	Fervidibacteria	uncultured bacterium	D	5	D
fbf6546cb71e345fe7563551a9265039	ASV1166	Bacteria	Chloroflexi	Dehalococcoidia	GIF3	uncultured bacterium	D
9e22579b61bbdcec422cf6d49f50b68c	ASV1167	Bacteria	Proteobacteria	Deltaproteobacteria	Syntrophobacterales	Syntrophobacteraceae	Thermodesulforhabdus
1678fc552b0ca6e72dc0454212855dd4	ASV1168	Bacteria	Proteobacteria	Betaproteobacteria	Burkholderiales	Burkholderiaceae	Cupriavidus
f1e760669bddfbfddf50f983ff00bcde	ASV1169	Bacteria	Proteobacteria	Alphaproteobacteria	Rhizobiales	Bradyrhizobiaceae	Rhodopseudomonas
55c70b33a3d6a4ee962418ec01fde78f	ASV1170	Bacteria	Deinococcus-Thermus	Deinococci	Thermales	Thermaceae	Thermus
2d6d2f92401d37d7478c1e4bbb93fc5f	ASV1171	Bacteria	Proteobacteria	Alphaproteobacteria	Caulobacterales	Caulobacteraceae	Brevundimonas
114bb2d79728168ae0e00c72cfa86490	ASV1172	Bacteria	Cyanobacteria	Cyanobacteria	SubsectionI	FamilyI	Synechococcus
41f3f39a0335a7392afa80327caf0f77	ASV1173	Bacteria	Firmicutes	Clostridia	Clostridiales	Family XI	Anaerococcus
6c8c18adb2281a14e920ae9f25388db1	ASV1174	Bacteria
2640f68da18d05b6da6a3f2635d5f300	ASV1175	Bacteria	Planctomycetes	Planctomycetacia	Planctomycetales	Planctomycetaceae	Gemmata
877e3acf2920bc089bbadc4ce4a3f121	ASV1176	Bacteria	Deinococcus-Thermus	Deinococci	Thermales	Thermaceae	Thermus
1f97a82a7e5e2defb3f9f311c5b27910	ASV1177	Bacteria	Chloroflexi	KD4-96	uncultured bacterium	D	6
3e1a26e59596ea4b27910d21a7f2685f	ASV1178	Archaea	Woesearchaeota (DHVEG-6)
3364bbe3b7b5f0f27f26f1522e9a0729	ASV1179	Bacteria	Bacteroidetes	Bacteroidia	Bacteroidales	Prevotellaceae	Alloprevotella
96c9f5f18e083a45ad6e625706647a72	ASV1180	Bacteria	Proteobacteria	Gammaproteobacteria	Pseudomonadales	Pseudomonadaceae	Pseudomonas
2b100e03ace1a7ba8ad1f95dc7084e34	ASV1181	Archaea	Woesearchaeota (DHVEG-6)
c494f885c267fdba349e60341677e86f	ASV1182	Bacteria
87795cd12bcf775557518db7d134ee5c	ASV1183	Bacteria	Armatimonadetes	uncultured	uncultured Firmicutes bacterium	D	6
29386e922e012b8a990486597675143b	ASV1184	Bacteria	Acetothermia	uncultured bacterium	D	5	D
6bc995f1d9d662f875f9a7301c070c47	ASV1185	Bacteria	LCP-89	uncultured bacterium	D	5	D
05d7d4b99c95f6e48d09ba61bdf3d067	ASV1186	Archaea	Crenarchaeota	Thermoprotei	Desulfurococcales	Desulfurococcaceae	Aeropyrum
290c5a5264357bbb7b3469895d634727	ASV1187	Bacteria	Proteobacteria	Alphaproteobacteria	Rhodobacterales	Rhodobacteraceae	Paracoccus
c7e036c45a254772c027a16e4478cddb	ASV1188	Archaea	Bathyarchaeota
942325450ff53fc615a1591aa2a99068	ASV1189	Bacteria	Aminicenantes	uncultured bacterium	D	5	D
aaf2c76d8c2e12b274899d5a55ed64d6	ASV1190	Bacteria	Proteobacteria	Gammaproteobacteria	Pseudomonadales	Moraxellaceae	Acinetobacter
012298fd0bda6529c970719179600637	ASV1191	Bacteria	Proteobacteria	Deltaproteobacteria	Syntrophobacterales	Syntrophobacteraceae	Thermodesulforhabdus
6d394f21a4d64f1510a5dff85b4b0fe7	ASV1192	Archaea	Crenarchaeota	Thermoprotei	Thermoproteales	Thermoproteaceae	Pyrobaculum
53cc486216d164a76257cffc71a01b5f	ASV1193	Bacteria	Actinobacteria	Thermoleophilia	Solirubrobacterales	Elev-16S-1332	uncultured bacterium
957a4352f5665be0fbc99981761a1269	ASV1194	Archaea	uncultured archaeon	D	4	D	7
434a2221d61d4a7cd00950677d12c7d9	ASV1195	Bacteria	Fervidibacteria	uncultured bacterium	D	5	D
9f0681ce90bf69e1ba1b04808913815d	ASV1196	Bacteria	Chloroflexi	Dehalococcoidia	FS117-23B-02	uncultured bacterium	D
4ae520b06cba0e27425acc2c36fc0156	ASV1197	Bacteria
da7affce612afd8942f1a09cbb8cca3d	ASV1198	Bacteria	Deinococcus-Thermus	Deinococci	Thermales	Thermaceae	Thermus
c1335fdaa63409fda3217f1a6941a35a	ASV1199	Bacteria	Chlorobi	Chlorobia	Chlorobiales	OPB56
f469a50ecad506577bf00c58ddc3eb91	ASV1200	Bacteria	Chloroflexi	Dehalococcoidia	GIF9	uncultured bacterium	D
c9001c3b1a35305c852b7115dfb048f9	ASV1201	Bacteria	Thermotogae	Thermotogae	EM3	uncultured Thermotogales bacterium	D
43b06a4fd0ee26d60eec4e787793b2bf	ASV1202	Bacteria	Chloroflexi	Thermomicrobia	Thermomicrobiales	Thermomicrobiaceae	Thermomicrobium
43bf2e05902a9f38eb400647f5b1e0a0	ASV1203	Bacteria	Proteobacteria	Gammaproteobacteria	Vibrionales	Vibrionaceae	Vibrio
3cbe5fdc7d6a9111c4072197d9bab096	ASV1204	Bacteria	Proteobacteria	Alphaproteobacteria	Rhizobiales	Rhizobiaceae	Rhizobium
8c474d8e789bd3bbe482bd93a1dbd74f	ASV1205	Bacteria	Chloroflexi	Dehalococcoidia	GIF3	uncultured bacterium	D
43ef95437db50c66ed7eb4e063f8f8ea	ASV1206	Bacteria	Proteobacteria	Deltaproteobacteria	Desulfarculales	Desulfarculaceae	Desulfatiglans
43fd56d5fc47c61a26f89f8ba526152b	ASV1207	Bacteria	Firmicutes	Bacilli	SHBZ1548	uncultured compost bacterium	D
7e70a7d9305705b88d8962e7dbc676df	ASV1208	Bacteria	Proteobacteria	Gammaproteobacteria	Pseudomonadales	Pseudomonadaceae	Pseudomonas
575c1d08e661ed5e57c3cfdc9eacfed3	ASV1209	Archaea	Candidate division YNPFFA	crenarchaeote JGI-OTU-1	D	5	D
3d141a31f0774d5220f1701ad5f037c1	ASV1210	Bacteria	Thermotogae	Thermotogae	EM3	uncultured Thermotogales bacterium	D
6d4119ed22d3899f850154eb5b9cbc3a	ASV1211	Bacteria	Planctomycetes	Phycisphaerae	MSBL9	uncultured bacterium	D
441b13866675ab6eaad91bb462cdce65	ASV1212	Bacteria	Parcubacteria	uncultured Aquificales bacterium	D	5	D
43a97dcae7fcffe66ed01fae965968da	ASV1213	Unassigned	Unassigned	Unassigned	Unassigned	Unassigned	Unassigned
76a033cc124a7f7f38b8459658233f38	ASV1214	Bacteria	Planctomycetes	Phycisphaerae	MSBL9	uncultured bacterium	D
6e4b50a611f333bfb12f3b9a4a9e8b61	ASV1215	Bacteria	Bacteroidetes	Flavobacteriia	Flavobacteriales	Flavobacteriaceae	Pibocella
f7c5f8a034299976f80c74aed4ef9141	ASV1216	Unassigned	Unassigned	Unassigned	Unassigned	Unassigned	Unassigned
af763571fbc6ac17ad37f259460e0d36	ASV1217	Bacteria	Chloroflexi	Anaerolineae	Anaerolineales	Anaerolineaceae	uncultured
d940447fb388afa908489b34e1aaea04	ASV1218	Unassigned	Unassigned	Unassigned	Unassigned	Unassigned	Unassigned
88910a02319799185fd3224ff6db0f09	ASV1219	Bacteria	Actinobacteria	Actinobacteria	Micrococcales	Bogoriellaceae	Georgenia
aa593f3ff06488d977234900fa9f166c	ASV1220	Bacteria	Firmicutes	Bacilli	Bacillales	Staphylococcaceae	Salinicoccus
b1937d4985b612a6e9c822da87bdf76e	ASV1221	Archaea	Euryarchaeota	Thermoplasmata	Thermoplasmatales	Terrestrial Miscellaneous Gp(TMEG)	uncultured archaeon
94146d7fb37fd6e02d4c9efc5870fea5	ASV1222	Bacteria	Proteobacteria	Gammaproteobacteria	Alteromonadales	Psychromonadaceae	Psychromonas
430d480477d450614cc88f3853c6ae7f	ASV1223	Bacteria	Chlorobi	Chlorobia	Chlorobiales	OPB56	uncultured bacterium
70c13707aff024535bf32c59b791f5f3	ASV1224	Bacteria	Parcubacteria	uncultured Microgenomates group bacterium	D	5	D
94a078debb8938c358f8290446c4e99f	ASV1225	Bacteria	Verrucomicrobia	WCHB1-41	uncultured organism	D	6
9722179219e79df1000c5daa51387188	ASV1226	Bacteria	Actinobacteria	Actinobacteria	Micrococcales	Microbacteriaceae	Frigoribacterium
8421996edb409be2efcdfeae6fc6cda2	ASV1227	Bacteria	Proteobacteria	Gammaproteobacteria	Chromatiales	Chromatiaceae	Thiohalocapsa
95090d83e109d51c90a2974b3e99d735	ASV1228	Bacteria	Thermotogae	Thermotogae	EM3
a4ab01848ce20257dfddb651c7640179	ASV1229	Bacteria	Bacteroidetes	Flavobacteriia	Flavobacteriales	Cryomorphaceae	uncultured
34fee934737f1fd5bff584dfe84ed2c9	ASV1230	Bacteria	Proteobacteria	Alphaproteobacteria	Rhizobiales	Rhizobiales Incertae Sedis	Bauldia
03ffd710af7cee3c57aa900bc2735446	ASV1231	Bacteria	Planctomycetes	Phycisphaerae	MSBL9	uncultured bacterium	D
4594f986757ff1783ce744f460b522b6	ASV1232	Bacteria	Aquificae	Aquificae	Aquificales	Aquificaceae	Thermocrinis
2c06de4fefb590c98ba25989968134f2	ASV1233	Bacteria	Chloroflexi	Dehalococcoidia	GIF3	uncultured bacterium	D
a039ec56a9df210416a1d9cb63e3aa0e	ASV1234	Bacteria	Cyanobacteria	Cyanobacteria	SubsectionI	FamilyI	Synechococcus
bf574d59ad314d219788b01bfa22b17e	ASV1235	Bacteria	Parcubacteria	uncultured Microgenomates group bacterium	D	5	D
c3197ceb0638a0e1cfd02cd412d165dd	ASV1236	Bacteria	Latescibacteria	Latescibacteria Incertae Sedis	Unknown Order	Unknown Family	Candidatus Latescibacter
2ea43259fa8ca1244603150f428f1bd4	ASV1237	Bacteria	Fervidibacteria	uncultured bacterium	D	5	D
f2026f31386af42d9807b6521850e14a	ASV1238	Bacteria	Planctomycetes	Phycisphaerae	mle1-8	uncultured bacterium	D
e75b3d4a84ce003818b370cb56b2683c	ASV1239	Bacteria	Firmicutes	Clostridia	Thermoanaerobacterales	Family III	Thermoanaerobacterium
3e4054aeb86eb2ad292160bb788754fa	ASV1240	Bacteria	Aquificae	Aquificae	Aquificales	Aquificaceae	Thermocrinis
705242c756e80027a12267dd88e4f72f	ASV1241	Bacteria	Proteobacteria	Betaproteobacteria	TRA3-20	uncultured bacterium	D
e4364a4315d7e2437a023e2094c62a88	ASV1242	Bacteria	WS2
8fbc190805c32615fec99bb183189ddc	ASV1243	Bacteria	Proteobacteria	Betaproteobacteria	Burkholderiales	Oxalobacteraceae	Massilia
67da37a27427f41e9a28d4bcd418445b	ASV1244	Bacteria	Proteobacteria	Deltaproteobacteria	Desulfobacterales	Desulfobacteraceae	Desulfobacterium
c1c9fd4cea5ca188e1d142eadacc3082	ASV1245	Bacteria	RBG-1 (Zixibacteria)	uncultured bacterium	D	5	D
7d390f203082f572e7c0050b0030d3db	ASV1246	Bacteria	Fervidibacteria	uncultured bacterium	D	5	D
ba3ad0bb8a3007f3bf23c1d41037c92a	ASV1247	Bacteria	Fervidibacteria	uncultured bacterium	D	5	D
4cdcb9dbbe89a78e611c4860adb76d20	ASV1248	Bacteria	Proteobacteria	Deltaproteobacteria	Desulfarculales	Desulfarculaceae	Desulfatiglans
b3051c2696a5b8b789bb16c3bc07ecf8	ASV1249	Bacteria	Aquificae	Aquificae	Aquificales	Aquificaceae	Thermocrinis
7caa2b0c6739e43fb4e0fc590df222ae	ASV1250	Archaea	Aigarchaeota	Aigarchaeota Incertae Sedis	Unknown Order	Unknown Family	Candidatus Caldiarchaeum
ca0c9955bc759b60fc954509ede27ff2	ASV1251	Bacteria	Chloroflexi	Anaerolineae	Anaerolineales	Anaerolineaceae	uncultured
44dbfdccd50dafdb1766fc2598b189b2	ASV1252	Bacteria	Deinococcus-Thermus	Deinococci	Thermales	Thermaceae	Thermus
09723c11bb4342ea77dc81dcb3691900	ASV1253	Bacteria	Fervidibacteria	uncultured bacterium	D	5	D
5c696f6bd668f0af8d029c0ff63e13b5	ASV1254	Bacteria	Planctomycetes	Pla3 lineage	uncultured planctomycete	D	6
4c500734f4e518efbe99b53ad7a41937	ASV1255	Bacteria	Actinobacteria	Acidimicrobiia	Acidimicrobiales	Iamiaceae	Iamia
e53dbf0eee6f0611f362a356b4f0a639	ASV1256	Bacteria	Proteobacteria	Gammaproteobacteria	Chromatiales	Chromatiaceae	Rheinheimera
75ed82a0c178abe1ca3254fca7605736	ASV1257	Bacteria	Chloroflexi	Anaerolineae	Anaerolineales	Anaerolineaceae	uncultured
7453c541a0c1e4191fb7862a10e0a159	ASV1258	Bacteria	GAL15	uncultured bacterium	D	5	D
22b77427fbebf9414fe5cfc5183c4a3c	ASV1259	Bacteria	Firmicutes	Clostridia	Clostridiales	Family XI	Anaerococcus
0091bbe6fbab63428229579bb4d1b31f	ASV1260	Bacteria
6c07d0c3ee3ada53257edbf748b85364	ASV1261	Bacteria	Proteobacteria	Deltaproteobacteria	Desulfarculales	Desulfarculaceae	uncultured
65a2cd72de8d6795960e62923b0bee33	ASV1262	Bacteria	Proteobacteria	Deltaproteobacteria	Myxococcales	Myxococcaceae	Myxococcus
8264f659c7ad6271bece7e513f226bff	ASV1263	Bacteria	Parcubacteria	uncultured Aquificales bacterium	D	5	D
473940ffe7caec286abfa3c71f8c9c1a	ASV1264	Bacteria	BP4	uncultured bacterium	D	5	D
473b336891645a198838329626e56f45	ASV1265	Bacteria	Proteobacteria	Deltaproteobacteria	Desulfarculales	Desulfarculaceae	Desulfatiglans
6cf224347a20100ab8d196b8b4cf1193	ASV1266	Bacteria	Thermotogae	Thermotogae	EM3	uncultured Thermotogales bacterium	D
664a7403098e4cb44b8af0e64c78339d	ASV1267	Bacteria	Proteobacteria	Alphaproteobacteria	Rhizobiales	Phyllobacteriaceae	Aminobacter
a14fef7033bfc92af47b1c23878f00a7	ASV1268	Archaea	Euryarchaeota	Methanomicrobia	Methanomicrobiales
cb7b110627b75c179449ecb70f8bc8d0	ASV1269	Bacteria	Chlorobi	Chlorobia	Chlorobiales	OPB56	uncultured Chlorobi bacterium
2c49f776a7fa06c995fbe14635bc9b26	ASV1270	Bacteria	Cloacimonetes	MSBL8	uncultured bacterium	D	6
95183adff61cba85dc3a2bc2191c1c46	ASV1271	Bacteria	Proteobacteria	Alphaproteobacteria	Rickettsiales	Mitochondria
6b6864d6a5216c49510f7cebfbdae4e6	ASV1272	Bacteria	Proteobacteria	Alphaproteobacteria	Rhizobiales	Rhodobiaceae	uncultured
30b7c212706f9294f14a1336af714cc4	ASV1273	Bacteria	Parcubacteria	uncultured Aquificales bacterium	D	5	D
43c6db74ddc298bae642eda4d2e654b5	ASV1274	Bacteria	Proteobacteria
22b545cd4650317c5335dc492e3bf8cf	ASV1275	Bacteria	Cyanobacteria	Cyanobacteria	SubsectionI	FamilyI	Synechococcus
036edf310f60e6d1945256a77e28095c	ASV1276	Bacteria	Spirochaetae	Spirochaetes	Spirochaetales	Spirochaetaceae	Spirochaeta 2
e27b9e73955f9ee43166443c005e4186	ASV1277	Bacteria	BRC1
8ce12e88f6b59bb09494567f0d678092	ASV1278	Bacteria	Fervidibacteria	uncultured bacterium	D	5	D
9e82869fd8e86fbaa81863a523d106d9	ASV1279	Bacteria	Firmicutes	Clostridia	Clostridiales	Heliobacteriaceae	Hydrogenispora
2f24188b56d581d9a43ab7f5218b67a7	ASV1280	Bacteria	Actinobacteria	Actinobacteria	Micrococcales	Promicromonosporaceae	Promicromonospora
1a6ad1d0141ea6a111c8ebec620a6fa5	ASV1281	Archaea	Bathyarchaeota	uncultured archaeon	D	5	D
a57c909aa26521190bbe23c517776325	ASV1282	Bacteria	Proteobacteria	Gammaproteobacteria	Xanthomonadales	Xanthomonadaceae	Arenimonas
9f406e64e538f256d4c2371eed115a8d	ASV1283	Bacteria	Planctomycetes	Planctomycetacia	Planctomycetales	Planctomycetaceae	Rhodopirellula
94771d4854831fbeb6137e22a1a7c66d	ASV1284	Archaea	Thaumarchaeota	Group C3	uncultured crenarchaeote	D	6
45bcc3e54a85c94364c8caa9838af7a0	ASV1285	Archaea	Aigarchaeota	Aigarchaeota Incertae Sedis	Unknown Order	Unknown Family	Candidatus Caldiarchaeum
923d051b73f71bec149c0a5c11ea6f9e	ASV1286	Bacteria	Calescamantes	uncultured bacterium	D	5	D
428189d16f0ce75062a7faa5bf63d1b6	ASV1287	Bacteria	Proteobacteria
7ef9ba0353fc8aac0d73fba4dd1410a0	ASV1288	Bacteria	Calescamantes
0a60184eb11318c87e1a2328f8c95582	ASV1289	Bacteria	Proteobacteria	Gammaproteobacteria	Thiotrichales	Thiotrichaceae	uncultured
77b464c3ec8af08cf5ee8f4ac272dd6f	ASV1290	Bacteria	Bacteroidetes	Sphingobacteriia	Sphingobacteriales	Chitinophagaceae	Taibaiella
74963e07b701ea1c2335022aad76d5dd	ASV1291	Bacteria	Proteobacteria	Epsilonproteobacteria	Campylobacterales	Campylobacteraceae	Arcobacter
489decacc8e7bd2017681f9ff57419e6	ASV1292	Archaea	Aigarchaeota	Aigarchaeota Incertae Sedis	Unknown Order	Unknown Family	Candidatus Caldiarchaeum
9225571b5320ca642b30226da5cb8e44	ASV1293	Bacteria	Chloroflexi	Dehalococcoidia	vadinBA26	uncultured bacterium	D
57a22462080543c9220011be3eb145dc	ASV1294	Bacteria	Planctomycetes	Phycisphaerae	ODP1230B30.09	uncultured bacterium	D
2ddc3ceb8b06b9a18e385bb35d5a3cb6	ASV1295	Bacteria	Atribacteria	uncultured bacterium	D	5	D
a3b0a1da4ece62bf685cf5b2aa649775	ASV1296	Bacteria	GAL15	uncultured bacterium	D	5	D
eb0822827dc18f3c3b0219b1c7587e51	ASV1297	Bacteria	Proteobacteria	Deltaproteobacteria	Desulfobacterales	Desulfobulbaceae	Desulfobulbus
a525122abe121316341300e5238464a7	ASV1298	Bacteria	Proteobacteria	Deltaproteobacteria	Syntrophobacterales	Syntrophobacteraceae	Thermodesulforhabdus
4bb44bad99cc3965816608b5f7b2447b	ASV1299	Bacteria	Aminicenantes	uncultured bacterium	D	5	D
29cd71a8216fe0e1b0349ebfadfa41eb	ASV1300	Archaea	Woesearchaeota (DHVEG-6)	uncultured bacterium	D	5	D
0fc1b4b38c76ff1d5614d73496426a3e	ASV1301	Bacteria	Proteobacteria	Alphaproteobacteria	Rhizobiales
4a6c44484b7d5c93dfd6e1109ac84add	ASV1302	Archaea	Bathyarchaeota	uncultured euryarchaeote	D	5	D
494f7f897e035773fd65de322771a8dc	ASV1303	Bacteria	Calescamantes
49689ed8410a21fa06a71b891ef569d8	ASV1304	Bacteria	Fervidibacteria	uncultured bacterium	D	5	D
496ec8e1732af32a6395ef8255ac1c28	ASV1305	Bacteria	Chlorobi	Chlorobia	Chlorobiales	OPB56
5c6d7ee75f5c54bff26f55e836d9068d	ASV1306	Bacteria	Actinobacteria	Thermoleophilia	Solirubrobacterales	Patulibacteraceae	Patulibacter
e951fbdc2168354a9ba9aa88cb388fed	ASV1307	Bacteria	Proteobacteria	Gammaproteobacteria	Xanthomonadales	Xanthomonadaceae	Stenotrophomonas
bc6b3a3aad93680900d6df3702f883b6	ASV1308	Bacteria	Actinobacteria	Actinobacteria	Micrococcales	Microbacteriaceae
c80a1bb344dd3644840235fa84f6271d	ASV1309	Bacteria	Proteobacteria	Deltaproteobacteria	Desulfarculales	Desulfarculaceae	Desulfatiglans
99313acdc2ce4b9db56db602adc332d1	ASV1310	Bacteria	Chloroflexi	Dehalococcoidia	GIF3	uncultured bacterium	D
49a80be47f2de65e0c4b0eff6131226b	ASV1311	Bacteria	Cyanobacteria	Cyanobacteria	SubsectionI	FamilyI	Synechococcus
c0d5395792eadbf5f62e8ffb14fa0262	ASV1312	Bacteria	Thermotogae	Thermotogae	Thermotogales	Fervidobacteriaceae	Fervidobacterium
7eab285bcda660092cfa09cc03dca938	ASV1313	Bacteria	Chlorobi	Chlorobia	Chlorobiales	OPB56
204618c1f723b17c0cbe4c17ead01c9a	ASV1314	Bacteria	Actinobacteria	Acidimicrobiia	Acidimicrobiales	uncultured
ab530a2ac42796a94172e3cb293c4af4	ASV1315	Bacteria	Parcubacteria	Candidatus Moranbacteria	uncultured bacterium	D	6
f91f88df672ccd8412dbeba29ab89312	ASV1316	Bacteria	Bacteroidetes	Flavobacteriia	Flavobacteriales	Cryomorphaceae	Crocinitomix
4a0b292ba716582f9af46694458c0b9b	ASV1317	Bacteria	Cyanobacteria	Chloroplast
4f48f5e987c13f44b7b15ab18174150d	ASV1318	Bacteria	Proteobacteria	Deltaproteobacteria	Oligoflexales	Oligoflexaceae	uncultured bacterium
c8e96819176c1159f4c8af6cac23082e	ASV1319	Bacteria	Thermotogae	Thermotogae	EM3
d3b42bfefc0ee29d359cdfa03aa7a8fa	ASV1320	Bacteria	Firmicutes	Clostridia
e4278f7eb9e1d1595866d1c4440c78c9	ASV1321	Bacteria	Actinobacteria	Actinobacteria	Micrococcales	Intrasporangiaceae
10f0e1a5cecf353a0b833702efcffa95	ASV1322	Archaea	Woesearchaeota (DHVEG-6)
b61b3e6e2563c69189cc2fb58555733a	ASV1323	Archaea	Woesearchaeota (DHVEG-6)	uncultured crenarchaeote	D	5	D
ba48cb83459c7305cd4f8f9c50147fbd	ASV1324	Bacteria	Calescamantes
2a66f2ccc71287a992b1219415548d56	ASV1325	Bacteria	Parcubacteria	uncultured Microgenomates group bacterium	D	5	D
a988772e8cac2220e502f5150a22d0ca	ASV1326	Archaea	Crenarchaeota	Thermoprotei	Thermoproteales	Thermoproteaceae	Pyrobaculum
42b49e553d5643219a943aa26631115f	ASV1327	Unassigned	Unassigned	Unassigned	Unassigned	Unassigned	Unassigned
b8cc12e948fec566ab6dd457d1772db3	ASV1328	Bacteria	Parcubacteria	uncultured Aquificales bacterium	D	5	D
a9609a5be3b3575764ae039438e797bd	ASV1329	Bacteria	Parcubacteria	uncultured Microgenomates group bacterium	D	5	D
7101c991b7e2e861a17398f5b060dcad	ASV1330	Bacteria	Acidobacteria	Solibacteres	Solibacterales	Solibacteraceae (Subgroup 3)	Bryobacter
d7908dc6c0579582a988f385854ef9ea	ASV1331	Bacteria	Armatimonadetes	uncultured	uncultured Firmicutes bacterium	D	6
5021e82049c6e2b099cb1c850644e7f0	ASV1332	Bacteria	Omnitrophica
16978eb7197c8cf3389af26af99a887c	ASV1333	Bacteria	Actinobacteria	OPB41	uncultured bacterium	D	6
d42e1116c60dcb6c783323da31b5c8b9	ASV1334	Bacteria	Chloroflexi	Dehalococcoidia
138bc0922a2ce184b9cca00dae04b7d6	ASV1335	Bacteria	Aminicenantes	uncultured bacterium	D	5	D
4b0e80f01d10713f8dd60ad0636cf8b2	ASV1336	Bacteria	Proteobacteria	Betaproteobacteria	Burkholderiales	Burkholderiaceae	Ralstonia
1d7664b1ad333e42e3ad80c3a4cb7caa	ASV1337	Bacteria	Fusobacteria	Fusobacteriia	Fusobacteriales	Fusobacteriaceae	Psychrilyobacter
d049c31b2191191a11e3b763885b6048	ASV1338	Bacteria	Fervidibacteria	uncultured bacterium	D	5	D
63907a4583f1b31a399e933829c76167	ASV1339	Bacteria	Actinobacteria	Thermoleophilia	Gaiellales	uncultured	uncultured bacterium
f7456e44d4afa701570ab5366a1e0f74	ASV1340	Bacteria	Proteobacteria	Gammaproteobacteria	Xanthomonadales	Xanthomonadaceae	Lysobacter
96c78c150b49def078f88c79308f78c7	ASV1341	Bacteria	Spirochaetae	Spirochaetes	Spirochaetales	Spirochaetaceae	Spirochaeta 2
88f88627a1dd2374242c2ed9d93d3250	ASV1342	Archaea	Bathyarchaeota	uncultured archaeon	D	5	D
d2e93f6dd687ff60aff689ac56fc8c26	ASV1343	Archaea	Euryarchaeota	Thermoplasmata	Thermoplasmatales	Marine Benthic Group D and DHVEG-1	uncultured archaeon
a6cfcee8339bf4e5d812b14163d6fe2c	ASV1344	Bacteria	Actinobacteria	Actinobacteria	Corynebacteriales	Nocardiaceae	Rhodococcus
7286504cde2827d99f82357c0b29d83d	ASV1345	Bacteria	Chloroflexi	Anaerolineae	Anaerolineales	Anaerolineaceae	uncultured
4bce9edc7f629b5fc7acec16a8e5ec6b	ASV1346	Bacteria	Chloroflexi	Dehalococcoidia	GIF3	uncultured bacterium	D
f62346d15eba8f21b80cab88d56994e2	ASV1347	Bacteria	Planctomycetes	Phycisphaerae	MSBL9	uncultured bacterium	D
15d4ea47e3ce099450de9ecff2ebdc7d	ASV1348	Bacteria	Proteobacteria	Gammaproteobacteria	Xanthomonadales	Xanthomonadaceae	Pseudoxanthomonas
e85b531ef8d28ecb2a20bf9d027ac255	ASV1349	Bacteria	Spirochaetae	Spirochaetes	Spirochaetales	Spirochaetaceae	Spirochaeta 2
4c34c1a6ce6dc0f04f15a33c02147834	ASV1350	Bacteria	Deinococcus-Thermus	Deinococci	Thermales	Thermaceae	Thermus
61ec8d03d0d9c16ecf182247b1bf86ea	ASV1351	Bacteria	Planctomycetes	Phycisphaerae	MSBL9	uncultured planctomycete	D
2727f819185a7e8993f13df355a399fa	ASV1352	Bacteria	Chloroflexi	Dehalococcoidia	GIF3	uncultured bacterium	D
4c70423b2b55d2a3a2febf81149e3210	ASV1353	Bacteria	Fervidibacteria	uncultured bacterium	D	5	D
98f270152fdb4f4e27264f4645df0def	ASV1354	Bacteria	Proteobacteria	Gammaproteobacteria	Chromatiales	Granulosicoccaceae	Granulosicoccus
578295dcc4b6b85603efbfb727f90cc5	ASV1355	Bacteria	Spirochaetae	Spirochaetes	Spirochaetales	Spirochaetaceae	Spirochaeta 2
4eccd6c88be158601b1916accc72dcd4	ASV1356	Bacteria	Proteobacteria	Alphaproteobacteria	Sphingomonadales	Sphingomonadaceae	Sphingomonas
46877afce0ef843cc4851d1d755b3527	ASV1357	Bacteria	Acetothermia	uncultured bacterium	D	5	D
e6303815914b1fa2ffc0e11ec645d7d2	ASV1358	Bacteria	Deinococcus-Thermus	Deinococci	Thermales	Thermaceae	Thermus
75cde383c407025b76eebdb3d78b0c77	ASV1359	Bacteria	Chlamydiae	LD1-PA32	uncultured bacterium	D	6
52296a9162c08cb2c75bca8b9eecf593	ASV1360	Archaea	Crenarchaeota	Thermoprotei	Thermoproteales	Thermofilaceae	Thermofilum
e80ca832d26ecff790f5be64f95daa66	ASV1361	Bacteria	Armatimonadetes	uncultured	uncultured Firmicutes bacterium	D	6
30327ffabd5f5b47588dc836e97e4ba3	ASV1362	Archaea	Euryarchaeota	Thermoplasmata	Thermoplasmatales	Marine Benthic Group D and DHVEG-1	uncultured archaeon
eb36513018975626d5f2647004c0468e	ASV1363	Archaea	Woesearchaeota (DHVEG-6)	unidentified archaeon	D	5	D
81c6cc03a19e93f76f7c11e49052d75f	ASV1364	Bacteria	Chloroflexi	Dehalococcoidia	GIF3	uncultured bacterium	D
4d81e497d5d387d217d8107eeca60798	ASV1365	Bacteria	Aquificae	Aquificae	Aquificales	Aquificaceae	Thermocrinis
61d3681d1e82fd381aaa278aa83a82af	ASV1366	Bacteria	Aquificae	Aquificae	Aquificales	Hydrogenothermaceae	Sulfurihydrogenibium
a40c701eed0a29bbfb20610685d40e85	ASV1367	Archaea	Aigarchaeota	Aigarchaeota Incertae Sedis	Unknown Order	Unknown Family	Candidatus Caldiarchaeum
8df89e487bc8cd31cf219eb0010dece9	ASV1368	Bacteria	Bacteroidetes	Sphingobacteriia	Sphingobacteriales	Chitinophagaceae	Sediminibacterium
95b9996de3c547bd51f1b27c95baf4f2	ASV1369	Bacteria
ae3594df237aea134d769732b5121018	ASV1370	Bacteria	Latescibacteria
3f048ed347e0693142f90d726ee9c113	ASV1371	Archaea	Aigarchaeota	Aigarchaeota Incertae Sedis	Unknown Order	Unknown Family	Candidatus Caldiarchaeum
978fdeff61ec42624812d4023dc1d287	ASV1372	Archaea	Woesearchaeota (DHVEG-6)	uncultured bacterium	D	5	D
4d72007c70f4abc0bf9e8fe8b826d07d	ASV1373	Bacteria	Proteobacteria	Gammaproteobacteria	Enterobacteriales	Enterobacteriaceae
d817c1c9b1a55b6af451568e6e5fa39e	ASV1374	Bacteria	Bacteroidetes	Sphingobacteriia	Sphingobacteriales	Chitinophagaceae	Flavihumibacter
042daf271616f5ba1ebc1ea12aeba5b1	ASV1375	Archaea	Aigarchaeota	Aigarchaeota Incertae Sedis	Unknown Order	Unknown Family	Candidatus Caldiarchaeum
0ce61a6e7949aa5734e5913caa6637e9	ASV1376	Bacteria	Fibrobacteres	Fibrobacteria	Fibrobacterales	FD035	uncultured bacterium
2f55d7e6b0b71e61d0e88cb9410764c9	ASV1377	Bacteria	Synergistetes	Synergistia	Synergistales	Synergistaceae	Thermovirga
476eed6719ec1084c8ba8f0697f4ca16	ASV1378	Bacteria	Chloroflexi	Dehalococcoidia	vadinBA26	uncultured bacterium	D
4dbdd4f51367e83861a2d6d5f11cc5c6	ASV1379	Bacteria	Parcubacteria	uncultured Microgenomates group bacterium	D	5	D
8a6aedf4ed57bb70739beded52336659	ASV1380	Archaea	Woesearchaeota (DHVEG-6)	uncultured crenarchaeote	D	5	D
746ba992a24429bf10abd7474ec6ff59	ASV1381	Bacteria	Proteobacteria	Alphaproteobacteria	Rhizobiales	Rhodobiaceae	uncultured
882b3c2ce47f05a25d8c9950ebf0ec9b	ASV1382	Archaea	Woesearchaeota (DHVEG-6)
4e0763702795e6afb59e7d22281a0099	ASV1383	Bacteria	Firmicutes	Bacilli	Bacillales	Staphylococcaceae	Staphylococcus
4e19b8bf930f2b6a4cf7547f013a1c8c	ASV1384	Bacteria	Chloroflexi	Thermoflexia	Thermoflexales	Thermoflexaceae	Thermoflexus
e1995aba84d79fc60b44f94b785e13e6	ASV1385	Bacteria
7fb08fa9b7b2eef6a3db57d0de769227	ASV1386	Bacteria	Thermotogae	Thermotogae	EM3
4e3ee0e8bb17eba7a7d1a0cc9354f1b8	ASV1387	Bacteria	Calescamantes	uncultured bacterium	D	5	D
90fcb870d2e59454d2ff417de8c7dbcf	ASV1388	Bacteria	Spirochaetae	Spirochaetes	Spirochaetales	Spirochaetaceae
66d5c31f391e560e479b060632b6fe65	ASV1389	Bacteria	Atribacteria	uncultured bacterium	D	5	D
4e6488dfc93f2eefe477c4511d0e8a49	ASV1390	Bacteria	Proteobacteria	Betaproteobacteria	Burkholderiales	Comamonadaceae	Hydrogenophaga
4af7ad361d2c1cec7a7b65544cff0062	ASV1391	Bacteria	Bacteroidetes	Bacteroidetes BD2-2
2a3a825fa9c5088015cb333e49bed060	ASV1392	Bacteria	Microgenomates	Candidatus Woesebacteria	uncultured bacterium	D	6
5047085239df94d6b411944fae9cc27c	ASV1393	Archaea	Korarchaeota	Korarchaeota Incertae Sedis	Unknown Order	Unknown Family	Candidatus Korarchaeum
44cf3d3e7a91fb698ee87c3808f9b1bd	ASV1394	Archaea	Aenigmarchaeota	Deep Sea Euryarchaeotic Group(DSEG)	uncultured archaeon	D	6
eae9e18057d3166c2203233b8c7c711e	ASV1395	Bacteria	Acidobacteria	Solibacteres	Solibacterales	Solibacteraceae (Subgroup 3)	Bryobacter
ba45b9bbd89465f7030f98f1a0c5907f	ASV1396	Archaea	Lokiarchaeota	uncultured archaeon	D	5	D
1730994143a9ee9ff1d85df4ecc22dc3	ASV1397	Bacteria	LCP-89	uncultured bacterium	D	5	D
45ce07e3cef35e61fb0cc05c7a8cd107	ASV1398	Archaea	Hadesarchaea	uncultured archaeon	D	5	D
2e4a2e5ad75f2d321aadefddacb2fca7	ASV1399	Archaea	Crenarchaeota	Thermoprotei	Thermoproteales	Thermoproteaceae	Pyrobaculum
cca9da3e03bac557ccba323df253ea41	ASV1400	Archaea	Lokiarchaeota	uncultured archaeon	D	5	D
ed8c26db88abcd3c52d29f40d0821095	ASV1401	Bacteria	Proteobacteria	Betaproteobacteria	Neisseriales	Neisseriaceae	Neisseria
e6dac30e16bca94a892ff800fe2eba40	ASV1402	Bacteria	Chloroflexi	Anaerolineae	Anaerolineales	Anaerolineaceae	uncultured
dbcab9590c6e51dd4f9b5852dcb30aba	ASV1403	Bacteria	Thermotogae	Thermotogae	EM3	uncultured Thermotogales bacterium	D
438ccff84c0e1705b176d95cca8e3b59	ASV1404	Archaea	Euryarchaeota	Thermoplasmata	Thermoplasmatales	A10	uncultured archaeon
9ed1ea13aeaa3f30309ec928ba8eec68	ASV1405	Bacteria	Firmicutes	Bacilli	Bacillales	Bacillaceae	Anoxybacillus
372464b2c9ca104ef9bec0618898d09c	ASV1406	Bacteria	Verrucomicrobia	Verrucomicrobiae	Verrucomicrobiales	Verrucomicrobiaceae	Verrucomicrobium
920c28c95d65567ade2048c260ad3431	ASV1407	Bacteria	Proteobacteria	Alphaproteobacteria	Sphingomonadales
d74a4f6766f16a6fadbdcd32cd1ecc00	ASV1408	Bacteria	Verrucomicrobia	WCHB1-41
358b08e13bb1fcdc383bf2f8796b113f	ASV1409	Bacteria	Parcubacteria	uncultured Microgenomates group bacterium	D	5	D
93218b6d8e628b8f5875bf0c67cba295	ASV1410	Bacteria	Fervidibacteria	uncultured bacterium	D	5	D
a93a11c1b18475795fb9c156ecb874f4	ASV1411	Archaea	Korarchaeota	Korarchaeota Incertae Sedis	Unknown Order	Unknown Family	Candidatus Korarchaeum
6cb092dde218261f02c4a448413fbc3d	ASV1412	Unassigned	Unassigned	Unassigned	Unassigned	Unassigned	Unassigned
fd837d1a8dea20d109e0d133f53e77c3	ASV1413	Bacteria	Deinococcus-Thermus	Deinococci	Thermales	Thermaceae	Thermus
503686bdf314d3a402753d8e60f45deb	ASV1414	Bacteria	Chloroflexi	Thermomicrobia	JG30-KF-CM45	uncultured bacterium	D
2bbb28b70c3a3757e48663f4d0003ecc	ASV1415	Bacteria	Proteobacteria	Alphaproteobacteria	Sphingomonadales	Sphingomonadaceae	Sphingomonas
c38c9d58cf52be5a1b6ad5bdba0e799b	ASV1416	Bacteria	AC1	uncultured bacterium	D	5	D
303bae032a520fa2732d3be2dc0511f8	ASV1417	Archaea	Bathyarchaeota
59b20d0be5534db76ce7d7a5022af357	ASV1418	Archaea	Candidate division YNPFFA	crenarchaeote JGI-OTU-1	D	5	D
c8bbea2bd726eb18e49048e930af6c6d	ASV1419	Bacteria	Proteobacteria	Deltaproteobacteria	Myxococcales	VHS-B3-70	uncultured bacterium
c6c3ab4e828fb40d6e05967b7aac9338	ASV1420	Bacteria
a53b782c31995f4a8d07fe50044a4b54	ASV1421	Unassigned	Unassigned	Unassigned	Unassigned	Unassigned	Unassigned
851a1c0fff5b3acc82fa91298c090a34	ASV1422	Bacteria	Actinobacteria	Thermoleophilia	Solirubrobacterales	288-2	uncultured bacterium
5e8928042e6b55328e3465e7e57a54eb	ASV1423	Bacteria	Armatimonadetes	uncultured
9cc2af07cd48d108d6e06f3dc8e2dc5c	ASV1424	Bacteria	Parcubacteria	uncultured Microgenomates group bacterium	D	5	D
0ab0577b4c00321431c86cc5b722d2b4	ASV1425	Bacteria	Elusimicrobia	Elusimicrobia	Rs-M47	uncultured bacterium	D
34059ca56ab10638d12ecc049a990cf8	ASV1426	Archaea	Woesearchaeota (DHVEG-6)
0ff974ed80f7acd8fefa517d15ff41f4	ASV1427	Bacteria	Actinobacteria	Actinobacteria	Propionibacteriales	Nocardioidaceae	Nocardioides
395fa32bd300c4f04706433cb813c751	ASV1428	Bacteria	Planctomycetes	Phycisphaerae	MSBL9	uncultured planctomycete	D
51184831b6017d97c0306b80abe6b879	ASV1429	Bacteria	Chlorobi	Chlorobia	Chlorobiales	OPB56
aa1720dd71e295eb627d295d22f17175	ASV1430	Archaea	Miscellaneous Euryarchaeotic Group(MEG)	uncultured Thermoproteales archaeon	D	5	D
958b37821bf0db66fea9e9776baf658c	ASV1431	Archaea	Aenigmarchaeota	Deep Sea Euryarchaeotic Group(DSEG)	uncultured archaeon	D	6
0999f4e86c94093f74e23b12501455f8	ASV1432	Bacteria	Firmicutes	Bacilli	Bacillales	Bacillaceae	Geobacillus
c8733ab71f77f83ae0ed1f64857bb708	ASV1433	Bacteria	Chloroflexi	Thermoflexia	Thermoflexales	Thermoflexaceae	Thermoflexus
d202ae10f40b001a1e4c9c0257a9b015	ASV1434	Bacteria	Chloroflexi	Anaerolineae	Anaerolineales	Anaerolineaceae	uncultured
c8d1f5664cb45c1d0a719118df1e41b1	ASV1435	Bacteria
5c5ee07f013a319ef9ad4a224bb27dea	ASV1436	Bacteria	Acidobacteria	Subgroup 6
553d142e4b982a6725dc4f606185ec2d	ASV1437	Bacteria	Actinobacteria	Actinobacteria	Corynebacteriales	Dietziaceae	Dietzia
2ab275fdabb4a753f24fc9d8e28c96f9	ASV1438	Bacteria	Hydrogenedentes
ccbbe28eaf8bdeb13636468150681356	ASV1439	Bacteria	Planctomycetes	Phycisphaerae	MSBL9
c2eab1f0d37770dacd7225155de3aba7	ASV1440	Bacteria	Aquificae	Aquificae	Aquificales	Aquificaceae	Thermocrinis
c370b53e4c117530446432e4a4fa0a62	ASV1441	Bacteria	Deferribacteres	Deferribacteres Incertae Sedis	Unknown Order	Unknown Family	Caldithrix
629a9979defb0e4dfd30d09dcaa5fa59	ASV1442	Archaea	Woesearchaeota (DHVEG-6)
3d0fd1d383a26900804efc41298d82df	ASV1443	Archaea	Candidate division YNPFFA	crenarchaeote JGI-OTU-1	D	5	D
3fd6d5a6c0064d7d4a59b548d940c834	ASV1444	Bacteria	Bacteroidetes	Flavobacteriia	Flavobacteriales	Flavobacteriaceae	Moheibacter
62b3d4211ce8e81340b80c8250e97a54	ASV1445	Archaea	Aigarchaeota	Aigarchaeota Incertae Sedis	Unknown Order	Unknown Family	Candidatus Caldiarchaeum
5220a9d5ac88c167605fc6eec2aea0de	ASV1446	Bacteria	Firmicutes	Clostridia
dfd60168e3969e8b59dd477883401d14	ASV1447	Bacteria	Thermotogae	Thermotogae	EM3	uncultured Thermotogales bacterium	D
7829e6d8ed0f0f003fde186fe4ce7e41	ASV1448	Bacteria	Bacteroidetes	Flavobacteriia	Flavobacteriales	Flavobacteriaceae	Chryseobacterium
e361cdb995c9e39bb9ad665ac93e4fcf	ASV1449	Bacteria	Ignavibacteriae	Ignavibacteria	Ignavibacteriales	BSV26
cc28707e5d58a3381db6c1758d16231f	ASV1450	Archaea	WSA2	19c-33	uncultured archaeon	D	6
5246e4d8f9b1385a6212a560299467c1	ASV1451	Bacteria	Proteobacteria	Deltaproteobacteria	Syntrophobacterales	Syntrophobacteraceae	Thermodesulforhabdus
b937a2d6237b85746c218fd6d3cc140c	ASV1452	Bacteria	Armatimonadetes	uncultured	uncultured Firmicutes bacterium	D	6
526165c68c0159f4a73f190255b4b4da	ASV1453	Bacteria	GAL15	uncultured bacterium	D	5	D
d9cd410d02d610e52aa88f1f5cda7953	ASV1454	Bacteria	Actinobacteria	Actinobacteria	Corynebacteriales	Corynebacteriaceae	Corynebacterium 1
0f580da6b1a041543bd6316be4841d0e	ASV1455	Bacteria	Chloroflexi	SJA-68	uncultured bacterium	D	6
3844cd0f0eb9f20b4cbad81ff456893d	ASV1456	Bacteria	Acetothermia	uncultured bacterium	D	5	D
82542e5f2b88a99a80507eab94405430	ASV1457	Bacteria	Bacteroidetes	Sphingobacteriia	Sphingobacteriales	Chitinophagaceae	Taibaiella
e8c70392734151a8b03680060db1c4f4	ASV1458	Bacteria	Cyanobacteria	Cyanobacteria	SubsectionI	FamilyI	Synechococcus
85d76d6ca2ebb7dd9ca7faa5560fbfb9	ASV1459	Bacteria	Proteobacteria	Betaproteobacteria	Rhodocyclales	Rhodocyclaceae	Zoogloea
bd6d95ffa7164d8a419e274fbd36e6ff	ASV1460	Bacteria	Actinobacteria	Actinobacteria	Corynebacteriales	Corynebacteriaceae	Corynebacterium 1
5bc22a5c04918d8ae36eaa9b5e246e9d	ASV1461	Archaea	Woesearchaeota (DHVEG-6)	uncultured archaeon	D	5	D
a869348e4b5f39b8d8f4a34cd977c85e	ASV1462	Bacteria	Actinobacteria	Actinobacteria	Micrococcales	Cellulomonadaceae	Actinotalea
4cdb16ea5aa2a5471a8d02930cda6317	ASV1463	Bacteria	Planctomycetes	MBMPE71	uncultured bacterium	D	6
14d05bcb6de5774c6a83affe499761f1	ASV1464	Bacteria	Chloroflexi	Anaerolineae	Anaerolineales	Anaerolineaceae	uncultured
483d6c81f0d9b66a3d18c6d119bfd356	ASV1465	Archaea	Woesearchaeota (DHVEG-6)
8ebfe5ca28c527b07725ac0779e78755	ASV1466	Archaea
8be072d8b9d1a1d197cc8df2beb1d9b9	ASV1467	Bacteria
fec1061ebcb0eb39b918372afe4d3a4a	ASV1468	Bacteria	Parcubacteria	uncultured Microgenomates group bacterium	D	5	D
791fbde2cca33a58d4cd19f91c63d84b	ASV1469	Archaea	Euryarchaeota	Thermoplasmata	Thermoplasmatales	CCA47	uncultured archaeon
cc8dd8a0b253901c7ca694732f313906	ASV1470	Bacteria	Proteobacteria	Alphaproteobacteria	Rhizobiales	Bradyrhizobiaceae	Rhodopseudomonas
81482abf272a15a35c4289a5cb497475	ASV1471	Bacteria	Fervidibacteria	uncultured bacterium	D	5	D
617f6fe25ac917b791fa7fee85b0e486	ASV1472	Bacteria	Planctomycetes	Phycisphaerae	MSBL9	uncultured bacterium	D
327c2ff79981b8192b3dca9ff69239e2	ASV1473	Bacteria	Aminicenantes	uncultured bacterium	D	5	D
c8a2a790566c52666bd448270d4db74c	ASV1474	Bacteria	Firmicutes	Bacilli
de3901260547a323762fba9b9dec22ca	ASV1475	Bacteria	Chloroflexi	S085	uncultured bacterium	D	6
571caff85904d8c4238bcc2c4c44d644	ASV1476	Bacteria	Nitrospinae	MD2896-B214	uncultured bacterium	D	6
eba90f1a8566aa8de8a0309ba9ff4f87	ASV1477	Bacteria	Actinobacteria	Actinobacteria	Bifidobacteriales	Bifidobacteriaceae	Bifidobacterium
01ef1f83c86823200c8c0e7597cd6a3a	ASV1478	Bacteria	Deinococcus-Thermus	Deinococci	Thermales	Thermaceae	Thermus
0caf8d74136455ead954c79dcd22ce89	ASV1479	Bacteria	Proteobacteria	Alphaproteobacteria	Sphingomonadales	Sphingomonadaceae	Novosphingobium
5e3338c8da90d75599d6066a00e856cf	ASV1480	Bacteria	Firmicutes	Bacilli	Bacillales	Bacillaceae	Geobacillus
859bad2c7898d8d938cc1028715096ce	ASV1481	Archaea	Crenarchaeota	Thermoprotei	Desulfurococcales	Desulfurococcaceae	Ignisphaera
d30fb6e152a94db29ecadc9055c5de51	ASV1482	Bacteria	Firmicutes	Clostridia	Clostridiales	Lachnospiraceae	Epulopiscium
6faf025d61e54fb3be2f52bd61ad7d78	ASV1483	Bacteria	Actinobacteria	Actinobacteria	Micrococcales	Micrococcaceae	Arthrobacter
238b2b549af78db99d64c58a61f0cb3e	ASV1484	Bacteria	Chloroflexi	Anaerolineae	Anaerolineales	Anaerolineaceae	uncultured
04e720e6dfb2b5941331ac394883966b	ASV1485	Archaea	Euryarchaeota	Thermoplasmata	Thermoplasmatales	AMOS1A-4113-D04	uncultured archaeon
2512eafdfcf3f912a170c399cd373028	ASV1486	Bacteria	Fervidibacteria	uncultured bacterium	D	5	D
76cbc0b126679b72a0248ce69089a664	ASV1487	Bacteria	Actinobacteria	Actinobacteria	Micrococcales	Intrasporangiaceae	Ornithinimicrobium
542f64a869a0dc149ac7d44b17ba6c9c	ASV1488	Archaea	Aigarchaeota	Aigarchaeota Incertae Sedis	Unknown Order	Unknown Family	Candidatus Caldiarchaeum
5912d7a8f42fe73b754bdf42febcb73a	ASV1489	Bacteria	Firmicutes	Bacilli	Bacillales	Staphylococcaceae	Staphylococcus
b3366988c3e2a7a016133d6939128d1a	ASV1490	Bacteria	Actinobacteria	Actinobacteria	Micrococcales	Microbacteriaceae
936ab4d04d08e092fe10a9e0f9f3b0c4	ASV1491	Bacteria	Proteobacteria	Gammaproteobacteria	Thiotrichales	Piscirickettsiaceae	Thiomicrospira
34c34ded8281531f649961baa8482c5a	ASV1492	Bacteria	Bacteroidetes	Sphingobacteriia	Sphingobacteriales	Chitinophagaceae	Parafilimonas
40c42c49385600aba3eb4ccd609f6564	ASV1493	Bacteria	Firmicutes	Clostridia	Thermoanaerobacterales	Thermoanaerobacteraceae	Syntrophaceticus
544d5341a4b8775f0396675bd4c6a702	ASV1494	Bacteria	Aquificae	Aquificae	Aquificales	Aquificaceae	Thermocrinis
55c36eab2fb6dff1dfadebc9145a5600	ASV1495	Archaea	Aigarchaeota	Aigarchaeota Incertae Sedis	Unknown Order	Unknown Family	Candidatus Caldiarchaeum
7b5e8e36fdcc2dabdc04afe959dccae0	ASV1496	Bacteria	Planctomycetes	Phycisphaerae	MSBL9	uncultured bacterium	D
0a3cf58d4ca062c13d42c9db4ebcbc53	ASV1497	Archaea	Bathyarchaeota
233ffd270c46a5b9ed2311d18ceea57e	ASV1498	Bacteria	Fusobacteria	Fusobacteriia	Fusobacteriales	Fusobacteriaceae	Psychrilyobacter
dd59429c8c76beb5a196cbddc0645b7b	ASV1499	Bacteria	Deinococcus-Thermus	Deinococci	Thermales	Thermaceae	Thermus
a784995a24b01a6028be3327b861ca6c	ASV1500	Bacteria	Deinococcus-Thermus	Deinococci	Thermales	Thermaceae	Thermus
c133d7c02efc5e2632631d1293874063	ASV1501	Bacteria	Omnitrophica	uncultured Verrucomicrobia bacterium	D	5	D
5501f2f52833900aa4eac4e5dfaba6fd	ASV1502	Bacteria	Bacteroidetes	Bacteroidetes BD2-2	uncultured Bacteroidetes bacterium	D	6
077fcc7156fa1976d4d38d5885b40dba	ASV1503	Bacteria	Chloroflexi	Dehalococcoidia
c6be0621d4a602ea673f19c4992f33c9	ASV1504	Bacteria	Planctomycetes	Phycisphaerae	KCLunmb-38-53	uncultured bacterium	D
c26a373f045e052c8603913d14e2b163	ASV1505	Bacteria	Actinobacteria	Actinobacteria	Frankiales
f045f12717475068a48d57fdc5a8a1f0	ASV1506	Bacteria	Proteobacteria	Alphaproteobacteria	Rhizobiales	Bradyrhizobiaceae	Bradyrhizobium
6a695ba80ed368a84496f6e26d068481	ASV1507	Bacteria	Actinobacteria	Actinobacteria	Micrococcales	Intrasporangiaceae
55408153db2e0b0a6b764f0207e67ade	ASV1508	Bacteria	Proteobacteria	Alphaproteobacteria	Rhizobiales	Phyllobacteriaceae
5546be0a1a256d946bc7b390e5217810	ASV1509	Bacteria	Parcubacteria	uncultured Aquificales bacterium	D	5	D
0991e56de46fde79bbe3970c7f10b433	ASV1510	Bacteria
175a7e5dad28c01f8cf5fb69d9db293c	ASV1511	Bacteria	Calescamantes	uncultured bacterium	D	5	D
3d8f52f5d2a0a74d053c51d07775dcb2	ASV1512	Bacteria	Proteobacteria	Gammaproteobacteria	Chromatiales	Chromatiaceae	Halochromatium
5eff29a41a00fdaa2880635f35b7584d	ASV1513	Bacteria	Aquificae	Aquificae	Aquificales	Aquificaceae	Thermocrinis
04db7992b706fcb3a6b04f90007a2be2	ASV1514	Bacteria
052ed87a5bce8789c20b59effda065d6	ASV1515	Bacteria	Bacteroidetes
f9d568c1d798f75096cb74d127798806	ASV1516	Archaea	Euryarchaeota	Thermoplasmata	Thermoplasmatales	Marine Benthic Group D and DHVEG-1	uncultured archaeon
592a891f11046e7cf4daa3e770fbda83	ASV1517	Bacteria	Parcubacteria	uncultured Aquificales bacterium	D	5	D
ffe8330947214a3a14ba1b74df855afe	ASV1518	Bacteria	Actinobacteria	Actinobacteria	Micrococcales	Microbacteriaceae
ca9c66d47347c03d0343d6fe03ed8636	ASV1519	Archaea	Woesearchaeota (DHVEG-6)
9b63aba95bcd3432d7b73099e413525e	ASV1520	Bacteria
1734e89019e48b0f8a13bd1d1ed844fc	ASV1521	Bacteria	Acetothermia	Unknown Class	Unknown Order	Unknown Family	Candidatus Acetothermus
1354d8eddb9222983aca5a2fd2c6c7a5	ASV1522	Archaea	Woesearchaeota (DHVEG-6)
f00cbb30679c2e0f0b0f5211d7f3200d	ASV1523	Archaea	Parvarchaeota	uncultured archaeon	D	5	D
85f1a2639392ef54e90af7b31bf305c2	ASV1524	Bacteria	Proteobacteria	Alphaproteobacteria	Rhizobiales	Phyllobacteriaceae	Mesorhizobium
5648dccee530d68ceb3e4d7d22cf8756	ASV1525	Bacteria	Proteobacteria	Gammaproteobacteria	Pseudomonadales	Pseudomonadaceae	Pseudomonas
1fcb190c5527a93f6adbb398d1ef8c12	ASV1526	Archaea	Woesearchaeota (DHVEG-6)
838bead5a6e2cc1cb577eae01bcb08f7	ASV1527	Archaea
19c6a1edf491b4081ff7b8949deab406	ASV1528	Bacteria	Omnitrophica	uncultured bacterium	D	5	D
fbb9dea847dbfb22b12b5891a2842e8f	ASV1529	Bacteria	Chloroflexi	Thermomicrobia	Thermomicrobiales	Thermomicrobiaceae	Thermomicrobium
b5a7c0cbdfa7ea307b1cf44a292a19d5	ASV1530	Bacteria	Proteobacteria	Betaproteobacteria	Burkholderiales	Burkholderiaceae	Ralstonia
44c2295d0af606917cf7eace3e7e7441	ASV1531	Bacteria	Bacteroidetes	Flavobacteriia	Flavobacteriales	Flavobacteriaceae	Winogradskyella
7857026bc826da559276eff42875bf8c	ASV1532	Bacteria	Thermotogae	Thermotogae	EM3
d80b3391cbd2fc88a69a6100f19ba2ef	ASV1533	Bacteria	Proteobacteria	Gammaproteobacteria	Enterobacteriales	Enterobacteriaceae	Pantoea
83892826c6d696342a2deae92a9aac43	ASV1534	Bacteria	Acetothermia	Unknown Class	Unknown Order	Unknown Family	Candidatus Acetothermus
5694c873a6222a23de750b1cf4028da5	ASV1535	Bacteria	Fervidibacteria	uncultured bacterium	D	5	D
20559b1c6fef79869c92eae4b34e4620	ASV1536	Bacteria	Bacteroidetes	Flavobacteriia	Flavobacteriales	Flavobacteriaceae
ef97aedcc35fbf829a41b3f5ad6a3424	ASV1537	Bacteria	Bacteroidetes	Sphingobacteriia	Sphingobacteriales	Sphingobacteriaceae	Pedobacter
7e473b2d4f2b1885e4a303b9e619912d	ASV1538	Bacteria	Verrucomicrobia	OPB35 soil group
8d7952f34f72787b11b7cad5a8c2ed42	ASV1539	Bacteria	Planctomycetes	Phycisphaerae	MSBL9
8b53c1e7c9d8c5c7f2478c690c456448	ASV1540	Archaea	Woesearchaeota (DHVEG-6)
09b64bff6fe3f9c4f1ea1e53d050f37e	ASV1541	Bacteria	Actinobacteria	Actinobacteria	Frankiales	Sporichthyaceae	uncultured
4f62a00e3be39795565323b54e9eaaaf	ASV1542	Bacteria	Chloroflexi	MSB-5E12	Chloroflexi bacterium JGI 0000059-C09	D	6
7ea208e14c2eaa7a91adab3a9892b035	ASV1543	Bacteria	Planctomycetes
fa60b9ea7f88b557efc2c50d6c120f92	ASV1544	Bacteria	Firmicutes	Clostridia	Thermoanaerobacterales	Family III	Caldicellulosiruptor
c67ba62f34a05261ea7a810ff643a52c	ASV1545	Bacteria	Acidobacteria	Blastocatellia	Blastocatellales	Blastocatellaceae (Subgroup 4)	24-Nov
9bbcde22e655064e98c5bc86c9d6c94d	ASV1546	Bacteria	Chloroflexi	Thermoflexia	Thermoflexales	Thermoflexaceae	Thermoflexus
ac62164053d0fb2ab1b5c1d47187f7b1	ASV1547	Bacteria	Bacteroidetes	Cytophagia	Cytophagales	Flammeovirgaceae	Tunicatimonas
96cf3459cbbd966a1fbb14e35ac52015	ASV1548	Bacteria	Proteobacteria	Deltaproteobacteria	Oligoflexales	0319-6G20	uncultured bacterium
4bd97a95684d1d0ea1f0de7744ab6721	ASV1549	Bacteria	Deinococcus-Thermus	Deinococci	Thermales	Thermaceae	Thermus
6442dfa4dfe6158dde45ee897f688459	ASV1550	Archaea	Aigarchaeota	Aigarchaeota Incertae Sedis	Unknown Order	Unknown Family	Candidatus Caldiarchaeum
1385f33445af918634008b11f026b048	ASV1551	Archaea	Bathyarchaeota	uncultured sediment archaeon	D	5	D
45e4ed4267728f24efa696bb67d260e6	ASV1552	Bacteria	Proteobacteria	Gammaproteobacteria	Enterobacteriales	Enterobacteriaceae
57f295f1e37d390a0d93e4b898f5a1ac	ASV1553	Bacteria	Chloroflexi	Thermoflexia	Thermoflexales	Thermoflexaceae	Thermoflexus
150c29275f5f8fa531dc7ddf5a7d49b6	ASV1554	Archaea	Aigarchaeota	Aigarchaeota Incertae Sedis	Unknown Order	Unknown Family	Candidatus Caldiarchaeum
69efcdf5d82b69c2f9a658e412cfada3	ASV1555	Bacteria	Chloroflexi	Dehalococcoidia	vadinBA26	uncultured bacterium	D
f89c4112aba7d23c327f3a375f26475c	ASV1556	Bacteria	Spirochaetae	Spirochaetes	Spirochaetales	Spirochaetaceae	Spirochaeta 2
c29682cf3eb6555468b8ad5699c6cd9d	ASV1557	Bacteria	Firmicutes	Clostridia	Clostridiales	Heliobacteriaceae	Hydrogenispora
c24b3f89e2a797ae608a578da15e1503	ASV1558	Bacteria	Actinobacteria	Actinobacteria	Micrococcales	Intrasporangiaceae
580115b81c182a24aadf846a793f720d	ASV1559	Bacteria	Chloroflexi	Thermoflexia	Thermoflexales	Thermoflexaceae	Thermoflexus
f60909e49f47a3cf0a3d373203bdc9b4	ASV1560	Bacteria	Firmicutes	Bacilli	Lactobacillales	Lactobacillaceae	Lactobacillus
d6f9a764678d662de2a928b27d9aa7cd	ASV1561	Bacteria	Planctomycetes	Phycisphaerae	Amsterdam-1B-07	uncultured bacterium	D
58506586b0ffae7e99084b77fd834730	ASV1562	Bacteria	Aquificae	Aquificae	Aquificales	Aquificaceae	Thermocrinis
440a134e1c095151622b2a44de559492	ASV1563	Archaea	Bathyarchaeota
dbde2311a53e9876186186d986741a76	ASV1564	Bacteria	BRC1
217e7239db8bf6d7c04b59e18cf4cbd5	ASV1565	Bacteria	Deinococcus-Thermus	Deinococci	Thermales	Thermaceae	Thermus
8f18257d0c1cd06635c17653845a0766	ASV1566	Bacteria	Proteobacteria	Gammaproteobacteria	Pseudomonadales	Pseudomonadaceae	Pseudomonas
af852fdf7888d52b28e3624a113dba1d	ASV1567	Bacteria	Firmicutes	Clostridia	Clostridiales	Peptococcaceae	Desulfotomaculum
f75c7aba94b498edfea4a3d6d2c90208	ASV1568	Archaea	Euryarchaeota	Thermoplasmata	Thermoplasmatales	ASC21	uncultured archaeon
1238733ff977fa5c5632411158bf0c20	ASV1569	Bacteria	Chloroflexi	S085	uncultured bacterium	D	6
d60766af184e68b4c33f802b18925555	ASV1570	Bacteria	Verrucomicrobia	Spartobacteria	Chthoniobacterales	Chthoniobacterales Incertae Sedis	Terrimicrobium
1bdb7cc621250b16b827b9133616ea61	ASV1571	Bacteria	Aquificae	Aquificae	Aquificales	Aquificaceae	Thermocrinis
a74548abcdf6f500faec22d9ab013f50	ASV1572	Bacteria	Chloroflexi	Thermoflexia	Thermoflexales	Thermoflexaceae	Thermoflexus
69cc64b97c9e01ffcaa30773b03b3109	ASV1573	Bacteria	Actinobacteria	Actinobacteria	Propionibacteriales	Nocardioidaceae	Nocardioides
970174ec5077e539315ea027e606a376	ASV1574	Bacteria	Acidobacteria	Subgroup 21	uncultured bacterium	D	6
592dcb856d179032f364b5aaa38223fa	ASV1575	Bacteria	Chloroflexi	Dehalococcoidia
9ce43c7462b7b6f3ea2f6fc18da66426	ASV1576	Bacteria	Deferribacteres	Deferribacteres Incertae Sedis	Unknown Order	Unknown Family	Caldithrix
5ef0b0d05974c0671d04cb3eb6a5cb55	ASV1577	Bacteria	Proteobacteria	Betaproteobacteria	Burkholderiales	Comamonadaceae
28671ddfdb1256925c604fc27d489db4	ASV1578	Bacteria	Proteobacteria	Gammaproteobacteria	Enterobacteriales	Enterobacteriaceae	Escherichia-Shigella
d78280fe86fd6fe6d1a1b12ab4bb11bf	ASV1579	Bacteria	Firmicutes	Clostridia	Thermoanaerobacterales	Thermoanaerobacteraceae	Caldanaerobacter
6ebb5c427466f29ae3403d03ca45bbc5	ASV1580	Archaea	Candidate division YNPFFA	uncultured crenarchaeote	D	5	D
f618ed4ab338a18a22b0425f3f3895d7	ASV1581	Archaea	Euryarchaeota	Thermoplasmata	Thermoplasmatales	Marine Benthic Group D and DHVEG-1	uncultured archaeon
67c9de58e30a72b19c17a147ba83f153	ASV1582	Bacteria	Chloroflexi	Dehalococcoidia	GIF3	uncultured bacterium	D
f36bb811972ac174e18c3268fa7a172b	ASV1583	Bacteria	Planctomycetes	Pla3 lineage	uncultured organism	D	6
0b186a15a16869cdee28a9bb1c0d072f	ASV1584	Bacteria	Planctomycetes	Pla4 lineage
98a20792924bf2a5eab7208f76df8c87	ASV1585	Bacteria	Firmicutes	Bacilli	Lactobacillales
2284a631cc79e72f21082a80fa74f742	ASV1586	Archaea	Woesearchaeota (DHVEG-6)
cddb1a0d48f7230d2e5b7beefe5fd726	ASV1587	Bacteria	Deinococcus-Thermus	Deinococci	Thermales	Thermaceae	Meiothermus
b8c4ed03d7d91546b9f6ad80b80135a3	ASV1588	Archaea	Bathyarchaeota
f2b4a317e8c2acaa2658700c0d358670	ASV1589	Bacteria	Fibrobacteres	Fibrobacteria	Fibrobacterales	B122	uncultured bacterium
b9aa22c0f3dd62136a18ea7b26d15a43	ASV1590	Bacteria	Proteobacteria	Deltaproteobacteria	Deltaproteobacteria Incertae Sedis	Syntrophorhabdaceae	Syntrophorhabdus
c967a33376f9e5bf6599a840b8cfb6ef	ASV1591	Bacteria	Cyanobacteria	Chloroplast	uncultured Chlorophyta	D	6
5a1ab34e6cc37ac60f1e349ee3675a98	ASV1592	Bacteria	Fervidibacteria	uncultured bacterium	D	5	D
e0f50c5adf537a0a3a63e61720b38ed5	ASV1593	Bacteria	Deinococcus-Thermus	Deinococci	Thermales	Thermaceae	Thermus
6b26f430bd7c0564536d37130e04f4eb	ASV1594	Bacteria	WS2
a2d8d75b74ec104663cf7ca0b76cb8db	ASV1595	Bacteria	Chloroflexi	Dehalococcoidia	GIF3	uncultured bacterium	D
0db1d5962af2237fa72d8fb8e3bb56c1	ASV1596	Archaea	Aigarchaeota	Aigarchaeota Incertae Sedis	Unknown Order	Unknown Family	Candidatus Caldiarchaeum
f0f8c4aa7b757c8cd59caa6d5142bce4	ASV1597	Bacteria	Fervidibacteria	uncultured bacterium	D	5	D
88dc72738b2cd090c24ff8ba77109aa3	ASV1598	Bacteria	Proteobacteria	Gammaproteobacteria	Oceanospirillales	Alcanivoracaceae	Kangiella
eebd5b233ad204330ff442c3dcd01bd7	ASV1599	Bacteria	Proteobacteria	Deltaproteobacteria	Desulfarculales	Desulfarculaceae	Desulfatiglans
896ce3dfa54452e9f8f9aeeb1107aba3	ASV1600	Archaea	Miscellaneous Euryarchaeotic Group(MEG)	uncultured Thermoproteales archaeon	D	5	D
5a7b179b1b45f0fe2282f260bf073f60	ASV1601	Bacteria	Actinobacteria	Actinobacteria	Propionibacteriales	Propionibacteriaceae	Propionibacterium
12919da57f65e633ba186892323fa7b3	ASV1602	Bacteria	Verrucomicrobia	Verrucomicrobiae	Verrucomicrobiales	Verrucomicrobiaceae	Prosthecobacter
a117031db1013f6a390a593a2802c493	ASV1603	Archaea	Euryarchaeota	Thermoplasmata	Thermoplasmatales	Marine Benthic Group D and DHVEG-1	uncultured archaeon
fafc8487df0e8e2be4a2930f5013ba1f	ASV1604	Bacteria	Actinobacteria	Acidimicrobiia	Acidimicrobiales	uncultured	uncultured bacterium
3c6b41d056bbcad88f3b5a14e2c10023	ASV1605	Bacteria	Bacteroidetes	Sphingobacteriia	Sphingobacteriales	Chitinophagaceae	Segetibacter
8811247c421797c288e5f290fea1d611	ASV1606	Bacteria	Planctomycetes	Planctomycetacia	Planctomycetales	Planctomycetaceae	Rhodopirellula
54368f65ef83ed2852d5a0b16e18513a	ASV1607	Bacteria	Proteobacteria	Alphaproteobacteria	Caulobacterales	Caulobacteraceae	Caulobacter
5af985bb5e2e27dc4462f8a7145fdf4b	ASV1608	Bacteria	Deinococcus-Thermus	Deinococci	Thermales	Thermaceae	Thermus
e5aa5d51078fb003395ba2e09194f7c8	ASV1609	Bacteria	Bacteroidetes	Flavobacteriia	Flavobacteriales	Flavobacteriaceae	Flavobacterium
df08719e56af65c7669efb8e2f038110	ASV1610	Bacteria	Spirochaetae	Spirochaetes	Spirochaetales	Spirochaetaceae
5b10fe9d1f528c192d2379b0f8066746	ASV1611	Bacteria	Parcubacteria	uncultured Microgenomates group bacterium	D	5	D
a933350b4628d1899d309cf800f69bac	ASV1612	Bacteria	Chloroflexi	Dehalococcoidia	GIF3	uncultured bacterium	D
5b2529faa44a3679b887ecd91b6b4149	ASV1613	Bacteria	Chloroflexi	KD4-96	uncultured bacterium	D	6
4028a73cb3412b9333005b101a17a45c	ASV1614	Bacteria	Proteobacteria	Deltaproteobacteria	Desulfarculales	Desulfarculaceae	Desulfatiglans
75510e46cdff99972286ddba905d1085	ASV1615	Bacteria	Proteobacteria	Alphaproteobacteria	Rhizobiales	Rhizobiales Incertae Sedis	Rhizomicrobium
9555acec6ec3beb981603408e9e883a8	ASV1616	Archaea	Bathyarchaeota
5b7ac5ffa4c75b2086816cee334916e4	ASV1617	Bacteria	Fervidibacteria	uncultured bacterium	D	5	D
868473c4e9e56bea732d9942d1f5f59b	ASV1618	Bacteria	Thermotogae	Thermotogae	EM3	uncultured Thermotogales bacterium	D
cea7da3f7b36ad96cc617e552e1cec38	ASV1619	Bacteria	Deinococcus-Thermus	Deinococci	Thermales	Thermaceae	Thermus
0ee582e3ce17464aa7ccbaa863de7459	ASV1620	Bacteria	Planctomycetes	Planctomycetacia	Brocadiales	Brocadiaceae	PB79
51f03623f0fe2ae9e50f12fbada52a69	ASV1621	Bacteria	Actinobacteria	Actinobacteria	Corynebacteriales	Corynebacteriaceae	Corynebacterium 1
6e7e5de051dc3c39723aac36423993c9	ASV1622	Bacteria	Actinobacteria	Actinobacteria	Frankiales
3d5baff45729bf2214074c2e9f77ad10	ASV1623	Bacteria	Parcubacteria	Candidatus Moranbacteria	uncultured bacterium	D	6
f2ec6f8a953f297aff402efc8163c672	ASV1624	Bacteria	Chlorobi	Chlorobia	Chlorobiales	OPB56
c49f8cfd27c0592f8007a4416e470608	ASV1625	Bacteria	Chloroflexi	Anaerolineae	Anaerolineales	Anaerolineaceae	uncultured
7987ae745a580582a0a887666c612efc	ASV1626	Bacteria
30a7f37c6f1cc135bb12d069fe1830f7	ASV1627	Bacteria	Proteobacteria	Alphaproteobacteria	Sphingomonadales	Sphingomonadaceae	Sphingomonas
bf579d95185aa2fd11fe8bab16f121dc	ASV1628	Bacteria	Chloroflexi
2aacde0b7bf37bb56e4a46aef2743b6b	ASV1629	Bacteria	Proteobacteria	Alphaproteobacteria	Rhizobiales	Brucellaceae	Pseudochrobactrum
bc983302dd305d628b7e2f8838a38210	ASV1630	Bacteria	Chloroflexi	Thermoflexia	Thermoflexales	Thermoflexaceae	Thermoflexus
923a173955784d5440e4c0d9ff0792c6	ASV1631	Bacteria	Cyanobacteria	Chloroplast	uncultured diatom	D	6
7cc5d431f09f8ce76f6a916967b966f1	ASV1632	Bacteria	Verrucomicrobia	R76-B128	uncultured bacterium	D	6
5c4b0784a4fadd3d18cb57b63900fcaf	ASV1633	Bacteria	Chlorobi	Chlorobia	Chlorobiales	OPB56
bdfa75222b0da8b3d97977b0b45dcf2c	ASV1634	Archaea	Euryarchaeota	Thermoplasmata	Thermoplasmatales	Marine Group III	uncultured archaeon
5c60f84b3d868e8544e0b7805e20ae77	ASV1635	Bacteria	Proteobacteria	Gammaproteobacteria	Pseudomonadales	Moraxellaceae	Acinetobacter
65cc4de76201d57dcddfa626eedf3e02	ASV1636	Bacteria	Chloroflexi	Dehalococcoidia	vadinBA26	uncultured bacterium	D
702af9e944edfd5a1a7f0dce0d566376	ASV1637	Archaea	Woesearchaeota (DHVEG-6)
17f5a48986ee11c3fc2b99d8e5ff4b1c	ASV1638	Bacteria	Proteobacteria	Betaproteobacteria	Burkholderiales	Oxalobacteraceae	Massilia
3b6418d42e8ffff489652ba796c4925f	ASV1639	Bacteria	Acidobacteria	Blastocatellia	Blastocatellales	Blastocatellaceae (Subgroup 4)	24-Nov
5c8f6d666a167117e4ac0a1ca4db3062	ASV1640	Bacteria	Chloroflexi	S085	uncultured bacterium	D	6
3587d3fa414060f318e6be8507368b2d	ASV1641	Bacteria	Chloroflexi	Dehalococcoidia	vadinBA26	uncultured Chloroflexi bacterium	D
979ada6fd23872705dbe1391c6626eee	ASV1642	Bacteria	BP4
bff87d693481083ec4115bb2725d7b21	ASV1643	Archaea	Hadesarchaea	uncultured archaeon	D	5	D
2c5bfc40499989e507089fdbb696cd93	ASV1644	Bacteria
3041a158a64c7c93fb143421d540d178	ASV1645	Bacteria	Proteobacteria	Alphaproteobacteria	Sphingomonadales
035d89e6e307b551b25f415f85e07f2d	ASV1646	Bacteria	Actinobacteria	Acidimicrobiia	Acidimicrobiales	Iamiaceae	Iamia
66bfd495fecad03a6ad91b896e038f85	ASV1647	Bacteria	Firmicutes	Clostridia
6376ea6dab7d0fde3cd66f53b57e1484	ASV1648	Bacteria	Gemmatimonadetes	MD2902-B12
8fc4cfce024ba6b19b616374d107eca7	ASV1649	Bacteria	Planctomycetes	Planctomycetacia	Planctomycetales	Planctomycetaceae	Pir4 lineage
e0cbe056ad0cf39866b8ed69a7615b00	ASV1650	Bacteria	Fervidibacteria	uncultured bacterium	D	5	D
5d3b9323af515621d049c3849751e298	ASV1651	Bacteria	Firmicutes	Clostridia	Clostridiales	Clostridiaceae 1	Clostridium sensu stricto 10
5d410d66271de9fa440475458cfaaa99	ASV1652	Bacteria	Chloroflexi	Dehalococcoidia
0cd986d3fa41118a4d3ae6468ea21980	ASV1653	Bacteria	Proteobacteria	Alphaproteobacteria	Rhodobacterales	Rhodobacteraceae
5d5db5a4b1cb701462bfd0989f5a3495	ASV1654	Bacteria	Proteobacteria	Betaproteobacteria	Burkholderiales	Comamonadaceae	Tepidimonas
55b9fbf7dfe55ad04d43c9112080c07f	ASV1655	Bacteria	Proteobacteria	Alphaproteobacteria	Rhizobiales	Methylobacteriaceae	Methylobacterium
99e094a58345d22324409fd5034cbf77	ASV1656	Bacteria	Bacteroidetes	Cytophagia	Cytophagales	Cytophagaceae
7cded50bd1c97a60cdb6d52ba5d390ca	ASV1657	Archaea	Thaumarchaeota	Group C3	uncultured crenarchaeote	D	6
18dbfa075b3c1cf54f83c5895e13eaa5	ASV1658	Bacteria	Actinobacteria	Actinobacteria	Propionibacteriales	Nocardioidaceae	Nocardioides
5dd47e94f09dbb24ff122a475a254b5d	ASV1659	Bacteria	Fervidibacteria	uncultured bacterium	D	5	D
8d22b65b40859ef7f76481ca41612999	ASV1660	Bacteria	Parcubacteria	uncultured Aquificales bacterium	D	5	D
3c25aefde2ab931cbf9149166d8644af	ASV1661	Bacteria	Bacteroidetes	Sphingobacteriia	Sphingobacteriales	Chitinophagaceae	uncultured
a96763e3f19599f1bf317658c85e31a8	ASV1662	Bacteria	Planctomycetes	Planctomycetacia	Planctomycetales	Planctomycetaceae	Planctomyces
5569a9879c43471a0c9e14f79d9bcbc5	ASV1663	Unassigned	Unassigned	Unassigned	Unassigned	Unassigned	Unassigned
0f76e8cd9e915815934c0f624bb677c8	ASV1664	Bacteria	Peregrinibacteria	uncultured bacterium	D	5	D
942ec60e75a4f9183b9b69cbf8960379	ASV1665	Bacteria	Nitrospirae	Nitrospira	Nitrospirales	Nitrospiraceae	uncultured
9dd276ca26dbb0e5c39f06abf7bf3278	ASV1666	Bacteria	Bacteroidetes	Sphingobacteriia	Sphingobacteriales	Sphingobacteriaceae	Sphingobacterium
cf5b6700433ea871b98c4bc3c40cf553	ASV1667	Bacteria	Proteobacteria	Deltaproteobacteria	Desulfobacterales	Desulfobacteraceae	SEEP-SRB1
1c962df3aa48a5a2b213b2bcb3e2a5cd	ASV1668	Bacteria	Proteobacteria	Gammaproteobacteria	Pseudomonadales	Moraxellaceae	Acinetobacter
5ea4c9db356071a72799d558a0a3b579	ASV1669	Bacteria	Parcubacteria	uncultured Microgenomates group bacterium	D	5	D
111f5ef363adcd7b36438b73d7180f33	ASV1670	Archaea	Korarchaeota	Korarchaeota Incertae Sedis	Unknown Order	Unknown Family	Candidatus Korarchaeum
96a7c52e9bc740ab24d37d2710f09379	ASV1671	Bacteria	Fervidibacteria	uncultured bacterium	D	5	D
5ec8c2d3855cbfdf7048aa9c58293108	ASV1672	Bacteria	Parcubacteria	uncultured Aquificales bacterium	D	5	D
5edadd6c88b099e5396934cb300ebaba	ASV1673	Bacteria
59364744507fc064189cc76039389725	ASV1674	Archaea	Euryarchaeota	Thermoplasmata	Thermoplasmatales	Marine Benthic Group D and DHVEG-1	uncultured archaeon
1777190b3f3b0aeec0f8a905b18d7a69	ASV1675	Bacteria	Chlorobi	Chlorobia	Chlorobiales	OPB56
dbb4234b47d409b9b104e22a63e065fd	ASV1676	Bacteria	Calescamantes
5f0b355a1deb3a9e5cae46692fde9f2d	ASV1677	Bacteria	Proteobacteria	Gammaproteobacteria	Pseudomonadales	Moraxellaceae	Psychrobacter
b5790c383f7c9b4ef6aa6fdd806e83f2	ASV1678	Archaea	Woesearchaeota (DHVEG-6)	Nanoarchaeota archaeon JGI OTU-1	D	5	D
fbd37dbec596ccec969c965551857374	ASV1679	Bacteria	Chloroflexi	Anaerolineae	Anaerolineales	Anaerolineaceae	uncultured
e89769e4bec671eb52da4936f1b0d1db	ASV1680	Bacteria	Actinobacteria	Acidimicrobiia	Acidimicrobiales	Iamiaceae	Iamia
a79a94b03592d9836563fb8d661010aa	ASV1681	Bacteria	Chloroflexi	Anaerolineae	Anaerolineales	Anaerolineaceae	uncultured
5f6408b173f02f765485f69864ade4a2	ASV1682	Archaea	Aenigmarchaeota	Deep Sea Euryarchaeotic Group(DSEG)	uncultured archaeon	D	6
5f6bca72f911015e758da26e42688f9f	ASV1683	Bacteria	Armatimonadetes	uncultured	uncultured Firmicutes bacterium	D	6
5f3eaa92a608d91b161e4de1e934c191	ASV1684	Bacteria
9a84931598cdf7ca507565c5fef4aa8f	ASV1685	Bacteria	Parcubacteria	uncultured Microgenomates group bacterium	D	5	D
cee9f3f8a150959e3699f717d10ac490	ASV1686	Bacteria	Actinobacteria	Actinobacteria	Micrococcales	Micrococcaceae	Micrococcus
82cf0e814b35d6d4136dc906b777dd0b	ASV1687	Bacteria	PAUC34f	uncultured bacterium	D	5	D
01a9e2931ba99cac36fed0059d1d0ba0	ASV1688	Bacteria	RBG-1 (Zixibacteria)	uncultured bacterium	D	5	D
dd7228049e4d0dceace40f8e662f3287	ASV1689	Bacteria	Proteobacteria	Gammaproteobacteria	Xanthomonadales	Xanthomonadaceae	Thermomonas
8f54f389e3d2e50a7752b499c582fe25	ASV1690	Bacteria	Proteobacteria	Deltaproteobacteria	Desulfobacterales	Desulfobacteraceae	Desulfobacterium
dce8d4d62aaac69c0ecfe8773a40b091	ASV1691	Bacteria	Parcubacteria	Candidatus Magasanikbacteria	uncultured bacterium	D	6
260f3d61157d625ef3adf4870f9311e0	ASV1692	Bacteria	Proteobacteria	Alphaproteobacteria	Sphingomonadales	Sphingomonadaceae	Sphingobium
ea1395d9acfe4501a83156f0b941c5d2	ASV1693	Bacteria	Firmicutes	Bacilli	Lactobacillales	Leuconostocaceae
c9e9922d67768fd1e157da47f663a230	ASV1694	Archaea	Euryarchaeota	Thermoplasmata	Thermoplasmatales	ANT06-05	uncultured archaeon
5a7e03e95e29629e1851646d7a75383b	ASV1695	Bacteria	Cyanobacteria	Melainabacteria	Vampirovibrionales	uncultured bacterium	D
601345fbe5ebdab8e04d134d1b1310b4	ASV1696	Bacteria	Cyanobacteria	Cyanobacteria	SubsectionI	FamilyI	Synechococcus
832d27dc87fb51e1bc75f951eb5e65b4	ASV1697	Bacteria	Deinococcus-Thermus	Deinococci	Thermales	Thermaceae	Thermus
3ea4d1a3291d9e14d2ca5d93d842e364	ASV1698	Bacteria	Proteobacteria	Alphaproteobacteria	Caulobacterales	Caulobacteraceae	Phenylobacterium
367b079b9755fe1a49af8225df4c61f5	ASV1699	Bacteria	Actinobacteria	Actinobacteria	Propionibacteriales	Nocardioidaceae	Nocardioides
6069fe9237022c0ef05c4f8bc535280b	ASV1700	Bacteria	Firmicutes	Bacilli	Bacillales	Bacillaceae	Bacillus
eb9e496f8930770b27f2ef9ff9bd24f2	ASV1701	Bacteria	Firmicutes	Clostridia	Clostridiales	Family XI	Finegoldia
359d80709e4900558a2cd5b9a7ab1c5b	ASV1702	Bacteria	Spirochaetae	Spirochaetes	Spirochaetales	Spirochaetaceae	Spirochaeta 2
4cc0358f413466433ead40a2ac0c5c90	ASV1703	Bacteria
60a2cc52488c35e0b5b46a01e1594b47	ASV1704	Archaea	Bathyarchaeota	uncultured archaeon	D	5	D
60a65d4ad0fa86297d0b9c74e1897a47	ASV1705	Bacteria	Aquificae	Aquificae	Aquificales	Aquificaceae	Thermocrinis
8bde90cef88007bbb302540449bd54b5	ASV1706	Bacteria	Proteobacteria	Deltaproteobacteria	Desulfuromonadales	Desulfuromonadaceae	Desulfuromusa
da8b4b53f0d0b238c2422b2bb3b8564f	ASV1707	Bacteria	Proteobacteria	Alphaproteobacteria	Rhizobiales	Phyllobacteriaceae
c0c4f78b5ce373ab6530fd7d3981b9c1	ASV1708	Archaea	Euryarchaeota	Thermoplasmata	Thermoplasmatales	Marine Benthic Group D and DHVEG-1	uncultured archaeon
3d216411c1e7532979a3c7cfd4accca6	ASV1709	Bacteria	Planctomycetes	Phycisphaerae	MSBL9	uncultured bacterium	D
1d0695bd2fb5d2f6c56145b2938e39fe	ASV1710	Bacteria	Calescamantes	uncultured bacterium	D	5	D
3db5788ea087003449af7b928c712bfb	ASV1711	Bacteria	RBG-1 (Zixibacteria)
57946bc2489c1a789b8e6b164d2eb591	ASV1712	Bacteria	Bacteroidetes	Flavobacteriia	Flavobacteriales	Flavobacteriaceae	Chryseobacterium
4608fae4bbc9964cdd17af8782f2155e	ASV1713	Bacteria	Planctomycetes	Phycisphaerae	MSBL9	uncultured bacterium	D
7af984e1e4655cf81fa4e0c817499270	ASV1714	Archaea	Woesearchaeota (DHVEG-6)
40a416777eae063ab26e4097235040d4	ASV1715	Bacteria	Bacteroidetes	Bacteroidetes vadinHA17	uncultured bacterium	D	6
80d3cc74bc9a947140fc04652878e70d	ASV1716	Archaea	Woesearchaeota (DHVEG-6)
139f3606221ee22a0da037f401753c11	ASV1717	Bacteria	Chloroflexi	Dehalococcoidia	GIF3	uncultured bacterium	D
2e2311eddcd7ee5b345b479db861a533	ASV1718	Bacteria	Ignavibacteriae	Ignavibacteria	Ignavibacteriales	BSV26	uncultured bacterium
7cda225b1b0651f5cb51ac822124e522	ASV1719	Bacteria	Latescibacteria	uncultured bacterium	D	5	D
8b9022933e58e26713ab550ffdccb757	ASV1720	Bacteria	Proteobacteria	Alphaproteobacteria	Rhizobiales	Methylobacteriaceae
39e2915dc145c3739a26a3b4dbf9f660	ASV1721	Bacteria	Proteobacteria	Gammaproteobacteria	Enterobacteriales	Enterobacteriaceae	Escherichia-Shigella
2c79c63cbe2431fb26273878631cf564	ASV1722	Bacteria	Parcubacteria	uncultured Microgenomates group bacterium	D	5	D
7b8d24913a75b335b6ce4656e7cd7eff	ASV1723	Bacteria	Actinobacteria	Actinobacteria	Micrococcales	Intrasporangiaceae	Tetrasphaera
9f1f4457828a5e7e33028b311f490a95	ASV1724	Bacteria	Bacteroidetes	Bacteroidetes Incertae Sedis	Order II	Rhodothermaceae	Rhodothermus
2721fd42d5373667f111c60faaf21eac	ASV1725	Bacteria	Aquificae	Aquificae	Aquificales	Aquificaceae	Thermocrinis
4b523752b0bb7ab0171a4731213b424c	ASV1726	Bacteria	LCP-89	uncultured bacterium	D	5	D
bf0747d67bd39001bf72bd3c0a69fe12	ASV1727	Bacteria	Planctomycetes	Phycisphaerae	MSBL9	uncultured bacterium	D
b5403e3d3e7f5a219e1fbe3cceee2261	ASV1728	Bacteria	Actinobacteria	Thermoleophilia	Gaiellales	Gaiellaceae	Gaiella
5649099ecdd4731eb95fd71a88bf0c39	ASV1729	Bacteria	Firmicutes	Bacilli	Bacillales	Staphylococcaceae	Staphylococcus
fca1865826e19926fa1ed8cddafd1ea7	ASV1730	Bacteria
4732d6a7708238e04ca2926a3300647b	ASV1731	Archaea	Euryarchaeota	Thermoplasmata	Thermoplasmatales	CCA47	uncultured archaeon
e129b71db0cf235bd2632f03dbb018af	ASV1732	Bacteria	Deinococcus-Thermus	Deinococci	Thermales	Thermaceae	Thermus
5261903e4f805f6b968ee633416ec529	ASV1733	Bacteria	Ignavibacteriae	Ignavibacteria	Ignavibacteriales	PHOS-HE36	uncultured bacterium
623cb195ab04e999490ad31d3aeda27c	ASV1734	Bacteria	Chloroflexi	S085	uncultured bacterium	D	6
c3a84cbd415653488b6cf5015f979727	ASV1735	Bacteria	Bacteroidetes	Sphingobacteriia	Sphingobacteriales	Chitinophagaceae	Chitinophaga
419d49a8aa6666986515477ea5e2dc49	ASV1736	Bacteria	Bacteroidetes	Flavobacteriia	Flavobacteriales	Flavobacteriaceae	Flavobacterium
7737c4e7a791f4ab2f9e4cef61f02ee7	ASV1737	Bacteria	Cyanobacteria	Cyanobacteria	SubsectionI	FamilyI	Synechococcus
699a386ebe0cc25af50aca679a163826	ASV1738	Bacteria	Bacteroidetes	Sphingobacteriia	Sphingobacteriales	ST-12K33	uncultured organism
5c061dc8bafe80b5767222e204384886	ASV1739	Archaea	Woesearchaeota (DHVEG-6)
07e86ba79ba82e8cc416508b8d4646d2	ASV1740	Bacteria	Planctomycetes	Phycisphaerae	MSBL9	uncultured bacterium	D
4632d69d568c91116cc354b46e4ceda5	ASV1741	Bacteria	Planctomycetes	Planctomycetacia	Planctomycetales	Planctomycetaceae	Pir4 lineage
9fec7bdd6bd88e710bd69b15692e54a0	ASV1742	Bacteria
dec8aa2cc4deb541d5dcc77cfc51b5e7	ASV1743	Bacteria	Fervidibacteria	uncultured bacterium	D	5	D
16c970c14ebf32a610b45b74f2b7763a	ASV1744	Bacteria	Planctomycetes	Pla4 lineage
912f795ef3617aeb65ff9ad69b9567a8	ASV1745	Bacteria	Planctomycetes	Pla4 lineage	uncultured organism	D	6
170657c12eac24d575f012495767694e	ASV1746	Bacteria	Chloroflexi	Anaerolineae	Anaerolineales	Anaerolineaceae	uncultured
72696148c3b9657452c651e61c4f4a51	ASV1747	Bacteria	Aerophobetes	uncultured bacterium	D	5	D
28a57dc05487c2c76f74fbc49c484fc4	ASV1748	Bacteria	Bacteroidetes
b3e5f9bc5915fa0a2d435c477a5235ef	ASV1749	Archaea	Euryarchaeota	Thermoplasmata	Thermoplasmatales	Terrestrial Miscellaneous Gp(TMEG)	uncultured archaeon
bffe26b0136df95a0b19ff4c4440810f	ASV1750	Bacteria	Planctomycetes	vadinHA49	uncultured organism	D	6
2bf3093b7be9c3683221b97160cd2fd6	ASV1751	Bacteria	Verrucomicrobia	MSBL3
d4a3e4ddb728e7d830548efa5290df19	ASV1752	Bacteria	Omnitrophica	uncultured bacterium	D	5	D
7bc17507521f4bf4d9b59086530fc611	ASV1753	Archaea	Thaumarchaeota	Group C3	uncultured crenarchaeote	D	6
0eedb25a12c4cc261190b69f3f82cc60	ASV1754	Bacteria
39a0f2d516691e597bada19237d37171	ASV1755	Archaea	Euryarchaeota	Thermoplasmata	Thermoplasmatales	Marine Benthic Group D and DHVEG-1	uncultured archaeon
97f2ca32d999fa54784e32f11bc7abc7	ASV1756	Bacteria	Proteobacteria	Gammaproteobacteria	Pseudomonadales	Pseudomonadaceae	Pseudomonas
637b9b3f4d1cbb1a10c07817619cdf69	ASV1757	Bacteria	Proteobacteria	Gammaproteobacteria	Pseudomonadales	Pseudomonadaceae	Pseudomonas
399df45e5a5bab3bd68984bed60071bf	ASV1758	Bacteria	Chloroflexi
0f8c8a3049adcb90097281f971abab34	ASV1759	Bacteria	Aminicenantes	uncultured bacterium	D	5	D
63930e09fd562ec4749e02f4c1fbc9f9	ASV1760	Bacteria	Armatimonadetes	uncultured	uncultured Firmicutes bacterium	D	6
63afe8e6aac58bf0d670a82ca5bc574c	ASV1761	Bacteria	Proteobacteria	Gammaproteobacteria	Enterobacteriales	Enterobacteriaceae
8ff00f8ee2e92d8185f96206fd3a3865	ASV1762	Bacteria	Bacteroidetes	Sphingobacteriia	Sphingobacteriales	Chitinophagaceae	Sediminibacterium
63df491fd4367ec24679a3f76cd38fa1	ASV1763	Archaea	Bathyarchaeota	uncultured archaeon	D	5	D
f25b3bdd9c0baba6b931dc75bb2c5407	ASV1764	Bacteria	Latescibacteria
63e46f59eef6c1535b9896498b39801b	ASV1765	Bacteria	Thermotogae	Thermotogae	EM3	uncultured Thermotogales bacterium	D
e600298e5afdf20a6f0b9866eb0d578a	ASV1766	Bacteria	Deinococcus-Thermus	Deinococci	Thermales	Thermaceae	Thermus
83e0edf3b95c801d8843df04a185b33b	ASV1767	Archaea	Aigarchaeota	Aigarchaeota Incertae Sedis	Unknown Order	Unknown Family	Candidatus Caldiarchaeum
da99ffeb8819a42a737eb127246a891b	ASV1768	Bacteria	Fervidibacteria	uncultured bacterium	D	5	D
117b28bf8ace23b4f5ce6dd0ed69d595	ASV1769	Bacteria	Proteobacteria	Alphaproteobacteria	Rhizobiales
dc681f94937cfc359726cdfb70745b2e	ASV1770	Bacteria	Actinobacteria	Actinobacteria	Micrococcales	Dermabacteraceae	Brachybacterium
ed87dfb51e732de40ea058d2220cf4e0	ASV1771	Unassigned	Unassigned	Unassigned	Unassigned	Unassigned	Unassigned
497a26126c9e726c768bdec79e8c4e9b	ASV1772	Bacteria	Chloroflexi	Anaerolineae	Anaerolineales	Anaerolineaceae	uncultured
03f24a8b31302a809b7061b3e092dbf6	ASV1773	Bacteria	Firmicutes	Clostridia	Clostridiales	Peptostreptococcaceae	Intestinibacter
a8874f30819099157c6d2f10d316ea74	ASV1774	Bacteria	Deinococcus-Thermus	Deinococci	Thermales	Thermaceae	Thermus
9b8d18ff5a008d5f3321f37176c670db	ASV1775	Bacteria	Bacteroidetes	Sphingobacteriia	Sphingobacteriales	Lentimicrobiaceae
c130baecd35f08a8f79bdfbdc0abb6c0	ASV1776	Bacteria	Proteobacteria	Gammaproteobacteria	Xanthomonadales	Xanthomonadaceae
98db96cc99654ef243cb9136f09d14e6	ASV1777	Archaea	Aigarchaeota	Aigarchaeota Incertae Sedis	Unknown Order	Unknown Family	Candidatus Caldiarchaeum
e23af0e49e946dc88624bb5ba810ba23	ASV1778	Bacteria	Proteobacteria	Gammaproteobacteria	Oceanospirillales	Oceanospirillaceae	Marinomonas
aafb6ca6537c21f170ece1de474769ab	ASV1779	Bacteria	Proteobacteria	Alphaproteobacteria	Rhizobiales	Hyphomicrobiaceae	Devosia
6e6be670c985e1be6e1d8dcc548f42a1	ASV1780	Bacteria	Gemmatimonadetes	Gemmatimonadetes	Gemmatimonadales	Gemmatimonadaceae	uncultured
7c92e7356f8cccdaea50da0513bcffd2	ASV1781	Bacteria	Actinobacteria	Thermoleophilia	Solirubrobacterales	288-2	uncultured bacterium
f84326c9790515a0835ca7ff8a8c7d54	ASV1782	Bacteria	Chloroflexi	Dehalococcoidia	vadinBA26	uncultured bacterium	D
65641452be75528754b5ae258ba661c1	ASV1783	Bacteria	Firmicutes	Bacilli	Lactobacillales	Aerococcaceae	Aerococcus
656e1bdbf29c9629e380445689307b86	ASV1784	Bacteria	Thermotogae	Thermotogae	EM3	uncultured Thermotogales bacterium	D
66131cd52bd43947e6eb6240405078fa	ASV1785	Archaea	Korarchaeota	Korarchaeota Incertae Sedis	Unknown Order	Unknown Family	Candidatus Korarchaeum
68c56896f754db932a51a88ebad5bc6a	ASV1786	Archaea	Woesearchaeota (DHVEG-6)
1e34449edede5f234376a6e2dabe8537	ASV1787	Bacteria	Bacteroidetes	Sphingobacteriia	Sphingobacteriales	Chitinophagaceae	uncultured
6588652ca08d204b93bfba3ed70d97f7	ASV1788	Bacteria	Proteobacteria	Gammaproteobacteria	Thiotrichales	Piscirickettsiaceae	Thiomicrospira
c6d3359f04b0461d70809f024973a1b5	ASV1789	Bacteria	Proteobacteria	Alphaproteobacteria	Rickettsiales	Holosporaceae	uncultured
af27577de5edb10c09f7fc19b9ca45ca	ASV1790	Bacteria	BP4
9d8913fe30d5edf91f25580999a28c6e	ASV1791	Bacteria	Armatimonadetes	uncultured	uncultured Firmicutes bacterium	D	6
c7e4f8bfb5db8b00b365ffdaf6ab24d5	ASV1792	Bacteria	Armatimonadetes	uncultured
82cc4afe66ac4c29e9e8c84a4a722e3e	ASV1793	Bacteria	Firmicutes	Clostridia	Thermoanaerobacterales	Family III	Thermoanaerobacterium
f9889f0d7c49e3bc05e1ec2bc6ae150d	ASV1794	Bacteria	Proteobacteria	Gammaproteobacteria	Oceanospirillales	Oceanospirillaceae	Marinobacterium
65d43491988bfe557da4d86a5ba25dae	ASV1795	Bacteria	Firmicutes	Bacilli	Bacillales	Staphylococcaceae	Staphylococcus
7605a1a03497debbef51964a4c321dfb	ASV1796	Archaea	Thaumarchaeota	Group C3	uncultured crenarchaeote	D	6
268d0e0b9f6969ba711d8c2e7a5a99ae	ASV1797	Bacteria
61c3d8e4d1400a8556a911a292791e9f	ASV1798	Bacteria	Fibrobacteres	Fibrobacteria	Fibrobacterales	Fibrobacteraceae	possible genus 04
6631950e0a418f1e675bd96fc8a05f3d	ASV1799	Bacteria	Proteobacteria	Deltaproteobacteria
663f3809830cafb922ae40cdb494174e	ASV1800	Bacteria	Parcubacteria	uncultured Aquificales bacterium	D	5	D
a1da74e82fb3262597a2078a84f1c8ec	ASV1801	Bacteria	WS2	uncultured microorganism	D	5	D
c0e96755bd1a9a3041c2fa93f8483871	ASV1802	Bacteria	BP4
d93ea7df9222a088611ddad99d574d43	ASV1803	Bacteria	Fervidibacteria	uncultured bacterium	D	5	D
0d8ed0057212861c675d29d1115cf8ad	ASV1804	Bacteria	Actinobacteria	Actinobacteria	Micrococcales	Micrococcaceae
08e27c29fa256f5f4b819bfc0ebab674	ASV1805	Archaea	Euryarchaeota	Thermoplasmata	Thermoplasmatales	Terrestrial Miscellaneous Gp(TMEG)	uncultured archaeon
a3f9489df7d1093b9e623c5a416809d0	ASV1806	Bacteria	Proteobacteria	Betaproteobacteria	Burkholderiales	Burkholderiaceae	Cupriavidus
d8f8a13c2cf0bb92256e69e476c5553f	ASV1807	Bacteria	Proteobacteria	Betaproteobacteria	Hydrogenophilales	Hydrogenophilaceae	Tepidiphilus
cb6db61836ba7508a2a7236ddd5bb2e7	ASV1808	Archaea	Crenarchaeota	Thermoprotei	Thermoproteales	Thermoproteaceae	Pyrobaculum
ba3550e3aedcefe6bbcf81ebcfebada3	ASV1809	Bacteria	Fervidibacteria	uncultured bacterium	D	5	D
f3384f1f36a908bd09b3c265bac26f8c	ASV1810	Bacteria	Verrucomicrobia	Verrucomicrobiae	Verrucomicrobiales	Verrucomicrobiaceae	Roseimicrobium
ff696e7d3ebf3c95faf692ab643a3f18	ASV1811	Archaea	Aigarchaeota	Aigarchaeota Incertae Sedis	Unknown Order	Unknown Family	Candidatus Caldiarchaeum
c4debb0896345b752219e89ba108b983	ASV1812	Bacteria	Ignavibacteriae	Ignavibacteria	Ignavibacteriales	BSV26	bacterium JGI-1
95f3b33312398678105e56e0d241dddd	ASV1813	Bacteria	Aquificae	Aquificae	Aquificales	Aquificaceae	Thermocrinis
6714d71295ff5836e15b9c240efffb27	ASV1814	Bacteria	Deinococcus-Thermus	Deinococci	Thermales	Thermaceae	Thermus
7138092558349dfe6d37bd130501e49a	ASV1815	Archaea	Woesearchaeota (DHVEG-6)	unidentified archaeon	D	5	D
d10f60040a819d76e3509998a55b7d8e	ASV1816	Bacteria	Bacteroidetes	Bacteroidia	Bacteroidales	Porphyromonadaceae	Dysgonomonas
8aa5d78aa5a5715909e47d8288c6493e	ASV1817	Bacteria	TA06	uncultured bacterium	D	5	D
7ca78d0c11debcd49e3addc0b9bf943e	ASV1818	Archaea	Miscellaneous Euryarchaeotic Group(MEG)	uncultured Thermoproteales archaeon	D	5	D
e21eb12cefef95a92b2e3d9748350e8b	ASV1819	Bacteria	Ignavibacteriae	Ignavibacteria	Ignavibacteriales	Ignavibacteriaceae	Ignavibacterium
67c1410a495ffa32ebeb4e8c3e6d68e9	ASV1820	Bacteria	Planctomycetes	Planctomycetacia	Planctomycetales	Planctomycetaceae	uncultured
590e1c30bb6c759ac97451f3aa9d2370	ASV1821	Bacteria	Proteobacteria	Epsilonproteobacteria	Campylobacterales	Campylobacteraceae	Arcobacter
543f45608b048eab3fbb3a719d0336fa	ASV1822	Archaea	Crenarchaeota	Thermoprotei	Thermoproteales	Thermoproteaceae	Pyrobaculum
fd879092e58c6e7317a4872d8ab5cc77	ASV1823	Bacteria	Proteobacteria	Betaproteobacteria	Burkholderiales	Comamonadaceae
97aa6aacd0d914e5440b11ef80d06614	ASV1824	Archaea	Woesearchaeota (DHVEG-6)
738f47a6d5ac51e5715d992a8832d872	ASV1825	Bacteria	Proteobacteria	Gammaproteobacteria	Pseudomonadales	Pseudomonadaceae	Pseudomonas
fbdfba10f54932eca7483d886c9eb54d	ASV1826	Bacteria	Chloroflexi	Anaerolineae	Anaerolineales	Anaerolineaceae	uncultured
2412eebd6bfdfa9814e463b5c3043e8b	ASV1827	Bacteria	Planctomycetes	Phycisphaerae	MSBL9	uncultured bacterium	D
31bcf0a5168e76f7e320deb6bca05160	ASV1828	Bacteria	Proteobacteria	Alphaproteobacteria	Sphingomonadales	Sphingomonadaceae	Sphingomonas
e15d4761bef450fde280798bdf91137b	ASV1829	Bacteria	Planctomycetes	Phycisphaerae	MSBL9	uncultured bacterium	D
6851a4ee264b56be2fff4686ce269907	ASV1830	Bacteria	Firmicutes	Clostridia	Clostridiales	Lachnospiraceae	[Eubacterium] hallii group
68640cdbeb051d88694f86a1e47a1f4f	ASV1831	Bacteria	Thermotogae	Thermotogae	EM3	uncultured bacterium	D
687eb9b3b27d466b06db6ea06396dd1d	ASV1832	Archaea	Euryarchaeota	Thermoplasmata	Thermoplasmatales	Marine Benthic Group D and DHVEG-1
008e61dafecfd5e244ba137670066914	ASV1833	Bacteria	Bacteroidetes	Bacteroidetes BD2-2	uncultured bacterium	D	6
f07d1c88c24cd01ff6725a9a590da287	ASV1834	Bacteria	Cyanobacteria	ML635J-21	uncultured prokaryote	D	6
5a37e90f8cdc21c7ee0f1dc9f02169d6	ASV1835	Bacteria
e445e4c97226352cdece595abf71a9fa	ASV1836	Bacteria	Actinobacteria	Actinobacteria	Propionibacteriales	Nocardioidaceae	Nocardioides
9c48f8257eae3631b3748e76f0ed4bba	ASV1837	Bacteria	Planctomycetes	Planctomycetacia	Planctomycetales	Planctomycetaceae	Pirellula
0c3d0928d7159e00a503bded3d5c8def	ASV1838	Unassigned	Unassigned	Unassigned	Unassigned	Unassigned	Unassigned
e0121282945916ddb34d2dbf03e7feed	ASV1839	Bacteria	Proteobacteria	Deltaproteobacteria	Syntrophobacterales	Syntrophaceae	Desulfobacca
7158c9e8383761b6d66c9dc52ba092c1	ASV1840	Bacteria	Parcubacteria
381ed2b45fa8a4aaab108a15008d0406	ASV1841	Bacteria	Chloroflexi	Dehalococcoidia
e40fa6b56a08ee1fef3a5b1bedb91a8d	ASV1842	Bacteria	Acidobacteria	Subgroup 6
69179c4a6011d0c9d30036cf18626520	ASV1843	Bacteria	Proteobacteria	Gammaproteobacteria	Pseudomonadales	Moraxellaceae	Acinetobacter
ffe917a706e7dc025e3280db03a170d8	ASV1844	Bacteria	Verrucomicrobia	MSBL3	uncultured bacterium	D	6
f19fdbb6e3072cd4d95bfd7ca719a366	ASV1845	Archaea	Bathyarchaeota
bcb905c97a78310f1b0408618f188478	ASV1846	Bacteria	Acidobacteria	Subgroup 6
d24dd768394311cb2ee730b8312a5a4e	ASV1847	Bacteria	Gemmatimonadetes	Gemmatimonadetes	Gemmatimonadales	Gemmatimonadaceae	Gemmatirosa
62b885213c4abfc0125d8471134225a3	ASV1848	Bacteria	Actinobacteria	Actinobacteria	Propionibacteriales	Nocardioidaceae	Nocardioides
6d44cf4e2c99e9690b5f2f504e56552a	ASV1849	Archaea	Lokiarchaeota
6944e95f5ad1a9d3a2f97be150a87100	ASV1850	Bacteria	Thermodesulfobacteria	Thermodesulfobacteria	Thermodesulfobacteriales	Thermodesulfobacteriaceae	Caldimicrobium
160205fc041c75d78e1fee6a4d1c64d2	ASV1851	Bacteria	Firmicutes	Bacilli	Bacillales	Staphylococcaceae	Staphylococcus
b5d7dae8e930e685a1b84208260cd824	ASV1852	Bacteria	Deinococcus-Thermus	Deinococci	Thermales	Thermaceae	Meiothermus
8d7419cfd4eb0e3ee81a3c8ffd9b63d8	ASV1853	Archaea	Woesearchaeota (DHVEG-6)
2a07a5a0b63419580b081bf489920633	ASV1854	Bacteria	Proteobacteria	Gammaproteobacteria	Thiotrichales	Piscirickettsiaceae	uncultured
712555ffe633690b19cdef42a041e15b	ASV1855	Bacteria	Firmicutes	Clostridia	Thermoanaerobacterales	Thermoanaerobacteraceae	Caldanaerobacter
698b989853f154755b4b16e7e6d2ebf8	ASV1856	Bacteria	Thermotogae	Thermotogae	EM3	uncultured Thermotogales bacterium	D
b4535a6d93eff73a653372970dff7574	ASV1857	Bacteria	Cyanobacteria	Cyanobacteria	SubsectionI	FamilyI	Synechococcus
2b8233fbec990f3d0a7fe26fe6a03a47	ASV1858	Bacteria	Firmicutes	Bacilli	Bacillales	Bacillaceae	Bacillus
091281634a9f81c617b57dae42dd82d8	ASV1859	Bacteria	Acetothermia	Unknown Class	Unknown Order	Unknown Family	Candidatus Acetothermus
eb1d815305984094dfd0ecccf648b6d9	ASV1860	Bacteria	Deinococcus-Thermus	Deinococci	Thermales	Thermaceae	Thermus
4575d1686ae233742360f5a9984175e9	ASV1861	Bacteria	Actinobacteria	Thermoleophilia	Solirubrobacterales	Elev-16S-1332	uncultured bacterium
3f15118857404ed884ee96e240be763e	ASV1862	Archaea	Aigarchaeota	Aigarchaeota Incertae Sedis	Unknown Order	Unknown Family	Candidatus Caldiarchaeum
4598b6df5230f19f114151e5980ea5ce	ASV1863	Bacteria
8dd0da97aa0d750e60b8230b0094e1d5	ASV1864	Bacteria	Omnitrophica	uncultured bacterium	D	5	D
cee57d5b12de344ff00ceaad22087539	ASV1865	Bacteria	Deinococcus-Thermus	Deinococci	Thermales	Thermaceae	Thermus
2e749151e36d464493a36c357b1588e6	ASV1866	Bacteria	Actinobacteria	Actinobacteria	Corynebacteriales	Corynebacteriaceae
69ff0c320762c34711da19bf4613c2d9	ASV1867	Bacteria	Firmicutes	Bacilli	Lactobacillales	Enterococcaceae	Enterococcus
e8cad1d25c98a6bd71be5979669ae3e8	ASV1868	Archaea	Woesearchaeota (DHVEG-6)
e18f7059aa02702db742eeec9e97bd4f	ASV1869	Bacteria	Actinobacteria	Actinobacteria	Corynebacteriales	Corynebacteriaceae	Corynebacterium 1
85ecabe20d091fcd1a67ea9fcfd2023f	ASV1870	Archaea	Aigarchaeota	Aigarchaeota Incertae Sedis	Unknown Order	Unknown Family	Candidatus Caldiarchaeum
cae5594887f930f5b5d40a1a04a5a5b5	ASV1871	Bacteria	Firmicutes	Bacilli	Bacillales	Staphylococcaceae	Staphylococcus
8cc913e24df3049902a86a8e5371b120	ASV1872	Bacteria	Verrucomicrobia	Verrucomicrobiae	Verrucomicrobiales	Verrucomicrobiaceae	Persicirhabdus
c959242321749237c9361696a94b439f	ASV1873	Bacteria	Actinobacteria	Actinobacteria	Micrococcales	Micrococcaceae	Glutamicibacter
d5779777705ac19ddbb24495a9c37c59	ASV1874	Bacteria	Latescibacteria	uncultured bacterium	D	5	D
094175634344adcadb3899a87252ae33	ASV1875	Bacteria	Fervidibacteria	uncultured bacterium	D	5	D
6aef4219f1e9a1738a485eeea808d0d2	ASV1876	Bacteria	Chloroflexi	Dehalococcoidia	GIF9	uncultured bacterium	D
0393eaaf1cec35f4ec0a7a925e28b0b8	ASV1877	Bacteria	Firmicutes	Clostridia	Clostridiales	Peptococcaceae	Desulfotomaculum
85570078d9095431a616b2bd94ed1252	ASV1878	Bacteria	Acidobacteria	Holophagae	Subgroup 10	NS72	uncultured bacterium
8702cb67ad5c802363238c946f1792e2	ASV1879	Bacteria	Fibrobacteres	Chitinivibrionia	uncultured	uncultured bacterium	D
eac87f130a14f63ed43e8cf6e44225f1	ASV1880	Bacteria	Firmicutes	Bacilli	Lactobacillales	Streptococcaceae	Streptococcus
a558dd79b920dfa23f87b7979d23a87c	ASV1881	Archaea	Crenarchaeota	Thermoprotei	Thermoproteales	Thermofilaceae	Thermofilum
af1bedd2e7203de0c8bee35a71f38864	ASV1882	Bacteria	Chloroflexi	S085	uncultured bacterium	D	6
2b855c2f93f3cc2b0d1fa94b39d0bd4d	ASV1883	Bacteria	Firmicutes	Clostridia	Clostridiales	Lachnospiraceae	Mobilitalea
07e742923e61be30736471f04cbf2677	ASV1884	Bacteria	Proteobacteria	Deltaproteobacteria	Desulfobacterales	Desulfobacteraceae	Desulfobacterium
1168ddb05077de493e3fca46dfcf7e16	ASV1885	Bacteria
f5ad00cde16925fd00a485b240472ce3	ASV1886	Bacteria	Microgenomates	uncultured sediment bacterium	D	5	D
6b8303b2161eb73d89d7ed93bbbb1313	ASV1887	Bacteria	Deinococcus-Thermus	Deinococci	Thermales	Thermaceae	Thermus
5dd1e2a5c91b45fa10fd8afb7f2e8c35	ASV1888	Bacteria	Bacteroidetes	Flavobacteriia	Flavobacteriales	Flavobacteriaceae	Chryseobacterium
b08cf694e7c7fd2bdde7a4cfe8121a74	ASV1889	Bacteria	Fervidibacteria	uncultured bacterium	D	5	D
cd3ec8cb4771ff18a5a2e871b5233b9f	ASV1890	Bacteria	Deinococcus-Thermus	Deinococci	Thermales	Thermaceae	Thermus
d3df1c4e4c0106ce8f352645d528957d	ASV1891	Bacteria	Chloroflexi	Anaerolineae	Anaerolineales	Anaerolineaceae	uncultured
d22a826d8f0320f1af2454b402f95d54	ASV1892	Bacteria	Firmicutes	Bacilli	Lactobacillales	Leuconostocaceae	Leuconostoc
6c2b1cf663513c1df67144351ebe62ad	ASV1893	Bacteria	Firmicutes	Clostridia	Clostridiales	Syntrophomonadaceae	Syntrophomonas
70f6cde8c482d9bb231a299a129b20f1	ASV1894	Bacteria	Proteobacteria	Deltaproteobacteria	Syntrophobacterales	Syntrophaceae	uncultured
d0585e2f225a906ab4304537fef6c258	ASV1895	Bacteria	Chloroflexi	Anaerolineae	Anaerolineales	Anaerolineaceae	uncultured
ba005dcb2d62f546e10766cb0e83fd3e	ASV1896	Bacteria	Verrucomicrobia	Verrucomicrobiae	Verrucomicrobiales	Verrucomicrobiaceae	uncultured
6c06b6134e297bd5a9d4b8776b81c480	ASV1897	Bacteria	Bacteroidetes	Flavobacteriia	Flavobacteriales	Flavobacteriaceae	Chryseobacterium
45de74ca6c0dbcecea70364bdc97a7fc	ASV1898	Archaea	Hadesarchaea	uncultured archaeon	D	5	D
5c8fa86906921f13ca2411a06020304c	ASV1899	Bacteria	Actinobacteria	Actinobacteria	Frankiales	Frankiaceae	Jatrophihabitans
09cb2d3eb398ba5c9289f84fe33cb1da	ASV1900	Bacteria	Fibrobacteres	Chitinivibrionia	uncultured	uncultured bacterium	D
47a74a65eb9b4755628307925569aceb	ASV1901	Bacteria	Bacteroidetes	Sphingobacteriia	Sphingobacteriales	Lentimicrobiaceae
0882cce76d8c36bc26464634f1c023ba	ASV1902	Bacteria	Aquificae	Aquificae	Aquificales	Aquificaceae	Thermocrinis
b79925ea21a5e5b8a058c43c96661818	ASV1903	Bacteria	Firmicutes	Bacilli	Bacillales	Bacillaceae	Bacillus
729ec127c264417e19c511109f770003	ASV1904	Bacteria	Proteobacteria	Betaproteobacteria	Burkholderiales	Burkholderiaceae	Burkholderia-Paraburkholderia
059d107855ee288cb82f33ed3c635602	ASV1905	Bacteria	Firmicutes	Clostridia	Clostridiales	Peptococcaceae	Desulfotomaculum
6c91233ed1d9aaab93f15ba63cf4bf54	ASV1906	Bacteria	Thermotogae	Thermotogae	EM3	uncultured Thermotogales bacterium	D
dbf04221b2b66efd56a8d0c3de156bc5	ASV1907	Bacteria	Proteobacteria	Gammaproteobacteria	Alteromonadales	Alteromonadaceae	Glaciecola
6caa63455c3f49ad5385f93da8e0e411	ASV1908	Bacteria	Latescibacteria
cde381a2e1471b8581d8cdb43a832131	ASV1909	Bacteria	Actinobacteria	Actinobacteria	Micrococcales	Micrococcaceae	Micrococcus
fec8716195af98907bac8206e598cefa	ASV1910	Bacteria	Fervidibacteria	uncultured bacterium	D	5	D
b867772fa911a7d38c29f4c804f481c2	ASV1911	Bacteria	Planctomycetes	Phycisphaerae	Phycisphaerales
a11f6576ed07dda68f4187d8839b584b	ASV1912	Bacteria	Bacteroidetes
cd00a93db96cfde4d6b049c0a0434f3e	ASV1913	Bacteria	Deinococcus-Thermus	Deinococci	Thermales	Thermaceae	Thermus
61dae02f86ab0d62cd5c6b7d718ff2c5	ASV1914	Bacteria	Planctomycetes	Phycisphaerae	ODP1230B30.09	uncultured bacterium	D
6ca57200b7f67641a7ddf490d8f28865	ASV1915	Bacteria	Firmicutes	Clostridia	Clostridiales	Lachnospiraceae	Coprococcus 1
86732308d5477ed228f52afd8630b744	ASV1916	Bacteria	Firmicutes	Clostridia	Thermoanaerobacterales	Family III	Thermoanaerobacterium
417a2943c9415fea9c73ed754c83882b	ASV1917	Bacteria	Aquificae	Aquificae	Aquificales	Hydrogenothermaceae	Sulfurihydrogenibium
e85b8179b7ad0007f409468037734fc6	ASV1918	Bacteria	Planctomycetes	Phycisphaerae	mle1-8	uncultured bacterium	D
3ec673c0b4e78ff5e62a3dcb7b7e1fb5	ASV1919	Archaea	Aigarchaeota	Aigarchaeota Incertae Sedis	Unknown Order	Unknown Family	Candidatus Caldiarchaeum
9a046c73cb05acb0382cf37e0f4e6e00	ASV1920	Bacteria	Parcubacteria	uncultured Microgenomates group bacterium	D	5	D
f71cca5cc543b2efc5ae7ddb78e842ae	ASV1921	Bacteria	Planctomycetes	Phycisphaerae	MSBL9	uncultured Planctomycetales bacterium	D
17eb27c8dd42a0700c945c8878ade477	ASV1922	Bacteria	Cyanobacteria	Cyanobacteria	SubsectionI	FamilyI	Synechococcus
e4db3a9bef9d737df36bd8fcbd7e8dd1	ASV1923	Bacteria	Proteobacteria	Alphaproteobacteria	Rhodobacterales	Rhodobacteraceae	Paracoccus
f84a51de89028a9038a6700489b03487	ASV1924	Bacteria	Aminicenantes
e1253ed6787373d91f7b20b45ce39c8f	ASV1925	Archaea	uncultured archaeon	D	4	D	7
1c16b3d2f1e44969b8f30a7f23036f8f	ASV1926	Bacteria	Proteobacteria	Alphaproteobacteria
db3dbdb16d79a7a0ce12351183ee7f5c	ASV1927	Bacteria	Acetothermia	Unknown Class	Unknown Order	Unknown Family	Candidatus Acetothermus
a27a98006f70b41744e4b684d61afe6c	ASV1928	Bacteria	Aminicenantes	uncultured bacterium	D	5	D
f538e30a90789737555a343c3fb76e9d	ASV1929	Archaea	Euryarchaeota	Thermoplasmata	Thermoplasmatales	Marine Benthic Group D and DHVEG-1
e494b424306c0f75639892978d382642	ASV1930	Bacteria	Proteobacteria	Gammaproteobacteria	Enterobacteriales	Enterobacteriaceae	Escherichia-Shigella
6dd8184f335c3dd7326985e7e2da79b9	ASV1931	Bacteria	Parcubacteria	uncultured Microgenomates group bacterium	D	5	D
df0fe4e3e7e00b09951861455f02188a	ASV1932	Bacteria	Proteobacteria	Deltaproteobacteria	Desulfarculales	Desulfarculaceae	Desulfatiglans
2a70a5b637289d2dc49c064f6938b6b7	ASV1933	Bacteria	Proteobacteria	Alphaproteobacteria	Caulobacterales	Caulobacteraceae	Phenylobacterium
4798d0ca898c52e6f39ab806bfd36911	ASV1934	Bacteria	Deinococcus-Thermus	Deinococci	Thermales	Thermaceae	Thermus
f5f5e0da89730462abaf6301a9557193	ASV1935	Bacteria	Chloroflexi	Dehalococcoidia	GIF9	uncultured bacterium	D
47054188ccee0d5fec00e26ec062bcd6	ASV1936	Bacteria	Planctomycetes	Phycisphaerae	CCM11a	uncultured bacterium	D
7f9322cc7c55b7e2fb324a40e4976186	ASV1937	Archaea	Euryarchaeota	Methanomicrobia	Methanosarcinales	Methermicoccaceae	Methermicoccus
6e2944baafe43524af0cae2c49f05723	ASV1938	Bacteria	Chloroflexi	Anaerolineae	Anaerolineales	Anaerolineaceae	uncultured
9b8a6dbd18a0f2323e8f96ca884ed368	ASV1939	Bacteria	Chloroflexi	Anaerolineae	Anaerolineales	Anaerolineaceae
d70c43e99a9a0a7d76a67cb0374b7e4a	ASV1940	Bacteria	Acidobacteria	Blastocatellia	Blastocatellales	Blastocatellaceae (Subgroup 4)	uncultured
5459b63eba667abd9c5958e2240fee84	ASV1941	Bacteria
d9ea61005643a4051b118703705322ae	ASV1942	Bacteria	Proteobacteria	Deltaproteobacteria	Deltaproteobacteria Incertae Sedis	Syntrophorhabdaceae	Syntrophorhabdus
6ce5248f9050849d4ea1cdf72677c959	ASV1943	Bacteria	Omnitrophica	uncultured bacterium	D	5	D
bad84b5b7c35fd0f0276153dd39341f9	ASV1944	Bacteria	Proteobacteria	Alphaproteobacteria	Rickettsiales	Mitochondria
58946e9d3643583046b95d03a88aecea	ASV1945	Bacteria	Thermotogae	Thermotogae	EM3	uncultured Thermotogales bacterium	D
5d41cccf2b44125906717124586a2d82	ASV1946	Bacteria	Proteobacteria	Deltaproteobacteria	Syntrophobacterales	Syntrophaceae	uncultured
8f90932836eec8eb89164f265ebd63f5	ASV1947	Bacteria	Deinococcus-Thermus	Deinococci	Thermales	Thermaceae	Thermus
a528c4d056cb9f4253dad9db2e1e70df	ASV1948	Bacteria	Firmicutes	Bacilli	Bacillales	Family X	Thermicanus
ef4a42f5877136576e72fb2d47d328f1	ASV1949	Bacteria	Proteobacteria	Alphaproteobacteria	Sphingomonadales	Erythrobacteraceae	Erythrobacter
103d3ae2e0cb1263a51992eea7de5891	ASV1950	Bacteria	Actinobacteria	OPB41	uncultured actinobacterium	D	6
68f6c2e8e28bf6f1d4ee9f561ba9b68f	ASV1951	Bacteria	Firmicutes	Clostridia	Thermoanaerobacterales	Thermoanaerobacteraceae	Ammonifex
62da0ea216450eeae32d53b9a6026e08	ASV1952	Bacteria	Chloroflexi	Dehalococcoidia	Napoli-4B-65	uncultured bacterium	D
74c54b1c6bce22beef770a5f388236be	ASV1953	Bacteria	Cyanobacteria	Cyanobacteria	SubsectionI	FamilyI	Synechococcus
af2dc000621d643073930c0213014856	ASV1954	Bacteria	Actinobacteria	Actinobacteria	Micrococcales	Microbacteriaceae	Leucobacter
c1d04e6d44e5feca148f866161a4f6ae	ASV1955	Bacteria	Actinobacteria	Actinobacteria	Propionibacteriales	Nocardioidaceae	Aeromicrobium
53c7021c9d3688ad36814adb21f7e632	ASV1956	Bacteria	Proteobacteria	Deltaproteobacteria	Desulfarculales	Desulfarculaceae	Desulfatiglans
fa626f6e49651a9965fcfe4ac0963cc6	ASV1957	Bacteria	Proteobacteria	Deltaproteobacteria	Desulfobacterales	Desulfobulbaceae
627c040e1e453d7d4bd4a1063d16e796	ASV1958	Bacteria
1dbd7f3b70fc9e5f1ef4648e50e070e7	ASV1959	Archaea	Bathyarchaeota	uncultured crenarchaeote	D	5	D
d4e418bf80be1142fbe9cc43c65e14ce	ASV1960	Bacteria	Proteobacteria	Gammaproteobacteria	Pseudomonadales	Pseudomonadaceae	Pseudomonas
88a117d7ec242451bc7defd5ec971407	ASV1961	Bacteria	Actinobacteria	Actinobacteria	Corynebacteriales	Nocardiaceae	Rhodococcus
63f16ac62331c724ac99b36ed3a2cb81	ASV1962	Bacteria	Proteobacteria	Deltaproteobacteria	Myxococcales	Sandaracinaceae	uncultured
ed5794b9c1f82fae4f1875942c586d14	ASV1963	Bacteria	Bacteroidetes	Flavobacteriia	Flavobacteriales	Flavobacteriaceae	Robiginitalea
cd020cfe41d0d09cf26a03b15e3d25f5	ASV1964	Bacteria	Verrucomicrobia	Opitutae	Opitutales	Opitutaceae	Opitutus
8fe531690227596e644394cf1fa1ad97	ASV1965	Bacteria	Bacteroidetes	Bacteroidetes Incertae Sedis	Order II	Rhodothermaceae	Rhodothermus
f1b2e215af0d898bb2ecea82c91236cf	ASV1966	Bacteria	Parcubacteria	uncultured Microgenomates group bacterium	D	5	D
b7bf07daa50c61b355201eb4ff0017bf	ASV1967	Bacteria
6fa9ff42a91f74823f7c56d242d24e16	ASV1968	Bacteria	Fervidibacteria	uncultured bacterium	D	5	D
d9939478f07d058fb28a7d675d3ab5ba	ASV1969	Bacteria	Proteobacteria	Betaproteobacteria	Hydrogenophilales	Hydrogenophilaceae	Tepidiphilus
773a8f897713f46436d512475c69c597	ASV1970	Archaea	Woesearchaeota (DHVEG-6)
6fcd262180c8ed5be73ee5f5178449e3	ASV1971	Bacteria	Firmicutes	Bacilli	Bacillales	Paenibacillaceae	Paenibacillus
cad466cbe613a8ac4c34b28942ec83ab	ASV1972	Bacteria	Planctomycetes	Phycisphaerae	CCM11a	uncultured bacterium	D
037aaa66624771dc1143b59c37bacb4f	ASV1973	Bacteria	Proteobacteria	Betaproteobacteria	Burkholderiales	Oxalobacteraceae
2c8a27ce6c296f71d08ab6af630fecb7	ASV1974	Bacteria	Fervidibacteria	uncultured bacterium	D	5	D
46bd0b374e4d3e401211a8a60ebdb6d9	ASV1975	Bacteria	Firmicutes	Clostridia
6ffef238e0391a15cc9c8a7aa1ec0d6b	ASV1976	Bacteria	BP4	uncultured bacterium	D	5	D
63efacd8243034d03c4f89bbba3addd4	ASV1977	Bacteria	Proteobacteria	Gammaproteobacteria	Xanthomonadales	Xanthomonadaceae	Arenimonas
5dcac14e4fee52752208f7c2e9fb1b73	ASV1978	Bacteria	Proteobacteria	Gammaproteobacteria	Xanthomonadales	Xanthomonadales Incertae Sedis	uncultured
160197f505df355e94b141f14c25f3a4	ASV1979	Archaea	Woesearchaeota (DHVEG-6)	uncultured archaeon	D	5	D
e7b849609cb012dde2919c546173929d	ASV1980	Bacteria	Actinobacteria	Actinobacteria	Micrococcales	Microbacteriaceae
ca8f1c260ac18a133685554fc1089155	ASV1981	Bacteria	Actinobacteria	Acidimicrobiia	Acidimicrobiales	uncultured
7039a2b637ee6a70629fe2b4b4c6909a	ASV1982	Bacteria	Deinococcus-Thermus	Deinococci	Thermales	Thermaceae	Thermus
7da986c510f4dd97d73d4c0f5bdf3b76	ASV1983	Bacteria	Thermotogae	Thermotogae	EM3	uncultured Thermotogales bacterium	D
69557c212631681889a668e6284e9012	ASV1984	Bacteria	AC1	uncultured organism	D	5	D
f29037d23b3abc55a86ac6f17dbaa038	ASV1985	Bacteria	Actinobacteria	Actinobacteria	Pseudonocardiales	Pseudonocardiaceae	Saccharopolyspora
a26e0116ce6131db5b5c11cf20aa8d71	ASV1986	Archaea	Bathyarchaeota	uncultured archaeon	D	5	D
3714db21d59bf50cff3ddd13ce2ebd2c	ASV1987	Bacteria	Planctomycetes	Planctomycetacia	Planctomycetales	Planctomycetaceae	Pir4 lineage
41cc3a703ed1da9888f8488e56349aec	ASV1988	Bacteria	Proteobacteria	Gammaproteobacteria	Xanthomonadales	Xanthomonadaceae	Vulcaniibacterium
bbf107bb0f9026e6f66a766c804142b1	ASV1989	Bacteria	Proteobacteria	Deltaproteobacteria	Syntrophobacterales	Syntrophobacteraceae	Thermodesulforhabdus
f3182d4331bda2dab8ba25c37598c7be	ASV1990	Bacteria
6c7069d98dd14834fd0224d947524763	ASV1991	Bacteria	Proteobacteria	Alphaproteobacteria	Rhodobacterales	Rhodobacteraceae
040452a5ba5db14c9061ccfbe8171aed	ASV1992	Bacteria	Proteobacteria	Deltaproteobacteria	Bdellovibrionales	Bacteriovoracaceae	Peredibacter
4df25448a800ae43451311d480fc87cc	ASV1993	Bacteria	Bacteroidetes	Flavobacteriia	Flavobacteriales	Cryomorphaceae	uncultured
a174a6d1ee252ef14ac651f758b955b2	ASV1994	Bacteria	Parcubacteria	uncultured Aquificales bacterium	D	5	D
fc1fd12864ffc36a2fd6b2f4964419d2	ASV1995	Bacteria	Proteobacteria	Gammaproteobacteria	Pseudomonadales	Pseudomonadaceae	Pseudomonas
c9bba67152e0b672a1d9b910103abc50	ASV1996	Archaea	Thaumarchaeota	Group C3	uncultured crenarchaeote	D	6
436c60e686be2d2ee96af6805d96e980	ASV1997	Bacteria	Acetothermia
5a00325e7077cf055ed61b033bed25aa	ASV1998	Bacteria	Bacteroidetes	Flavobacteriia	Flavobacteriales	Flavobacteriaceae	Flavobacterium
eceaf460d3b64308bfef0caa72a54e54	ASV1999	Bacteria	Chloroflexi	Anaerolineae	Anaerolineales	Anaerolineaceae	uncultured
[truncated: 2,628 more rows]
