# Supplementary material for: Activity-based cell sorting reveals responses of uncultured archaea and bacteria to substrate amendment
Source: ISME J. 2020 Sep 4;14(11):2851–61. doi: 10.1038/s41396-020-00749-1 (PMC7784905; doi:10.1038/s41396-020-00749-1)
Supplement: Supplementary file 7 — SI Bioinformatics files [file 41396_2020_749_MOESM7_ESM.zip › FS5_code_ISME.Rmd]

---
title: "FS5_code_for_manuscript"
author: "Nicholas J Reichart"
date: "May 13, 2020"
output: word_document
---

```{r setup}
knitr::opts_chunk$set(eval = FALSE)
```

# Packages

My typical R environment contains a multitude of packages. I always load them up even if they are all not used for this portion. 
```{r}
library(phyloseq)
library(SummarizedExperiment)  
library(DESeq2)  
library(pheatmap)          
library(RColorBrewer)      
library(PoiClaClu)         
library(ggplot2)
library(genefilter)        
library(sva)              
library(lme4)
library(multcomp)
library(lmerTest)
library(vegan)
library(decontam)
library(BiocManager)
library(pairwiseAdonis)
library(reshape2)
library(dplyr)
library(tibble)
library(dendsort)
library(cowplot)
```

# Phyloseq object

First I made a Phyloseq object to use Decontam.

```{r}
otu <- read.csv("OTU.csv", header = T, row.names = 1)
# taxa_names(otu_table(otu, taxa_are_rows = TRUE))  these are to check in case files upload wrong
tax <- read.csv("taxonmy.csv", header = T, row.names = 1)
tax <- as.matrix(tax)
# taxa_names(tax_table(tax)) these are to check in case files upload wrong
sample <- read.csv("sampledata.csv", header = T, row.names = 1)

ps <- phyloseq(otu_table(otu, taxa_are_rows = TRUE), sample_data(sample), tax_table(tax))
```

# Decontam package

Decontam method = prevalence and threshold = 0.5.
This file was exported to Excel. Manual removal of ASVs identified in Decontam was done for both the OTU table and Taxonomy table in Excel. 

```{r}
sample_data(ps)$is.neg <- sample_data(ps)$Sample_or_Control == "Control"
contamdf.prev05 <- isContaminant(ps, method = "prevalence", neg = "is.neg", threshold = 0.5)
write.csv(contamdf.prev05, "fs5prev05.csv")
```

# Aggregate the taxa

I merged the OTU and Taxonmy files after Decontam in Excel. This new file is to be read in and then aggregated at the genus level to collapse the ASVs to genus.

```{r}
otutax <- read.csv("otu_tax.csv", header = T)
fs5.L6 <- aggregate(. ~ Domain + Phylum + Class + Order + Family + Genus, data = otutax, sum)
write.csv(fs5.L6, "fs5.l6.csv")
```

Again, going back to Excel with this aggregated file. In Excel, any taxa less than 0.01 % relative abunance was removed and placed into a category labeled "Other" for taxonomy. There were 42 taxa remaining that were carried on into DESeq2 (including the "Other" entry). 

```{r}
d = read.csv("regression_model.csv")
```

# Removing outliers

Removing outliers as described in the manuscript we processed the Presort samples first and then the Sorted samples. To process the Sorted samples, change lines 83 and 84 to have "Sort" in place of "Presort". Repeat all following steps. 

```{r}
d = d[d$Process=="Presort",]
d$Process=factor(d$Process,levels="Presort")
```

For samples removed in Presort.

```{r}
d = d[!(d$Substrate=="Glycine"&d$Replicate==3),]
```

For samples removed in Sort.

```{r}
d = d[!(d$Substrate=="Biotin"&d$Replicate==3),]
d = d[!(d$Substrate=="Leucine"&d$Replicate==3),]
d = d[!(d$Substrate=="Glycine"&d$Replicate==1),]
d = d[!(d$Substrate=="Isoleucine"&d$Replicate==2),]
```

Generate SampleID
```{r}
d$Sample = as.factor(paste(d$Substrate,"_",d$Process,"_",d$Replicate,sep=""))
```

Preliminary checks of the data

```{r}
summary(d)
tapply(d$Reads,d$Substrate,sum)
table(d$Substrate)
table(d$Process)
table(d$Sample)
```

Build a count table

```{r}
d$g = as.factor(paste(d$Phylum, d$Class, d$Order, d$Family, d$Genus, sep = "."))
summary(d)
levels(d$g)
t = xtabs(d$Reads ~ d$g + d$Sample)
```

```{r}
cn = colnames(t)

# Initialization of storage vectors
Sample = d$Sample[1:length(cn)]
Substrate = d$Substrate[1:length(cn)]
Process = d$Process[1:length(cn)]
Experiment = d$Replcate[1:length(cn)] 
for (i in 1:length(cn))
{
  dt = d[d$Sample==cn[i],]
  Sample[i] = dt$Sample[1]
  Substrate[i] = dt$Substrate[1]
  Process[i] = dt$Process[1]
  Experiment[i] = dt$Replicate[1]
}
Experiment = as.factor(Experiment)    # Experiment labels are 1-3
st = data.frame(Sample,Substrate,Process,Experiment)
```

Make sure that the reference Substrate is HPG for all future comparisons

```{r}
st$Substrate = relevel(st$Substrate,"HPG")
```

# DESeq2
Generate a DESeq data set
In this example, Experiment was equivalent to Replicate and Substrate was the sample treatment. 

```{r}
dds<-DESeqDataSetFromMatrix(countData=t,colData=DataFrame(st),design= ~ Experiment + Substrate)
dds
```

```{r}
#Remove singletons or zeros. Shouldn't have any because we would have removed them earlier but it's a good check. 
nrow(dds)
dds<-dds[rowSums(counts(dds))>1,]
nrow(dds)

# Apply an rlog transform
rld<-rlog(dds,blind=FALSE)
head(assay(rld),3)
```


Clustering of samples using Euclidean distance of rlog-transformed counts.

This is the first plot that highlights that samples could be outlying.

```{r}
sampleDists<-dist(t(assay(rld)))

# Generate a heat map of a clustering of the distances
sampleDistMatrix<-as.matrix(sampleDists)
rownames(sampleDistMatrix)<-paste(rld$Substrate,rld$Experiment,sep="-")
colnames(sampleDistMatrix)<-NULL
colors<-colorRampPalette(rev(brewer.pal(9,"Blues")))(255)
pheatmap(sampleDistMatrix,clustering_distance_rows=sampleDists,clustering_distance_cols=sampleDists,col=colors)
```

Clustering of samples using Poisson distance of counts.

```{r}
poisd<-PoissonDistance(t(counts(dds)))
samplePoisDistMatrix<-as.matrix(poisd$dd)
rownames(samplePoisDistMatrix)<-paste(rld$Substrate,rld$Experiment,sep="-")
colnames(samplePoisDistMatrix)<-NULL
pheatmap(samplePoisDistMatrix,clustering_distance_rows=poisd$dd,clustering_distance_cols=poisd$dd,col=colors)
```

PCA of rlog data.

```{r}
data<-plotPCA(rld,intgroup=c("Substrate","Experiment"),returnData=TRUE)
percentVar<-round(100*attr(data,"percentVar"))
ggplot(data,aes(PC1,PC2,color=Substrate,shape=Experiment))+geom_point(size=3)+xlab(paste0("PC1:",percentVar[1],"%variance"))+ylab(paste0("PC2:",percentVar[2],"%variance"))
```

MDS of Poisson distance of count data.

```{r}
par(mfrow=c(1,2))
mdsPoisData<-data.frame(cmdscale(samplePoisDistMatrix))
mdsPois<-cbind(mdsPoisData,as.data.frame(colData(dds)))
ggplot(mdsPois,aes(X1,X2,color=Substrate,shape=Experiment))+geom_point(size=3)
```


## Fit the model

The DESeq2 negative binomial model is fit here to assess the effect of Substrate on the Sorted RNAseq data after accounting for the differences among the 3 Experiments. Key thing to remember is the dds file generated earlier is still only either Presort or Sort. So this analysis again, needs to be repeated for each Process type. 

```{r}
dds <-DESeq(dds) # model ~ Experiment + Substrate specified in initialization of dds above
```

# Statistical analysis section.

```{r}
FDR = .1      # family-wise false discovery rate
minFC = 1     # minimum log2 fold change required before considering a result practically important
ResultsFile = "SubstrateResults.csv"   # Results saved here
```

## Log 2 fold change
First analysis is for Log Fold change between treatment and HPG samples. 
This next section needs to be repeated for every substrate combination. 

```{r}
res<-results(dds,contrast=c("Substrate","Leucine","HPG"),alpha=FDR,lfcThreshold=minFC)
table(res$padj<FDR)
summary(res)
head(res)
```

```{r}
resSig<-subset(res,padj<FDR)
resSig[order(resSig$log2FoldChange),]
```

Strongest up-regulation

```{r}
resSig[order(resSig$log2FoldChange,decreasing=TRUE),]
```

Exporting results to a csv file

```{r}
resOrdered <- res[order(res$padj),] 
head(resOrdered)
resOrderedDF<-as.data.frame(resOrdered)[1:100,]
write.csv(resOrderedDF,file=ResultsFile)
```

## Plotting LFC

```{r}
log2fold <- read.csv("log2fold.csv")
logplot <- ggplot(data = log2fold[which(log2fold$log2.change != 0),], aes(x=Substrate, y=log2.change, fill=OTU)) +
  geom_bar(stat = "identity", color="black", position = position_dodge()) +
  facet_grid(~Substrate, scales = "free", space = "free_x")
# colors were set to match the corresponding colors in the bar plot figure.
logcolors <- c("#3B88A0","#7A567A","#42977E","#49A65D","#56A255","#6D8470","#BB5F6A","#FFA00D","#FFC71C","#FFEE2C","#EFE131")
logplot + theme_bw() + theme(panel.grid.major = element_blank(), panel.grid.minor.y = element_blank()) +
  scale_fill_manual(values = logcolors) + 
  scale_y_continuous(breaks=c(-8,-6,-4,-2,0,2,4,6,8))
```

## Shannon diversity analysis

```{r}
shannon = assay(dds)
shannondiv = diversity(t(shannon), index = "shannon", MARGIN = 1, base = exp(1))
write.csv(shannondiv,"shannon.index.csv")

#rearranged the file and headers in Excel

new_shannon <- read.csv("shannon_by_sub_rep.csv")
new_shannon$Substrate=relevel(new_shannon$Substrate,ref = "HPG")
mixeff <- lmer(Entropy ~ Substrate + (1 | Vial), data = new_shannon) #Entropy is the Shannon diversity index value generated in the above lines, Substrate is the substrate used in the incubation, and Vial refers to replicate number. 

mixeff ##prints fixed effect values
summary(mixeff) ##prints fixed effect values and p values
anova(mixeff) #check overall 
K = model.matrix(mixeff)
summary(glht(mixeff, linfct = K))

# Need to make a contrast matrix for all the treatments contained in this analysis. Might differ between Presort and SOrt if one did not have enough replicates remaining for analysis.

contrast.matrix <- rbind("Acetate - HPG" =  c(0, 1, numeric(22)),
                        "Aspartate - HPG" =  c(0, 0, 1, numeric(21)),
                        "Biotin - HPG" = c(numeric(3), 1, numeric(20)),
                        "Cellobiose - HPG" = c(numeric(4), 1, numeric(19)),
                        "Cellulose - HPG" = c(numeric(5), 1, numeric(18)),
                        "Glucose - HPG" = c(numeric(6), 1, numeric(17)),
                        "Glycerol - HPG" = c(numeric(7), 1, numeric(16)),
                        "Glyccine - HPG" = c(numeric(8), 1, numeric(15)),
                        "Isoleucine - HPG" = c(numeric(9), 1, numeric(14)),
                        "Leucine - HPG" = c(numeric(10), 1, numeric(13)),
                        "N2_100% - HPG" = c(numeric(11), 1, numeric(12)),
                        "NH4_0.1mgl - HPG" = c(numeric(12), 1, numeric(11)),
                        "NH4_2mgl - HPG" = c(numeric(13), 1, numeric(10)),
                        "NH4_5mgl - HPG" = c(numeric(14), 1, numeric(9)),
                        "Nitrate - HPG" = c(numeric(15), 1, numeric(8)),
                        "Nitrite - HPG" = c(numeric(16), 1, numeric(7)),
                        "O2_2% - HPG" = c(numeric(17), 1, numeric(6)),
                        "Pyruvate - HPG" = c(numeric(18), 1, numeric(5)),
                        "Riboflavin - HPG" = c(numeric(19), 1, numeric(4)),
                        "Ribose - HPG" = c(numeric(20), 1, numeric(3)),
                        "Serine - HPG" = c(numeric(21), 1, numeric(2)),
                        "Thiamine - HPG" = c(numeric(22), 1, 0),
                        "Valine - HPG" = c(numeric(23), 1))


shannon.pvalues <- summary(glht(mixeff, contrast.matrix))
write.csv(shannon.pvalues, "shan_pvalues.csv")
```

## Shannong diversity plot

```{r}
# Final plot will have Presort and Sort together. In Excel I combined the two outputs.

e <- read.csv("shannon_presort_sort_padj.csv")

e3 <- ggplot(data = e, aes(x=Substrate, y=Entropy, fill=Treatment)) +
  theme_bw() + 
  theme(panel.grid.major = element_blank(), panel.grid.minor.y = element_blank()) +
  geom_bar(stat = "identity", color = "black", 
           position = position_dodge(), width = 1) +
  theme(legend.position = "right", axis.text.x = element_text(angle = 90)) 

redgrey <- c("#A4A4A4","#FF0000")

e3 + scale_fill_manual(values = redgrey) + scale_y_continuous(limits = c(-.5, 1.0))

```

## PERMANOVA

```{r}
t.t <- t(t)
t.t <- as.array(t.t)
t.t.mat <- as.data.frame(as.data.frame.matrix(t.t))
t.t <- as.table(t.t)
st <- as.table(st)
a3 <- adonis(t.t.mat ~ Experiment + Substrate, permutations = 999, metadata = st, method = "bray")

summary(a3)

cellobiose <- which(st$Substrate=="HPG"|st$Substrate=="Cellobiose")
meta.cellobiose <- st[cellobiose,]  #was called st.
count.cellobiose = t.t.mat[cellobiose,] #was called dn.

cellobiose_hpg <- adonis(count.cellobiose ~ meta.cellobiose$Experiment + meta.cellobiose$Substrate, permutations = 999, method = "bray")
cellobiose_hpg

#this code will be where I change the substrate for a second example
#this next section is for NH4 5 mg/l
nh45 <- which(st$Substrate=="HPG"|st$Substrate=="NH4_5mgl")
m.nh45 <- st[nh45,]  #was called st.
c.nh45 = t.t.mat[nh45,] #was called dn.

nh45_hpg <- adonis(c.nh45 ~ m.nh45$Experiment + m.nh45$Substrate, permutations = 999, method = "bray")
nh45_hpg


# all the p values recorded from all substrate vs HPG combinations
psub <- c(0.38333, 0.6667, 0.6, 0.01667, 0.85, 0.8667, 0.8667, 0.1667, 0.4667, 0.9333, 0.7667, 0.7167, 0.5167, 
          0.2000, 0.2333, 0.8667, 0.35, 0.6500, 0.25000, 0.55, 0.46667, 0.08333, 0.800)
psubadj <- p.adjust(psub, method = "BY")
```

## Community barplots

```{r}

barplotcolor <- c("#E41A1c","#AF384B","#7A567A","#4675AA","#42977E","#49A65D","#56A255","#6D8470",
  "#84678B","#9C509B","#BB5F6A","#DB6D38","#FA7C07","#FFA00D","#FFC71C","#FFEE2C","#D4AE2D","#B97A2A",
  "#AD5935","#C56663","#DE7391","#F781BF")

sorted <- read.csv("Sort_rel_abundance.csv", header = T, row.names = 1)
sorted <- t(sorted)
sorted <- melt(sorted, id.vars = "rows")

names(sorted) <- c("Taxon", "Var2", "value")
sortplot <- ggplot(sorted, aes(x = Var2, y = value, fill = Taxon)) +
  geom_bar(stat = "identity", color = "black") +
  guides(fill=guide_legend(ncol=2)) +
  xlab("\nCondition") +
  ylab("Relative Abundance %\n") +
  theme_bw() +
  theme(legend.position = "right", axis.text.x = element_text(angle = 90)) +
  scale_fill_manual(values = barplotcolor) +
  coord_flip()

```
