# Supplementary material for: Activity-based cell sorting reveals responses of uncultured archaea and bacteria to substrate amendment
Source: ISME J. 2020 Sep 4;14(11):2851–61. doi: 10.1038/s41396-020-00749-1 (PMC7784905; doi:10.1038/s41396-020-00749-1)
Supplement: Supplementary file 7 — SI Bioinformatics files [file 41396_2020_749_MOESM7_ESM.zip › organism_removed_from_decontam_0.5prev.csv]

ASV_ID	freq	prev	p.freq	p.prev	p	contaminant	ASV_ID	Domain	Phylum	Class	Order	Family	Genus	Species
ASV29	0.000247768	5	NA	0.009627174	0.009627174	TRUE	ASV29	Bacteria	Proteobacteria	Alphaproteobacteria	Rhodobacterales	Rhodobacteraceae
ASV61	5.22E-06	4	NA	0.263839041	0.263839041	TRUE	ASV61	Bacteria	Chloroflexi	Anaerolineae	Anaerolineales	Anaerolineaceae	uncultured
ASV80	4.70E-05	3	NA	0.024993599	0.024993599	TRUE	ASV80	Bacteria	Ignavibacteriae	Ignavibacteria	Ignavibacteriales	BSV26	uncultured bacterium
ASV83	3.33E-05	3	NA	0.024993599	0.024993599	TRUE	ASV83	Bacteria	Actinobacteria	Actinobacteria	Bifidobacteriales	Bifidobacteriaceae	Bifidobacterium
ASV101	0.001170919	27	NA	0.002096403	0.002096403	TRUE	ASV101	Bacteria	Firmicutes	Bacilli	Lactobacillales	Streptococcaceae	Streptococcus
ASV104	7.75E-06	2	NA	0.133971292	0.133971292	TRUE	ASV104	Bacteria	AC1	uncultured organism	D	5	D
ASV110	7.55E-05	4	NA	0.047802884	0.047802884	TRUE	ASV110	Archaea	Woesearchaeota (DHVEG-6)
ASV119	2.14E-05	3	NA	0.199864781	0.199864781	TRUE	ASV119	Archaea	Woesearchaeota (DHVEG-6)	unidentified archaeon	D	5	D
ASV137	0.000512399	28	NA	0.230514362	0.230514362	TRUE	ASV137	Bacteria	Proteobacteria	Betaproteobacteria	Burkholderiales	Comamonadaceae	Pelomonas
ASV153	0.000185905	3	NA	0.024993599	0.024993599	TRUE	ASV153	Archaea	Bathyarchaeota	uncultured archaeon	D	5	D
ASV154	1.04E-05	6	NA	0.108763096	0.108763096	TRUE	ASV154	Bacteria	Actinobacteria	Actinobacteria	Corynebacteriales	Nocardiaceae	Rhodococcus
ASV160	0.000431989	2	NA	0.133971292	0.133971292	TRUE	ASV160	Bacteria	Cyanobacteria	Chloroplast
ASV162	3.18E-05	2	NA	0.133971292	0.133971292	TRUE	ASV162	Bacteria	Firmicutes	Clostridia	Clostridiales	Lachnospiraceae	Blautia
ASV183	0.000900239	14	NA	0.015133053	0.015133053	TRUE	ASV183	Bacteria	Proteobacteria	Alphaproteobacteria	Rhizobiales	Phyllobacteriaceae	Mesorhizobium
ASV186	1.25E-05	2	NA	0.133971292	0.133971292	TRUE	ASV186	Bacteria	Ignavibacteriae	Ignavibacteria	Ignavibacteriales	PHOS-HE36	uncultured bacterium
ASV191	2.04E-05	3	NA	0.199864781	0.199864781	TRUE	ASV191	Bacteria	Planctomycetes	Phycisphaerae	MSBL9	uncultured bacterium	D
ASV197	0.00142481	67	NA	0.409832805	0.409832805	TRUE	ASV197	Bacteria	Actinobacteria	Actinobacteria	Micrococcales	Micrococcaceae	Micrococcus
ASV211	4.86E-05	7	NA	0.439022502	0.439022502	TRUE	ASV211	Bacteria	Bacteroidetes	Sphingobacteriia	Sphingobacteriales	Sphingobacteriaceae	Pedobacter
ASV216	2.65E-06	2	NA	0.133971292	0.133971292	TRUE	ASV216	Bacteria	Acetothermia	uncultured bacterium	D	5	D
ASV228	4.85E-05	4	NA	0.004103542	0.004103542	TRUE	ASV228	Bacteria	Proteobacteria	Gammaproteobacteria	Pseudomonadales	Moraxellaceae	Acinetobacter
ASV232	8.47E-05	2	NA	0.133971292	0.133971292	TRUE	ASV232	Bacteria	Actinobacteria	Actinobacteria	Actinomycetales	Actinomycetaceae	Actinomyces
ASV233	2.26E-05	2	NA	0.008695252	0.008695252	TRUE	ASV233	Bacteria	Actinobacteria	Actinobacteria	Propionibacteriales	Nocardioidaceae	Nocardioides
ASV235	3.60E-06	3	NA	0.199864781	0.199864781	TRUE	ASV235	Unassigned	Unassigned	Unassigned	Unassigned	Unassigned	Unassigned
ASV238	7.92E-06	2	NA	0.133971292	0.133971292	TRUE	ASV238	Bacteria	Bacteroidetes	Flavobacteriia	Flavobacteriales	Flavobacteriaceae	NS3a marine group
ASV249	3.29E-05	2	NA	0.133971292	0.133971292	TRUE	ASV249	Bacteria	Proteobacteria	Alphaproteobacteria	Rhodospirillales	Rhodospirillaceae	Skermanella
ASV261	7.09E-05	7	NA	0.439022502	0.439022502	TRUE	ASV261	Bacteria	Proteobacteria	Gammaproteobacteria	Oceanospirillales	Oceanospirillaceae	Marinobacterium
ASV268	1.71E-05	2	NA	0.133971292	0.133971292	TRUE	ASV268	Bacteria	Acetothermia	uncultured bacterium	D	5	D
ASV273	1.51E-05	2	NA	0.133971292	0.133971292	TRUE	ASV273	Bacteria	Chloroflexi	Gitt-GS-136	uncultured bacterium	D	6
ASV274	8.27E-06	3	NA	0.199864781	0.199864781	TRUE	ASV274	Bacteria	Proteobacteria	Deltaproteobacteria	Desulfobacterales	Desulfobulbaceae	SEEP-SRB2
ASV279	4.19E-06	2	NA	0.133971292	0.133971292	TRUE	ASV279	Bacteria	Chloroflexi	Anaerolineae	Anaerolineales	Anaerolineaceae	uncultured
ASV284	0.000739327	3	NA	0.024993599	0.024993599	TRUE	ASV284	Bacteria	Firmicutes	Bacilli	Bacillales	Paenibacillaceae	Paenibacillus
ASV288	2.62E-05	5	NA	0.325285539	0.325285539	TRUE	ASV288	Bacteria	Chloroflexi	Anaerolineae	Anaerolineales	Anaerolineaceae	uncultured
ASV292	1.13E-05	3	NA	0.199864781	0.199864781	TRUE	ASV292	Bacteria	Proteobacteria	Alphaproteobacteria	Rickettsiales	Mitochondria
ASV300	3.59E-05	3	NA	0.199864781	0.199864781	TRUE	ASV300	Archaea	uncultured archaeon	D	4	D	7
ASV324	4.50E-05	2	NA	0.008695252	0.008695252	TRUE	ASV324	Bacteria	Proteobacteria	Gammaproteobacteria	Xanthomonadales	Xanthomonadaceae	Thermomonas
ASV331	7.83E-05	4	NA	0.047802884	0.047802884	TRUE	ASV331	Bacteria	AC1	uncultured organism	D	5	D
ASV340	6.16E-06	2	NA	0.133971292	0.133971292	TRUE	ASV340	Archaea	Woesearchaeota (DHVEG-6)	unidentified archaeon	D	5	D
ASV344	1.32E-05	5	NA	0.076061983	0.076061983	TRUE	ASV344	Bacteria	Actinobacteria	Actinobacteria	Corynebacteriales	Corynebacteriaceae	Corynebacterium 1
ASV358	2.67E-05	2	NA	0.008695252	0.008695252	TRUE	ASV358	Bacteria	Chloroflexi	43485	uncultured bacterium	D	6
ASV362	3.42E-06	2	NA	0.133971292	0.133971292	TRUE	ASV362	Archaea	Lokiarchaeota	uncultured euryarchaeote	D	5	D
ASV368	0.000117347	4	NA	0.047802884	0.047802884	TRUE	ASV368	Bacteria	Proteobacteria	Deltaproteobacteria	Oligoflexales	0319-6G20	uncultured bacterium
ASV387	5.75E-05	3	NA	0.024993599	0.024993599	TRUE	ASV387	Bacteria	Chloroflexi	Dehalococcoidia	MSBL5	uncultured organism	D
ASV390	0.000209122	8	NA	0.183812632	0.183812632	TRUE	ASV390	Bacteria	Bacteroidetes	Bacteroidia	Bacteroidales	Marinilabiaceae	uncultured
ASV399	7.16E-06	3	NA	0.199864781	0.199864781	TRUE	ASV399	Archaea	Thaumarchaeota	Group C3	uncultured crenarchaeote	D	6
ASV401	0.000349411	4	NA	0.004103542	0.004103542	TRUE	ASV401	Bacteria	Actinobacteria	Actinobacteria	Corynebacteriales	Corynebacteriaceae	Corynebacterium
ASV405	4.34E-05	2	NA	0.008695252	0.008695252	TRUE	ASV405	Bacteria	Aminicenantes	uncultured bacterium	D	5	D
ASV409	5.25E-06	2	NA	0.133971292	0.133971292	TRUE	ASV409	Bacteria	Chloroflexi	Dehalococcoidia	GIF3	uncultured bacterium	D
ASV435	3.54E-05	5	NA	0.076061983	0.076061983	TRUE	ASV435	Bacteria	Proteobacteria	Gammaproteobacteria	Alteromonadales	Pseudoalteromonadaceae	Pseudoalteromonas
ASV437	8.50E-06	2	NA	0.133971292	0.133971292	TRUE	ASV437	Bacteria	Proteobacteria	Epsilonproteobacteria	Campylobacterales	Helicobacteraceae	Sulfurimonas
ASV438	2.89E-05	2	NA	0.133971292	0.133971292	TRUE	ASV438	Bacteria	Firmicutes	Bacilli	Lactobacillales	Streptococcaceae	Streptococcus
ASV442	2.07E-05	2	NA	0.133971292	0.133971292	TRUE	ASV442	Bacteria	Firmicutes	Clostridia	Clostridiales	Family XI	Anaerococcus
ASV447	3.33E-05	2	NA	0.008695252	0.008695252	TRUE	ASV447	Bacteria	Proteobacteria	Gammaproteobacteria	Alteromonadales	Alteromonadaceae	Glaciecola
ASV448	4.37E-06	2	NA	0.133971292	0.133971292	TRUE	ASV448	Archaea	Euryarchaeota	Thermoplasmata	Thermoplasmatales	Marine Benthic Group D and DHVEG-1	uncultured archaeon
ASV468	7.11E-06	2	NA	0.133971292	0.133971292	TRUE	ASV468	Bacteria	Actinobacteria	Actinobacteria	Micrococcales	Intrasporangiaceae
ASV472	7.08E-06	3	NA	0.199864781	0.199864781	TRUE	ASV472	Bacteria	Proteobacteria	Epsilonproteobacteria	Campylobacterales	Campylobacteraceae	Arcobacter
ASV474	5.40E-06	2	NA	0.133971292	0.133971292	TRUE	ASV474	Bacteria	Chloroflexi	Anaerolineae	Anaerolineales	Anaerolineaceae	uncultured
ASV480	4.77E-06	2	NA	0.133971292	0.133971292	TRUE	ASV480	Bacteria	Latescibacteria	uncultured Latescibacteria bacterium	D	5	D
ASV487	1.38E-05	3	NA	0.199864781	0.199864781	TRUE	ASV487	Bacteria	Proteobacteria	Deltaproteobacteria	Sva0485
ASV500	4.67E-06	2	NA	0.133971292	0.133971292	TRUE	ASV500	Bacteria	WS2	uncultured microorganism	D	5	D
ASV510	5.64E-06	2	NA	0.133971292	0.133971292	TRUE	ASV510	Unassigned	Unassigned	Unassigned	Unassigned	Unassigned	Unassigned
ASV514	0.000108593	5	NA	0.076061983	0.076061983	TRUE	ASV514	Archaea	Thaumarchaeota	Group C3	uncultured crenarchaeote	D	6
ASV515	2.86E-06	2	NA	0.133971292	0.133971292	TRUE	ASV515	Archaea	Bathyarchaeota
ASV519	7.53E-07	2	NA	0.133971292	0.133971292	TRUE	ASV519	Bacteria	Planctomycetes	BD7-11	uncultured bacterium	D	6
ASV530	2.96E-05	3	NA	0.199864781	0.199864781	TRUE	ASV530	Bacteria	Proteobacteria	Epsilonproteobacteria	Campylobacterales	Campylobacteraceae	Arcobacter
ASV561	0.000654006	15	NA	0.22371063	0.22371063	TRUE	ASV561	Archaea	Lokiarchaeota	uncultured archaeon	D	5	D
ASV565	0.000418029	16	NA	0.097352929	0.097352929	TRUE	ASV565	Archaea	Euryarchaeota	Methanomicrobia	Methanosarcinales	ANME-2c	uncultured archaeon
ASV579	4.08E-05	5	NA	0.325285539	0.325285539	TRUE	ASV579	Bacteria	Firmicutes	Clostridia	Clostridiales	Family XI	Finegoldia
ASV583	1.05E-05	4	NA	0.263839041	0.263839041	TRUE	ASV583	Bacteria	Actinobacteria	Actinobacteria	Corynebacteriales	Corynebacteriaceae	Corynebacterium 1
ASV605	4.27E-05	2	NA	0.133971292	0.133971292	TRUE	ASV605	Bacteria	Chloroflexi	Anaerolineae	Anaerolineales	Anaerolineaceae	uncultured
ASV615	0.000159999	7	NA	0.029598247	0.029598247	TRUE	ASV615	Bacteria	Atribacteria	uncultured bacterium	D	5	D
ASV620	2.53E-06	2	NA	0.133971292	0.133971292	TRUE	ASV620	Archaea	Crenarchaeota	Thermoprotei	Thermoproteales	Thermofilaceae	Thermofilum
ASV627	7.16E-06	2	NA	0.133971292	0.133971292	TRUE	ASV627	Bacteria	Cloacimonetes	MSBL2	uncultured bacterium	D	6
ASV629	6.42E-06	2	NA	0.133971292	0.133971292	TRUE	ASV629	Archaea	Bathyarchaeota
ASV640	3.58E-06	2	NA	0.133971292	0.133971292	TRUE	ASV640	Archaea	Woesearchaeota (DHVEG-6)
ASV645	6.31E-05	3	NA	0.199864781	0.199864781	TRUE	ASV645	Bacteria	Deferribacteres	Deferribacteres Incertae Sedis	Unknown Order	Unknown Family	Caldithrix
ASV651	1.54E-05	2	NA	0.133971292	0.133971292	TRUE	ASV651	Bacteria	Chloroflexi	Thermomicrobia	JG30-KF-CM45	uncultured bacterium	D
ASV668	4.70E-06	2	NA	0.133971292	0.133971292	TRUE	ASV668	Bacteria	Chloroflexi	Anaerolineae	Anaerolineales	Anaerolineaceae	uncultured
ASV671	6.57E-06	2	NA	0.133971292	0.133971292	TRUE	ASV671	Archaea	Woesearchaeota (DHVEG-6)
ASV690	9.12E-06	3	NA	0.199864781	0.199864781	TRUE	ASV690	Bacteria	Latescibacteria
ASV694	0.000173985	2	NA	0.133971292	0.133971292	TRUE	ASV694	Bacteria	Actinobacteria	Actinobacteria	Micrococcales	Microbacteriaceae
ASV700	0.000102147	7	NA	0.144966989	0.144966989	TRUE	ASV700	Archaea	Bathyarchaeota	uncultured archaeon	D	5	D
ASV769	4.64E-05	5	NA	0.009627174	0.009627174	TRUE	ASV769	Archaea	Euryarchaeota	Thermoplasmata	Thermoplasmatales	Marine Benthic Group D and DHVEG-1	uncultured archaeon
ASV788	6.42E-06	2	NA	0.133971292	0.133971292	TRUE	ASV788	Bacteria	Proteobacteria	Deltaproteobacteria	Desulfarculales	Desulfarculaceae	Desulfatiglans
ASV819	1.29E-05	2	NA	0.133971292	0.133971292	TRUE	ASV819	Bacteria	Chloroflexi	MSB-5B2	uncultured bacterium	D	6
ASV856	3.98E-06	2	NA	0.133971292	0.133971292	TRUE	ASV856	Archaea	Euryarchaeota	Methanomicrobia	Methanomicrobiales	Methanomicrobiaceae	Methanogenium
ASV867	1.06E-05	4	NA	0.263839041	0.263839041	TRUE	ASV867	Bacteria	Chloroflexi	Anaerolineae	Anaerolineales	Anaerolineaceae	uncultured
ASV886	0.001388764	39	NA	0.043897144	0.043897144	TRUE	ASV886	Bacteria	Firmicutes	Bacilli	Bacillales	Bacillaceae	Anoxybacillus
ASV888	1.56E-05	7	NA	0.439022502	0.439022502	TRUE	ASV888	Bacteria	Acidobacteria	Subgroup 6
ASV889	3.36E-05	2	NA	0.133971292	0.133971292	TRUE	ASV889	Bacteria	Proteobacteria	Gammaproteobacteria	Xanthomonadales	Xanthomonadaceae	Thermomonas
ASV899	7.78E-06	3	NA	0.199864781	0.199864781	TRUE	ASV899	Archaea	Euryarchaeota	Thermoplasmata	Thermoplasmatales	Marine Benthic Group D and DHVEG-1	uncultured archaeon
ASV937	3.87E-06	3	NA	0.199864781	0.199864781	TRUE	ASV937	Bacteria	Chloroflexi	Anaerolineae	Anaerolineales	Anaerolineaceae	uncultured
ASV939	1.08E-05	2	NA	0.133971292	0.133971292	TRUE	ASV939	Bacteria	Actinobacteria	Coriobacteriia	Coriobacteriales	Coriobacteriaceae	Collinsella
ASV940	8.21E-05	4	NA	0.263839041	0.263839041	TRUE	ASV940	Bacteria	Firmicutes	Bacilli	Bacillales	Bacillaceae	Bacillus
ASV942	4.65E-06	2	NA	0.133971292	0.133971292	TRUE	ASV942	Bacteria	Omnitrophica
ASV946	7.90E-05	3	NA	0.199864781	0.199864781	TRUE	ASV946	Archaea	Lokiarchaeota	uncultured archaeon	D	5	D
ASV954	1.47E-05	2	NA	0.133971292	0.133971292	TRUE	ASV954	Archaea	Bathyarchaeota	uncultured archaeon	D	5	D
ASV959	9.88E-06	2	NA	0.133971292	0.133971292	TRUE	ASV959	Bacteria	Proteobacteria	Deltaproteobacteria	Desulfobacterales	Desulfobulbaceae	Desulfocapsa
ASV965	8.49E-05	2	NA	0.008695252	0.008695252	TRUE	ASV965	Bacteria	Proteobacteria	Alphaproteobacteria	Rhizobiales	Methylobacteriaceae	Methylobacterium
ASV972	2.88E-06	3	NA	0.199864781	0.199864781	TRUE	ASV972	Archaea	Woesearchaeota (DHVEG-6)	uncultured crenarchaeote	D	5	D
ASV1004	4.55E-06	2	NA	0.133971292	0.133971292	TRUE	ASV1004	Archaea	Euryarchaeota	Thermoplasmata	Thermoplasmatales	Marine Benthic Group D and DHVEG-1	uncultured archaeon
ASV1005	0.001144285	3	NA	0.024993599	0.024993599	TRUE	ASV1005	Bacteria	Proteobacteria	Gammaproteobacteria	Pasteurellales	Pasteurellaceae	Haemophilus
ASV1012	0.03544572	29	NA	2.59E-06	2.59E-06	TRUE	ASV1012	Bacteria	Planctomycetes	Planctomycetacia	Planctomycetales	Planctomycetaceae	Rhodopirellula
ASV1024	3.01E-06	3	NA	0.199864781	0.199864781	TRUE	ASV1024	Bacteria	Acidobacteria	Subgroup 22
ASV1028	1.39E-05	3	NA	0.199864781	0.199864781	TRUE	ASV1028	Bacteria	Actinobacteria	Acidimicrobiia	Acidimicrobiales	Acidimicrobiaceae	Ilumatobacter
ASV1037	6.38E-06	3	NA	0.199864781	0.199864781	TRUE	ASV1037	Bacteria	Proteobacteria	Gammaproteobacteria	Cellvibrionales	Spongiibacteraceae	BD1-7 clade
ASV1042	2.54E-06	2	NA	0.133971292	0.133971292	TRUE	ASV1042	Archaea	Euryarchaeota	Methanomicrobia	ANME-1	uncultured archaeon	D
ASV1050	4.40E-05	2	NA	0.133971292	0.133971292	TRUE	ASV1050	Bacteria	Proteobacteria	Epsilonproteobacteria	Campylobacterales	Campylobacteraceae	Arcobacter
ASV1059	7.20E-06	2	NA	0.133971292	0.133971292	TRUE	ASV1059	Bacteria	Proteobacteria	Gammaproteobacteria	Vibrionales	Vibrionaceae	Vibrio
ASV1064	4.68E-06	2	NA	0.133971292	0.133971292	TRUE	ASV1064	Bacteria	Actinobacteria	OPB41	uncultured bacterium	D	6
ASV1069	1.53E-06	2	NA	0.133971292	0.133971292	TRUE	ASV1069	Archaea	WSA2	Kazan-3A-21	uncultured archaeon	D	6
ASV1081	0.000186295	2	NA	0.133971292	0.133971292	TRUE	ASV1081	Bacteria	Proteobacteria	Alphaproteobacteria	Rhizobiales	Hyphomicrobiaceae	Pedomicrobium
ASV1084	3.62E-06	2	NA	0.133971292	0.133971292	TRUE	ASV1084	Bacteria	Chloroflexi	Anaerolineae	Anaerolineales	Anaerolineaceae	uncultured
ASV1106	1.84E-05	3	NA	0.199864781	0.199864781	TRUE	ASV1106	Bacteria	Bacteroidetes	SB-5	uncultured bacterium	D	6
ASV1108	0.000181129	7	NA	0.029598247	0.029598247	TRUE	ASV1108	Bacteria	Proteobacteria	Gammaproteobacteria	Pseudomonadales	Moraxellaceae	Acinetobacter
ASV1109	8.56E-06	4	NA	0.263839041	0.263839041	TRUE	ASV1109	Bacteria	Latescibacteria	uncultured Latescibacteria bacterium	D	5	D
ASV1121	1.25E-05	4	NA	0.263839041	0.263839041	TRUE	ASV1121	Bacteria	Actinobacteria	OPB41	uncultured bacterium	D	6
ASV1125	6.91E-06	5	NA	0.325285539	0.325285539	TRUE	ASV1125	Archaea	Thaumarchaeota	Group C3	uncultured crenarchaeote	D	6
ASV1137	1.02E-05	3	NA	0.199864781	0.199864781	TRUE	ASV1137	Archaea	Woesearchaeota (DHVEG-6)
ASV1145	2.32E-05	2	NA	0.133971292	0.133971292	TRUE	ASV1145	Bacteria	Actinobacteria	OPB41	uncultured bacterium	D	6
ASV1158	2.41E-05	3	NA	0.024993599	0.024993599	TRUE	ASV1158	Bacteria	Actinobacteria	Actinobacteria	Propionibacteriales	Nocardioidaceae	Nocardioides
ASV1171	1.82E-06	4	NA	0.263839041	0.263839041	TRUE	ASV1171	Bacteria	Proteobacteria	Alphaproteobacteria	Caulobacterales	Caulobacteraceae	Brevundimonas
ASV1177	8.13E-05	3	NA	0.199864781	0.199864781	TRUE	ASV1177	Bacteria	Chloroflexi	KD4-96	uncultured bacterium	D	6
ASV1203	2.38E-05	4	NA	0.263839041	0.263839041	TRUE	ASV1203	Bacteria	Proteobacteria	Gammaproteobacteria	Vibrionales	Vibrionaceae	Vibrio
ASV1206	1.95E-05	4	NA	0.263839041	0.263839041	TRUE	ASV1206	Bacteria	Proteobacteria	Deltaproteobacteria	Desulfarculales	Desulfarculaceae	Desulfatiglans
ASV1207	0.000499848	47	NA	0.141924735	0.141924735	TRUE	ASV1207	Bacteria	Firmicutes	Bacilli	SHBZ1548	uncultured compost bacterium	D
ASV1221	1.02E-05	3	NA	0.199864781	0.199864781	TRUE	ASV1221	Archaea	Euryarchaeota	Thermoplasmata	Thermoplasmatales	Terrestrial Miscellaneous Gp(TMEG)	uncultured archaeon
ASV1231	2.31E-05	2	NA	0.133971292	0.133971292	TRUE	ASV1231	Bacteria	Planctomycetes	Phycisphaerae	MSBL9	uncultured bacterium	D
ASV1243	5.54E-05	2	NA	0.133971292	0.133971292	TRUE	ASV1243	Bacteria	Proteobacteria	Betaproteobacteria	Burkholderiales	Oxalobacteraceae	Massilia
ASV1259	5.32E-05	5	NA	0.325285539	0.325285539	TRUE	ASV1259	Bacteria	Firmicutes	Clostridia	Clostridiales	Family XI	Anaerococcus
ASV1281	9.77E-06	2	NA	0.133971292	0.133971292	TRUE	ASV1281	Archaea	Bathyarchaeota	uncultured archaeon	D	5	D
ASV1282	1.29E-05	2	NA	0.008695252	0.008695252	TRUE	ASV1282	Bacteria	Proteobacteria	Gammaproteobacteria	Xanthomonadales	Xanthomonadaceae	Arenimonas
ASV1289	7.66E-06	2	NA	0.133971292	0.133971292	TRUE	ASV1289	Bacteria	Proteobacteria	Gammaproteobacteria	Thiotrichales	Thiotrichaceae	uncultured
ASV1295	1.20E-05	4	NA	0.263839041	0.263839041	TRUE	ASV1295	Bacteria	Atribacteria	uncultured bacterium	D	5	D
ASV1299	8.09E-06	2	NA	0.133971292	0.133971292	TRUE	ASV1299	Bacteria	Aminicenantes	uncultured bacterium	D	5	D
ASV1307	1.49E-05	6	NA	0.383774718	0.383774718	TRUE	ASV1307	Bacteria	Proteobacteria	Gammaproteobacteria	Xanthomonadales	Xanthomonadaceae	Stenotrophomonas
ASV1310	7.73E-06	2	NA	0.133971292	0.133971292	TRUE	ASV1310	Bacteria	Chloroflexi	Dehalococcoidia	GIF3	uncultured bacterium	D
ASV1317	0.00036742	18	NA	0.32552877	0.32552877	TRUE	ASV1317	Bacteria	Cyanobacteria	Chloroplast
ASV1322	3.29E-06	2	NA	0.133971292	0.133971292	TRUE	ASV1322	Archaea	Woesearchaeota (DHVEG-6)
ASV1333	1.61E-05	2	NA	0.008695252	0.008695252	TRUE	ASV1333	Bacteria	Actinobacteria	OPB41	uncultured bacterium	D	6
ASV1337	1.49E-05	2	NA	0.133971292	0.133971292	TRUE	ASV1337	Bacteria	Fusobacteria	Fusobacteriia	Fusobacteriales	Fusobacteriaceae	Psychrilyobacter
ASV1345	9.56E-06	2	NA	0.133971292	0.133971292	TRUE	ASV1345	Bacteria	Chloroflexi	Anaerolineae	Anaerolineales	Anaerolineaceae	uncultured
ASV1346	6.55E-06	2	NA	0.133971292	0.133971292	TRUE	ASV1346	Bacteria	Chloroflexi	Dehalococcoidia	GIF3	uncultured bacterium	D
ASV1363	7.04E-06	3	NA	0.199864781	0.199864781	TRUE	ASV1363	Archaea	Woesearchaeota (DHVEG-6)	unidentified archaeon	D	5	D
ASV1373	0.000561904	4	NA	0.263839041	0.263839041	TRUE	ASV1373	Bacteria	Proteobacteria	Gammaproteobacteria	Enterobacteriales	Enterobacteriaceae
ASV1383	6.69E-05	5	NA	0.325285539	0.325285539	TRUE	ASV1383	Bacteria	Firmicutes	Bacilli	Bacillales	Staphylococcaceae	Staphylococcus
ASV1427	5.47E-05	3	NA	0.199864781	0.199864781	TRUE	ASV1427	Bacteria	Actinobacteria	Actinobacteria	Propionibacteriales	Nocardioidaceae	Nocardioides
ASV1428	1.06E-05	3	NA	0.199864781	0.199864781	TRUE	ASV1428	Bacteria	Planctomycetes	Phycisphaerae	MSBL9	uncultured planctomycete	D
ASV1431	5.54E-06	2	NA	0.133971292	0.133971292	TRUE	ASV1431	Archaea	Aenigmarchaeota	Deep Sea Euryarchaeotic Group(DSEG)	uncultured archaeon	D	6
ASV1450	1.96E-06	2	NA	0.133971292	0.133971292	TRUE	ASV1450	Archaea	WSA2	19c-33	uncultured archaeon	D	6
ASV1475	8.04E-06	3	NA	0.199864781	0.199864781	TRUE	ASV1475	Bacteria	Chloroflexi	S085	uncultured bacterium	D	6
ASV1484	3.55E-06	3	NA	0.199864781	0.199864781	TRUE	ASV1484	Bacteria	Chloroflexi	Anaerolineae	Anaerolineales	Anaerolineaceae	uncultured
ASV1502	1.78E-05	3	NA	0.199864781	0.199864781	TRUE	ASV1502	Bacteria	Bacteroidetes	Bacteroidetes BD2-2	uncultured Bacteroidetes bacterium	D	6
ASV1518	2.50E-05	2	NA	0.133971292	0.133971292	TRUE	ASV1518	Bacteria	Actinobacteria	Actinobacteria	Micrococcales	Microbacteriaceae
ASV1523	1.39E-06	2	NA	0.133971292	0.133971292	TRUE	ASV1523	Archaea	Parvarchaeota	uncultured archaeon	D	5	D
ASV1525	0.00041579	11	NA	0.10679506	0.10679506	TRUE	ASV1525	Bacteria	Proteobacteria	Gammaproteobacteria	Pseudomonadales	Pseudomonadaceae	Pseudomonas
ASV1575	2.26E-05	2	NA	0.133971292	0.133971292	TRUE	ASV1575	Bacteria	Chloroflexi	Dehalococcoidia
ASV1585	7.99E-05	3	NA	0.001092157	0.001092157	TRUE	ASV1585	Bacteria	Firmicutes	Bacilli	Lactobacillales
ASV1601	0.000156676	20	NA	0.189389527	0.189389527	TRUE	ASV1601	Bacteria	Actinobacteria	Actinobacteria	Propionibacteriales	Propionibacteriaceae	Propionibacterium
ASV1603	4.78E-06	2	NA	0.133971292	0.133971292	TRUE	ASV1603	Archaea	Euryarchaeota	Thermoplasmata	Thermoplasmatales	Marine Benthic Group D and DHVEG-1	uncultured archaeon
ASV1613	0.000537789	3	NA	0.024993599	0.024993599	TRUE	ASV1613	Bacteria	Chloroflexi	KD4-96	uncultured bacterium	D	6
ASV1627	1.36E-05	5	NA	0.325285539	0.325285539	TRUE	ASV1627	Bacteria	Proteobacteria	Alphaproteobacteria	Sphingomonadales	Sphingomonadaceae	Sphingomonas
ASV1634	9.18E-06	4	NA	0.047802884	0.047802884	TRUE	ASV1634	Archaea	Euryarchaeota	Thermoplasmata	Thermoplasmatales	Marine Group III	uncultured archaeon
ASV1637	7.75E-06	2	NA	0.133971292	0.133971292	TRUE	ASV1637	Archaea	Woesearchaeota (DHVEG-6)
ASV1645	5.84E-05	3	NA	0.199864781	0.199864781	TRUE	ASV1645	Bacteria	Proteobacteria	Alphaproteobacteria	Sphingomonadales
ASV1654	0.000244466	5	NA	0.325285539	0.325285539	TRUE	ASV1654	Bacteria	Proteobacteria	Betaproteobacteria	Burkholderiales	Comamonadaceae	Tepidimonas
ASV1664	6.96E-06	3	NA	0.199864781	0.199864781	TRUE	ASV1664	Bacteria	Peregrinibacteria	uncultured bacterium	D	5	D
ASV1667	1.16E-05	2	NA	0.133971292	0.133971292	TRUE	ASV1667	Bacteria	Proteobacteria	Deltaproteobacteria	Desulfobacterales	Desulfobacteraceae	SEEP-SRB1
ASV1681	2.58E-05	2	NA	0.008695252	0.008695252	TRUE	ASV1681	Bacteria	Chloroflexi	Anaerolineae	Anaerolineales	Anaerolineaceae	uncultured
ASV1687	3.92E-06	2	NA	0.133971292	0.133971292	TRUE	ASV1687	Bacteria	PAUC34f	uncultured bacterium	D	5	D
ASV1688	2.23E-05	2	NA	0.008695252	0.008695252	TRUE	ASV1688	Bacteria	RBG-1 (Zixibacteria)	uncultured bacterium	D	5	D
ASV1700	0.000259466	6	NA	0.108763096	0.108763096	TRUE	ASV1700	Bacteria	Firmicutes	Bacilli	Bacillales	Bacillaceae	Bacillus
ASV1704	3.89E-05	4	NA	0.263839041	0.263839041	TRUE	ASV1704	Archaea	Bathyarchaeota	uncultured archaeon	D	5	D
ASV1713	6.56E-05	5	NA	0.076061983	0.076061983	TRUE	ASV1713	Bacteria	Planctomycetes	Phycisphaerae	MSBL9	uncultured bacterium	D
ASV1745	7.19E-06	3	NA	0.199864781	0.199864781	TRUE	ASV1745	Bacteria	Planctomycetes	Pla4 lineage	uncultured organism	D	6
ASV1749	1.49E-06	2	NA	0.133971292	0.133971292	TRUE	ASV1749	Archaea	Euryarchaeota	Thermoplasmata	Thermoplasmatales	Terrestrial Miscellaneous Gp(TMEG)	uncultured archaeon
ASV1756	0.000105394	2	NA	0.133971292	0.133971292	TRUE	ASV1756	Bacteria	Proteobacteria	Gammaproteobacteria	Pseudomonadales	Pseudomonadaceae	Pseudomonas
ASV1757	0.000378233	9	NA	0.224522416	0.224522416	TRUE	ASV1757	Bacteria	Proteobacteria	Gammaproteobacteria	Pseudomonadales	Pseudomonadaceae	Pseudomonas
ASV1761	0.000262048	3	NA	0.024993599	0.024993599	TRUE	ASV1761	Bacteria	Proteobacteria	Gammaproteobacteria	Enterobacteriales	Enterobacteriaceae
ASV1763	8.95E-05	6	NA	0.108763096	0.108763096	TRUE	ASV1763	Archaea	Bathyarchaeota	uncultured archaeon	D	5	D
ASV1772	3.65E-06	2	NA	0.133971292	0.133971292	TRUE	ASV1772	Bacteria	Chloroflexi	Anaerolineae	Anaerolineales	Anaerolineaceae	uncultured
ASV1778	1.04E-05	3	NA	0.199864781	0.199864781	TRUE	ASV1778	Bacteria	Proteobacteria	Gammaproteobacteria	Oceanospirillales	Oceanospirillaceae	Marinomonas
ASV1783	0.000320532	3	NA	0.001092157	0.001092157	TRUE	ASV1783	Bacteria	Firmicutes	Bacilli	Lactobacillales	Aerococcaceae	Aerococcus
ASV1785	9.62E-07	2	NA	0.133971292	0.133971292	TRUE	ASV1785	Archaea	Korarchaeota	Korarchaeota Incertae Sedis	Unknown Order	Unknown Family	Candidatus Korarchaeum
ASV1788	3.18E-05	4	NA	0.263839041	0.263839041	TRUE	ASV1788	Bacteria	Proteobacteria	Gammaproteobacteria	Thiotrichales	Piscirickettsiaceae	Thiomicrospira
ASV1789	1.21E-05	2	NA	0.133971292	0.133971292	TRUE	ASV1789	Bacteria	Proteobacteria	Alphaproteobacteria	Rickettsiales	Holosporaceae	uncultured
ASV1795	0.0032375	63	NA	0.489442101	0.489442101	TRUE	ASV1795	Bacteria	Firmicutes	Bacilli	Bacillales	Staphylococcaceae	Staphylococcus
ASV1799	1.72E-05	4	NA	0.263839041	0.263839041	TRUE	ASV1799	Bacteria	Proteobacteria	Deltaproteobacteria
ASV1825	4.65E-05	6	NA	0.383774718	0.383774718	TRUE	ASV1825	Bacteria	Proteobacteria	Gammaproteobacteria	Pseudomonadales	Pseudomonadaceae	Pseudomonas
ASV1832	1.78E-05	2	NA	0.133971292	0.133971292	TRUE	ASV1832	Archaea	Euryarchaeota	Thermoplasmata	Thermoplasmatales	Marine Benthic Group D and DHVEG-1
ASV1843	1.84E-05	2	NA	0.133971292	0.133971292	TRUE	ASV1843	Bacteria	Proteobacteria	Gammaproteobacteria	Pseudomonadales	Moraxellaceae	Acinetobacter
ASV1854	6.76E-06	2	NA	0.133971292	0.133971292	TRUE	ASV1854	Bacteria	Proteobacteria	Gammaproteobacteria	Thiotrichales	Piscirickettsiaceae	uncultured
ASV1862	4.65E-06	2	NA	0.133971292	0.133971292	TRUE	ASV1862	Archaea	Aigarchaeota	Aigarchaeota Incertae Sedis	Unknown Order	Unknown Family	Candidatus Caldiarchaeum
ASV1867	0.000188492	2	NA	0.008695252	0.008695252	TRUE	ASV1867	Bacteria	Firmicutes	Bacilli	Lactobacillales	Enterococcaceae	Enterococcus
ASV1869	2.09E-05	2	NA	0.133971292	0.133971292	TRUE	ASV1869	Bacteria	Actinobacteria	Actinobacteria	Corynebacteriales	Corynebacteriaceae	Corynebacterium 1
ASV1908	1.11E-05	3	NA	0.199864781	0.199864781	TRUE	ASV1908	Bacteria	Latescibacteria
ASV1916	5.40E-05	4	NA	0.004103542	0.004103542	TRUE	ASV1916	Bacteria	Firmicutes	Clostridia	Thermoanaerobacterales	Family III	Thermoanaerobacterium
ASV1928	4.16E-06	2	NA	0.133971292	0.133971292	TRUE	ASV1928	Bacteria	Aminicenantes	uncultured bacterium	D	5	D
ASV1937	5.25E-06	3	NA	0.199864781	0.199864781	TRUE	ASV1937	Archaea	Euryarchaeota	Methanomicrobia	Methanosarcinales	Methermicoccaceae	Methermicoccus
ASV1938	3.91E-05	5	NA	0.325285539	0.325285539	TRUE	ASV1938	Bacteria	Chloroflexi	Anaerolineae	Anaerolineales	Anaerolineaceae	uncultured
ASV1958	6.23E-06	2	NA	0.133971292	0.133971292	TRUE	ASV1958	Bacteria
ASV1969	3.28E-05	5	NA	0.325285539	0.325285539	TRUE	ASV1969	Bacteria	Proteobacteria	Betaproteobacteria	Hydrogenophilales	Hydrogenophilaceae	Tepidiphilus
ASV1970	0.000127058	3	NA	0.199864781	0.199864781	TRUE	ASV1970	Archaea	Woesearchaeota (DHVEG-6)
ASV1971	0.000757473	6	NA	0.383774718	0.383774718	TRUE	ASV1971	Bacteria	Firmicutes	Bacilli	Bacillales	Paenibacillaceae	Paenibacillus
ASV1980	0.000163087	5	NA	0.076061983	0.076061983	TRUE	ASV1980	Bacteria	Actinobacteria	Actinobacteria	Micrococcales	Microbacteriaceae
ASV2010	7.55E-06	2	NA	0.133971292	0.133971292	TRUE	ASV2010	Bacteria	Chloroflexi	Anaerolineae	Anaerolineales	Anaerolineaceae	uncultured
ASV2029	1.03E-05	2	NA	0.133971292	0.133971292	TRUE	ASV2029	Bacteria	Chloroflexi	Anaerolineae	Anaerolineales	Anaerolineaceae	uncultured
ASV2033	8.26E-06	3	NA	0.199864781	0.199864781	TRUE	ASV2033	Bacteria	AC1	uncultured organism	D	5	D
ASV2073	0.000821018	40	NA	0.052455517	0.052455517	TRUE	ASV2073	Archaea	Korarchaeota	Korarchaeota Incertae Sedis	Unknown Order	Unknown Family	Candidatus Korarchaeum
ASV2076	7.57E-06	4	NA	0.263839041	0.263839041	TRUE	ASV2076	Archaea	Euryarchaeota	Methanomicrobia	Methanomicrobiales	Methanoregulaceae	Methanolinea
ASV2087	9.41E-06	2	NA	0.133971292	0.133971292	TRUE	ASV2087	Bacteria	RBG-1 (Zixibacteria)
ASV2090	8.35E-06	3	NA	0.199864781	0.199864781	TRUE	ASV2090	Archaea	Aenigmarchaeota	Aenigmarchaeota Incertae Sedis	Unknown Order	Unknown Family	Candidatus Aenigmarchaeum
ASV2095	6.57E-06	2	NA	0.133971292	0.133971292	TRUE	ASV2095	Bacteria	Omnitrophica	uncultured bacterium	D	5	D
ASV2097	1.77E-05	2	NA	0.008695252	0.008695252	TRUE	ASV2097	Bacteria	Spirochaetae	Spirochaetes	Spirochaetales	V2072-189E03
ASV2100	7.74E-06	3	NA	0.199864781	0.199864781	TRUE	ASV2100	Bacteria	Chloroflexi	Anaerolineae	Anaerolineales	Anaerolineaceae	uncultured
ASV2113	7.89E-06	2	NA	0.133971292	0.133971292	TRUE	ASV2113	Bacteria	Gemmatimonadetes	BD2-11 terrestrial group
ASV2116	2.93E-05	2	NA	0.133971292	0.133971292	TRUE	ASV2116	Archaea	Bathyarchaeota
ASV2160	2.83E-06	2	NA	0.133971292	0.133971292	TRUE	ASV2160	Bacteria	Actinobacteria	OPB41	uncultured bacterium	D	6
ASV2161	3.94E-05	4	NA	0.047802884	0.047802884	TRUE	ASV2161	Bacteria	Cyanobacteria	Chloroplast	Triticum aestivum (bread wheat)	D	6
ASV2167	0.000155956	6	NA	0.108763096	0.108763096	TRUE	ASV2167	Bacteria	Proteobacteria	Gammaproteobacteria	Xanthomonadales	Xanthomonadales Incertae Sedis	Acidibacter
ASV2190	0.000317027	7	NA	0.439022502	0.439022502	TRUE	ASV2190	Bacteria	Proteobacteria	Deltaproteobacteria	Desulfobacterales	Desulfobacteraceae	Desulfobacterium
ASV2194	6.21E-05	4	NA	0.263839041	0.263839041	TRUE	ASV2194	Bacteria	Planctomycetes	Phycisphaerae	MSBL9	uncultured Planctomycetales bacterium	D
ASV2206	6.78E-05	3	NA	0.024993599	0.024993599	TRUE	ASV2206	Bacteria	Actinobacteria	Actinobacteria	Micrococcales	Microbacteriaceae
ASV2210	4.50E-06	3	NA	0.199864781	0.199864781	TRUE	ASV2210	Bacteria	FCPU426	uncultured bacterium	D	5	D
ASV2243	0.000294953	12	NA	0.133010305	0.133010305	TRUE	ASV2243	Bacteria	Actinobacteria	Actinobacteria	Corynebacteriales	Corynebacteriaceae	Corynebacterium 1
ASV2248	8.17E-05	2	NA	0.133971292	0.133971292	TRUE	ASV2248	Bacteria	Acidobacteria	Subgroup 6
ASV2253	7.73E-06	2	NA	0.133971292	0.133971292	TRUE	ASV2253	Bacteria	Chloroflexi	Dehalococcoidia	GIF3	uncultured bacterium	D
ASV2254	3.18E-06	2	NA	0.133971292	0.133971292	TRUE	ASV2254	Bacteria	RBG-1 (Zixibacteria)	uncultured bacterium	D	5	D
ASV2259	1.39E-05	2	NA	0.133971292	0.133971292	TRUE	ASV2259	Archaea	Bathyarchaeota	uncultured archaeon	D	5	D
ASV2261	1.64E-05	4	NA	0.263839041	0.263839041	TRUE	ASV2261	Bacteria	Bacteroidetes	SB-5
ASV2279	1.63E-05	2	NA	0.008695252	0.008695252	TRUE	ASV2279	Bacteria	Actinobacteria	Acidimicrobiia	Acidimicrobiales	Sva0996 marine group	uncultured bacterium
ASV2302	2.19E-06	2	NA	0.133971292	0.133971292	TRUE	ASV2302	Archaea	Bathyarchaeota
ASV2314	2.32E-05	2	NA	0.133971292	0.133971292	TRUE	ASV2314	Bacteria	Firmicutes	Negativicutes	Selenomonadales	Veillonellaceae	Dialister
ASV2327	0.000584482	27	NA	0.088302106	0.088302106	TRUE	ASV2327	Bacteria	Actinobacteria	Actinobacteria	Corynebacteriales	Corynebacteriaceae	Lawsonella
ASV2330	7.87E-06	2	NA	0.133971292	0.133971292	TRUE	ASV2330	Bacteria	Proteobacteria	Alphaproteobacteria	Rhodobacterales	Rhodobacteraceae	uncultured
ASV2336	0.002474593	21	NA	0.027226414	0.027226414	TRUE	ASV2336	Bacteria	Cyanobacteria	Chloroplast
ASV2350	2.69E-05	6	NA	0.383774718	0.383774718	TRUE	ASV2350	Archaea	Euryarchaeota	Thermoplasmata	Thermoplasmatales	Marine Benthic Group D and DHVEG-1	uncultured archaeon
ASV2364	1.52E-06	2	NA	0.133971292	0.133971292	TRUE	ASV2364	Archaea	Woesearchaeota (DHVEG-6)	uncultured euryarchaeote	D	5	D
ASV2375	0.000196041	3	NA	0.199864781	0.199864781	TRUE	ASV2375	Archaea	Bathyarchaeota	uncultured crenarchaeote	D	5	D
ASV2381	0.000125496	5	NA	0.076061983	0.076061983	TRUE	ASV2381	Archaea	Bathyarchaeota
ASV2384	0.00017797	6	NA	0.108763096	0.108763096	TRUE	ASV2384	Bacteria	Firmicutes	Bacilli	Bacillales	Family XI	Gemella
ASV2393	0.000633091	5	NA	0.076061983	0.076061983	TRUE	ASV2393	Bacteria	Bacteroidetes	Flavobacteriia	Flavobacteriales	Flavobacteriaceae	Cloacibacterium
ASV2394	1.24E-05	2	NA	0.133971292	0.133971292	TRUE	ASV2394	Archaea	Lokiarchaeota	uncultured archaeon	D	5	D
ASV2395	2.07E-05	5	NA	0.325285539	0.325285539	TRUE	ASV2395	Bacteria	Atribacteria	uncultured bacterium	D	5	D
ASV2400	3.67E-06	2	NA	0.133971292	0.133971292	TRUE	ASV2400	Bacteria	Chloroflexi	Dehalococcoidia	GIF3	uncultured bacterium	D
ASV2402	7.86E-06	2	NA	0.133971292	0.133971292	TRUE	ASV2402	Bacteria	Proteobacteria	Alphaproteobacteria	Sphingomonadales
ASV2406	0.000198882	12	NA	0.133010305	0.133010305	TRUE	ASV2406	Bacteria	Bacteroidetes	Sphingobacteriia	Sphingobacteriales	Chitinophagaceae	Parafilimonas
ASV2408	5.68E-05	4	NA	0.004103542	0.004103542	TRUE	ASV2408	Bacteria	Actinobacteria	Actinobacteria	Corynebacteriales	Corynebacteriaceae	Corynebacterium 1
ASV2409	4.07E-06	2	NA	0.133971292	0.133971292	TRUE	ASV2409	Bacteria	Spirochaetae	Spirochaetes	Spirochaetales	Leptospiraceae	uncultured
ASV2412	4.36E-06	2	NA	0.133971292	0.133971292	TRUE	ASV2412	Bacteria	Proteobacteria	Epsilonproteobacteria	Campylobacterales	Campylobacteraceae	Arcobacter
ASV2419	3.38E-05	4	NA	0.263839041	0.263839041	TRUE	ASV2419	Bacteria	Proteobacteria	Betaproteobacteria	Burkholderiales	Comamonadaceae
ASV2424	0.000143459	2	NA	0.008695252	0.008695252	TRUE	ASV2424	Unassigned	Unassigned	Unassigned	Unassigned	Unassigned	Unassigned
ASV2431	2.80E-05	5	NA	0.009627174	0.009627174	TRUE	ASV2431	Bacteria	Firmicutes	Bacilli	Bacillales	Bacillaceae	Bacillus
ASV2433	1.55E-06	3	NA	0.199864781	0.199864781	TRUE	ASV2433	Unassigned	Unassigned	Unassigned	Unassigned	Unassigned	Unassigned
ASV2439	0.000109582	10	NA	0.266403944	0.266403944	TRUE	ASV2439	Archaea	Ancient Archaeal Group(AAG)	uncultured archaeon	D	5	D
ASV2440	0.000442852	13	NA	0.010554805	0.010554805	TRUE	ASV2440	Bacteria	Actinobacteria	Actinobacteria	Corynebacteriales	Corynebacteriaceae	Corynebacterium 1
ASV2465	5.13E-06	4	NA	0.263839041	0.263839041	TRUE	ASV2465	Archaea	Aenigmarchaeota	Deep Sea Euryarchaeotic Group(DSEG)	uncultured archaeon	D	6
ASV2503	8.37E-05	7	NA	0.144966989	0.144966989	TRUE	ASV2503	Bacteria	Chloroflexi	Dehalococcoidia	GIF9	uncultured bacterium	D
ASV2526	1.46E-05	3	NA	0.199864781	0.199864781	TRUE	ASV2526	Bacteria	AC1	uncultured organism	D	5	D
ASV2529	5.81E-06	2	NA	0.133971292	0.133971292	TRUE	ASV2529	Bacteria	Chloroflexi	Anaerolineae	Anaerolineales	Anaerolineaceae	uncultured
ASV2534	5.26E-06	2	NA	0.133971292	0.133971292	TRUE	ASV2534	Bacteria	Firmicutes	Bacilli	Bacillales	Paenibacillaceae	Paenibacillus
ASV2541	0.000488403	11	NA	9.21E-08	9.21E-08	TRUE	ASV2541	Bacteria	Firmicutes	Bacilli	Bacillales	Bacillaceae	Geobacillus
ASV2542	0.000321494	2	NA	0.133971292	0.133971292	TRUE	ASV2542	Bacteria	Proteobacteria	Alphaproteobacteria	Rickettsiales	Mitochondria
ASV2566	0.000116666	9	NA	0.011535622	0.011535622	TRUE	ASV2566	Bacteria	Proteobacteria	Betaproteobacteria	Burkholderiales	Burkholderiaceae	Cupriavidus
ASV2569	3.78E-05	2	NA	0.133971292	0.133971292	TRUE	ASV2569	Bacteria	Actinobacteria	Thermoleophilia	Solirubrobacterales	Patulibacteraceae	Patulibacter
ASV2598	7.80E-05	3	NA	0.199864781	0.199864781	TRUE	ASV2598	Bacteria	Proteobacteria	Gammaproteobacteria	Xanthomonadales	Xanthomonadaceae	Stenotrophomonas
ASV2599	2.70E-05	4	NA	0.263839041	0.263839041	TRUE	ASV2599	Bacteria	Chloroflexi	Anaerolineae	Anaerolineales	Anaerolineaceae	uncultured
ASV2631	0.000970292	21	NA	0.216210211	0.216210211	TRUE	ASV2631	Bacteria	Proteobacteria	Alphaproteobacteria	Rhizobiales	Methylobacteriaceae	Methylobacterium
ASV2634	1.30E-06	2	NA	0.133971292	0.133971292	TRUE	ASV2634	Bacteria	Actinobacteria	Actinobacteria	Corynebacteriales	Corynebacteriaceae	Corynebacterium 1
ASV2636	3.93E-05	3	NA	0.199864781	0.199864781	TRUE	ASV2636	Bacteria	Actinobacteria	Actinobacteria	Micrococcales	Intrasporangiaceae
ASV2641	4.05E-06	2	NA	0.133971292	0.133971292	TRUE	ASV2641	Archaea	Woesearchaeota (DHVEG-6)
ASV2656	8.65E-06	2	NA	0.133971292	0.133971292	TRUE	ASV2656	Bacteria	Proteobacteria	Gammaproteobacteria	Chromatiales	Chromatiaceae	Thiohalocapsa
ASV2665	6.48E-05	6	NA	0.018053052	0.018053052	TRUE	ASV2665	Bacteria	Proteobacteria	Gammaproteobacteria	Enterobacteriales	Enterobacteriaceae
ASV2670	8.24E-06	2	NA	0.133971292	0.133971292	TRUE	ASV2670	Bacteria	Planctomycetes	Phycisphaerae	MSBL9	uncultured bacterium	D
ASV2687	0.00011529	2	NA	0.133971292	0.133971292	TRUE	ASV2687	Bacteria	Bacteroidetes	Cytophagia	Cytophagales	Cytophagaceae	Dyadobacter
ASV2702	2.96E-05	2	NA	0.133971292	0.133971292	TRUE	ASV2702	Bacteria	Firmicutes	Clostridia	Clostridiales	Ruminococcaceae	Subdoligranulum
ASV2711	2.84E-06	2	NA	0.133971292	0.133971292	TRUE	ASV2711	Archaea	Woesearchaeota (DHVEG-6)
ASV2717	6.63E-06	3	NA	0.199864781	0.199864781	TRUE	ASV2717	Bacteria	Planctomycetes	Phycisphaerae	MSBL9	uncultured Planctomycetales bacterium	D
ASV2745	1.23E-06	2	NA	0.133971292	0.133971292	TRUE	ASV2745	Archaea	Euryarchaeota	Thermoplasmata	Thermoplasmatales	Marine Benthic Group D and DHVEG-1	uncultured euryarchaeote
ASV2750	1.38E-05	3	NA	0.199864781	0.199864781	TRUE	ASV2750	Bacteria	Proteobacteria	Gammaproteobacteria	Alteromonadales	Alteromonadaceae	Glaciecola
ASV2759	1.88E-05	3	NA	0.199864781	0.199864781	TRUE	ASV2759	Bacteria	Cyanobacteria	Chloroplast
ASV2768	9.90E-05	3	NA	0.199864781	0.199864781	TRUE	ASV2768	Bacteria	Bacteroidetes	Bacteroidia	Bacteroidales	Bacteroidaceae	Bacteroides
ASV2770	8.47E-05	3	NA	0.199864781	0.199864781	TRUE	ASV2770	Bacteria	Proteobacteria	Gammaproteobacteria	Pseudomonadales	Pseudomonadaceae	Pseudomonas
ASV2785	0.000180641	17	NA	0.117745321	0.117745321	TRUE	ASV2785	Bacteria	Proteobacteria	Alphaproteobacteria	Sphingomonadales	Sphingomonadaceae	Sphingomonas
ASV2791	0.000150869	2	NA	0.133971292	0.133971292	TRUE	ASV2791	Bacteria	Proteobacteria	Gammaproteobacteria	Pseudomonadales	Pseudomonadaceae	Pseudomonas
ASV2794	8.40E-06	2	NA	0.133971292	0.133971292	TRUE	ASV2794	Bacteria	Bacteroidetes	Bacteroidetes BD2-2
ASV2803	1.18E-05	2	NA	0.133971292	0.133971292	TRUE	ASV2803	Bacteria	Planctomycetes
ASV2811	0.000248541	14	NA	0.191798304	0.191798304	TRUE	ASV2811	Bacteria	Firmicutes	Bacilli
ASV2817	8.42E-06	4	NA	0.263839041	0.263839041	TRUE	ASV2817	Bacteria	Acetothermia	uncultured bacterium	D	5	D
ASV2825	0.000197891	20	NA	0.395381421	0.395381421	TRUE	ASV2825	Bacteria	Firmicutes	Clostridia	Thermoanaerobacterales	Thermoanaerobacteraceae	Syntrophaceticus
ASV2834	4.24E-05	2	NA	0.133971292	0.133971292	TRUE	ASV2834	Bacteria	Actinobacteria	Thermoleophilia	Solirubrobacterales	Solirubrobacteraceae	Solirubrobacter
ASV2839	1.15E-05	3	NA	0.024993599	0.024993599	TRUE	ASV2839	Archaea	Woesearchaeota (DHVEG-6)
ASV2855	5.35E-05	4	NA	0.004103542	0.004103542	TRUE	ASV2855	Bacteria	Chloroflexi	Dehalococcoidia	Napoli-4B-65	uncultured bacterium	D
ASV2859	5.85E-06	2	NA	0.133971292	0.133971292	TRUE	ASV2859	Bacteria	Acidobacteria	Solibacteres	Solibacterales	Solibacteraceae (Subgroup 3)
ASV2879	2.29E-05	5	NA	0.325285539	0.325285539	TRUE	ASV2879	Bacteria	Chloroflexi	Anaerolineae	Anaerolineales	Anaerolineaceae	uncultured
ASV2908	5.89E-05	5	NA	0.325285539	0.325285539	TRUE	ASV2908	Bacteria	Chloroflexi	Dehalococcoidia
ASV2942	5.60E-05	3	NA	0.024993599	0.024993599	TRUE	ASV2942	Bacteria	Proteobacteria	Gammaproteobacteria	Oceanospirillales	Oceanospirillaceae	Marinobacterium
ASV2980	0.000147522	2	NA	0.133971292	0.133971292	TRUE	ASV2980	Bacteria	Proteobacteria	Alphaproteobacteria	Caulobacterales	Caulobacteraceae	Brevundimonas
ASV2983	3.09E-05	11	NA	0.025962291	0.025962291	TRUE	ASV2983	Bacteria	Actinobacteria	Actinobacteria	Corynebacteriales	Corynebacteriaceae	Corynebacterium 1
ASV2986	1.63E-05	8	NA	0.490862007	0.490862007	TRUE	ASV2986	Bacteria	Actinobacteria	Acidimicrobiia	Acidimicrobiales	uncultured
ASV2994	1.53E-05	2	NA	0.133971292	0.133971292	TRUE	ASV2994	Bacteria	Planctomycetes	Phycisphaerae	MSBL9	uncultured bacterium	D
ASV3013	2.98E-05	2	NA	0.133971292	0.133971292	TRUE	ASV3013	Bacteria	Proteobacteria	Epsilonproteobacteria	Campylobacterales	Campylobacteraceae	Arcobacter
ASV3021	0.000130728	13	NA	0.393403156	0.393403156	TRUE	ASV3021	Bacteria	Actinobacteria	Actinobacteria	Micrococcales	Intrasporangiaceae
ASV3026	9.12E-06	2	NA	0.133971292	0.133971292	TRUE	ASV3026	Bacteria	Proteobacteria	Epsilonproteobacteria	Campylobacterales	Helicobacteraceae	Sulfurimonas
ASV3028	0.000246807	3	NA	0.199864781	0.199864781	TRUE	ASV3028	Bacteria	Proteobacteria	Betaproteobacteria	Burkholderiales	Comamonadaceae
ASV3067	0.000797857	28	NA	0.230514362	0.230514362	TRUE	ASV3067	Bacteria	Actinobacteria	Actinobacteria	Corynebacteriales	Corynebacteriaceae	Corynebacterium 1
ASV3103	8.23E-06	3	NA	0.199864781	0.199864781	TRUE	ASV3103	Bacteria	Proteobacteria	Deltaproteobacteria	Desulfarculales	Desulfarculaceae	Desulfatiglans
ASV3145	6.78E-05	5	NA	0.325285539	0.325285539	TRUE	ASV3145	Bacteria	Proteobacteria	Alphaproteobacteria	Rhodospirillales	Acetobacteraceae	Roseomonas
ASV3159	0.000293018	2	NA	0.133971292	0.133971292	TRUE	ASV3159	Bacteria	Firmicutes	Negativicutes	Selenomonadales	Veillonellaceae	Veillonella
ASV3184	9.25E-06	2	NA	0.133971292	0.133971292	TRUE	ASV3184	Bacteria	Proteobacteria	Epsilonproteobacteria	Campylobacterales	Helicobacteraceae	Sulfurimonas
ASV3189	3.25E-06	2	NA	0.133971292	0.133971292	TRUE	ASV3189	Bacteria	Chloroflexi	Anaerolineae	Anaerolineales	Anaerolineaceae	uncultured
ASV3195	0.000284224	2	NA	0.008695252	0.008695252	TRUE	ASV3195	Bacteria	Proteobacteria	Alphaproteobacteria	Caulobacterales	Caulobacteraceae	uncultured
ASV3217	9.61E-05	6	NA	0.018053052	0.018053052	TRUE	ASV3217	Bacteria	Proteobacteria	Gammaproteobacteria	Pseudomonadales	Pseudomonadaceae	Pseudomonas
ASV3226	6.58E-06	2	NA	0.133971292	0.133971292	TRUE	ASV3226	Bacteria	Actinobacteria	Thermoleophilia	Gaiellales	Gaiellaceae	Gaiella
ASV3242	4.41E-06	3	NA	0.199864781	0.199864781	TRUE	ASV3242	Bacteria	Chloroflexi	Dehalococcoidia	GIF9	uncultured bacterium	D
ASV3248	2.65E-05	2	NA	0.133971292	0.133971292	TRUE	ASV3248	Bacteria	Chloroflexi	Thermomicrobia	JG30-KF-CM45	uncultured bacterium	D
ASV3250	4.04E-06	2	NA	0.133971292	0.133971292	TRUE	ASV3250	Bacteria	Proteobacteria	Deltaproteobacteria	Desulfuromonadales	Desulfuromonadaceae	Desulfuromusa
ASV3252	4.17E-05	3	NA	0.199864781	0.199864781	TRUE	ASV3252	Bacteria	Proteobacteria	Alphaproteobacteria	Sphingomonadales	Sphingomonadaceae	Sphingomonas
ASV3278	0.000745001	15	NA	0.474872454	0.474872454	TRUE	ASV3278	Bacteria	Firmicutes	Bacilli	Bacillales	Bacillaceae	Bacillus
ASV3285	2.20E-05	2	NA	0.008695252	0.008695252	TRUE	ASV3285	Bacteria	Actinobacteria	Actinobacteria	Micrococcales	Microbacteriaceae	Agromyces
ASV3286	1.13E-05	3	NA	0.199864781	0.199864781	TRUE	ASV3286	Archaea	Bathyarchaeota	uncultured archaeon	D	5	D
ASV3347	1.08E-05	4	NA	0.263839041	0.263839041	TRUE	ASV3347	Archaea	Aenigmarchaeota	Deep Sea Euryarchaeotic Group(DSEG)	uncultured archaeon	D	6
ASV3348	5.78E-05	5	NA	0.325285539	0.325285539	TRUE	ASV3348	Bacteria	Proteobacteria	Gammaproteobacteria	Oceanospirillales	Oceanospirillaceae	Marinobacterium
ASV3358	3.23E-06	2	NA	0.133971292	0.133971292	TRUE	ASV3358	Bacteria	Gracilibacteria	uncultured bacterium	D	5	D
ASV3366	6.54E-05	6	NA	0.108763096	0.108763096	TRUE	ASV3366	Bacteria	Actinobacteria	Actinobacteria	Micrococcales	Micrococcaceae	Kocuria
ASV3382	2.48E-05	4	NA	0.047802884	0.047802884	TRUE	ASV3382	Archaea	Euryarchaeota	Thermoplasmata	Thermoplasmatales	CCA47	uncultured archaeon
ASV3390	9.28E-05	8	NA	0.044335363	0.044335363	TRUE	ASV3390	Archaea	Bathyarchaeota	uncultured crenarchaeote	D	5	D
ASV3397	0.000103249	14	NA	0.191798304	0.191798304	TRUE	ASV3397	Bacteria	Firmicutes	Bacilli	Bacillales	Bacillaceae	Bacillus
ASV3398	4.24E-05	4	NA	0.047802884	0.047802884	TRUE	ASV3398	Archaea	Bathyarchaeota
ASV3406	0.001160936	5	NA	0.076061983	0.076061983	TRUE	ASV3406	Bacteria	Actinobacteria	Actinobacteria	Micrococcales	Micrococcaceae	Arthrobacter
ASV3411	7.45E-05	2	NA	0.133971292	0.133971292	TRUE	ASV3411	Bacteria	Proteobacteria	Betaproteobacteria	Burkholderiales	Comamonadaceae	Variovorax
ASV3415	2.43E-05	2	NA	0.133971292	0.133971292	TRUE	ASV3415	Bacteria	Bacteroidetes	Sphingobacteriia	Sphingobacteriales	Chitinophagaceae	Ferruginibacter
ASV3418	6.30E-06	2	NA	0.133971292	0.133971292	TRUE	ASV3418	Bacteria	Spirochaetae	Spirochaetes	Spirochaetales	Spirochaetaceae	Spirochaeta 2
ASV3428	7.65E-05	2	NA	0.133971292	0.133971292	TRUE	ASV3428	Bacteria	Chloroflexi	KD4-96	uncultured bacterium	D	6
ASV3437	0.005723323	10	NA	1.78E-05	1.78E-05	TRUE	ASV3437	Bacteria	Proteobacteria	Gammaproteobacteria	Pseudomonadales	Pseudomonadaceae	Pseudomonas
ASV3441	0.000251421	4	NA	0.004103542	0.004103542	TRUE	ASV3441	Bacteria	Proteobacteria	Alphaproteobacteria	Rickettsiales	Mitochondria
ASV3447	0.000171189	5	NA	0.076061983	0.076061983	TRUE	ASV3447	Bacteria	Proteobacteria	Deltaproteobacteria	Desulfarculales	Desulfarculaceae	Desulfatiglans
ASV3451	1.73E-05	3	NA	0.199864781	0.199864781	TRUE	ASV3451	Archaea	Woesearchaeota (DHVEG-6)
ASV3452	1.55E-05	10	NA	0.266403944	0.266403944	TRUE	ASV3452	Bacteria	Proteobacteria	Gammaproteobacteria	Xanthomonadales	Xanthomonadaceae	Pseudoxanthomonas
ASV3464	8.96E-06	3	NA	0.199864781	0.199864781	TRUE	ASV3464	Bacteria	Proteobacteria	Betaproteobacteria	Burkholderiales	Comamonadaceae	Aquabacterium
ASV3468	0.000442282	7	NA	0.144966989	0.144966989	TRUE	ASV3468	Bacteria	Proteobacteria	Gammaproteobacteria	Pseudomonadales	Moraxellaceae	Acinetobacter
ASV3481	6.24E-05	7	NA	0.439022502	0.439022502	TRUE	ASV3481	Bacteria	Firmicutes	Clostridia	Thermoanaerobacterales	Thermoanaerobacteraceae	Ammonifex
ASV3495	0.000132094	2	NA	0.133971292	0.133971292	TRUE	ASV3495	Bacteria	Proteobacteria	Alphaproteobacteria	Rhodobacterales	Rhodobacteraceae	Paracoccus
ASV3540	7.83E-06	2	NA	0.133971292	0.133971292	TRUE	ASV3540	Bacteria	Planctomycetes	Phycisphaerae	MSBL9	uncultured Planctomycetales bacterium	D
ASV3544	7.13E-06	3	NA	0.024993599	0.024993599	TRUE	ASV3544	Bacteria	Firmicutes	Clostridia	Clostridiales	Family XI	Anaerococcus
ASV3556	3.63E-06	3	NA	0.199864781	0.199864781	TRUE	ASV3556	Archaea	Woesearchaeota (DHVEG-6)
ASV3557	3.18E-05	2	NA	0.133971292	0.133971292	TRUE	ASV3557	Bacteria	Bacteroidetes	Flavobacteriia	Flavobacteriales	Flavobacteriaceae	Flavobacterium
ASV3567	3.36E-06	2	NA	0.133971292	0.133971292	TRUE	ASV3567	Bacteria	Chloroflexi	Dehalococcoidia	vadinBA26	uncultured bacterium	D
ASV3569	8.76E-05	13	NA	0.393403156	0.393403156	TRUE	ASV3569	Bacteria	Parcubacteria
ASV3581	1.27E-05	2	NA	0.133971292	0.133971292	TRUE	ASV3581	Bacteria	Bacteroidetes	Bacteroidetes vadinHA17	uncultured bacterium	D	6
ASV3611	1.41E-05	7	NA	0.439022502	0.439022502	TRUE	ASV3611	Archaea	Candidate division YNPFFA	uncultured crenarchaeote	D	5	D
ASV3622	6.91E-06	3	NA	0.199864781	0.199864781	TRUE	ASV3622	Bacteria	Aminicenantes	uncultured bacterium	D	5	D
ASV3648	5.11E-05	2	NA	0.008695252	0.008695252	TRUE	ASV3648	Bacteria	Bacteroidetes	SB-5	uncultured organism	D	6
ASV3649	8.99E-05	3	NA	0.024993599	0.024993599	TRUE	ASV3649	Bacteria	Aminicenantes	uncultured bacterium	D	5	D
ASV3661	0.0014666	50	NA	0.000102176	0.000102176	TRUE	ASV3661	Bacteria	Firmicutes	Bacilli	Bacillales	Bacillaceae
ASV3670	8.26E-05	3	NA	0.024993599	0.024993599	TRUE	ASV3670	Bacteria	Proteobacteria	Gammaproteobacteria	Thiotrichales	Piscirickettsiaceae	Thiomicrospira
ASV3677	2.11E-05	5	NA	0.325285539	0.325285539	TRUE	ASV3677	Archaea	Bathyarchaeota	uncultured crenarchaeote	D	5	D
ASV3697	7.07E-06	3	NA	0.199864781	0.199864781	TRUE	ASV3697	Bacteria	Proteobacteria	Alphaproteobacteria	Rhodobacterales	Rhodobacteraceae
ASV3698	1.29E-05	4	NA	0.263839041	0.263839041	TRUE	ASV3698	Bacteria	RBG-1 (Zixibacteria)	uncultured bacterium	D	5	D
ASV3707	9.74E-05	3	NA	0.024993599	0.024993599	TRUE	ASV3707	Archaea	Thaumarchaeota	Group C3	uncultured archaeon	D	6
ASV3734	5.73E-05	4	NA	0.004103542	0.004103542	TRUE	ASV3734	Bacteria	Actinobacteria	Actinobacteria	Corynebacteriales	Nocardiaceae	Rhodococcus
ASV3752	1.15E-06	2	NA	0.133971292	0.133971292	TRUE	ASV3752	Archaea
ASV3755	0.001089527	6	NA	0.383774718	0.383774718	TRUE	ASV3755	Bacteria	Firmicutes	Bacilli	Lactobacillales	Streptococcaceae	Lactococcus
ASV3756	5.46E-05	2	NA	0.008695252	0.008695252	TRUE	ASV3756	Bacteria	Spirochaetae	Spirochaetes	Spirochaetales	Spirochaetaceae	Spirochaeta 2
ASV3758	9.32E-05	11	NA	0.10679506	0.10679506	TRUE	ASV3758	Bacteria	Proteobacteria	Gammaproteobacteria	Pseudomonadales	Moraxellaceae	Acinetobacter
ASV3782	1.83E-05	3	NA	0.024993599	0.024993599	TRUE	ASV3782	Archaea	Euryarchaeota	Methanomicrobia	Methanosarcinales	Methanosaetaceae	Methanosaeta
ASV3795	0.000653807	9	NA	0.062218937	0.062218937	TRUE	ASV3795	Bacteria	Proteobacteria	Betaproteobacteria	Burkholderiales	Comamonadaceae
ASV3799	4.37E-05	7	NA	0.144966989	0.144966989	TRUE	ASV3799	Bacteria	Bacteroidetes
ASV3807	2.50E-05	2	NA	0.008695252	0.008695252	TRUE	ASV3807	Bacteria	Deferribacteres	Deferribacteres Incertae Sedis	Unknown Order	Unknown Family	Caldithrix
ASV3813	2.68E-05	2	NA	0.133971292	0.133971292	TRUE	ASV3813	Archaea	Bathyarchaeota
ASV3821	2.22E-06	2	NA	0.133971292	0.133971292	TRUE	ASV3821	Bacteria	Planctomycetes
ASV3824	5.76E-05	3	NA	0.024993599	0.024993599	TRUE	ASV3824	Bacteria	Firmicutes	Bacilli	Bacillales	Bacillaceae	Bacillus
ASV3826	0.009569934	146	NA	0.040605717	0.040605717	TRUE	ASV3826	Bacteria	Proteobacteria	Gammaproteobacteria	Enterobacteriales	Enterobacteriaceae	Escherichia-Shigella
ASV3827	2.88E-05	2	NA	0.133971292	0.133971292	TRUE	ASV3827	Bacteria	Bacteroidetes	Bacteroidetes BD2-2
ASV3828	2.38E-06	3	NA	0.199864781	0.199864781	TRUE	ASV3828	Bacteria	Chloroflexi	Dehalococcoidia	MSBL5	uncultured bacterium	D
ASV3842	1.82E-05	3	NA	0.024993599	0.024993599	TRUE	ASV3842	Archaea	Euryarchaeota	Thermoplasmata	Thermoplasmatales	AMOS1A-4113-D04	uncultured archaeon
ASV3853	0.000164597	6	NA	0.018053052	0.018053052	TRUE	ASV3853	Bacteria	Bacteroidetes	Flavobacteriia	Flavobacteriales	Flavobacteriaceae	Moheibacter
ASV3868	0.000165868	5	NA	0.076061983	0.076061983	TRUE	ASV3868	Bacteria	Proteobacteria	Alphaproteobacteria	Sphingomonadales	Sphingomonadaceae	Sphingomonas
ASV3873	0.00125972	54	NA	0.064894094	0.064894094	TRUE	ASV3873	Bacteria	Cyanobacteria	Melainabacteria	Obscuribacterales	uncultured bacterium	D
ASV3874	3.94E-05	3	NA	0.024993599	0.024993599	TRUE	ASV3874	Bacteria	Chloroflexi	Dehalococcoidia	vadinBA26	uncultured bacterium	D
ASV3881	2.07E-05	6	NA	0.383774718	0.383774718	TRUE	ASV3881	Bacteria	Actinobacteria	Actinobacteria	Corynebacteriales	Nocardiaceae	Gordonia
ASV3890	0.001007418	2	NA	0.008695252	0.008695252	TRUE	ASV3890	Bacteria	Proteobacteria	Gammaproteobacteria	Alteromonadales	Pseudoalteromonadaceae	Pseudoalteromonas
ASV3896	1.48E-05	5	NA	0.325285539	0.325285539	TRUE	ASV3896	Bacteria	Proteobacteria	Gammaproteobacteria	Enterobacteriales	Enterobacteriaceae
ASV3897	0.000960922	10	NA	0.083109484	0.083109484	TRUE	ASV3897	Bacteria	Proteobacteria	Alphaproteobacteria	Rhizobiales	Bradyrhizobiaceae	Bradyrhizobium
ASV3902	6.42E-05	2	NA	0.133971292	0.133971292	TRUE	ASV3902	Bacteria	Actinobacteria	Actinobacteria	Micrococcales	Cellulomonadaceae	Cellulomonas
ASV3905	0.000179411	4	NA	0.004103542	0.004103542	TRUE	ASV3905	Archaea	Lokiarchaeota	uncultured archaeon	D	5	D
ASV3917	0.00011873	7	NA	0.029598247	0.029598247	TRUE	ASV3917	Bacteria	Actinobacteria	Actinobacteria	Corynebacteriales	Dietziaceae	Dietzia
ASV3978	9.25E-05	4	NA	0.047802884	0.047802884	TRUE	ASV3978	Bacteria	Proteobacteria	Gammaproteobacteria	Xanthomonadales	Xanthomonadaceae	Stenotrophomonas
ASV4006	1.05E-05	2	NA	0.133971292	0.133971292	TRUE	ASV4006	Bacteria	Proteobacteria	Alphaproteobacteria	Rhodospirillales	Acetobacteraceae	Roseomonas
ASV4008	3.69E-05	2	NA	0.133971292	0.133971292	TRUE	ASV4008	Bacteria	Verrucomicrobia	Opitutae	Opitutales	Opitutaceae	Opitutus
ASV4034	1.42E-05	2	NA	0.133971292	0.133971292	TRUE	ASV4034	Bacteria	Proteobacteria	Betaproteobacteria	Burkholderiales	Comamonadaceae
ASV4038	0.000373682	4	NA	0.263839041	0.263839041	TRUE	ASV4038	Bacteria	Firmicutes	Bacilli	Bacillales	Paenibacillaceae	Paenibacillus
ASV4043	3.38E-06	3	NA	0.199864781	0.199864781	TRUE	ASV4043	Bacteria	Chloroflexi	Ardenticatenia	uncultured	uncultured organism	D
ASV4065	3.29E-06	2	NA	0.133971292	0.133971292	TRUE	ASV4065	Bacteria	Aminicenantes
ASV4075	1.04E-05	3	NA	0.199864781	0.199864781	TRUE	ASV4075	Bacteria	Acetothermia	Unknown Class	Unknown Order	Unknown Family	Candidatus Acetothermus
ASV4081	1.91E-05	3	NA	0.199864781	0.199864781	TRUE	ASV4081	Bacteria	Chloroflexi	Dehalococcoidia	GIF9	uncultured bacterium	D
ASV4089	3.39E-06	2	NA	0.133971292	0.133971292	TRUE	ASV4089	Bacteria	Chloroflexi	Anaerolineae	Anaerolineales	Anaerolineaceae	uncultured
ASV4117	2.96E-06	2	NA	0.133971292	0.133971292	TRUE	ASV4117	Archaea	Woesearchaeota (DHVEG-6)	uncultured crenarchaeote	D	5	D
ASV4121	2.12E-05	2	NA	0.133971292	0.133971292	TRUE	ASV4121	Archaea	Lokiarchaeota	uncultured archaeon	D	5	D
ASV4122	9.78E-06	4	NA	0.263839041	0.263839041	TRUE	ASV4122	Bacteria	Bacteroidetes	Flavobacteriia	Flavobacteriales	Flavobacteriaceae	Flavobacterium
ASV4130	1.65E-05	3	NA	0.024993599	0.024993599	TRUE	ASV4130	Archaea	Aigarchaeota	Aigarchaeota Incertae Sedis	Unknown Order	Unknown Family	Candidatus Caldiarchaeum
ASV4142	4.48E-06	2	NA	0.133971292	0.133971292	TRUE	ASV4142	Bacteria	Bacteroidetes	Bacteroidia	Bacteroidales	Marinilabiaceae	uncultured
ASV4147	0.000400381	17	NA	0.117745321	0.117745321	TRUE	ASV4147	Bacteria	Proteobacteria	Gammaproteobacteria	Pseudomonadales	Moraxellaceae	Enhydrobacter
ASV4172	1.61E-05	4	NA	0.263839041	0.263839041	TRUE	ASV4172	Bacteria	Bacteroidetes	Flavobacteriia	Flavobacteriales	Cryomorphaceae	uncultured
ASV4214	0.004812305	4	NA	0.263839041	0.263839041	TRUE	ASV4214	Bacteria	Bacteroidetes	Flavobacteriia	Flavobacteriales	Flavobacteriaceae	NS3a marine group
ASV4217	5.83E-05	5	NA	0.076061983	0.076061983	TRUE	ASV4217	Bacteria	Latescibacteria	uncultured bacterium	D	5	D
ASV4219	0.000147488	10	NA	0.083109484	0.083109484	TRUE	ASV4219	Bacteria	Proteobacteria	Alphaproteobacteria	Rhizobiales	Bradyrhizobiaceae
ASV4226	7.21E-06	2	NA	0.133971292	0.133971292	TRUE	ASV4226	Bacteria	Proteobacteria	Deltaproteobacteria	Desulfarculales	Desulfarculaceae	Desulfatiglans
ASV4230	1.23E-05	3	NA	0.199864781	0.199864781	TRUE	ASV4230	Bacteria	Proteobacteria	Gammaproteobacteria	Pseudomonadales	Moraxellaceae	Acinetobacter
ASV4278	1.09E-05	2	NA	0.133971292	0.133971292	TRUE	ASV4278	Archaea	Bathyarchaeota	uncultured archaeon	D	5	D
ASV4295	7.73E-05	3	NA	0.199864781	0.199864781	TRUE	ASV4295	Bacteria	Firmicutes	Bacilli	Lactobacillales	Streptococcaceae	Streptococcus
ASV4335	4.59E-05	6	NA	0.108763096	0.108763096	TRUE	ASV4335	Bacteria	Chloroflexi	Anaerolineae	Anaerolineales	Anaerolineaceae	uncultured
ASV4336	6.57E-05	7	NA	0.144966989	0.144966989	TRUE	ASV4336	Bacteria	Proteobacteria	Epsilonproteobacteria	Campylobacterales	Helicobacteraceae	Sulfurovum
ASV4350	9.45E-06	3	NA	0.199864781	0.199864781	TRUE	ASV4350	Bacteria	PAUC34f	uncultured bacterium	D	5	D
ASV4353	6.57E-06	2	NA	0.133971292	0.133971292	TRUE	ASV4353	Bacteria	Planctomycetes	Phycisphaerae	MSBL9	uncultured bacterium	D
ASV4358	2.70E-05	3	NA	0.024993599	0.024993599	TRUE	ASV4358	Bacteria	Chloroflexi	Dehalococcoidia	GIF9	uncultured bacterium	D
ASV4411	0.001170575	39	NA	0.253136074	0.253136074	TRUE	ASV4411	Bacteria	Proteobacteria	Betaproteobacteria	Burkholderiales	Burkholderiaceae	Ralstonia
ASV4446	3.34E-06	2	NA	0.133971292	0.133971292	TRUE	ASV4446	Archaea	Woesearchaeota (DHVEG-6)
ASV4456	1.05E-05	2	NA	0.133971292	0.133971292	TRUE	ASV4456	Bacteria	Actinobacteria	Actinobacteria	Frankiales	Geodermatophilaceae	Blastococcus
ASV4465	1.19E-05	2	NA	0.133971292	0.133971292	TRUE	ASV4465	Bacteria	Proteobacteria	Betaproteobacteria	Burkholderiales	Oxalobacteraceae	Massilia
ASV4490	0.001407807	16	NA	0.097352929	0.097352929	TRUE	ASV4490	Bacteria	Proteobacteria	Gammaproteobacteria	Pseudomonadales	Pseudomonadaceae	Pseudomonas
ASV4495	0.000100741	2	NA	0.133971292	0.133971292	TRUE	ASV4495	Bacteria	Firmicutes	Clostridia	Clostridiales	Clostridiaceae 1
ASV4497	4.70E-05	5	NA	0.325285539	0.325285539	TRUE	ASV4497	Bacteria	Spirochaetae	Spirochaetes	Spirochaetales	Spirochaetaceae	Spirochaeta 2
ASV4498	9.29E-05	2	NA	0.133971292	0.133971292	TRUE	ASV4498	Bacteria	Deinococcus-Thermus	Deinococci	KD3-62	uncultured bacterium	D
ASV4501	3.10E-05	2	NA	0.133971292	0.133971292	TRUE	ASV4501	Bacteria	Bacteroidetes	Sphingobacteriia	Sphingobacteriales	Sphingobacteriaceae	Sphingobacterium
ASV4502	5.76E-06	2	NA	0.133971292	0.133971292	TRUE	ASV4502	Bacteria	Planctomycetes	Phycisphaerae	MSBL9	uncultured bacterium	D
ASV4511	6.44E-05	8	NA	0.044335363	0.044335363	TRUE	ASV4511	Archaea	Bathyarchaeota	uncultured crenarchaeote	D	5	D
ASV4518	1.24E-05	2	NA	0.133971292	0.133971292	TRUE	ASV4518	Archaea	Bathyarchaeota
ASV4529	8.76E-07	2	NA	0.133971292	0.133971292	TRUE	ASV4529	Archaea	uncultured archaeon	D	4	D	7
ASV4532	9.17E-06	2	NA	0.133971292	0.133971292	TRUE	ASV4532	Bacteria	Bacteroidetes	Bacteroidia	Bacteroidia Incertae Sedis	Draconibacteriaceae	Draconibacterium
ASV4543	5.19E-06	2	NA	0.133971292	0.133971292	TRUE	ASV4543	Archaea	Woesearchaeota (DHVEG-6)
ASV4551	5.55E-05	2	NA	0.133971292	0.133971292	TRUE	ASV4551	Bacteria	Planctomycetes	Pla4 lineage	uncultured bacterium	D	6
ASV4554	6.11E-06	2	NA	0.133971292	0.133971292	TRUE	ASV4554	Bacteria	Chloroflexi	Anaerolineae	Anaerolineales	Anaerolineaceae	uncultured
ASV4557	0.000256833	13	NA	0.010554805	0.010554805	TRUE	ASV4557	Archaea	uncultured archaeon	D	4	D	7
ASV4564	5.76E-06	2	NA	0.133971292	0.133971292	TRUE	ASV4564	Bacteria	Proteobacteria	Gammaproteobacteria	Thiotrichales	Thiotrichaceae	uncultured
ASV4571	5.53E-05	6	NA	0.108763096	0.108763096	TRUE	ASV4571	Bacteria	Proteobacteria	Alphaproteobacteria	Rhodobacterales	Rhodobacteraceae
ASV4585	0.001325457	22	NA	0.034351803	0.034351803	TRUE	ASV4585	Bacteria	Firmicutes	Bacilli	Lactobacillales	Streptococcaceae	Streptococcus
ASV4589	0.001134533	38	NA	0.010131142	0.010131142	TRUE	ASV4589	Bacteria	Actinobacteria	Actinobacteria	Corynebacteriales	Corynebacteriaceae	Corynebacterium 1
ASV4621	1.36E-05	2	NA	0.133971292	0.133971292	TRUE	ASV4621	Bacteria	Proteobacteria	Epsilonproteobacteria	Campylobacterales	Campylobacteraceae	Arcobacter
