# Supplementary material for: Activity-based cell sorting reveals responses of uncultured archaea and bacteria to substrate amendment
Source: ISME J. 2020 Sep 4;14(11):2851–61. doi: 10.1038/s41396-020-00749-1 (PMC7784905; doi:10.1038/s41396-020-00749-1)
Supplement: Supplementary file 7 — SI Bioinformatics files [file 41396_2020_749_MOESM7_ESM.zip › qiime2_output_stats.csv]

sample-id	input	filtered	denoised	merged	non-chimeric
#q2:types	numeric	numeric	numeric	numeric	numeric
190502001	75896	71492	71492	70275	69854
190502002	100899	95061	95061	92300	90484
190502003	101083	93242	93242	88759	83155
190502004	81659	78852	78852	77344	76876
190502005	88607	85721	85721	84470	83822
190502006	58933	56392	56392	55298	55024
190502007	7422	6981	6981	6623	6622
190502008	397	351	351	311	311
190502009	537	476	476	450	450
190502010	279	262	262	242	242
190502011	27	24	24	23	23
190502012	308	296	296	268	268
190502013	97477	91863	91863	89454	88947
190502014	102243	96289	96289	93817	92684
190502015	107446	98750	98750	94730	90940
190502016	100871	97229	97229	95317	91753
190502017	84254	81395	81395	79965	79516
190502018	85532	82001	82001	80695	80135
190502019	67670	64883	64883	63462	63144
190502020	64303	61096	61096	60092	59761
190502021	54185	51608	51608	50668	50362
190502022	62	50	50	36	36
190502023	31	26	26	2	2
190502024	248	230	230	200	200
190502025	125121	117244	117244	113821	110441
190502026	98210	91907	91907	88949	84048
190502027	108470	99098	99098	94437	89866
190502028	61299	56558	56558	54709	52611
190502029	91630	87945	87945	86569	86234
190502030	107364	102992	102992	101255	100233
190502031	102744	98844	98844	97425	96602
190502032	543	473	473	423	423
190502033	26017	24964	24964	24596	24418
190502034	128	106	106	89	89
190502035	73	62	62	54	54
190502036	274	256	256	228	228
190502037	54331	50992	50992	49580	49359
190502038	104867	98336	98336	95240	92175
190502039	106138	96217	96217	91233	85316
190502040	108098	104082	104082	102238	100268
190502041	117121	113191	113191	111262	107975
190502042	95961	91805	91805	89959	87521
190502043	82416	79076	79076	77828	76929
190502044	101431	96317	96317	94225	92912
190502045	82007	78737	78737	77341	76832
190502046	1680	1561	1561	1456	1451
190502047	2309	2175	2175	2119	2118
190502048	208	194	194	178	178
190502049	98819	92475	92475	89208	87126
190502050	92165	85266	85266	82424	78833
190502051	99310	89178	89178	85006	82978
190502052	6644	3962	3962	3577	3570
190502053	95113	90710	90710	88732	87022
190502054	83583	79859	79859	78057	76946
190502055	77289	74161	74161	72785	71449
190502056	91576	86353	86353	83636	81277
190502057	82500	79081	79081	77539	76943
190502058	29528	27546	27546	27085	26933
190502059	306	277	277	257	257
190502060	114	108	108	80	80
190502061	64492	60443	60443	58171	57062
190502062	78447	73650	73650	71807	70742
190502063	90663	82154	82154	78712	78168
190502064	79250	76256	76256	74409	72493
190502065	98561	95125	95125	93197	91421
190502066	69730	66503	66503	64937	63648
190502067	82259	78777	78777	76696	73591
190502068	61452	58195	58195	56999	56656
190502069	75706	72677	72677	71136	70599
190502070	20692	19474	19474	18999	18832
190502071	23696	22347	22347	21721	21630
190502072	391	377	377	325	325
190502073	82551	77721	77721	75181	72875
190502074	85175	80155	80155	78114	76682
190502075	91390	83040	83040	79645	77407
190502076	78547	75580	75580	73818	69081
190502077	76206	73578	73578	72038	69793
190502078	76321	73126	73126	71032	67621
190502079	86434	83050	83050	80855	76127
190502080	92248	87641	87641	85378	82327
190502081	91293	87648	87648	85559	82798
190502082	72013	68068	68068	66334	65930
190502083	7611	7172	7172	6898	6882
190502084	2725	2593	2593	2506	2506
190502085	94268	88180	88180	85686	84701
190502086	92217	86321	86321	84017	83137
190502087	93418	85053	85053	81524	79682
190502088	83529	80202	80202	78509	75947
190502089	8933	7818	7818	7449	7446
190502090	11943	10985	10985	10783	10661
190502091	2690	2170	2170	1881	1881
190502092	5286	4992	4992	4534	4532
190502093	1286	1192	1192	1108	1108
190502094	77	35	35	35	35
190502095	75	68	68	2	2
190502096	165	156	156	136	136
190502097	96249	91947	91947	90989	89891
190502098	92497	88730	88730	87612	86621
190502099	101049	96540	96540	95155	93280
190502100	77133	74286	74286	72904	71576
190502101	95252	91479	91479	90209	88870
190502102	73302	69180	69180	67712	66915
190502103	91467	88155	88155	86828	85908
190502104	31967	30098	30098	29457	29242
190502105	92832	88906	88906	87759	86886
190502106	80807	77794	77794	76865	75742
190502107	27529	26143	26143	25304	25183
190502108	6178	5885	5885	5568	5564
190502109	100180	95602	95602	94005	92962
190502110	65576	62857	62857	62076	61349
190502111	79401	75890	75890	74670	73226
190502112	88631	85621	85621	84347	83404
190502113	93130	89351	89351	88396	86871
190502114	92144	87007	87007	85410	83874
190502115	89846	86565	86565	85576	84600
190502116	109690	103852	103852	101983	99421
190502117	97292	93360	93360	92288	90787
190502118	70418	67608	67608	65926	65341
190502119	41297	39011	39011	38037	37871
190502120	3429	3255	3255	3084	3067
190502121	114331	109472	109472	108062	106483
190502122	80313	77157	77157	76261	75686
190502123	97106	92205	92205	91038	89668
190502124	104006	100436	100436	99067	96678
190502125	79448	76337	76337	74971	74164
190502126	119545	112409	112409	109834	107036
190502127	106776	103159	103159	101821	99929
190502128	134935	127405	127405	125273	123043
190502129	34599	33125	33125	32269	31117
190502130	61456	59434	59434	58324	57793
190502131	99920	95257	95257	94246	93060
190502132	4937	4667	4667	4454	4426
190502133	90722	86565	86565	85319	84027
190502134	85714	82028	82028	80773	80245
190502135	84738	80811	80811	79523	78814
190502136	104532	100696	100696	99636	98042
190502137	95132	90996	90996	89462	87599
190502138	91048	85932	85932	84699	83233
190502139	91800	88596	88596	87763	86053
190502140	104926	99069	99069	97173	96215
190502141	115104	110253	110253	108616	106619
190502142	104265	100288	100288	98924	96506
190502143	38314	36088	36088	34603	34325
190502144	5484	5255	5255	4962	4942
190502145	29855	28731	28731	27953	27823
190502146	89163	85197	85197	84217	83329
190502147	93584	88189	88189	86583	85750
190502148	96408	92715	92715	91591	90853
190502149	29657	28710	28710	28130	27416
190502150	62354	58555	58555	56780	55636
190502151	91048	87788	87788	86811	85777
190502152	116015	108502	108502	106054	104757
190502153	94211	89817	89817	88340	87224
190502154	53285	51060	51060	50234	49712
190502155	83910	79593	79593	78029	77677
190502156	38873	36765	36765	35741	34072
190502157	44242	42137	42137	41234	40782
190502158	59406	56904	56904	56198	55604
190502159	81535	77547	77547	76230	75623
190502160	86776	83405	83405	82107	80688
190502161	44584	42595	42595	41216	41001
190502162	90760	85519	85519	83801	82771
190502163	93015	89339	89339	87748	86178
190502164	105505	99582	99582	97584	94957
190502165	87080	83420	83420	81670	80784
190502166	107193	102903	102903	101342	99600
190502167	97781	93086	93086	90990	89278
190502168	65215	63012	63012	62143	61346
190502169	107098	102557	102557	100960	99773
190502170	1402	1322	1322	1280	1280
190502171	76881	72663	72663	71226	70587
190502172	88492	85449	85449	84199	82788
190502173	89673	86160	86160	84812	82874
190502174	84890	80013	80013	78188	77303
190502175	64573	62321	62321	61264	60447
190502176	104955	99490	99490	98127	96299
190502177	97456	93392	93392	91702	90823
190502178	99303	95771	95771	94129	92938
190502179	97072	92596	92596	90506	88976
190502180	99773	96139	96139	94724	93531
190502181	81623	77675	77675	76085	75291
190502182	34321	31236	31236	29910	29681
190502183	87365	82979	82979	81817	80637
190502184	35169	33207	33207	32645	32455
190502185	80511	77005	77005	75901	75326
190502186	28142	26332	26332	25246	25223
190502187	8121	7822	7822	7644	7644
190502188	4951	4697	4697	4601	4601
190502189	10874	10381	10381	10216	10108
190502190	42294	41227	41227	40704	40596
190502191	110280	105129	105129	101251	95207
190502192	3462	3276	3276	3106	3104
190502193	6398	5911	5911	5753	5753
190502194	1982	1820	1820	1741	1741
190502195	3094	2327	2327	2286	2286
190502196	34691	34034	34034	33916	33916
190502197	6799	6550	6550	6477	6476
190502198	4035	3835	3835	3747	3747
190502199	32763	31975	31975	31866	31866
190502200	56053	54609	54609	54406	54406
190502201	64707	63359	63359	63184	63184
190502202	21731	21142	21142	20670	20632
190502203	4318	4184	4184	4056	4053
190502204	932	907	907	869	869
190502205	3516	3339	3339	3216	3210
190502206	1033	984	984	743	738
190502207	61291	58027	58027	54608	52017
190502208	88338	85626	85626	78169	75284
190502209	284	265	265	204	204
