# Supplementary material for: Activity-based cell sorting reveals responses of uncultured archaea and bacteria to substrate amendment
Source: ISME J. 2020 Sep 4;14(11):2851–61. doi: 10.1038/s41396-020-00749-1 (PMC7784905; doi:10.1038/s41396-020-00749-1)
Supplement: Supplementary file 7 — SI Bioinformatics files [file 41396_2020_749_MOESM7_ESM.zip › qiime2_output_taxonomy_table.csv]

Feature ID	Taxon	Confidence
2c0c6c79484320793a8ed368b754101e	D_0__Bacteria;D_1__Deinococcus-Thermus;D_2__Deinococci;D_3__Thermales;D_4__Thermaceae;D_5__Thermus;D_6__uncultured Thermus sp.;D_7__;D_8__;D_9__;D_10__;D_11__;D_12__;D_13__;D_14__	0.889388282
6588652ca08d204b93bfba3ed70d97f7	D_0__Bacteria;D_1__Proteobacteria;D_2__Gammaproteobacteria;D_3__Thiotrichales;D_4__Piscirickettsiaceae;D_5__Thiomicrospira;D_6__uncultured bacterium;D_7__;D_8__;D_9__;D_10__;D_11__;D_12__;D_13__;D_14__	0.998046868
a69e568603675f2e4aca1c40cb029946	D_0__Archaea;D_1__Lokiarchaeota;D_2__uncultured archaeon;D_3__;D_4__;D_5__;D_6__;D_7__;D_8__;D_9__;D_10__;D_11__;D_12__;D_13__;D_14__	0.987863043
c38c9d58cf52be5a1b6ad5bdba0e799b	D_0__Bacteria;D_1__Acetothermia;D_2__Unknown Class;D_3__Unknown Order;D_4__Unknown Family;D_5__Candidatus Acetothermus;D_6__uncultured bacterium;D_7__;D_8__;D_9__;D_10__;D_11__;D_12__;D_13__;D_14__	0.754852632
f0c690f7275dbc6a97c34d00f91230fb	D_0__Archaea;D_1__Woesearchaeota (DHVEG-6)	0.974029735
b8c545c99dea06d010eb0bf2c6572d1c	D_0__Bacteria;D_1__Firmicutes;D_2__Bacilli;D_3__Bacillales	0.99997392
71d928ba43a34960778462fa7ee27545	D_0__Archaea;D_1__Aigarchaeota;D_2__Aigarchaeota Incertae Sedis;D_3__Unknown Order;D_4__Unknown Family;D_5__Candidatus Caldiarchaeum;D_6__uncultured crenarchaeote;D_7__;D_8__;D_9__;D_10__;D_11__;D_12__;D_13__;D_14__	0.868528741
18edcfc3e18072ffec9ae2137dae44bf	D_0__Bacteria;D_1__Fervidibacteria;D_2__uncultured bacterium;D_3__;D_4__;D_5__;D_6__;D_7__;D_8__;D_9__;D_10__;D_11__;D_12__;D_13__;D_14__	0.996881127
16cfc3b9644ff24c06bd9ed5a9c79733	D_0__Bacteria;D_1__Atribacteria;D_2__uncultured bacterium;D_3__;D_4__;D_5__;D_6__;D_7__;D_8__;D_9__;D_10__;D_11__;D_12__;D_13__;D_14__	0.999485078
a9deef86ab5eff084591d609882a06af	D_0__Bacteria;D_1__Thermotogae;D_2__Thermotogae;D_3__EM3;D_4__uncultured Thermotogales bacterium;D_5__;D_6__;D_7__;D_8__;D_9__;D_10__;D_11__;D_12__;D_13__;D_14__	0.99613041
b32d5c83e17dbfd6f5857e75459b5b7c	D_0__Bacteria;D_1__Calescamantes	0.999999332
7ff59b8441beb4817feb6083dae54678	D_0__Bacteria;D_1__Planctomycetes;D_2__Phycisphaerae;D_3__B103G10;D_4__uncultured bacterium;D_5__;D_6__;D_7__;D_8__;D_9__;D_10__;D_11__;D_12__;D_13__;D_14__	0.999992407
18dbfa075b3c1cf54f83c5895e13eaa5	D_0__Bacteria;D_1__Proteobacteria;D_2__Gammaproteobacteria;D_3__Pseudomonadales;D_4__Pseudomonadaceae;D_5__Pseudomonas;D_6__Pseudomonas fragi;D_7__;D_8__;D_9__;D_10__;D_11__;D_12__;D_13__;D_14__	0.726151183
430fb4e4ab2d791dea9fbfc624b424c4	D_0__Bacteria;D_1__Proteobacteria;D_2__Deltaproteobacteria;D_3__Syntrophobacterales;D_4__Syntrophobacteraceae;D_5__Thermodesulforhabdus	0.993774565
75a419060f654def44da4af20b9617c0	D_0__Archaea;D_1__Aigarchaeota;D_2__Aigarchaeota Incertae Sedis;D_3__Unknown Order;D_4__Unknown Family;D_5__Candidatus Caldiarchaeum;D_6__uncultured crenarchaeote;D_7__;D_8__;D_9__;D_10__;D_11__;D_12__;D_13__;D_14__	0.99999322
752bf6fc4b461d4fb9cfd745df6d4a8d	D_0__Archaea;D_1__Woesearchaeota (DHVEG-6);D_2__unidentified archaeon;D_3__;D_4__;D_5__;D_6__;D_7__;D_8__;D_9__;D_10__;D_11__;D_12__;D_13__;D_14__	0.755722411
71f7456a2c71a99dd60b9d3b90b031b0	D_0__Bacteria;D_1__Parcubacteria;D_2__uncultured Aquificales bacterium;D_3__;D_4__;D_5__;D_6__;D_7__;D_8__;D_9__;D_10__;D_11__;D_12__;D_13__;D_14__	0.999999997
5a17617fa00dd4f9617537a1e8f124ad	D_0__Bacteria;D_1__Cyanobacteria;D_2__Chloroplast;D_3__uncultured Chlorophyta;D_4__;D_5__;D_6__;D_7__;D_8__;D_9__;D_10__;D_11__;D_12__;D_13__;D_14__	0.999861575
2f16178e7c4d064bed3a5cd9c99132de	D_0__Bacteria;D_1__Actinobacteria;D_2__Actinobacteria;D_3__Streptomycetales;D_4__Streptomycetaceae;D_5__Streptomyces;D_6__uncultured bacterium;D_7__;D_8__;D_9__;D_10__;D_11__;D_12__;D_13__;D_14__	0.751484586
7def7c494fa125a2c9aff76c2c4299e1	D_0__Bacteria;D_1__Acidobacteria;D_2__Subgroup 6	1
7cded50bd1c97a60cdb6d52ba5d390ca	D_0__Bacteria;D_1__Chloroflexi;D_2__Anaerolineae;D_3__Anaerolineales;D_4__Anaerolineaceae;D_5__uncultured	0.716661194
7449d54c5ee2cdda01f7dae564138139	D_0__Bacteria	0.999765951
45287f18280c0280797496905e8c231f	D_0__Bacteria;D_1__Parcubacteria;D_2__uncultured Microgenomates group bacterium;D_3__;D_4__;D_5__;D_6__;D_7__;D_8__;D_9__;D_10__;D_11__;D_12__;D_13__;D_14__	0.971797273
cbb4eda14d004c1ff34daaee5a7fa460	D_0__Bacteria;D_1__RBG-1 (Zixibacteria);D_2__uncultured Caldithrix sp.;D_3__;D_4__;D_5__;D_6__;D_7__;D_8__;D_9__;D_10__;D_11__;D_12__;D_13__;D_14__	0.978091701
d4d9dde6dffddaa3cd164826f82f9b2a	D_0__Archaea;D_1__Euryarchaeota;D_2__Thermoplasmata;D_3__Thermoplasmatales;D_4__Terrestrial Miscellaneous Gp(TMEG);D_5__uncultured archaeon;D_6__;D_7__;D_8__;D_9__;D_10__;D_11__;D_12__;D_13__;D_14__	0.983425799
5c696f6bd668f0af8d029c0ff63e13b5	D_0__Bacteria;D_1__Chloroflexi;D_2__Dehalococcoidia;D_3__vadinBA26;D_4__uncultured bacterium;D_5__;D_6__;D_7__;D_8__;D_9__;D_10__;D_11__;D_12__;D_13__;D_14__	0.990198823
dee074e878e1d5e09d5d4841882cb231	D_0__Archaea;D_1__Crenarchaeota;D_2__Thermoprotei;D_3__Thermoproteales;D_4__Thermoproteaceae;D_5__Pyrobaculum;D_6__uncultured archaeon;D_7__;D_8__;D_9__;D_10__;D_11__;D_12__;D_13__;D_14__	0.957317823
16d7534716c2d31a348afd28c2875545	D_0__Bacteria;D_1__Parcubacteria;D_2__uncultured Aquificales bacterium;D_3__;D_4__;D_5__;D_6__;D_7__;D_8__;D_9__;D_10__;D_11__;D_12__;D_13__;D_14__	0.999999973
c0da3217e1ff0c16793fb7801da63527	D_0__Bacteria;D_1__Planctomycetes;D_2__Phycisphaerae;D_3__Phycisphaerales;D_4__08D2Z94 hypersaline microbial mat group;D_5__uncultured organism;D_6__;D_7__;D_8__;D_9__;D_10__;D_11__;D_12__;D_13__;D_14__	0.993649965
172230c87ba163d39d1ec90bcbabbf8d	D_0__Bacteria	0.999861775
b09ccdc1a0c1da7d96535d585e8089e7	D_0__Bacteria;D_1__Deinococcus-Thermus;D_2__Deinococci;D_3__Thermales;D_4__Thermaceae;D_5__Thermus;D_6__uncultured Thermus sp.;D_7__;D_8__;D_9__;D_10__;D_11__;D_12__;D_13__;D_14__	0.880532487
1cccd1e9020dcdb0675f949dde4f535e	D_0__Bacteria;D_1__Chloroflexi;D_2__Anaerolineae;D_3__Anaerolineales;D_4__Anaerolineaceae;D_5__uncultured	0.933676134
d3adcdd6b7d62c451bf02061f82f4ecf	D_0__Bacteria;D_1__PAUC34f;D_2__uncultured bacterium;D_3__;D_4__;D_5__;D_6__;D_7__;D_8__;D_9__;D_10__;D_11__;D_12__;D_13__;D_14__	0.953350342
b74a5396553a6599b01a7811146fd376	D_0__Bacteria;D_1__Calescamantes;D_2__uncultured bacterium;D_3__;D_4__;D_5__;D_6__;D_7__;D_8__;D_9__;D_10__;D_11__;D_12__;D_13__;D_14__	0.845930876
6e6be670c985e1be6e1d8dcc548f42a1	D_0__Bacteria;D_1__Proteobacteria;D_2__Deltaproteobacteria;D_3__Deltaproteobacteria Incertae Sedis;D_4__Syntrophorhabdaceae;D_5__Syntrophorhabdus;D_6__uncultured delta proteobacterium;D_7__;D_8__;D_9__;D_10__;D_11__;D_12__;D_13__;D_14__	0.996206964
d3bbe1b21cf00765202403b2456c98f4	D_0__Bacteria;D_1__Thermotogae;D_2__Thermotogae;D_3__EM3;D_4__uncultured Thermotogales bacterium;D_5__;D_6__;D_7__;D_8__;D_9__;D_10__;D_11__;D_12__;D_13__;D_14__	0.997567854
ee0a73658f4195e24b545d8794dac54a	D_0__Archaea;D_1__Woesearchaeota (DHVEG-6)	0.9954978
51a60023f2fe3502d993f86eb7287ab7	D_0__Bacteria;D_1__Actinobacteria;D_2__Actinobacteria;D_3__Corynebacteriales;D_4__Dietziaceae;D_5__Dietzia;D_6__uncultured bacterium;D_7__;D_8__;D_9__;D_10__;D_11__;D_12__;D_13__;D_14__	0.964377756
33b41da1682eeee7c0a955a314503be9	D_0__Bacteria;D_1__WWE3;D_2__uncultured bacterium;D_3__;D_4__;D_5__;D_6__;D_7__;D_8__;D_9__;D_10__;D_11__;D_12__;D_13__;D_14__	0.99753038
c5ebe762a48ad88e7f99727d4292b5dd	D_0__Bacteria;D_1__WS2;D_2__uncultured bacterium;D_3__;D_4__;D_5__;D_6__;D_7__;D_8__;D_9__;D_10__;D_11__;D_12__;D_13__;D_14__	0.999992962
ced1779cc6c6b622ab1dcec1f2338e08	D_0__Bacteria;D_1__Firmicutes;D_2__Bacilli;D_3__Bacillales;D_4__Alicyclobacillaceae;D_5__Tumebacillus;D_6__uncultured bacterium;D_7__;D_8__;D_9__;D_10__;D_11__;D_12__;D_13__;D_14__	0.999918069
712555ffe633690b19cdef42a041e15b	D_0__Bacteria;D_1__Chloroflexi;D_2__Thermomicrobia;D_3__Thermomicrobiales;D_4__Thermomicrobiaceae;D_5__Thermomicrobium;D_6__uncultured bacterium;D_7__;D_8__;D_9__;D_10__;D_11__;D_12__;D_13__;D_14__	0.999774021
6e7d98629efa2d4c172809c334afc93b	D_0__Bacteria;D_1__Omnitrophica;D_2__uncultured bacterium;D_3__;D_4__;D_5__;D_6__;D_7__;D_8__;D_9__;D_10__;D_11__;D_12__;D_13__;D_14__	0.856443681
0a68ec564e278b0246c920ad7de41880	D_0__Bacteria;D_1__Firmicutes;D_2__Clostridia;D_3__Clostridiales;D_4__Lachnospiraceae;D_5__Blautia;D_6__uncultured bacterium;D_7__;D_8__;D_9__;D_10__;D_11__;D_12__;D_13__;D_14__	0.901898354
5c60f84b3d868e8544e0b7805e20ae77	D_0__Bacteria;D_1__Proteobacteria;D_2__Gammaproteobacteria;D_3__Pseudomonadales;D_4__Moraxellaceae;D_5__Acinetobacter	0.999999922
434d7235cdea69234c648c2f3b71b447	D_0__Bacteria;D_1__Chloroflexi;D_2__Dehalococcoidia;D_3__FS117-23B-02;D_4__uncultured bacterium;D_5__;D_6__;D_7__;D_8__;D_9__;D_10__;D_11__;D_12__;D_13__;D_14__	0.995549646
53223b804021330a9cc0cb8759dd09de	D_0__Archaea	0.707536867
f62e02eef1483dfdb56454f00dbfa4f1	D_0__Archaea;D_1__Candidate division YNPFFA;D_2__crenarchaeote JGI-OTU-1;D_3__;D_4__;D_5__;D_6__;D_7__;D_8__;D_9__;D_10__;D_11__;D_12__;D_13__;D_14__	0.999112575
49b6645aaa44442231bf939ae46bbc97	D_0__Bacteria;D_1__Thermotogae;D_2__Thermotogae;D_3__Thermotogales;D_4__Fervidobacteriaceae;D_5__Fervidobacterium;D_6__uncultured bacterium;D_7__;D_8__;D_9__;D_10__;D_11__;D_12__;D_13__;D_14__	0.999997213
ca7f792b3ac6b5f96fecacc97bbefc7f	D_0__Bacteria;D_1__Proteobacteria;D_2__Alphaproteobacteria;D_3__Sphingomonadales	0.999999995
e8e189e6cc08a87848a59993c00a7aaa	D_0__Bacteria;D_1__Fervidibacteria;D_2__uncultured bacterium;D_3__;D_4__;D_5__;D_6__;D_7__;D_8__;D_9__;D_10__;D_11__;D_12__;D_13__;D_14__	0.984919542
99e6a0023111a235414b5f3529cd21c4	D_0__Bacteria;D_1__Armatimonadetes;D_2__uncultured	0.99996076
3844cd0f0eb9f20b4cbad81ff456893d	D_0__Bacteria;D_1__Actinobacteria;D_2__Actinobacteria;D_3__Frankiales;D_4__Nakamurellaceae;D_5__Nakamurella;D_6__uncultured bacterium;D_7__;D_8__;D_9__;D_10__;D_11__;D_12__;D_13__;D_14__	0.999943577
81c6cc03a19e93f76f7c11e49052d75f	D_0__Archaea;D_1__Bathyarchaeota;D_2__uncultured archaeon;D_3__;D_4__;D_5__;D_6__;D_7__;D_8__;D_9__;D_10__;D_11__;D_12__;D_13__;D_14__	0.972066242
6caa63455c3f49ad5385f93da8e0e411	D_0__Bacteria;D_1__Latescibacteria	0.910983728
b5bf109331815bab1e59114ab5eb9152	D_0__Bacteria	0.990275267
111f5ef363adcd7b36438b73d7180f33	D_0__Bacteria;D_1__Proteobacteria;D_2__Gammaproteobacteria;D_3__Pseudomonadales;D_4__Pseudomonadaceae;D_5__Pseudomonas	0.999984968
2b71955a55b25d96d3e45250dc3f7195	D_0__Bacteria;D_1__Proteobacteria;D_2__Alphaproteobacteria;D_3__Rhodobacterales;D_4__Rhodobacteraceae	0.999999814
2b28075e6ed068e52294371edbf2d773	D_0__Bacteria;D_1__Proteobacteria;D_2__Betaproteobacteria;D_3__Neisseriales;D_4__Neisseriaceae;D_5__Neisseria;D_6__uncultured bacterium;D_7__;D_8__;D_9__;D_10__;D_11__;D_12__;D_13__;D_14__	0.984136728
d35862ee64eb10ca2bdcd3575ab16c11	D_0__Bacteria;D_1__Proteobacteria;D_2__Gammaproteobacteria;D_3__Legionellales;D_4__Coxiellaceae;D_5__Coxiella;D_6__uncultured bacterium;D_7__;D_8__;D_9__;D_10__;D_11__;D_12__;D_13__;D_14__	0.924192953
7b546ef68a2f2a7718eb51f4bcf1b10e	D_0__Bacteria;D_1__AC1	0.999972877
fc13c66af80843b0c3f95c6289e87256	D_0__Archaea;D_1__Bathyarchaeota	0.999999703
9b8a6dbd18a0f2323e8f96ca884ed368	D_0__Bacteria;D_1__Proteobacteria;D_2__Alphaproteobacteria;D_3__Rickettsiales;D_4__Mitochondria;D_5__Triticum aestivum (bread wheat);D_6__;D_7__;D_8__;D_9__;D_10__;D_11__;D_12__;D_13__;D_14__	0.811539436
6c07d0c3ee3ada53257edbf748b85364	D_0__Archaea;D_1__Hadesarchaea;D_2__uncultured archaeon;D_3__;D_4__;D_5__;D_6__;D_7__;D_8__;D_9__;D_10__;D_11__;D_12__;D_13__;D_14__	0.891967098
270b6feb628afe374d8bf612f2e5b5cb	D_0__Bacteria;D_1__Acidobacteria;D_2__Blastocatellia;D_3__Blastocatellales;D_4__Blastocatellaceae (Subgroup 4);D_5__Candidatus Chloracidobacterium;D_6__uncultured Acidobacteria bacterium;D_7__;D_8__;D_9__;D_10__;D_11__;D_12__;D_13__;D_14__	0.999984765
4880e9a9bae497134486641e14f054e4	D_0__Bacteria;D_1__Proteobacteria;D_2__Epsilonproteobacteria;D_3__Campylobacterales;D_4__Campylobacteraceae;D_5__Arcobacter	0.999999975
a07e3cfc97cb9d1781797e13070c9d44	D_0__Archaea;D_1__uncultured archaeon;D_2__;D_3__;D_4__;D_5__;D_6__;D_7__;D_8__;D_9__;D_10__;D_11__;D_12__;D_13__;D_14__	0.996571394
824b9c5e131ccef5ab3286cfde31640c	D_0__Bacteria;D_1__Bacteroidetes;D_2__Bacteroidia;D_3__Bacteroidales;D_4__Bacteroidaceae;D_5__Bacteroides;D_6__unidentified;D_7__;D_8__;D_9__;D_10__;D_11__;D_12__;D_13__;D_14__	0.788194079
795a36fc2b014cd435cd8c52464c62b6	D_0__Bacteria;D_1__Parcubacteria;D_2__uncultured Microgenomates group bacterium;D_3__;D_4__;D_5__;D_6__;D_7__;D_8__;D_9__;D_10__;D_11__;D_12__;D_13__;D_14__	0.873398826
399df45e5a5bab3bd68984bed60071bf	D_0__Bacteria;D_1__Bacteroidetes;D_2__Sphingobacteriia;D_3__Sphingobacteriales;D_4__Chitinophagaceae;D_5__Ferruginibacter;D_6__uncultured bacterium;D_7__;D_8__;D_9__;D_10__;D_11__;D_12__;D_13__;D_14__	0.949955411
fccd274e718e26b32c71f188d97d9e59	D_0__Bacteria;D_1__Proteobacteria;D_2__Alphaproteobacteria;D_3__Rhodobacterales;D_4__Rhodobacteraceae	0.999998946
34059ca56ab10638d12ecc049a990cf8	D_0__Bacteria;D_1__Dictyoglomi;D_2__Dictyoglomia;D_3__Dictyoglomales;D_4__Dictyoglomaceae;D_5__Dictyoglomus;D_6__uncultured bacterium;D_7__;D_8__;D_9__;D_10__;D_11__;D_12__;D_13__;D_14__	0.999997832
d252d6a8d86e515465476ca0fa140a7b	D_0__Archaea;D_1__Euryarchaeota;D_2__Methanomicrobia;D_3__Methanosarcinales;D_4__Methanosaetaceae;D_5__Methanosaeta;D_6__uncultured Methanosaeta sp.;D_7__;D_8__;D_9__;D_10__;D_11__;D_12__;D_13__;D_14__	0.921494918
f6ef0700619b095339a226d0fc23e535	D_0__Bacteria;D_1__Bacteroidetes;D_2__Bacteroidetes vadinHA17;D_3__uncultured bacterium;D_4__;D_5__;D_6__;D_7__;D_8__;D_9__;D_10__;D_11__;D_12__;D_13__;D_14__	0.799161592
6b3f158e9f649fc561db0662d460daeb	D_0__Archaea;D_1__Crenarchaeota;D_2__Thermoprotei;D_3__Thermoproteales;D_4__Thermofilaceae;D_5__Thermofilum;D_6__uncultured archaeon;D_7__;D_8__;D_9__;D_10__;D_11__;D_12__;D_13__;D_14__	0.997903632
5c8fa86906921f13ca2411a06020304c	D_0__Bacteria;D_1__Chloroflexi;D_2__Dehalococcoidia;D_3__vadinBA26;D_4__uncultured Chloroflexi bacterium;D_5__;D_6__;D_7__;D_8__;D_9__;D_10__;D_11__;D_12__;D_13__;D_14__	0.79196351
4b0e80f01d10713f8dd60ad0636cf8b2	D_0__Bacteria;D_1__Proteobacteria;D_2__Betaproteobacteria;D_3__Burkholderiales;D_4__Burkholderiaceae;D_5__Ralstonia	0.982055799
71697045d1637f1be8cc6d85a856cacd	D_0__Bacteria;D_1__BP4;D_2__uncultured bacterium;D_3__;D_4__;D_5__;D_6__;D_7__;D_8__;D_9__;D_10__;D_11__;D_12__;D_13__;D_14__	0.933518104
fa626f6e49651a9965fcfe4ac0963cc6	D_0__Archaea;D_1__Candidate division YNPFFA;D_2__uncultured crenarchaeote;D_3__;D_4__;D_5__;D_6__;D_7__;D_8__;D_9__;D_10__;D_11__;D_12__;D_13__;D_14__	0.922214225
188aa0a2d03b6469a80a61e626690bc4	D_0__Bacteria;D_1__Planctomycetes;D_2__Phycisphaerae;D_3__ODP1230B30.09;D_4__uncultured bacterium;D_5__;D_6__;D_7__;D_8__;D_9__;D_10__;D_11__;D_12__;D_13__;D_14__	0.838433614
b22a11f48b38480dd046f81d0c2a224c	D_0__Bacteria;D_1__Chloroflexi;D_2__Anaerolineae;D_3__Anaerolineales;D_4__Anaerolineaceae;D_5__Anaerolineaceae UCG-001;D_6__uncultured bacterium;D_7__;D_8__;D_9__;D_10__;D_11__;D_12__;D_13__;D_14__	0.747773214
c24fa196562e583501f3d924f2d5e410	D_0__Bacteria;D_1__Proteobacteria;D_2__Betaproteobacteria;D_3__Nitrosomonadales;D_4__Nitrosomonadaceae;D_5__Nitrosomonas;D_6__uncultured bacterium;D_7__;D_8__;D_9__;D_10__;D_11__;D_12__;D_13__;D_14__	0.977221322
77aec9d92d0c159d19ee358f41e97e17	D_0__Bacteria;D_1__Planctomycetes;D_2__Phycisphaerae;D_3__MSBL9;D_4__uncultured bacterium;D_5__;D_6__;D_7__;D_8__;D_9__;D_10__;D_11__;D_12__;D_13__;D_14__	0.963681805
c443bfd49d4519ef161d3309a5220401	D_0__Bacteria;D_1__Actinobacteria;D_2__Actinobacteria;D_3__Propionibacteriales;D_4__Nocardioidaceae;D_5__Marmoricola;D_6__uncultured bacterium;D_7__;D_8__;D_9__;D_10__;D_11__;D_12__;D_13__;D_14__	0.796540283
5b2529faa44a3679b887ecd91b6b4149	D_0__Bacteria;D_1__Chloroflexi;D_2__KD4-96;D_3__uncultured bacterium;D_4__;D_5__;D_6__;D_7__;D_8__;D_9__;D_10__;D_11__;D_12__;D_13__;D_14__	0.950957733
d6e6406928fbefaa344ec3aca16c0c23	D_0__Bacteria;D_1__Chloroflexi;D_2__S085;D_3__uncultured bacterium;D_4__;D_5__;D_6__;D_7__;D_8__;D_9__;D_10__;D_11__;D_12__;D_13__;D_14__	0.985401898
f43836fb3dbc1fe9a3f95af640d01a85	D_0__Bacteria;D_1__Actinobacteria;D_2__Actinobacteria;D_3__Micrococcales;D_4__Bogoriellaceae;D_5__Georgenia;D_6__uncultured bacterium;D_7__;D_8__;D_9__;D_10__;D_11__;D_12__;D_13__;D_14__	0.988519327
47c80f889b4daddf1a328ddef930dd2c	D_0__Bacteria;D_1__Cyanobacteria;D_2__Cyanobacteria;D_3__SubsectionI;D_4__FamilyI;D_5__Synechococcus	0.999493696
c59d31236411e54f50e2c46412554d02	D_0__Bacteria	0.998898427
496ecc5213bb07f1a7ac31e28acd18ed	D_0__Bacteria;D_1__Actinobacteria;D_2__Thermoleophilia;D_3__Solirubrobacterales;D_4__Patulibacteraceae;D_5__Patulibacter	0.988632323
15e1641c0dda47819d3b0eb684ac2b15	D_0__Bacteria;D_1__Proteobacteria;D_2__Deltaproteobacteria;D_3__Desulfarculales;D_4__Desulfarculaceae;D_5__Desulfatiglans;D_6__uncultured bacterium;D_7__;D_8__;D_9__;D_10__;D_11__;D_12__;D_13__;D_14__	0.999258683
a57c909aa26521190bbe23c517776325	D_0__Bacteria;D_1__Parcubacteria;D_2__uncultured Aquificales bacterium;D_3__;D_4__;D_5__;D_6__;D_7__;D_8__;D_9__;D_10__;D_11__;D_12__;D_13__;D_14__	1
f89c4112aba7d23c327f3a375f26475c	D_0__Bacteria;D_1__Fervidibacteria;D_2__uncultured bacterium;D_3__;D_4__;D_5__;D_6__;D_7__;D_8__;D_9__;D_10__;D_11__;D_12__;D_13__;D_14__	0.997470618
c1dfd1a72f5847c160fd12f4fa9342d8	D_0__Bacteria;D_1__Aquificae;D_2__Aquificae;D_3__Aquificales;D_4__Aquificaceae;D_5__Thermocrinis;D_6__uncultured Thermocrinis sp.;D_7__;D_8__;D_9__;D_10__;D_11__;D_12__;D_13__;D_14__	0.998682382
8e09caaee61bd482522f087e96e093de	D_0__Bacteria;D_1__Firmicutes;D_2__Bacilli;D_3__Bacillales;D_4__Bacillaceae;D_5__Geobacillus	0.785981026
75c99954387c36e6c94aa160fd350efe	D_0__Bacteria;D_1__RBG-1 (Zixibacteria)	0.998581255
714d4a5cd36b9904d98844789d4c560f	D_0__Bacteria;D_1__Deinococcus-Thermus;D_2__Deinococci;D_3__Deinococcales;D_4__Trueperaceae;D_5__Truepera;D_6__uncultured bacterium;D_7__;D_8__;D_9__;D_10__;D_11__;D_12__;D_13__;D_14__	0.993620094
afaceaee45ee88e0b882282923ec0ccc	D_0__Bacteria	0.985750494
fa3be2840777c910e6ffcce73ddc962d	D_0__Bacteria;D_1__Proteobacteria;D_2__Gammaproteobacteria;D_3__Pseudomonadales;D_4__Moraxellaceae;D_5__Acinetobacter;D_6__uncultured bacterium;D_7__;D_8__;D_9__;D_10__;D_11__;D_12__;D_13__;D_14__	0.799875118
9b63aba95bcd3432d7b73099e413525e	D_0__Bacteria;D_1__Actinobacteria;D_2__Actinobacteria;D_3__Propionibacteriales;D_4__Nocardioidaceae;D_5__Nocardioides	0.999885247
16c970c14ebf32a610b45b74f2b7763a	D_0__Bacteria;D_1__Chloroflexi;D_2__1-20;D_3__uncultured bacterium;D_4__;D_5__;D_6__;D_7__;D_8__;D_9__;D_10__;D_11__;D_12__;D_13__;D_14__	0.9961806
c7273a12dbf9f49494b14bcf8ab0ac4e	D_0__Bacteria;D_1__Actinobacteria;D_2__Acidimicrobiia;D_3__Acidimicrobiales;D_4__uncultured	0.994660744
4a9d9fa4b3e619f2d61943caa067bc9c	D_0__Archaea;D_1__Crenarchaeota;D_2__Thermoprotei;D_3__Thermoproteales;D_4__Thermoproteaceae;D_5__Pyrobaculum;D_6__uncultured archaeon;D_7__;D_8__;D_9__;D_10__;D_11__;D_12__;D_13__;D_14__	0.978966867
ea706713039625282721aea86f22a75b	D_0__Archaea;D_1__Thaumarchaeota;D_2__Thaumarchaeota Incertae Sedis;D_3__Unknown Order;D_4__Unknown Family;D_5__Candidatus Nitrosocaldus;D_6__uncultured crenarchaeote;D_7__;D_8__;D_9__;D_10__;D_11__;D_12__;D_13__;D_14__	0.985237074
75a2f03ca657ae406f14c9008ae0e9d5	D_0__Bacteria;D_1__Aquificae;D_2__Aquificae;D_3__Aquificales;D_4__Aquificaceae;D_5__Thermocrinis;D_6__uncultured Thermocrinis sp.;D_7__;D_8__;D_9__;D_10__;D_11__;D_12__;D_13__;D_14__	0.732947306
dbc1e3d686ff37d31c230dad2b9ede4f	D_0__Bacteria;D_1__Actinobacteria;D_2__Thermoleophilia;D_3__Gaiellales;D_4__uncultured;D_5__uncultured bacterium;D_6__;D_7__;D_8__;D_9__;D_10__;D_11__;D_12__;D_13__;D_14__	0.98458943
a9279143a0260693d337aed591a07f5b	D_0__Bacteria;D_1__Parcubacteria;D_2__uncultured Microgenomates group bacterium;D_3__;D_4__;D_5__;D_6__;D_7__;D_8__;D_9__;D_10__;D_11__;D_12__;D_13__;D_14__	0.973219484
750ba0e2bb9fe55d1cbb3b4eaadc1981	D_0__Bacteria;D_1__Bacteroidetes;D_2__Sphingobacteriia;D_3__Sphingobacteriales;D_4__Chitinophagaceae;D_5__Terrimonas;D_6__uncultured bacterium;D_7__;D_8__;D_9__;D_10__;D_11__;D_12__;D_13__;D_14__	0.938154307
c0d5395792eadbf5f62e8ffb14fa0262	D_0__Bacteria;D_1__Proteobacteria;D_2__Alphaproteobacteria;D_3__Rickettsiales;D_4__Mitochondria;D_5__Triticum aestivum (bread wheat);D_6__;D_7__;D_8__;D_9__;D_10__;D_11__;D_12__;D_13__;D_14__	0.839276523
3bfe59464b0d58d1512685abdccb124d	D_0__Bacteria;D_1__Bacteroidetes;D_2__Sphingobacteriia;D_3__Sphingobacteriales;D_4__Sphingobacteriaceae;D_5__Arcticibacter;D_6__uncultured bacterium;D_7__;D_8__;D_9__;D_10__;D_11__;D_12__;D_13__;D_14__	0.976728393
98666c88fc9ad9775eb62d6fc11b4461	D_0__Archaea;D_1__Euryarchaeota;D_2__Thermoplasmata;D_3__Thermoplasmatales;D_4__Marine Benthic Group D and DHVEG-1;D_5__uncultured euryarchaeote;D_6__;D_7__;D_8__;D_9__;D_10__;D_11__;D_12__;D_13__;D_14__	0.722561394
30fc7e656f6735c0af07d359242b106b	D_0__Bacteria;D_1__Thermotogae;D_2__Thermotogae;D_3__EM3;D_4__uncultured bacterium;D_5__;D_6__;D_7__;D_8__;D_9__;D_10__;D_11__;D_12__;D_13__;D_14__	0.728878192
1dc3a7cd36625f81a603740de6b3160b	D_0__Bacteria;D_1__Proteobacteria;D_2__Alphaproteobacteria;D_3__Rhizobiales;D_4__Phyllobacteriaceae;D_5__Mesorhizobium;D_6__uncultured bacterium;D_7__;D_8__;D_9__;D_10__;D_11__;D_12__;D_13__;D_14__	0.855825706
158b0863006ad223715c4f569d46bcb6	D_0__Archaea;D_1__Aigarchaeota;D_2__Aigarchaeota Incertae Sedis;D_3__Unknown Order;D_4__Unknown Family;D_5__Candidatus Caldiarchaeum;D_6__uncultured crenarchaeote;D_7__;D_8__;D_9__;D_10__;D_11__;D_12__;D_13__;D_14__	0.788426131
309eee3e7f4bb3d2e96de87cebf06224	D_0__Archaea;D_1__Aigarchaeota;D_2__Aigarchaeota Incertae Sedis;D_3__Unknown Order;D_4__Unknown Family;D_5__Candidatus Caldiarchaeum;D_6__uncultured crenarchaeote;D_7__;D_8__;D_9__;D_10__;D_11__;D_12__;D_13__;D_14__	0.906305034
68b88321c23c3259a8a53ffce96713aa	D_0__Bacteria;D_1__Cyanobacteria;D_2__ML635J-21;D_3__uncultured prokaryote;D_4__;D_5__;D_6__;D_7__;D_8__;D_9__;D_10__;D_11__;D_12__;D_13__;D_14__	0.803658338
ceef0ada184f1546b6ccda279173c692	D_0__Bacteria;D_1__Deinococcus-Thermus;D_2__Deinococci;D_3__Thermales;D_4__Thermaceae;D_5__Thermus;D_6__uncultured Thermus sp.;D_7__;D_8__;D_9__;D_10__;D_11__;D_12__;D_13__;D_14__	0.932106831
d85cf0535835c6b4f0d90bd3af189c32	D_0__Bacteria;D_1__Actinobacteria;D_2__Actinobacteria;D_3__Frankiales;D_4__Nakamurellaceae;D_5__Nakamurella;D_6__uncultured bacterium;D_7__;D_8__;D_9__;D_10__;D_11__;D_12__;D_13__;D_14__	0.999961069
d93173b9acd6ce0d8c19916f02703b6e	D_0__Bacteria;D_1__Verrucomicrobia;D_2__MSBL3;D_3__uncultured bacterium;D_4__;D_5__;D_6__;D_7__;D_8__;D_9__;D_10__;D_11__;D_12__;D_13__;D_14__	0.858661348
d6f143805ddb8022f3ccfac926ae83d2	D_0__Bacteria;D_1__Proteobacteria;D_2__Deltaproteobacteria;D_3__Syntrophobacterales;D_4__Syntrophobacteraceae;D_5__Thermodesulforhabdus;D_6__unidentified delta proteobacterium OPB33;D_7__;D_8__;D_9__;D_10__;D_11__;D_12__;D_13__;D_14__	0.799734043
69557c212631681889a668e6284e9012	D_0__Bacteria;D_1__Deinococcus-Thermus;D_2__Deinococci;D_3__Thermales;D_4__Thermaceae;D_5__Meiothermus;D_6__uncultured bacterium;D_7__;D_8__;D_9__;D_10__;D_11__;D_12__;D_13__;D_14__	0.992172037
92d5bf37a4c000c24c0fa940e48f3d77	D_0__Bacteria;D_1__Proteobacteria;D_2__Deltaproteobacteria;D_3__Oligoflexales;D_4__Oligoflexaceae;D_5__uncultured bacterium;D_6__;D_7__;D_8__;D_9__;D_10__;D_11__;D_12__;D_13__;D_14__	0.999456095
49689ed8410a21fa06a71b891ef569d8	D_0__Bacteria;D_1__Fervidibacteria;D_2__uncultured bacterium;D_3__;D_4__;D_5__;D_6__;D_7__;D_8__;D_9__;D_10__;D_11__;D_12__;D_13__;D_14__	0.99270167
74b77b13c21d114d43ebf21a47e16e3a	D_0__Bacteria;D_1__Planctomycetes;D_2__Planctomycetacia;D_3__Planctomycetales;D_4__Planctomycetaceae;D_5__Pir4 lineage	0.732978274
d9ce7017b6a1ec98937c9ad6943ddcaa	D_0__Bacteria;D_1__Proteobacteria;D_2__Deltaproteobacteria;D_3__Desulfarculales;D_4__Desulfarculaceae;D_5__Desulfatiglans;D_6__uncultured bacterium;D_7__;D_8__;D_9__;D_10__;D_11__;D_12__;D_13__;D_14__	0.98807654
55badc154ba1997ea91db947c85d5f73	D_0__Bacteria;D_1__Actinobacteria;D_2__Actinobacteria;D_3__Micrococcales;D_4__Microbacteriaceae	0.999726443
326c2b02bb4ae1b0ecb124cb24f7f98b	D_0__Bacteria;D_1__Acetothermia;D_2__uncultured bacterium;D_3__;D_4__;D_5__;D_6__;D_7__;D_8__;D_9__;D_10__;D_11__;D_12__;D_13__;D_14__	0.924764141
6376ea6dab7d0fde3cd66f53b57e1484	D_0__Bacteria;D_1__Proteobacteria;D_2__Gammaproteobacteria;D_3__Pseudomonadales;D_4__Pseudomonadaceae;D_5__Pseudomonas	0.999999941
31f3c43b665e283729e1ead532485ace	D_0__Bacteria;D_1__Parcubacteria;D_2__uncultured Aquificales bacterium;D_3__;D_4__;D_5__;D_6__;D_7__;D_8__;D_9__;D_10__;D_11__;D_12__;D_13__;D_14__	1
be1142e7726215dbd5561d5a32f11d5e	D_0__Archaea;D_1__Altiarchaeales;D_2__uncultured archaeon;D_3__;D_4__;D_5__;D_6__;D_7__;D_8__;D_9__;D_10__;D_11__;D_12__;D_13__;D_14__	0.999687576
a865c46316a8cd7d7babc8d4d1526390	D_0__Archaea;D_1__Bathyarchaeota;D_2__uncultured sediment archaeon;D_3__;D_4__;D_5__;D_6__;D_7__;D_8__;D_9__;D_10__;D_11__;D_12__;D_13__;D_14__	0.79144672
17e2d0181d3ff53743be9926ded673ff	D_0__Bacteria;D_1__Proteobacteria;D_2__Alphaproteobacteria;D_3__Rickettsiales;D_4__Mitochondria	0.999999936
9383699f3808c5a1e27185adeb217735	D_0__Archaea;D_1__Euryarchaeota;D_2__Thermoplasmata;D_3__Thermoplasmatales;D_4__Marine Benthic Group D and DHVEG-1;D_5__uncultured archaeon;D_6__;D_7__;D_8__;D_9__;D_10__;D_11__;D_12__;D_13__;D_14__	0.969097322
81e308381d4e30b99fc17d2e1326659a	D_0__Archaea;D_1__Miscellaneous Euryarchaeotic Group(MEG);D_2__uncultured euryarchaeote;D_3__;D_4__;D_5__;D_6__;D_7__;D_8__;D_9__;D_10__;D_11__;D_12__;D_13__;D_14__	0.999995444
0b1edf9a85a0f18a73df9b23ee324a61	D_0__Bacteria;D_1__Chloroflexi;D_2__Thermoflexia;D_3__Thermoflexales;D_4__Thermoflexaceae;D_5__Thermoflexus;D_6__uncultured bacterium;D_7__;D_8__;D_9__;D_10__;D_11__;D_12__;D_13__;D_14__	0.964638396
1c962df3aa48a5a2b213b2bcb3e2a5cd	D_0__Bacteria;D_1__Firmicutes;D_2__Bacilli;D_3__Bacillales;D_4__Bacillaceae;D_5__Anoxybacillus;D_6__uncultured organism;D_7__;D_8__;D_9__;D_10__;D_11__;D_12__;D_13__;D_14__	0.849633563
912d50ad3d9bc47460a917fdbabb0e0b	D_0__Bacteria;D_1__Firmicutes;D_2__Clostridia;D_3__Clostridiales;D_4__Family XIII;D_5__Mogibacterium;D_6__uncultured bacterium;D_7__;D_8__;D_9__;D_10__;D_11__;D_12__;D_13__;D_14__	0.999670594
f7dac0135409b551d06d3f9834f969b3	D_0__Bacteria;D_1__Bacteroidetes;D_2__Sphingobacteriia;D_3__Sphingobacteriales;D_4__Lentimicrobiaceae;D_5__uncultured Cytophagales bacterium;D_6__;D_7__;D_8__;D_9__;D_10__;D_11__;D_12__;D_13__;D_14__	0.770988631
97928e434522eb824bd70493349bbd0a	D_0__Archaea;D_1__Woesearchaeota (DHVEG-6);D_2__uncultured bacterium;D_3__;D_4__;D_5__;D_6__;D_7__;D_8__;D_9__;D_10__;D_11__;D_12__;D_13__;D_14__	0.998044128
0f8c8a3049adcb90097281f971abab34	D_0__Archaea;D_1__Aigarchaeota;D_2__Aigarchaeota Incertae Sedis;D_3__Unknown Order;D_4__Unknown Family;D_5__Candidatus Caldiarchaeum;D_6__uncultured crenarchaeote;D_7__;D_8__;D_9__;D_10__;D_11__;D_12__;D_13__;D_14__	0.919073677
72157e01d951b144c7e9174c09766338	D_0__Bacteria;D_1__Bacteroidetes;D_2__Flavobacteriia;D_3__Flavobacteriales;D_4__Flavobacteriaceae	0.999999924
ddc4c4a6695ef8978483e0fd0f400bce	D_0__Bacteria;D_1__Bacteroidetes;D_2__Sphingobacteriia;D_3__Sphingobacteriales;D_4__Sphingobacteriaceae;D_5__Pedobacter	0.996438324
1f97a82a7e5e2defb3f9f311c5b27910	D_0__Bacteria;D_1__Proteobacteria;D_2__Alphaproteobacteria;D_3__Sphingomonadales;D_4__Erythrobacteraceae	0.999419884
1c2a223b7eb0e56bb24b354dd1f9cd49	D_0__Bacteria;D_1__Proteobacteria;D_2__Betaproteobacteria;D_3__Burkholderiales;D_4__Burkholderiaceae;D_5__Burkholderia-Paraburkholderia;D_6__uncultured Burkholderia sp.;D_7__;D_8__;D_9__;D_10__;D_11__;D_12__;D_13__;D_14__	0.804842846
a11f6576ed07dda68f4187d8839b584b	D_0__Bacteria;D_1__Bacteroidetes;D_2__Flavobacteriia;D_3__Flavobacteriales;D_4__Flavobacteriaceae;D_5__Flavobacterium	0.999996646
c9cd4230c8a75f44b3c3f27470bcd48d	D_0__Bacteria;D_1__Firmicutes;D_2__Clostridia;D_3__Clostridiales;D_4__Ruminococcaceae	0.99993599
f330e765325ac47997066c79007f76b7	D_0__Bacteria;D_1__Actinobacteria;D_2__Actinobacteria;D_3__Micrococcales;D_4__Dermabacteraceae;D_5__Brachybacterium;D_6__uncultured bacterium;D_7__;D_8__;D_9__;D_10__;D_11__;D_12__;D_13__;D_14__	0.986361206
2fcf9807c217205a5bc67f489b54be46	D_0__Bacteria;D_1__Proteobacteria;D_2__Alphaproteobacteria;D_3__Rhodospirillales;D_4__Rhodospirillales Incertae Sedis;D_5__Reyranella;D_6__uncultured bacterium;D_7__;D_8__;D_9__;D_10__;D_11__;D_12__;D_13__;D_14__	0.831958457
91254b83d86fa97ffb3a58498c4cb757	D_0__Archaea;D_1__Lokiarchaeota;D_2__uncultured archaeon;D_3__;D_4__;D_5__;D_6__;D_7__;D_8__;D_9__;D_10__;D_11__;D_12__;D_13__;D_14__	0.979667327
5114ecd68c0fde7ca8f8e8865f7ed4ab	D_0__Bacteria;D_1__Planctomycetes;D_2__Phycisphaerae;D_3__MSBL9;D_4__uncultured planctomycete;D_5__;D_6__;D_7__;D_8__;D_9__;D_10__;D_11__;D_12__;D_13__;D_14__	0.99929531
e6983346d9b62959133a20c13e9263f5	D_0__Archaea;D_1__Crenarchaeota;D_2__Thermoprotei;D_3__Thermoproteales;D_4__Thermoproteaceae;D_5__Pyrobaculum;D_6__uncultured archaeon;D_7__;D_8__;D_9__;D_10__;D_11__;D_12__;D_13__;D_14__	0.827007168
cfabc1d084705c38096261ba7212b235	D_0__Bacteria;D_1__Bacteroidetes;D_2__Bacteroidia;D_3__Bacteroidales;D_4__Prevotellaceae;D_5__Prevotella 7;D_6__uncultured bacterium;D_7__;D_8__;D_9__;D_10__;D_11__;D_12__;D_13__;D_14__	0.708941999
7a192aa1cc48bc335c7faae2c3ecb4ce	Unassigned	0.715441247
eda2622a495a12e8001cac18724ccbe8	D_0__Bacteria;D_1__Thermotogae;D_2__Thermotogae;D_3__EM3;D_4__uncultured Thermotogales bacterium;D_5__;D_6__;D_7__;D_8__;D_9__;D_10__;D_11__;D_12__;D_13__;D_14__	0.990999622
b5d677849f672959cece1b0d782e9c87	D_0__Bacteria;D_1__Acidobacteria;D_2__Subgroup 6;D_3__uncultured Acidobacteria bacterium;D_4__;D_5__;D_6__;D_7__;D_8__;D_9__;D_10__;D_11__;D_12__;D_13__;D_14__	0.732708616
66024d94716922d31dbbced3cb8b5b04	D_0__Bacteria	0.993847378
b393c895169ef6fd7c4161eca9fb2f94	D_0__Bacteria;D_1__Bacteroidetes;D_2__Sphingobacteriia;D_3__Sphingobacteriales	0.709466156
d0396e8ceb4ce94554825e8c104e1557	D_0__Bacteria;D_1__Cyanobacteria;D_2__Chloroplast;D_3__uncultured diatom;D_4__;D_5__;D_6__;D_7__;D_8__;D_9__;D_10__;D_11__;D_12__;D_13__;D_14__	0.793453753
f71536c624ec1ed909fa4da2571397ae	D_0__Bacteria;D_1__Parcubacteria	0.942461255
0393eaaf1cec35f4ec0a7a925e28b0b8	D_0__Bacteria;D_1__Fervidibacteria;D_2__uncultured bacterium;D_3__;D_4__;D_5__;D_6__;D_7__;D_8__;D_9__;D_10__;D_11__;D_12__;D_13__;D_14__	0.995845475
d0d03502d66457c329c4be99ee446a86	D_0__Bacteria;D_1__Planctomycetes	0.913087485
30b9cae554556da8293fd8b1921d7262	D_0__Bacteria;D_1__Chloroflexi;D_2__Thermoflexia;D_3__Thermoflexales;D_4__Thermoflexaceae;D_5__Thermoflexus;D_6__uncultured bacterium;D_7__;D_8__;D_9__;D_10__;D_11__;D_12__;D_13__;D_14__	0.981880295
223d8e1598f3943dc350f683e094afe6	D_0__Bacteria;D_1__Actinobacteria;D_2__Actinobacteria;D_3__Pseudonocardiales;D_4__Pseudonocardiaceae;D_5__Pseudonocardia;D_6__uncultured bacterium;D_7__;D_8__;D_9__;D_10__;D_11__;D_12__;D_13__;D_14__	0.970106864
47054188ccee0d5fec00e26ec062bcd6	D_0__Bacteria;D_1__Proteobacteria;D_2__Deltaproteobacteria;D_3__Desulfarculales;D_4__Desulfarculaceae;D_5__uncultured;D_6__uncultured bacterium;D_7__;D_8__;D_9__;D_10__;D_11__;D_12__;D_13__;D_14__	0.981902125
ae47a77b5081abb132c837d222af64e1	D_0__Bacteria;D_1__Proteobacteria;D_2__Betaproteobacteria;D_3__Burkholderiales;D_4__Burkholderiaceae;D_5__Ralstonia	0.871521283
f043bf7650e6693153d48d202aa66e92	D_0__Bacteria;D_1__BP4;D_2__uncultured bacterium;D_3__;D_4__;D_5__;D_6__;D_7__;D_8__;D_9__;D_10__;D_11__;D_12__;D_13__;D_14__	0.983964932
8a4f90c11bebae3c9e2ab62a9e12050c	D_0__Archaea;D_1__Euryarchaeota;D_2__Thermoplasmata;D_3__Thermoplasmatales;D_4__VC2.1 Arc6;D_5__uncultured sediment archaeon;D_6__;D_7__;D_8__;D_9__;D_10__;D_11__;D_12__;D_13__;D_14__	0.994102476
85d76d6ca2ebb7dd9ca7faa5560fbfb9	D_0__Archaea;D_1__Crenarchaeota;D_2__Thermoprotei;D_3__Thermoproteales;D_4__Thermoproteaceae;D_5__Pyrobaculum;D_6__uncultured archaeon;D_7__;D_8__;D_9__;D_10__;D_11__;D_12__;D_13__;D_14__	0.970342093
b5d7dae8e930e685a1b84208260cd824	D_0__Bacteria;D_1__Proteobacteria	0.775950273
9fef297bc82420d5b9abea86562b8d27	D_0__Bacteria;D_1__Actinobacteria;D_2__Actinobacteria;D_3__Propionibacteriales;D_4__Nocardioidaceae;D_5__Nocardioides;D_6__uncultured bacterium;D_7__;D_8__;D_9__;D_10__;D_11__;D_12__;D_13__;D_14__	0.947239381
04e720e6dfb2b5941331ac394883966b	D_0__Archaea;D_1__Woesearchaeota (DHVEG-6)	0.999814501
bda751081aacc99624b3418aee303442	D_0__Bacteria;D_1__Fervidibacteria;D_2__uncultured bacterium;D_3__;D_4__;D_5__;D_6__;D_7__;D_8__;D_9__;D_10__;D_11__;D_12__;D_13__;D_14__	0.994735766
8405248106aad3b659f8edbf5e6bd57b	D_0__Bacteria;D_1__Chloroflexi;D_2__Anaerolineae;D_3__Anaerolineales;D_4__Anaerolineaceae;D_5__uncultured	0.999861904
70f6cde8c482d9bb231a299a129b20f1	D_0__Bacteria;D_1__Chloroflexi;D_2__Anaerolineae;D_3__Anaerolineales;D_4__Anaerolineaceae;D_5__uncultured	0.999164232
dfadee6c1185d67749557148cd4b2f8d	D_0__Bacteria	0.984720649
7b5e8e36fdcc2dabdc04afe959dccae0	D_0__Bacteria;D_1__Bacteroidetes;D_2__Sphingobacteriia;D_3__Sphingobacteriales	0.99984264
abb3d31ed1c1f986ddb94d51af8e67ef	D_0__Bacteria;D_1__Proteobacteria;D_2__Betaproteobacteria;D_3__Burkholderiales;D_4__Oxalobacteraceae	0.999413408
ba005dcb2d62f546e10766cb0e83fd3e	D_0__Bacteria;D_1__Chloroflexi;D_2__Dehalococcoidia;D_3__vadinBA26;D_4__uncultured bacterium;D_5__;D_6__;D_7__;D_8__;D_9__;D_10__;D_11__;D_12__;D_13__;D_14__	0.74939954
60a9c086e139d59da0d7ef3c89b4e908	D_0__Bacteria;D_1__Proteobacteria;D_2__Deltaproteobacteria;D_3__Desulfuromonadales;D_4__Desulfuromonadaceae;D_5__Desulfuromusa;D_6__uncultured bacterium;D_7__;D_8__;D_9__;D_10__;D_11__;D_12__;D_13__;D_14__	0.966905806
2284a631cc79e72f21082a80fa74f742	D_0__Bacteria;D_1__Thermodesulfobacteria;D_2__Thermodesulfobacteria;D_3__Thermodesulfobacteriales;D_4__Thermodesulfobacteriaceae;D_5__Caldimicrobium	0.999999932
b2d6fafdea6f09ea2c159d1eaa6be93a	D_0__Bacteria	0.999127611
fb102d7d58015fcaa6be7998ac573acf	D_0__Bacteria;D_1__Thermodesulfobacteria;D_2__Thermodesulfobacteria;D_3__Thermodesulfobacteriales;D_4__Thermodesulfobacteriaceae;D_5__Caldimicrobium;D_6__uncultured bacterium;D_7__;D_8__;D_9__;D_10__;D_11__;D_12__;D_13__;D_14__	0.730891451
5eff29a41a00fdaa2880635f35b7584d	D_0__Bacteria;D_1__Chlorobi;D_2__Chlorobia;D_3__Chlorobiales;D_4__OPB56	0.998572918
af162f8976b211fa6ebe237476f96cf2	D_0__Bacteria;D_1__Planctomycetes;D_2__Phycisphaerae;D_3__MSBL9;D_4__uncultured bacterium;D_5__;D_6__;D_7__;D_8__;D_9__;D_10__;D_11__;D_12__;D_13__;D_14__	0.9726711
cd76690d5c28f82a03a79a245bb16a05	D_0__Bacteria;D_1__Parcubacteria;D_2__uncultured Aquificales bacterium;D_3__;D_4__;D_5__;D_6__;D_7__;D_8__;D_9__;D_10__;D_11__;D_12__;D_13__;D_14__	1
51d1676c9d607bef10c8db70899ffb82	D_0__Bacteria;D_1__Planctomycetes;D_2__Phycisphaerae;D_3__MSBL9	0.943493704
3020934c4c8d486dc5b80a68eb588dbf	D_0__Bacteria;D_1__Ignavibacteriae;D_2__Ignavibacteria;D_3__Ignavibacteriales;D_4__BSV26;D_5__bacterium JGI-1;D_6__;D_7__;D_8__;D_9__;D_10__;D_11__;D_12__;D_13__;D_14__	0.974628238
3a5cdcb04a2e27892e32cda64250dd26	D_0__Bacteria;D_1__Proteobacteria;D_2__Alphaproteobacteria;D_3__Rhodobacterales;D_4__Rhodobacteraceae;D_5__Rhodobacter;D_6__uncultured bacterium;D_7__;D_8__;D_9__;D_10__;D_11__;D_12__;D_13__;D_14__	0.765008944
3b35c38090043a6e0a8cfc137f3995f9	D_0__Bacteria;D_1__Planctomycetes;D_2__Phycisphaerae;D_3__MSBL9	0.999999256
e3e7eb7e41dd0e82763088988140aa00	D_0__Bacteria;D_1__Actinobacteria;D_2__Thermoleophilia;D_3__Solirubrobacterales;D_4__Patulibacteraceae;D_5__Patulibacter;D_6__uncultured bacterium;D_7__;D_8__;D_9__;D_10__;D_11__;D_12__;D_13__;D_14__	0.999999899
4060cb0158a52326d599c0d9250bd72b	D_0__Archaea;D_1__Woesearchaeota (DHVEG-6)	0.848365235
94194f604e230804661e1af3e8e6c8c4	D_0__Bacteria;D_1__Proteobacteria;D_2__Gammaproteobacteria;D_3__Chromatiales;D_4__Chromatiaceae;D_5__Thiohalocapsa;D_6__uncultured organism;D_7__;D_8__;D_9__;D_10__;D_11__;D_12__;D_13__;D_14__	0.985742095
37309cdafedc66965a2abde22c72ae28	D_0__Archaea;D_1__Aigarchaeota;D_2__Aigarchaeota Incertae Sedis;D_3__Unknown Order;D_4__Unknown Family;D_5__Candidatus Caldiarchaeum;D_6__uncultured crenarchaeote;D_7__;D_8__;D_9__;D_10__;D_11__;D_12__;D_13__;D_14__	0.898689711
57a22462080543c9220011be3eb145dc	D_0__Archaea;D_1__Aigarchaeota;D_2__Aigarchaeota Incertae Sedis;D_3__Unknown Order;D_4__Unknown Family;D_5__Candidatus Caldiarchaeum;D_6__uncultured crenarchaeote;D_7__;D_8__;D_9__;D_10__;D_11__;D_12__;D_13__;D_14__	0.799881956
5a7b179b1b45f0fe2282f260bf073f60	D_0__Bacteria;D_1__Actinobacteria;D_2__Actinobacteria;D_3__Propionibacteriales;D_4__Propionibacteriaceae;D_5__Propionibacterium;D_6__uncultured bacterium;D_7__;D_8__;D_9__;D_10__;D_11__;D_12__;D_13__;D_14__	0.700707992
6cd4db0bcd84036e4bd13cd69d81107e	D_0__Bacteria;D_1__Bacteroidetes	1
091281634a9f81c617b57dae42dd82d8	D_0__Bacteria;D_1__Atribacteria;D_2__uncultured bacterium;D_3__;D_4__;D_5__;D_6__;D_7__;D_8__;D_9__;D_10__;D_11__;D_12__;D_13__;D_14__	0.998476505
d9a54b7941281b06d1612c5964f69ecf	D_0__Bacteria;D_1__Firmicutes;D_2__Bacilli;D_3__Bacillales;D_4__Bacillaceae;D_5__Bacillus;D_6__Bacillus thermoamylovorans;D_7__;D_8__;D_9__;D_10__;D_11__;D_12__;D_13__;D_14__	0.880237127
a173eefe93a2967cccdae2854858575b	D_0__Bacteria;D_1__Chloroflexi;D_2__Dehalococcoidia	0.999996784
6f5370a0ce97923d31cdb3fd2edee7f6	D_0__Bacteria;D_1__Actinobacteria;D_2__Actinobacteria;D_3__Corynebacteriales;D_4__Nocardiaceae;D_5__Rhodococcus	0.999997806
7ad89963fa0d3b178c7ae683f161776f	D_0__Bacteria;D_1__Parcubacteria;D_2__Candidatus Yanofskybacteria;D_3__uncultured bacterium;D_4__;D_5__;D_6__;D_7__;D_8__;D_9__;D_10__;D_11__;D_12__;D_13__;D_14__	0.995197894
a1da74e82fb3262597a2078a84f1c8ec	D_0__Bacteria;D_1__Proteobacteria;D_2__Alphaproteobacteria;D_3__Rhodospirillales;D_4__Rhodospirillales Incertae Sedis;D_5__Candidatus Alysiosphaera;D_6__uncultured bacterium;D_7__;D_8__;D_9__;D_10__;D_11__;D_12__;D_13__;D_14__	0.999519055
1d21962cbeb9e674c64b82ade7222ce0	D_0__Archaea;D_1__Woesearchaeota (DHVEG-6)	0.878171472
4e6121ee9cfb91207c735110ba73748a	D_0__Bacteria;D_1__Atribacteria;D_2__uncultured bacterium;D_3__;D_4__;D_5__;D_6__;D_7__;D_8__;D_9__;D_10__;D_11__;D_12__;D_13__;D_14__	0.999667762
5648dccee530d68ceb3e4d7d22cf8756	D_0__Bacteria;D_1__Proteobacteria;D_2__Gammaproteobacteria;D_3__Pseudomonadales;D_4__Pseudomonadaceae;D_5__Pseudomonas;D_6__Pseudomonas fluorescens;D_7__;D_8__;D_9__;D_10__;D_11__;D_12__;D_13__;D_14__	0.7440109
137092874ec2439f4134826bbff5848a	D_0__Bacteria;D_1__Fervidibacteria;D_2__uncultured bacterium;D_3__;D_4__;D_5__;D_6__;D_7__;D_8__;D_9__;D_10__;D_11__;D_12__;D_13__;D_14__	0.98860927
65a2cd72de8d6795960e62923b0bee33	D_0__Bacteria;D_1__Proteobacteria;D_2__Alphaproteobacteria;D_3__Rickettsiales;D_4__Holosporaceae;D_5__uncultured;D_6__uncultured bacterium;D_7__;D_8__;D_9__;D_10__;D_11__;D_12__;D_13__;D_14__	0.999999964
2134241c864d06e214bb2308107389c5	D_0__Bacteria;D_1__BP4;D_2__uncultured bacterium;D_3__;D_4__;D_5__;D_6__;D_7__;D_8__;D_9__;D_10__;D_11__;D_12__;D_13__;D_14__	0.988183205
b40fb7908173ee6634e537189d7d9f03	D_0__Bacteria;D_1__Proteobacteria;D_2__Gammaproteobacteria;D_3__Vibrionales;D_4__Vibrionaceae	0.999999995
60669a099853bdf69ba898f49d814738	D_0__Bacteria;D_1__Actinobacteria;D_2__Actinobacteria;D_3__Propionibacteriales;D_4__Nocardioidaceae;D_5__Nocardioides;D_6__uncultured bacterium;D_7__;D_8__;D_9__;D_10__;D_11__;D_12__;D_13__;D_14__	0.812270388
b0287211ff1114a206d7f3a6fddd3006	D_0__Archaea;D_1__Euryarchaeota;D_2__Thermoplasmata;D_3__Thermoplasmatales;D_4__Marine Benthic Group D and DHVEG-1;D_5__uncultured archaeon;D_6__;D_7__;D_8__;D_9__;D_10__;D_11__;D_12__;D_13__;D_14__	0.87803768
ec7381baf24b48440d5d1e69b8c0372f	D_0__Bacteria;D_1__AC1;D_2__uncultured organism;D_3__;D_4__;D_5__;D_6__;D_7__;D_8__;D_9__;D_10__;D_11__;D_12__;D_13__;D_14__	0.985121325
a784995a24b01a6028be3327b861ca6c	D_0__Bacteria;D_1__Chloroflexi;D_2__Dehalococcoidia;D_3__GIF9	0.999999868
2f155bb8c911d268a33c9b9f69a25fb4	D_0__Bacteria;D_1__Proteobacteria;D_2__Alphaproteobacteria;D_3__Rhizobiales;D_4__Methylocystaceae;D_5__uncultured;D_6__uncultured bacterium;D_7__;D_8__;D_9__;D_10__;D_11__;D_12__;D_13__;D_14__	0.846549307
a6cfcee8339bf4e5d812b14163d6fe2c	D_0__Archaea;D_1__Candidate division YNPFFA;D_2__uncultured crenarchaeote;D_3__;D_4__;D_5__;D_6__;D_7__;D_8__;D_9__;D_10__;D_11__;D_12__;D_13__;D_14__	0.93178427
8b1b2134b448be4959eb2bd96fdd7b56	D_0__Bacteria;D_1__Bacteroidetes;D_2__Bacteroidia;D_3__Bacteroidales;D_4__LKC2.127-25;D_5__uncultured bacterium;D_6__;D_7__;D_8__;D_9__;D_10__;D_11__;D_12__;D_13__;D_14__	0.99640142
6f0a6216e7835ed52b6c51246444389e	D_0__Bacteria;D_1__Proteobacteria;D_2__Deltaproteobacteria;D_3__Desulfobacterales;D_4__Desulfobulbaceae	0.999999953
e6dac30e16bca94a892ff800fe2eba40	D_0__Bacteria;D_1__Actinobacteria;D_2__Actinobacteria;D_3__Micrococcales;D_4__Intrasporangiaceae;D_5__Tetrasphaera;D_6__uncultured bacterium;D_7__;D_8__;D_9__;D_10__;D_11__;D_12__;D_13__;D_14__	0.720531428
191dbb531895742034d8ebfc43984939	Unassigned	0.767263101
38daf3a4587d081ff059f987fbb7d45c	D_0__Bacteria;D_1__Bacteroidetes;D_2__Bacteroidetes BD2-2;D_3__uncultured bacterium;D_4__;D_5__;D_6__;D_7__;D_8__;D_9__;D_10__;D_11__;D_12__;D_13__;D_14__	0.871553197
3d791b7a1fade43fa51a0b3f5ba4a583	D_0__Archaea;D_1__Woesearchaeota (DHVEG-6)	0.743908398
894440d5845c3a3bc4b75ab31aeac9d4	D_0__Bacteria;D_1__Aquificae;D_2__Aquificae;D_3__Aquificales;D_4__Aquificaceae;D_5__Thermocrinis;D_6__uncultured Thermocrinis sp.;D_7__;D_8__;D_9__;D_10__;D_11__;D_12__;D_13__;D_14__	0.926638112
0417bc0583a815cfdce26016d3dbedb6	D_0__Bacteria;D_1__Actinobacteria;D_2__Thermoleophilia;D_3__Solirubrobacterales;D_4__Elev-16S-1332;D_5__uncultured bacterium;D_6__;D_7__;D_8__;D_9__;D_10__;D_11__;D_12__;D_13__;D_14__	0.998467506
0a21726cd4952a96635576553da67787	D_0__Bacteria;D_1__Bacteroidetes;D_2__Bacteroidia;D_3__Bacteroidales;D_4__Prevotellaceae;D_5__Alloprevotella;D_6__uncultured bacterium;D_7__;D_8__;D_9__;D_10__;D_11__;D_12__;D_13__;D_14__	0.981273768
2d9a9d6012e671d8135cb2df734d9edd	D_0__Bacteria;D_1__Gemmatimonadetes;D_2__Gemmatimonadetes;D_3__Gemmatimonadales;D_4__Gemmatimonadaceae;D_5__Gemmatimonas;D_6__uncultured bacterium;D_7__;D_8__;D_9__;D_10__;D_11__;D_12__;D_13__;D_14__	0.811782751
30a7f37c6f1cc135bb12d069fe1830f7	D_0__Bacteria;D_1__Deinococcus-Thermus;D_2__Deinococci;D_3__Thermales;D_4__Thermaceae;D_5__Thermus;D_6__uncultured Thermus sp.;D_7__;D_8__;D_9__;D_10__;D_11__;D_12__;D_13__;D_14__	0.879061222
0f4f17395ff7980d33b74279c69465cd	D_0__Archaea;D_1__Miscellaneous Euryarchaeotic Group(MEG);D_2__uncultured Thermoproteales archaeon;D_3__;D_4__;D_5__;D_6__;D_7__;D_8__;D_9__;D_10__;D_11__;D_12__;D_13__;D_14__	0.999991553
5dd1e2a5c91b45fa10fd8afb7f2e8c35	D_0__Bacteria;D_1__Actinobacteria;D_2__Actinobacteria;D_3__Propionibacteriales;D_4__Nocardioidaceae;D_5__Nocardioides;D_6__uncultured bacterium;D_7__;D_8__;D_9__;D_10__;D_11__;D_12__;D_13__;D_14__	0.965712276
a36e577941eef1be9f386fc188bd4981	D_0__Bacteria;D_1__Proteobacteria;D_2__Gammaproteobacteria;D_3__Oceanospirillales;D_4__Oceanospirillaceae;D_5__Marinobacterium;D_6__uncultured bacterium;D_7__;D_8__;D_9__;D_10__;D_11__;D_12__;D_13__;D_14__	0.999850231
27a0e9d8909bc0484e9506592a641169	D_0__Bacteria;D_1__Chloroflexi;D_2__Anaerolineae;D_3__Anaerolineales;D_4__Anaerolineaceae;D_5__uncultured	0.994077274
7e8d4aa8fe2e2253d3aba3e515ca2c51	D_0__Bacteria;D_1__Proteobacteria;D_2__Alphaproteobacteria;D_3__Rhizobiales;D_4__Rhizobiaceae;D_5__Rhizobium	0.999540096
cbbd189e7bd15013e37bf62e58d31f2c	D_0__Archaea;D_1__Aenigmarchaeota;D_2__Deep Sea Euryarchaeotic Group(DSEG);D_3__uncultured archaeon;D_4__;D_5__;D_6__;D_7__;D_8__;D_9__;D_10__;D_11__;D_12__;D_13__;D_14__	0.770230236
0c08bb90c7c98ba8b8615ec1de6580c6	D_0__Bacteria;D_1__Planctomycetes;D_2__Phycisphaerae;D_3__MSBL9;D_4__uncultured bacterium;D_5__;D_6__;D_7__;D_8__;D_9__;D_10__;D_11__;D_12__;D_13__;D_14__	0.997344295
949973cd76f95b003919fb176d663279	D_0__Bacteria;D_1__Planctomycetes;D_2__Phycisphaerae;D_3__MSBL9;D_4__uncultured bacterium;D_5__;D_6__;D_7__;D_8__;D_9__;D_10__;D_11__;D_12__;D_13__;D_14__	0.995206344
c769e35fb2aa73d09056c99f6c100174	D_0__Bacteria;D_1__Bacteroidetes;D_2__Bacteroidetes Incertae Sedis;D_3__Order II;D_4__Rhodothermaceae;D_5__Rhodothermus;D_6__uncultured bacterium;D_7__;D_8__;D_9__;D_10__;D_11__;D_12__;D_13__;D_14__	0.921817611
581a55014641e1cd55cdc272c0365a28	D_0__Bacteria;D_1__Firmicutes;D_2__Bacilli;D_3__Lactobacillales;D_4__Lactobacillaceae;D_5__Lactobacillus;D_6__Lactobacillus fermentum;D_7__;D_8__;D_9__;D_10__;D_11__;D_12__;D_13__;D_14__	0.984303719
fd621cc5f93932e6f56abc40eb525392	D_0__Bacteria;D_1__Fervidibacteria;D_2__uncultured bacterium;D_3__;D_4__;D_5__;D_6__;D_7__;D_8__;D_9__;D_10__;D_11__;D_12__;D_13__;D_14__	0.996955754
931ccc3ef22f0a8c33a4cd074f907cc2	D_0__Bacteria;D_1__Actinobacteria;D_2__Actinobacteria;D_3__Micrococcales;D_4__Intrasporangiaceae	0.999696947
3b41d32b2a28ee84247463c89fa7253c	D_0__Archaea;D_1__Aigarchaeota;D_2__Aigarchaeota Incertae Sedis;D_3__Unknown Order;D_4__Unknown Family;D_5__Candidatus Caldiarchaeum;D_6__uncultured crenarchaeote;D_7__;D_8__;D_9__;D_10__;D_11__;D_12__;D_13__;D_14__	0.999990685
4ae520b06cba0e27425acc2c36fc0156	D_0__Bacteria;D_1__Chloroflexi;D_2__Dehalococcoidia	0.99999734
eac87f130a14f63ed43e8cf6e44225f1	D_0__Bacteria;D_1__Acidobacteria;D_2__Blastocatellia;D_3__Blastocatellales;D_4__Blastocatellaceae (Subgroup 4);D_5__11-24;D_6__uncultured Acidobacteriaceae bacterium;D_7__;D_8__;D_9__;D_10__;D_11__;D_12__;D_13__;D_14__	0.998808134
392f38e98e455fa680f42f2710af9a37	D_0__Bacteria;D_1__Proteobacteria;D_2__Gammaproteobacteria;D_3__Oceanospirillales;D_4__Oceanospirillaceae;D_5__Marinobacterium;D_6__uncultured bacterium;D_7__;D_8__;D_9__;D_10__;D_11__;D_12__;D_13__;D_14__	0.999420841
6ae88a4b80b7348bf8e2a3c02ee7f925	D_0__Bacteria;D_1__Fervidibacteria;D_2__uncultured bacterium;D_3__;D_4__;D_5__;D_6__;D_7__;D_8__;D_9__;D_10__;D_11__;D_12__;D_13__;D_14__	0.995549497
6f3554ebdbe2d36a52b903feade06187	D_0__Bacteria	0.999888837
e9873490235b669721488a1dc5a1863c	D_0__Archaea;D_1__Aigarchaeota;D_2__Aigarchaeota Incertae Sedis;D_3__Unknown Order;D_4__Unknown Family;D_5__Candidatus Caldiarchaeum;D_6__uncultured crenarchaeote;D_7__;D_8__;D_9__;D_10__;D_11__;D_12__;D_13__;D_14__	0.953806245
aa9b3a1418d146c262ec63305292065a	D_0__Bacteria;D_1__Actinobacteria;D_2__Actinobacteria;D_3__Corynebacteriales;D_4__Corynebacteriaceae;D_5__Corynebacterium 1;D_6__uncultured bacterium;D_7__;D_8__;D_9__;D_10__;D_11__;D_12__;D_13__;D_14__	0.941596821
e2bd3a9338e344ff658675239fdea3ff	D_0__Bacteria;D_1__Actinobacteria;D_2__Actinobacteria;D_3__Corynebacteriales;D_4__Corynebacteriaceae;D_5__Corynebacterium 1;D_6__uncultured bacterium;D_7__;D_8__;D_9__;D_10__;D_11__;D_12__;D_13__;D_14__	0.854510154
aafb6ca6537c21f170ece1de474769ab	D_0__Bacteria;D_1__Firmicutes;D_2__Bacilli;D_3__Bacillales;D_4__Staphylococcaceae;D_5__Staphylococcus	0.999999561
072b90192a9d81d3acb459fbb801b807	D_0__Bacteria;D_1__Parcubacteria;D_2__uncultured Aquificales bacterium;D_3__;D_4__;D_5__;D_6__;D_7__;D_8__;D_9__;D_10__;D_11__;D_12__;D_13__;D_14__	0.999999994
f55ad6d39c9bdce75afeee6b9b9e17a6	D_0__Bacteria;D_1__Thermotogae;D_2__Thermotogae;D_3__EM3;D_4__uncultured Thermotogales bacterium;D_5__;D_6__;D_7__;D_8__;D_9__;D_10__;D_11__;D_12__;D_13__;D_14__	0.994032903
aa1087482a5bd53ec4580a739d282d60	D_0__Bacteria;D_1__Proteobacteria;D_2__Gammaproteobacteria;D_3__Alteromonadales;D_4__Shewanellaceae;D_5__Shewanella	0.999999665
ca0c9955bc759b60fc954509ede27ff2	D_0__Bacteria;D_1__Firmicutes;D_2__Bacilli;D_3__Bacillales;D_4__Paenibacillaceae	0.99981125
8a9f4e289453098a4175c07c6860aa14	D_0__Bacteria;D_1__Bacteroidetes;D_2__Flavobacteriia;D_3__Flavobacteriales;D_4__Flavobacteriaceae;D_5__Flavobacterium	0.99999924
5d41cccf2b44125906717124586a2d82	D_0__Bacteria;D_1__Proteobacteria;D_2__Alphaproteobacteria;D_3__Rhodobacterales;D_4__Rhodobacteraceae	0.999922416
2ca5dd965a3752e75e13f9e60bf0be9e	D_0__Bacteria;D_1__Chlorobi;D_2__Chlorobia;D_3__Chlorobiales;D_4__OPB56;D_5__uncultured bacterium;D_6__;D_7__;D_8__;D_9__;D_10__;D_11__;D_12__;D_13__;D_14__	0.716133124
e82ef2fd39bdb884601c95ea9fe732ee	D_0__Bacteria;D_1__BP4;D_2__uncultured bacterium;D_3__;D_4__;D_5__;D_6__;D_7__;D_8__;D_9__;D_10__;D_11__;D_12__;D_13__;D_14__	0.995872437
4c70423b2b55d2a3a2febf81149e3210	D_0__Bacteria;D_1__Fervidibacteria;D_2__uncultured bacterium;D_3__;D_4__;D_5__;D_6__;D_7__;D_8__;D_9__;D_10__;D_11__;D_12__;D_13__;D_14__	0.996710881
c8a270a3387d605195e3e89976fa7824	D_0__Bacteria;D_1__Proteobacteria;D_2__Deltaproteobacteria;D_3__Sva0485;D_4__uncultured organism;D_5__;D_6__;D_7__;D_8__;D_9__;D_10__;D_11__;D_12__;D_13__;D_14__	0.960668195
05c7e5eeaeffb46a0c89a99a376d70d6	D_0__Bacteria;D_1__Proteobacteria;D_2__Deltaproteobacteria;D_3__Desulfarculales;D_4__Desulfarculaceae;D_5__Desulfatiglans;D_6__uncultured bacterium;D_7__;D_8__;D_9__;D_10__;D_11__;D_12__;D_13__;D_14__	0.999667289
8fee50fc7813e9f6b14619de17473a2a	D_0__Bacteria;D_1__Cloacimonetes;D_2__MSBL8;D_3__uncultured bacterium;D_4__;D_5__;D_6__;D_7__;D_8__;D_9__;D_10__;D_11__;D_12__;D_13__;D_14__	0.999999993
c648390be61e3fb749b2dda1701ecfec	D_0__Archaea;D_1__Bathyarchaeota	0.999999866
cddb1a0d48f7230d2e5b7beefe5fd726	D_0__Bacteria;D_1__Actinobacteria;D_2__Acidimicrobiia;D_3__Acidimicrobiales;D_4__Acidimicrobiaceae;D_5__uncultured;D_6__uncultured bacterium;D_7__;D_8__;D_9__;D_10__;D_11__;D_12__;D_13__;D_14__	0.98043264
fa81457e4b6405d6c59b5f8976153ec6	D_0__Bacteria;D_1__Firmicutes;D_2__Negativicutes;D_3__Selenomonadales;D_4__Acidaminococcaceae;D_5__uncultured;D_6__uncultured low G+C Gram-positive bacterium;D_7__;D_8__;D_9__;D_10__;D_11__;D_12__;D_13__;D_14__	0.998829509
c7de2a53bd507c8c2a2068d39ba6cfe1	D_0__Bacteria;D_1__Parcubacteria	0.995086546
a7d6378b393e8b2e4e40dd180ad1ab8f	D_0__Bacteria;D_1__Aquificae;D_2__Aquificae;D_3__Aquificales;D_4__Aquificaceae;D_5__Thermocrinis;D_6__uncultured Thermocrinis sp.;D_7__;D_8__;D_9__;D_10__;D_11__;D_12__;D_13__;D_14__	0.884241323
8eb7e1866a4f324decbd3721c7d7c842	D_0__Archaea;D_1__Woesearchaeota (DHVEG-6)	0.81499106
7443cab09cc13605f28a17a29cc230cb	D_0__Bacteria;D_1__Parcubacteria;D_2__uncultured Aquificales bacterium;D_3__;D_4__;D_5__;D_6__;D_7__;D_8__;D_9__;D_10__;D_11__;D_12__;D_13__;D_14__	0.999999999
a684703eae4b61c3060f9125b1b78671	D_0__Bacteria;D_1__Thermotogae;D_2__Thermotogae;D_3__EM3;D_4__uncultured Thermotogales bacterium;D_5__;D_6__;D_7__;D_8__;D_9__;D_10__;D_11__;D_12__;D_13__;D_14__	0.997799115
452cb84bcc8a8ccfed3b13ca875da7e6	D_0__Bacteria;D_1__Verrucomicrobia;D_2__WCHB1-41;D_3__uncultured organism;D_4__;D_5__;D_6__;D_7__;D_8__;D_9__;D_10__;D_11__;D_12__;D_13__;D_14__	0.994228239
b428f0112b493880509b1bd9af51078f	D_0__Bacteria;D_1__Latescibacteria;D_2__uncultured bacterium;D_3__;D_4__;D_5__;D_6__;D_7__;D_8__;D_9__;D_10__;D_11__;D_12__;D_13__;D_14__	0.920978335
693a16eff7ffd41040fd273c3e8a0054	D_0__Bacteria;D_1__Gemmatimonadetes;D_2__Gemmatimonadetes;D_3__Gemmatimonadales;D_4__Gemmatimonadaceae;D_5__Gemmatirosa;D_6__uncultured bacterium;D_7__;D_8__;D_9__;D_10__;D_11__;D_12__;D_13__;D_14__	0.988305417
7bc18898baa30af1cc7b03ab81ed19d0	D_0__Bacteria;D_1__Chloroflexi;D_2__Anaerolineae;D_3__Anaerolineales;D_4__Anaerolineaceae;D_5__uncultured;D_6__uncultured Chloroflexi bacterium;D_7__;D_8__;D_9__;D_10__;D_11__;D_12__;D_13__;D_14__	0.842741072
e20706ca7178b2dace1cfd50c6696693	D_0__Archaea;D_1__uncultured archaeon;D_2__;D_3__;D_4__;D_5__;D_6__;D_7__;D_8__;D_9__;D_10__;D_11__;D_12__;D_13__;D_14__	0.882062412
0ebbe1b457773f9a161578e72cba7905	D_0__Bacteria;D_1__Proteobacteria;D_2__Gammaproteobacteria;D_3__Gammaproteobacteria Incertae Sedis;D_4__Unknown Family;D_5__uncultured;D_6__uncultured gamma proteobacterium;D_7__;D_8__;D_9__;D_10__;D_11__;D_12__;D_13__;D_14__	0.816312434
5978d8fad8c617dc587437be25e5bd0a	D_0__Archaea;D_1__Candidate division YNPFFA;D_2__uncultured crenarchaeote;D_3__;D_4__;D_5__;D_6__;D_7__;D_8__;D_9__;D_10__;D_11__;D_12__;D_13__;D_14__	0.921876529
1b78637dcd4ce201617c0083cdc7d108	D_0__Bacteria;D_1__Proteobacteria;D_2__Alphaproteobacteria;D_3__Rhizobiales;D_4__Hyphomicrobiaceae	0.999999035
943e0c7db41cf80dd95297d6eef383cf	D_0__Bacteria;D_1__RBG-1 (Zixibacteria);D_2__uncultured bacterium;D_3__;D_4__;D_5__;D_6__;D_7__;D_8__;D_9__;D_10__;D_11__;D_12__;D_13__;D_14__	0.757618905
a250fcdeeb87098f3ea00443fb9ccca2	D_0__Bacteria;D_1__Proteobacteria;D_2__Gammaproteobacteria;D_3__Xanthomonadales;D_4__Xanthomonadaceae;D_5__Lysobacter;D_6__uncultured bacterium;D_7__;D_8__;D_9__;D_10__;D_11__;D_12__;D_13__;D_14__	0.917868331
93f4a4efe0029d8b6496df022f39244d	D_0__Bacteria;D_1__Chloroflexi;D_2__Anaerolineae;D_3__Anaerolineales;D_4__Anaerolineaceae;D_5__uncultured;D_6__uncultured bacterium;D_7__;D_8__;D_9__;D_10__;D_11__;D_12__;D_13__;D_14__	0.910195901
c09d24ba688b4bb0daa7194667b3b51d	D_0__Archaea;D_1__Aenigmarchaeota;D_2__Deep Sea Euryarchaeotic Group(DSEG);D_3__uncultured archaeon;D_4__;D_5__;D_6__;D_7__;D_8__;D_9__;D_10__;D_11__;D_12__;D_13__;D_14__	0.999469495
b5769fc2c946d4318ec05ac86eebc5a0	D_0__Bacteria;D_1__Proteobacteria;D_2__Deltaproteobacteria;D_3__Desulfarculales;D_4__Desulfarculaceae;D_5__Desulfatiglans;D_6__uncultured bacterium;D_7__;D_8__;D_9__;D_10__;D_11__;D_12__;D_13__;D_14__	0.999821279
df00f6a1b86d492613d0f3a3af4cf914	D_0__Bacteria;D_1__Chloroflexi;D_2__Dehalococcoidia;D_3__GIF3;D_4__uncultured bacterium;D_5__;D_6__;D_7__;D_8__;D_9__;D_10__;D_11__;D_12__;D_13__;D_14__	0.987812888
e7eff4815e7ef901493f7f94c14b0bca	D_0__Bacteria;D_1__Planctomycetes	0.806374758
d9939478f07d058fb28a7d675d3ab5ba	D_0__Bacteria	0.974676306
68f6c2e8e28bf6f1d4ee9f561ba9b68f	D_0__Bacteria;D_1__Parcubacteria	0.981499443
97e2024a1ea383a6b8532f2e99a60abb	D_0__Bacteria;D_1__Deinococcus-Thermus;D_2__Deinococci;D_3__Thermales;D_4__Thermaceae;D_5__Thermus;D_6__uncultured Thermus sp.;D_7__;D_8__;D_9__;D_10__;D_11__;D_12__;D_13__;D_14__	0.834653378
6ef9e62b756ac0034d0fcbe0da6f0bbb	D_0__Bacteria;D_1__Proteobacteria;D_2__Deltaproteobacteria;D_3__Desulfarculales;D_4__Desulfarculaceae;D_5__Desulfatiglans;D_6__uncultured bacterium;D_7__;D_8__;D_9__;D_10__;D_11__;D_12__;D_13__;D_14__	0.999670129
22d383591177c66454ea1ce27f10f36b	D_0__Bacteria;D_1__Firmicutes;D_2__Clostridia;D_3__Thermoanaerobacterales;D_4__Thermoanaerobacteraceae;D_5__Ammonifex;D_6__uncultured bacterium;D_7__;D_8__;D_9__;D_10__;D_11__;D_12__;D_13__;D_14__	0.864607474
38b5bae497963cff3f9f40a3f6932210	D_0__Bacteria;D_1__Firmicutes;D_2__Clostridia	0.992424943
c8256ddd6546f7d9d253160b6f15e901	D_0__Archaea;D_1__Woesearchaeota (DHVEG-6);D_2__uncultured euryarchaeote;D_3__;D_4__;D_5__;D_6__;D_7__;D_8__;D_9__;D_10__;D_11__;D_12__;D_13__;D_14__	0.750505346
09302b4fa3b378798936bf5326df441d	D_0__Bacteria;D_1__Chloroflexi;D_2__Dehalococcoidia	0.999999638
fe117905ac29ab65c3447a6da3859f45	D_0__Archaea;D_1__Woesearchaeota (DHVEG-6);D_2__unidentified archaeon;D_3__;D_4__;D_5__;D_6__;D_7__;D_8__;D_9__;D_10__;D_11__;D_12__;D_13__;D_14__	0.787230962
dab1160ee7a4ecf9945086ff09f99528	D_0__Bacteria;D_1__Proteobacteria;D_2__Betaproteobacteria;D_3__Burkholderiales;D_4__Comamonadaceae	0.999996419
05132b1dde6536848b2b69d54c367c2a	D_0__Bacteria;D_1__Proteobacteria;D_2__Gammaproteobacteria;D_3__Xanthomonadales;D_4__Xanthomonadaceae;D_5__Thermomonas;D_6__uncultured bacterium;D_7__;D_8__;D_9__;D_10__;D_11__;D_12__;D_13__;D_14__	0.949872615
e7cfd084265c4df4856ca07b1c9b24ee	D_0__Bacteria;D_1__Firmicutes;D_2__Bacilli;D_3__Lactobacillales;D_4__Streptococcaceae;D_5__Streptococcus;D_6__Streptococcus mutans;D_7__;D_8__;D_9__;D_10__;D_11__;D_12__;D_13__;D_14__	0.999997398
d3f27ef223384dbbc3e4aa1c2325c9e0	D_0__Bacteria;D_1__GAL15;D_2__uncultured bacterium;D_3__;D_4__;D_5__;D_6__;D_7__;D_8__;D_9__;D_10__;D_11__;D_12__;D_13__;D_14__	0.999999989
f2ec6f8a953f297aff402efc8163c672	D_0__Bacteria;D_1__Acetothermia;D_2__uncultured bacterium;D_3__;D_4__;D_5__;D_6__;D_7__;D_8__;D_9__;D_10__;D_11__;D_12__;D_13__;D_14__	0.877454321
28d0a48b542aaf7a36f641a56dacf60f	D_0__Bacteria;D_1__Firmicutes;D_2__Clostridia;D_3__Thermoanaerobacterales;D_4__Thermoanaerobacteraceae;D_5__Ammonifex;D_6__uncultured bacterium;D_7__;D_8__;D_9__;D_10__;D_11__;D_12__;D_13__;D_14__	0.931706907
558caebbf56e7d2a7b66748f96947e63	D_0__Bacteria;D_1__Aquificae;D_2__Aquificae;D_3__Aquificales;D_4__Aquificaceae;D_5__Thermocrinis;D_6__uncultured Thermocrinis sp.;D_7__;D_8__;D_9__;D_10__;D_11__;D_12__;D_13__;D_14__	0.905211424
2a66f2ccc71287a992b1219415548d56	D_0__Bacteria;D_1__Chlorobi;D_2__Chlorobia;D_3__Chlorobiales;D_4__OPB56	0.996841241
fc1fd12864ffc36a2fd6b2f4964419d2	D_0__Archaea;D_1__Aigarchaeota;D_2__Aigarchaeota Incertae Sedis;D_3__Unknown Order;D_4__Unknown Family;D_5__Candidatus Caldiarchaeum;D_6__uncultured crenarchaeote;D_7__;D_8__;D_9__;D_10__;D_11__;D_12__;D_13__;D_14__	0.999967406
dbb4234b47d409b9b104e22a63e065fd	D_0__Bacteria;D_1__Firmicutes;D_2__Bacilli;D_3__Lactobacillales;D_4__Lactobacillaceae;D_5__Lactobacillus	0.999993999
d060b0ce76bb4fffa03bcfb8077ee927	D_0__Bacteria;D_1__Armatimonadetes;D_2__Chthonomonadetes;D_3__Chthonomonadales	0.995185957
d22a826d8f0320f1af2454b402f95d54	D_0__Bacteria;D_1__Firmicutes;D_2__Bacilli;D_3__Lactobacillales;D_4__Carnobacteriaceae;D_5__Alloiococcus;D_6__uncultured bacterium;D_7__;D_8__;D_9__;D_10__;D_11__;D_12__;D_13__;D_14__	0.999999994
38adc2efc7b16a7c7706e2c9b5822754	D_0__Bacteria;D_1__Bacteroidetes;D_2__Sphingobacteriia;D_3__Sphingobacteriales;D_4__Sphingobacteriaceae;D_5__Mucilaginibacter;D_6__uncultured bacterium;D_7__;D_8__;D_9__;D_10__;D_11__;D_12__;D_13__;D_14__	0.998461096
c01590f4deddcd71747c0792d031978b	D_0__Bacteria;D_1__Parcubacteria	0.999634214
f2ff218e09ef59d224fec61d00fcff8e	D_0__Bacteria;D_1__Planctomycetes;D_2__Pla4 lineage	0.995873624
82f963837106b06e6ea0bb1b96c7f9ad	D_0__Bacteria;D_1__Proteobacteria;D_2__Deltaproteobacteria;D_3__Syntrophobacterales;D_4__Syntrophaceae;D_5__uncultured;D_6__uncultured bacterium;D_7__;D_8__;D_9__;D_10__;D_11__;D_12__;D_13__;D_14__	0.953764385
27370e8c9a49e38f13653d5934fab06f	D_0__Archaea;D_1__Euryarchaeota;D_2__Thermoplasmata;D_3__Thermoplasmatales;D_4__A10;D_5__uncultured archaeon;D_6__;D_7__;D_8__;D_9__;D_10__;D_11__;D_12__;D_13__;D_14__	0.99921177
8068057939194cafc8ba64ecc4fd515a	D_0__Bacteria;D_1__Deinococcus-Thermus;D_2__Deinococci;D_3__Thermales;D_4__Thermaceae;D_5__Thermus;D_6__uncultured Thermus sp.;D_7__;D_8__;D_9__;D_10__;D_11__;D_12__;D_13__;D_14__	0.92637352
e72a0bed5217c6dd60acc6c3b98757cf	D_0__Bacteria	0.995592799
334b65ac7ccdcd0b8dab50433242314c	D_0__Bacteria;D_1__Proteobacteria;D_2__Gammaproteobacteria;D_3__Xanthomonadales;D_4__Xanthomonadaceae;D_5__Thermomonas;D_6__uncultured bacterium;D_7__;D_8__;D_9__;D_10__;D_11__;D_12__;D_13__;D_14__	0.899624066
e877530e8b5a7e3848601d7358b61974	D_0__Bacteria;D_1__Proteobacteria;D_2__Alphaproteobacteria;D_3__Sphingomonadales;D_4__Sphingomonadaceae;D_5__Sphingomonas	0.941312688
d4263873dfde10ee5059a11b5fb34d40	D_0__Bacteria;D_1__Actinobacteria;D_2__Actinobacteria;D_3__Corynebacteriales;D_4__Corynebacteriaceae;D_5__Corynebacterium 1;D_6__uncultured bacterium;D_7__;D_8__;D_9__;D_10__;D_11__;D_12__;D_13__;D_14__	0.928812125
6fb08188a1b025745b32365242f57f22	D_0__Archaea;D_1__Woesearchaeota (DHVEG-6)	0.932368418
34d762108282f8bdfab55db6618ad01f	D_0__Bacteria;D_1__Spirochaetae;D_2__Spirochaetes;D_3__Spirochaetales;D_4__Spirochaetaceae;D_5__Spirochaeta 2	0.999999945
fac2121507b4c5f6076b29d04a67c247	D_0__Bacteria;D_1__Bacteroidetes;D_2__Bacteroidia;D_3__Bacteroidia Incertae Sedis;D_4__Draconibacteriaceae;D_5__Draconibacterium;D_6__uncultured bacterium;D_7__;D_8__;D_9__;D_10__;D_11__;D_12__;D_13__;D_14__	0.903760263
6fe41c624835dec2e9edde42e4d05a42	D_0__Bacteria;D_1__Fervidibacteria;D_2__uncultured bacterium;D_3__;D_4__;D_5__;D_6__;D_7__;D_8__;D_9__;D_10__;D_11__;D_12__;D_13__;D_14__	0.995206576
07e742923e61be30736471f04cbf2677	D_0__Bacteria;D_1__Acidobacteria;D_2__Blastocatellia;D_3__Blastocatellales;D_4__Blastocatellaceae (Subgroup 4);D_5__11-24;D_6__uncultured Acidobacteriaceae bacterium;D_7__;D_8__;D_9__;D_10__;D_11__;D_12__;D_13__;D_14__	0.999253877
0346a68397f96656e8119cf04fba2a72	D_0__Bacteria;D_1__Deferribacteres;D_2__Deferribacteres Incertae Sedis;D_3__Unknown Order;D_4__Unknown Family;D_5__Caldithrix;D_6__uncultured Deferribacteres bacterium;D_7__;D_8__;D_9__;D_10__;D_11__;D_12__;D_13__;D_14__	0.799544782
151cead052ec863cd29a74eaf2280096	D_0__Bacteria;D_1__Microgenomates;D_2__Candidatus Woesebacteria;D_3__uncultured bacterium;D_4__;D_5__;D_6__;D_7__;D_8__;D_9__;D_10__;D_11__;D_12__;D_13__;D_14__	0.999740131
95b19618bb052759cf3eab1f28671406	D_0__Archaea;D_1__Woesearchaeota (DHVEG-6)	0.983912444
89fdf3213488c2362c18662527c608da	D_0__Bacteria;D_1__Actinobacteria;D_2__Actinobacteria;D_3__Micromonosporales;D_4__Micromonosporaceae;D_5__Actinoplanes;D_6__uncultured bacterium;D_7__;D_8__;D_9__;D_10__;D_11__;D_12__;D_13__;D_14__	0.990596607
c80a1bb344dd3644840235fa84f6271d	D_0__Archaea;D_1__Aigarchaeota;D_2__Aigarchaeota Incertae Sedis;D_3__Unknown Order;D_4__Unknown Family;D_5__Candidatus Caldiarchaeum;D_6__uncultured archaeon;D_7__;D_8__;D_9__;D_10__;D_11__;D_12__;D_13__;D_14__	0.846403814
2acbaaecec27aa7822a4f6023c9ec290	D_0__Bacteria;D_1__Deferribacteres;D_2__Deferribacteres Incertae Sedis;D_3__Unknown Order;D_4__Unknown Family;D_5__Caldithrix	0.999999275
3d40ccc6cefde0987994e75019eac63c	D_0__Bacteria;D_1__Chlorobi;D_2__Chlorobia;D_3__Chlorobiales;D_4__OPB56	0.996627752
52001a9bf7ec795f03b195e4c8f42805	D_0__Archaea;D_1__Aigarchaeota;D_2__Aigarchaeota Incertae Sedis;D_3__Unknown Order;D_4__Unknown Family;D_5__Candidatus Caldiarchaeum;D_6__uncultured crenarchaeote;D_7__;D_8__;D_9__;D_10__;D_11__;D_12__;D_13__;D_14__	0.883626363
0e02f4b28bd21fd58657547e613f6b61	D_0__Bacteria;D_1__Caldiserica;D_2__Caldisericia;D_3__Caldisericales;D_4__Caldisericaceae;D_5__Caldisericum;D_6__uncultured bacterium;D_7__;D_8__;D_9__;D_10__;D_11__;D_12__;D_13__;D_14__	0.966274208
7b467609ee8922d25b05cbfbf614eecb	D_0__Archaea;D_1__Crenarchaeota;D_2__Thermoprotei;D_3__Thermoproteales;D_4__Thermofilaceae;D_5__Thermofilum;D_6__uncultured archaeon;D_7__;D_8__;D_9__;D_10__;D_11__;D_12__;D_13__;D_14__	0.995708955
e740268ffd093bc1bef212819b49fcdc	D_0__Bacteria;D_1__Chloroflexi;D_2__Caldilineae;D_3__Caldilineales;D_4__Caldilineaceae;D_5__uncultured;D_6__uncultured bacterium;D_7__;D_8__;D_9__;D_10__;D_11__;D_12__;D_13__;D_14__	0.852602579
28b97a7ab8ac1a0003759671fc332212	D_0__Bacteria;D_1__Latescibacteria	0.927441697
743e970d3c78b17d4612c462689da9ad	D_0__Bacteria;D_1__Fervidibacteria;D_2__uncultured bacterium;D_3__;D_4__;D_5__;D_6__;D_7__;D_8__;D_9__;D_10__;D_11__;D_12__;D_13__;D_14__	0.998289915
9be026689dbd75faa0399a083b6cce13	D_0__Archaea;D_1__Euryarchaeota;D_2__Thermoplasmata;D_3__Thermoplasmatales;D_4__Marine Benthic Group D and DHVEG-1	0.999136424
3117dbca13a69fadf1c86c0c05c72dd4	D_0__Archaea;D_1__Bathyarchaeota	1
94b39e2712c6bf4a162a15ffadf19194	D_0__Archaea;D_1__Woesearchaeota (DHVEG-6);D_2__uncultured archaeon CLEAR-24;D_3__;D_4__;D_5__;D_6__;D_7__;D_8__;D_9__;D_10__;D_11__;D_12__;D_13__;D_14__	0.724522549
c6075c2cb4cfc2bd62c565c54f4f0b23	D_0__Bacteria;D_1__Saccharibacteria;D_2__uncultured bacterium;D_3__;D_4__;D_5__;D_6__;D_7__;D_8__;D_9__;D_10__;D_11__;D_12__;D_13__;D_14__	0.875125996
7933ab527eebaea8c2a040e8a32b18b0	D_0__Bacteria;D_1__Bacteroidetes;D_2__Bacteroidia;D_3__Bacteroidales;D_4__Porphyromonadaceae;D_5__Proteiniphilum;D_6__uncultured bacterium;D_7__;D_8__;D_9__;D_10__;D_11__;D_12__;D_13__;D_14__	0.846058495
d78f5b5126895e480d4951bbfb07eba3	D_0__Bacteria;D_1__Parcubacteria;D_2__uncultured Aquificales bacterium;D_3__;D_4__;D_5__;D_6__;D_7__;D_8__;D_9__;D_10__;D_11__;D_12__;D_13__;D_14__	0.999999997
4f75aee913250b553c932a7644c7a7ba	D_0__Archaea;D_1__Euryarchaeota;D_2__Thermoplasmata;D_3__Thermoplasmatales;D_4__A10;D_5__uncultured archaeon;D_6__;D_7__;D_8__;D_9__;D_10__;D_11__;D_12__;D_13__;D_14__	0.999557871
8f1275b0f4195a2857cad8708b06b32d	D_0__Bacteria;D_1__BP4;D_2__uncultured bacterium;D_3__;D_4__;D_5__;D_6__;D_7__;D_8__;D_9__;D_10__;D_11__;D_12__;D_13__;D_14__	0.963814688
4f62a00e3be39795565323b54e9eaaaf	D_0__Bacteria;D_1__Chloroflexi;D_2__Anaerolineae;D_3__Anaerolineales;D_4__Anaerolineaceae;D_5__uncultured	0.998663343
75e59dea54105e992c6e710d5c3b76ac	D_0__Archaea;D_1__Aenigmarchaeota;D_2__Aenigmarchaeota Incertae Sedis;D_3__Unknown Order;D_4__Unknown Family;D_5__Candidatus Aenigmarchaeum;D_6__uncultured archaeon;D_7__;D_8__;D_9__;D_10__;D_11__;D_12__;D_13__;D_14__	0.998772467
32f6cec925bba56370c0bb2b3ef68a3b	D_0__Bacteria;D_1__Caldiserica;D_2__Caldisericia;D_3__Caldisericales;D_4__Caldisericaceae;D_5__Caldisericum;D_6__uncultured bacterium;D_7__;D_8__;D_9__;D_10__;D_11__;D_12__;D_13__;D_14__	0.979060942
2e2311eddcd7ee5b345b479db861a533	D_0__Archaea;D_1__Candidate division YNPFFA;D_2__crenarchaeote JGI-OTU-1;D_3__;D_4__;D_5__;D_6__;D_7__;D_8__;D_9__;D_10__;D_11__;D_12__;D_13__;D_14__	0.999850183
9992c73c49c08fc392d8d7b0bf361efe	D_0__Bacteria;D_1__Proteobacteria;D_2__Deltaproteobacteria;D_3__Myxococcales;D_4__Sandaracinaceae;D_5__uncultured;D_6__uncultured bacterium;D_7__;D_8__;D_9__;D_10__;D_11__;D_12__;D_13__;D_14__	0.942859853
1727bd8544639e521c5efff9f8c225a6	D_0__Bacteria;D_1__Proteobacteria;D_2__Deltaproteobacteria;D_3__Oligoflexales;D_4__0319-6G20;D_5__uncultured bacterium;D_6__;D_7__;D_8__;D_9__;D_10__;D_11__;D_12__;D_13__;D_14__	0.999485374
367fd0532f406448a26bcca3b54e8e2b	D_0__Bacteria;D_1__Verrucomicrobia;D_2__Verrucomicrobiae;D_3__Verrucomicrobiales;D_4__Verrucomicrobiaceae;D_5__Luteolibacter;D_6__uncultured bacterium;D_7__;D_8__;D_9__;D_10__;D_11__;D_12__;D_13__;D_14__	0.999526704
584f42cee4318d4f56dab8bff1b1ea00	D_0__Bacteria;D_1__Planctomycetes;D_2__Phycisphaerae;D_3__Amsterdam-1B-07;D_4__uncultured bacterium;D_5__;D_6__;D_7__;D_8__;D_9__;D_10__;D_11__;D_12__;D_13__;D_14__	0.999977128
3bb03cea5d39231f5d1b8a05986dd6e7	D_0__Bacteria;D_1__Proteobacteria;D_2__Alphaproteobacteria;D_3__Rhodobacterales;D_4__Rhodobacteraceae;D_5__uncultured	0.700431065
fb92cf06febba1336ae259198867b5b6	D_0__Archaea;D_1__Euryarchaeota;D_2__Thermoplasmata;D_3__Thermoplasmatales;D_4__AMOS1A-4113-D04;D_5__uncultured archaeon;D_6__;D_7__;D_8__;D_9__;D_10__;D_11__;D_12__;D_13__;D_14__	0.998002274
91afc7ba74ea55ff8722c7392bb5d2c3	D_0__Archaea;D_1__Woesearchaeota (DHVEG-6)	0.999801537
f6b55a48ec8a78066ac588d80fbc8084	D_0__Archaea;D_1__Euryarchaeota;D_2__Thermoplasmata;D_3__Thermoplasmatales;D_4__Marine Benthic Group D and DHVEG-1;D_5__uncultured archaeon;D_6__;D_7__;D_8__;D_9__;D_10__;D_11__;D_12__;D_13__;D_14__	0.99969856
2ecddaf26442dff9f1bab80558b60a69	D_0__Bacteria;D_1__Deinococcus-Thermus;D_2__Deinococci;D_3__Thermales;D_4__Thermaceae;D_5__Thermus	0.999999935
79c5b13a1a84a6aa6b02a8bf8eb53067	D_0__Archaea;D_1__Korarchaeota;D_2__Korarchaeota Incertae Sedis;D_3__Unknown Order;D_4__Unknown Family;D_5__Candidatus Korarchaeum;D_6__uncultured korarchaeote;D_7__;D_8__;D_9__;D_10__;D_11__;D_12__;D_13__;D_14__	0.999999764
4732d6a7708238e04ca2926a3300647b	D_0__Bacteria;D_1__Parcubacteria;D_2__uncultured Aquificales bacterium;D_3__;D_4__;D_5__;D_6__;D_7__;D_8__;D_9__;D_10__;D_11__;D_12__;D_13__;D_14__	1
b726038a2e3de0960af307b621cfd6f7	D_0__Archaea;D_1__Crenarchaeota;D_2__Thermoprotei;D_3__Thermoproteales;D_4__Thermofilaceae;D_5__Thermofilum;D_6__uncultured archaeon;D_7__;D_8__;D_9__;D_10__;D_11__;D_12__;D_13__;D_14__	0.940882525
1d79574fce1dcc388d04fc6dc2d127b4	D_0__Bacteria;D_1__Cyanobacteria;D_2__Cyanobacteria;D_3__SubsectionI;D_4__FamilyI;D_5__Synechococcus	0.999244847
6b8673c5c5f48a7effc1e60e8faf1e0a	D_0__Bacteria;D_1__Bacteroidetes;D_2__Flavobacteriia;D_3__Flavobacteriales;D_4__Flavobacteriaceae;D_5__Chryseobacterium;D_6__uncultured bacterium;D_7__;D_8__;D_9__;D_10__;D_11__;D_12__;D_13__;D_14__	0.96372582
a7fc26fb0b8984494080ae72d2a9c763	D_0__Bacteria;D_1__Proteobacteria;D_2__Alphaproteobacteria;D_3__Rhodobacterales;D_4__Rhodobacteraceae	0.88800856
5b7ac5ffa4c75b2086816cee334916e4	D_0__Bacteria;D_1__Fervidibacteria;D_2__uncultured bacterium;D_3__;D_4__;D_5__;D_6__;D_7__;D_8__;D_9__;D_10__;D_11__;D_12__;D_13__;D_14__	0.949937152
201313be5258c1bb0d5d8382fa5a10c3	D_0__Bacteria;D_1__Proteobacteria;D_2__Epsilonproteobacteria;D_3__Campylobacterales;D_4__Campylobacteraceae;D_5__Arcobacter	0.999999886
496ec8e1732af32a6395ef8255ac1c28	D_0__Bacteria;D_1__Chlorobi;D_2__Chlorobia;D_3__Chlorobiales;D_4__OPB56	0.999219592
1c2b8892a0d7f828d72808cd01cfd199	D_0__Bacteria;D_1__Proteobacteria;D_2__Alphaproteobacteria;D_3__Rhizobiales;D_4__Hyphomicrobiaceae;D_5__Devosia;D_6__uncultured bacterium;D_7__;D_8__;D_9__;D_10__;D_11__;D_12__;D_13__;D_14__	0.889273711
b6856241fd6c1675e89c4f9d0e1f64f1	D_0__Bacteria;D_1__Actinobacteria;D_2__Acidimicrobiia;D_3__Acidimicrobiales;D_4__uncultured;D_5__uncultured bacterium;D_6__;D_7__;D_8__;D_9__;D_10__;D_11__;D_12__;D_13__;D_14__	0.847716326
99c10337b62244ef9cd1a7a2f601304b	D_0__Bacteria;D_1__Parcubacteria;D_2__uncultured Microgenomates group bacterium;D_3__;D_4__;D_5__;D_6__;D_7__;D_8__;D_9__;D_10__;D_11__;D_12__;D_13__;D_14__	0.972483142
10f0e1a5cecf353a0b833702efcffa95	D_0__Bacteria;D_1__Acetothermia;D_2__uncultured bacterium;D_3__;D_4__;D_5__;D_6__;D_7__;D_8__;D_9__;D_10__;D_11__;D_12__;D_13__;D_14__	0.937974672
27c11b5cf7b66a7aafe8d2c2bf1317a9	D_0__Bacteria;D_1__Chloroflexi;D_2__Thermomicrobia;D_3__Thermomicrobiales;D_4__Thermomicrobiaceae;D_5__Thermomicrobium;D_6__uncultured bacterium;D_7__;D_8__;D_9__;D_10__;D_11__;D_12__;D_13__;D_14__	0.99991569
60b8af930ed38d92bbbc7cd15fe2c211	D_0__Archaea;D_1__Euryarchaeota;D_2__Thermoplasmata;D_3__Thermoplasmatales;D_4__Marine Benthic Group D and DHVEG-1;D_5__uncultured archaeon;D_6__;D_7__;D_8__;D_9__;D_10__;D_11__;D_12__;D_13__;D_14__	0.920443362
d5504adf7fd8104c2e98ef41e6d56488	D_0__Archaea;D_1__Euryarchaeota;D_2__Thermoplasmata;D_3__Thermoplasmatales;D_4__AMOS1A-4113-D04;D_5__uncultured archaeon;D_6__;D_7__;D_8__;D_9__;D_10__;D_11__;D_12__;D_13__;D_14__	0.997383095
729ec127c264417e19c511109f770003	D_0__Bacteria;D_1__Chlamydiae;D_2__LD1-PA32;D_3__uncultured bacterium;D_4__;D_5__;D_6__;D_7__;D_8__;D_9__;D_10__;D_11__;D_12__;D_13__;D_14__	0.999998144
b95942805aac8599c6a29829aef6c1d8	D_0__Bacteria;D_1__Chloroflexi;D_2__Anaerolineae;D_3__Anaerolineales;D_4__Anaerolineaceae;D_5__uncultured	0.960138933
6d44cf4e2c99e9690b5f2f504e56552a	D_0__Bacteria;D_1__Aminicenantes	0.999999894
777cc460f5ce5384276c22f264c87caa	D_0__Archaea;D_1__Aigarchaeota;D_2__Aigarchaeota Incertae Sedis;D_3__Unknown Order;D_4__Unknown Family;D_5__Candidatus Caldiarchaeum;D_6__uncultured crenarchaeote;D_7__;D_8__;D_9__;D_10__;D_11__;D_12__;D_13__;D_14__	0.886733294
34f693f14b151a3c69c823d316b914bd	D_0__Bacteria;D_1__Actinobacteria;D_2__Actinobacteria;D_3__Propionibacteriales;D_4__Nocardioidaceae;D_5__Nocardioides;D_6__uncultured bacterium;D_7__;D_8__;D_9__;D_10__;D_11__;D_12__;D_13__;D_14__	0.923303567
421f335ed7cc2cd5091dd70f14baafaf	D_0__Bacteria;D_1__Chloroflexi;D_2__KD4-96;D_3__uncultured bacterium;D_4__;D_5__;D_6__;D_7__;D_8__;D_9__;D_10__;D_11__;D_12__;D_13__;D_14__	0.873995841
87551e069653c9810a4e0b989d79ffd1	D_0__Archaea;D_1__Korarchaeota;D_2__Korarchaeota Incertae Sedis;D_3__Unknown Order;D_4__Unknown Family;D_5__Candidatus Korarchaeum;D_6__uncultured korarchaeote;D_7__;D_8__;D_9__;D_10__;D_11__;D_12__;D_13__;D_14__	0.999999166
fde3a1487c588390315b9e77b04f289a	D_0__Bacteria;D_1__Latescibacteria	0.993767391
10037fc859b0ecabacf0a372ceb68cf3	D_0__Archaea;D_1__Bathyarchaeota	0.99918008
64cb9c3afdd05bab8fdeb064b12b80fb	D_0__Bacteria;D_1__Gemmatimonadetes;D_2__Gemmatimonadetes;D_3__Gemmatimonadales;D_4__Gemmatimonadaceae;D_5__uncultured;D_6__uncultured organism;D_7__;D_8__;D_9__;D_10__;D_11__;D_12__;D_13__;D_14__	0.718785205
247e6ad96f3e1836a9aa638bad3432e8	D_0__Archaea;D_1__Hadesarchaea;D_2__uncultured archaeon;D_3__;D_4__;D_5__;D_6__;D_7__;D_8__;D_9__;D_10__;D_11__;D_12__;D_13__;D_14__	0.999531069
808d65619bc71ecf015313e9b4a93abc	D_0__Bacteria;D_1__Proteobacteria;D_2__Gammaproteobacteria;D_3__Xanthomonadales;D_4__uncultured;D_5__uncultured soil bacterium;D_6__;D_7__;D_8__;D_9__;D_10__;D_11__;D_12__;D_13__;D_14__	0.734742378
f663577bcc7f86097420696a173de8ce	D_0__Archaea;D_1__Bathyarchaeota;D_2__uncultured archaeon;D_3__;D_4__;D_5__;D_6__;D_7__;D_8__;D_9__;D_10__;D_11__;D_12__;D_13__;D_14__	0.966480056
bf574d59ad314d219788b01bfa22b17e	D_0__Bacteria;D_1__Cyanobacteria;D_2__Chloroplast	0.999999999
d67b31137aeec40e290bbc3a166e7820	D_0__Bacteria	0.966982093
da977869a7c52f6e925ef3616ca11740	D_0__Bacteria;D_1__Proteobacteria;D_2__Deltaproteobacteria;D_3__Desulfarculales;D_4__Desulfarculaceae;D_5__Desulfatiglans;D_6__uncultured bacterium;D_7__;D_8__;D_9__;D_10__;D_11__;D_12__;D_13__;D_14__	0.990051292
daf30703461441996a5931a4858fc53e	D_0__Bacteria;D_1__Proteobacteria;D_2__Gammaproteobacteria;D_3__Oceanospirillales;D_4__Halomonadaceae;D_5__Salinicola	0.912526731
22b77427fbebf9414fe5cfc5183c4a3c	D_0__Archaea;D_1__Aigarchaeota;D_2__Aigarchaeota Incertae Sedis;D_3__Unknown Order;D_4__Unknown Family;D_5__Candidatus Caldiarchaeum;D_6__uncultured crenarchaeote;D_7__;D_8__;D_9__;D_10__;D_11__;D_12__;D_13__;D_14__	0.999983227
acf422e705b04ec092b64da5a0af5027	D_0__Bacteria;D_1__Calescamantes;D_2__uncultured bacterium;D_3__;D_4__;D_5__;D_6__;D_7__;D_8__;D_9__;D_10__;D_11__;D_12__;D_13__;D_14__	0.963383349
43e4128c4bc87969ff703da4c392331b	D_0__Bacteria;D_1__Chloroflexi;D_2__Dehalococcoidia;D_3__GIF3;D_4__uncultured bacterium;D_5__;D_6__;D_7__;D_8__;D_9__;D_10__;D_11__;D_12__;D_13__;D_14__	0.999387888
4ffe7aed7797f546b5b77a6d05191cea	D_0__Bacteria;D_1__Parcubacteria;D_2__uncultured Microgenomates group bacterium;D_3__;D_4__;D_5__;D_6__;D_7__;D_8__;D_9__;D_10__;D_11__;D_12__;D_13__;D_14__	0.929285317
90049339fa1863fc439c61019f75449f	D_0__Bacteria;D_1__Acidobacteria;D_2__Subgroup 2;D_3__uncultured Acidobacteria bacterium;D_4__;D_5__;D_6__;D_7__;D_8__;D_9__;D_10__;D_11__;D_12__;D_13__;D_14__	0.70564921
aa7fa04fe9b0bc1f3da907a1c80a992e	D_0__Bacteria;D_1__Atribacteria;D_2__uncultured bacterium;D_3__;D_4__;D_5__;D_6__;D_7__;D_8__;D_9__;D_10__;D_11__;D_12__;D_13__;D_14__	0.996219654
735a2d5cdfcd7de993305ea46c20b688	D_0__Bacteria	0.997427122
4f1145799f26269bd8dd81fcd5a02e7d	D_0__Archaea;D_1__Aenigmarchaeota;D_2__Deep Sea Euryarchaeotic Group(DSEG);D_3__uncultured archaeon;D_4__;D_5__;D_6__;D_7__;D_8__;D_9__;D_10__;D_11__;D_12__;D_13__;D_14__	0.775621528
107db8552f863136e5f7794c2efaade5	D_0__Bacteria;D_1__Firmicutes;D_2__Clostridia;D_3__Clostridiales;D_4__Family XI;D_5__Tepidimicrobium;D_6__uncultured bacterium;D_7__;D_8__;D_9__;D_10__;D_11__;D_12__;D_13__;D_14__	0.994812017
57f0ac0e2c325b6d1b9ade38208377bd	D_0__Bacteria;D_1__Firmicutes;D_2__Clostridia;D_3__Clostridiales;D_4__Heliobacteriaceae;D_5__Hydrogenispora;D_6__uncultured bacterium;D_7__;D_8__;D_9__;D_10__;D_11__;D_12__;D_13__;D_14__	0.997405037
92f1720367db58c68a96eceb9feb416a	D_0__Bacteria;D_1__Proteobacteria;D_2__Alphaproteobacteria;D_3__Rhizobiales;D_4__Methylobacteriaceae;D_5__Methylobacterium	0.999026186
3530ebe884cb3078b9db48b4eb8cbee1	D_0__Bacteria;D_1__Acidobacteria;D_2__Subgroup 6	1
e77fce5deb301145a41b1cb5f734e2cc	D_0__Bacteria;D_1__Spirochaetae;D_2__Spirochaetes;D_3__Spirochaetales;D_4__Spirochaetaceae;D_5__Spirochaeta 2;D_6__uncultured bacterium;D_7__;D_8__;D_9__;D_10__;D_11__;D_12__;D_13__;D_14__	0.764166064
89c1c74a383bff8cab64d548c6df5526	D_0__Bacteria;D_1__Bacteroidetes;D_2__Bacteroidetes VC2.1 Bac22	0.999998675
c75a00c4d1e854425829f9d4415d50e0	D_0__Bacteria;D_1__Chloroflexi;D_2__Dehalococcoidia;D_3__GIF3;D_4__uncultured bacterium;D_5__;D_6__;D_7__;D_8__;D_9__;D_10__;D_11__;D_12__;D_13__;D_14__	0.879506963
7fa7f8e10f848d69c21b9e78cb9ca8d5	D_0__Bacteria;D_1__Armatimonadetes;D_2__uncultured;D_3__uncultured Firmicutes bacterium;D_4__;D_5__;D_6__;D_7__;D_8__;D_9__;D_10__;D_11__;D_12__;D_13__;D_14__	0.981043276
fafc8487df0e8e2be4a2930f5013ba1f	D_0__Bacteria;D_1__Deinococcus-Thermus;D_2__Deinococci;D_3__Thermales;D_4__Thermaceae;D_5__Thermus;D_6__uncultured Thermus sp.;D_7__;D_8__;D_9__;D_10__;D_11__;D_12__;D_13__;D_14__	0.86952691
bd21f747413e365eed5316a01db254c4	D_0__Bacteria;D_1__Chloroflexi;D_2__Thermoflexia;D_3__Thermoflexales;D_4__Thermoflexaceae;D_5__Thermoflexus;D_6__uncultured bacterium;D_7__;D_8__;D_9__;D_10__;D_11__;D_12__;D_13__;D_14__	0.992544938
e4b4dea9e525ef166277c5caba506fad	D_0__Bacteria;D_1__Deinococcus-Thermus;D_2__Deinococci;D_3__Thermales;D_4__Thermaceae;D_5__Thermus;D_6__uncultured Thermus sp.;D_7__;D_8__;D_9__;D_10__;D_11__;D_12__;D_13__;D_14__	0.748099598
cfc7dec721ecf0a5a4abd5c39158199a	D_0__Bacteria;D_1__Proteobacteria;D_2__Deltaproteobacteria;D_3__Myxococcales;D_4__BIrii41	0.99997555
4ab17fcd8dce4f89a5cf7d4746eb6eab	D_0__Bacteria;D_1__Parcubacteria;D_2__uncultured Aquificales bacterium;D_3__;D_4__;D_5__;D_6__;D_7__;D_8__;D_9__;D_10__;D_11__;D_12__;D_13__;D_14__	0.999999999
6ef30ad70950c7994898405da4aa1f2a	D_0__Bacteria;D_1__Actinobacteria;D_2__Actinobacteria;D_3__Propionibacteriales;D_4__Nocardioidaceae;D_5__Aeromicrobium;D_6__uncultured bacterium;D_7__;D_8__;D_9__;D_10__;D_11__;D_12__;D_13__;D_14__	0.998966182
8f23b4eb028e97da673b11e79ed271f9	D_0__Bacteria;D_1__Proteobacteria;D_2__Gammaproteobacteria;D_3__Pseudomonadales;D_4__Pseudomonadaceae;D_5__Pseudomonas;D_6__Pseudomonas stutzeri;D_7__;D_8__;D_9__;D_10__;D_11__;D_12__;D_13__;D_14__	0.874845771
c0b17bd35ea940f3038348299ddc6386	D_0__Bacteria;D_1__Bacteroidetes;D_2__Flavobacteriia;D_3__Flavobacteriales;D_4__Flavobacteriaceae;D_5__Cloacibacterium;D_6__uncultured bacterium;D_7__;D_8__;D_9__;D_10__;D_11__;D_12__;D_13__;D_14__	0.999982493
2f9818d56dc36726de6fb8bb7a7fd012	D_0__Bacteria;D_1__Chloroflexi;D_2__MSB-5B2;D_3__uncultured bacterium;D_4__;D_5__;D_6__;D_7__;D_8__;D_9__;D_10__;D_11__;D_12__;D_13__;D_14__	0.983815573
27bc0c7692b9b2760cb855a9960ef190	D_0__Archaea;D_1__Woesearchaeota (DHVEG-6)	0.982038957
2b54e4f8d6d20836ec4ed3d78e3e0542	D_0__Bacteria;D_1__Planctomycetes;D_2__Planctomycetacia;D_3__Planctomycetales;D_4__Planctomycetaceae;D_5__Pir4 lineage	0.999849907
8aa9ecf368d9be145d4df6e795921ea2	D_0__Bacteria;D_1__Peregrinibacteria;D_2__uncultured bacterium;D_3__;D_4__;D_5__;D_6__;D_7__;D_8__;D_9__;D_10__;D_11__;D_12__;D_13__;D_14__	0.908967483
af5756b65a36af5bc0502b085db3eb27	D_0__Bacteria;D_1__Planctomycetes;D_2__Planctomycetacia;D_3__Planctomycetales;D_4__Planctomycetaceae;D_5__uncultured;D_6__uncultured Singulisphaera sp.;D_7__;D_8__;D_9__;D_10__;D_11__;D_12__;D_13__;D_14__	0.985420297
1c76e8f11476c325057cbd4b0c5bf10c	D_0__Bacteria;D_1__Actinobacteria;D_2__Actinobacteria;D_3__Micrococcales;D_4__Intrasporangiaceae	0.999919215
f91349ae28de0a066c87851436afd9a9	D_0__Bacteria;D_1__Firmicutes;D_2__Clostridia;D_3__Clostridiales;D_4__Clostridiaceae 1	0.999995291
24a5e715fcf00398915ba4579098d86c	D_0__Bacteria;D_1__Firmicutes;D_2__Bacilli;D_3__Bacillales;D_4__Staphylococcaceae;D_5__Staphylococcus	0.99999937
cf65d0ccdacc703bf6b45b1ba50def0d	D_0__Bacteria;D_1__Chloroflexi;D_2__Anaerolineae;D_3__Anaerolineales;D_4__Anaerolineaceae;D_5__uncultured	0.999545892
376a74fde0a5c1637945fbaa25384484	D_0__Bacteria;D_1__Chloroflexi;D_2__Anaerolineae;D_3__Anaerolineales;D_4__Anaerolineaceae;D_5__uncultured	0.959871908
ea822fc3be596a43479e4fd2ddefcbd0	D_0__Bacteria;D_1__Chloroflexi;D_2__MSB-5B2;D_3__uncultured bacterium;D_4__;D_5__;D_6__;D_7__;D_8__;D_9__;D_10__;D_11__;D_12__;D_13__;D_14__	0.841166252
f5bcfd5d1745a8c2892a2289e8fa9270	D_0__Bacteria;D_1__Planctomycetes;D_2__Phycisphaerae;D_3__Pla1 lineage	0.999999989
59b20d0be5534db76ce7d7a5022af357	D_0__Bacteria;D_1__Chloroflexi;D_2__Dehalococcoidia;D_3__GIF3;D_4__uncultured bacterium;D_5__;D_6__;D_7__;D_8__;D_9__;D_10__;D_11__;D_12__;D_13__;D_14__	0.999144528
d4d0332abcd8e0f165ff77ffb968a4ff	D_0__Bacteria;D_1__Bacteroidetes;D_2__Sphingobacteriia;D_3__Sphingobacteriales;D_4__Chitinophagaceae;D_5__Lacibacter;D_6__uncultured bacterium;D_7__;D_8__;D_9__;D_10__;D_11__;D_12__;D_13__;D_14__	0.91048094
ea1395d9acfe4501a83156f0b941c5d2	D_0__Bacteria;D_1__Proteobacteria;D_2__Alphaproteobacteria;D_3__Rhodospirillales;D_4__Rhodospirillales Incertae Sedis;D_5__Candidatus Alysiosphaera;D_6__uncultured bacterium;D_7__;D_8__;D_9__;D_10__;D_11__;D_12__;D_13__;D_14__	0.987609949
c967a33376f9e5bf6599a840b8cfb6ef	D_0__Bacteria;D_1__Verrucomicrobia;D_2__OPB35 soil group	0.999986988
e90365ed36204bee79d12dd8e193b677	D_0__Bacteria;D_1__Bacteroidetes;D_2__Flavobacteriia;D_3__Flavobacteriales;D_4__Flavobacteriaceae;D_5__NS3a marine group;D_6__uncultured bacterium;D_7__;D_8__;D_9__;D_10__;D_11__;D_12__;D_13__;D_14__	0.995375864
46f6bf48c0358a7a1b39bda2d5c98338	D_0__Bacteria	0.999557497
bcd599d42ecce5fff9170bbdca8cc097	D_0__Bacteria;D_1__Actinobacteria;D_2__Actinobacteria;D_3__Propionibacteriales;D_4__Nocardioidaceae;D_5__Aeromicrobium;D_6__uncultured bacterium;D_7__;D_8__;D_9__;D_10__;D_11__;D_12__;D_13__;D_14__	0.998858269
ad19e7887de3bd47032e3f5ee7c7cefe	D_0__Archaea;D_1__Aigarchaeota;D_2__Aigarchaeota Incertae Sedis;D_3__Unknown Order;D_4__Unknown Family;D_5__Candidatus Caldiarchaeum;D_6__uncultured crenarchaeote;D_7__;D_8__;D_9__;D_10__;D_11__;D_12__;D_13__;D_14__	0.899327877
2a39f0b75d31d00b3136b2edbe82962e	D_0__Bacteria;D_1__Actinobacteria;D_2__Actinobacteria;D_3__Pseudonocardiales;D_4__Pseudonocardiaceae;D_5__Actinomycetospora;D_6__uncultured bacterium;D_7__;D_8__;D_9__;D_10__;D_11__;D_12__;D_13__;D_14__	0.994974248
66016050683697dad800c11420945ba5	D_0__Archaea;D_1__Thaumarchaeota;D_2__Group C3;D_3__uncultured crenarchaeote;D_4__;D_5__;D_6__;D_7__;D_8__;D_9__;D_10__;D_11__;D_12__;D_13__;D_14__	0.913492704
55b9fbf7dfe55ad04d43c9112080c07f	D_0__Bacteria;D_1__Parcubacteria;D_2__uncultured Aquificales bacterium;D_3__;D_4__;D_5__;D_6__;D_7__;D_8__;D_9__;D_10__;D_11__;D_12__;D_13__;D_14__	0.993924724
6117e610cd466327a579b34b2a06d3cb	D_0__Bacteria;D_1__Bacteroidetes;D_2__Bacteroidetes vadinHA17;D_3__uncultured bacterium;D_4__;D_5__;D_6__;D_7__;D_8__;D_9__;D_10__;D_11__;D_12__;D_13__;D_14__	0.997851356
b93ad7be53b92955d3791998ca3d8c05	D_0__Bacteria;D_1__Proteobacteria;D_2__Betaproteobacteria;D_3__Hydrogenophilales;D_4__Hydrogenophilaceae;D_5__Tepidiphilus;D_6__uncultured bacterium;D_7__;D_8__;D_9__;D_10__;D_11__;D_12__;D_13__;D_14__	0.999997364
bb834c75d86f3552e3a8e6a80358e09e	D_0__Bacteria;D_1__Gracilibacteria;D_2__uncultured bacterium;D_3__;D_4__;D_5__;D_6__;D_7__;D_8__;D_9__;D_10__;D_11__;D_12__;D_13__;D_14__	0.980629275
305839c40b1026dccf53e8062a874032	D_0__Bacteria;D_1__Chlorobi;D_2__Chlorobia;D_3__Chlorobiales;D_4__OPB56	0.995320475
07179340bd63342a5f2cc69057edffa4	D_0__Bacteria;D_1__Actinobacteria;D_2__Actinobacteria;D_3__Micrococcales;D_4__Cellulomonadaceae;D_5__Cellulomonas;D_6__uncultured bacterium;D_7__;D_8__;D_9__;D_10__;D_11__;D_12__;D_13__;D_14__	0.997470131
8ecd4927c16f216922b0841f7682bc91	D_0__Archaea;D_1__Woesearchaeota (DHVEG-6);D_2__unidentified archaeon;D_3__;D_4__;D_5__;D_6__;D_7__;D_8__;D_9__;D_10__;D_11__;D_12__;D_13__;D_14__	0.774017037
a1f3ff2a522d28314dbd68e181004126	D_0__Bacteria;D_1__Proteobacteria;D_2__Betaproteobacteria;D_3__Burkholderiales;D_4__Oxalobacteraceae	0.999272133
bfc2ab7278ba23df90612f029ccec316	D_0__Archaea;D_1__Aigarchaeota;D_2__Aigarchaeota Incertae Sedis;D_3__Unknown Order;D_4__Unknown Family;D_5__Candidatus Caldiarchaeum;D_6__uncultured crenarchaeote;D_7__;D_8__;D_9__;D_10__;D_11__;D_12__;D_13__;D_14__	0.882286959
49fd86b5fc60f79b689519b9ef8bb4ef	D_0__Bacteria;D_1__Actinobacteria;D_2__Acidimicrobiia;D_3__Acidimicrobiales;D_4__uncultured	0.885615889
0c3d0928d7159e00a503bded3d5c8def	D_0__Bacteria;D_1__Bacteroidetes;D_2__Cytophagia;D_3__Cytophagales;D_4__Cytophagaceae;D_5__Rufibacter;D_6__uncultured bacterium;D_7__;D_8__;D_9__;D_10__;D_11__;D_12__;D_13__;D_14__	0.999263651
b4ce2940e9cce506163ed46bb23feea4	D_0__Bacteria;D_1__Chloroflexi;D_2__Dehalococcoidia;D_3__GIF9;D_4__uncultured bacterium;D_5__;D_6__;D_7__;D_8__;D_9__;D_10__;D_11__;D_12__;D_13__;D_14__	0.806403316
3c285c4b3e4fd18f501aa9ebd8795bc2	D_0__Bacteria;D_1__Bacteroidetes;D_2__Flavobacteriia;D_3__Flavobacteriales;D_4__Flavobacteriaceae;D_5__Flavobacterium	0.99999531
81cfafd796ea99d287bf38917527a235	D_0__Bacteria;D_1__Fervidibacteria;D_2__uncultured bacterium;D_3__;D_4__;D_5__;D_6__;D_7__;D_8__;D_9__;D_10__;D_11__;D_12__;D_13__;D_14__	0.946362527
3428dd34ce66dbc0bcf2252144b283ee	D_0__Bacteria;D_1__Proteobacteria;D_2__Alphaproteobacteria;D_3__Rickettsiales;D_4__Mitochondria;D_5__Solanum melongena (eggplant);D_6__;D_7__;D_8__;D_9__;D_10__;D_11__;D_12__;D_13__;D_14__	0.927240935
eff0e1ae94b7b740a6870b6f62b9d378	D_0__Bacteria;D_1__Actinobacteria;D_2__Acidimicrobiia;D_3__Acidimicrobiales;D_4__uncultured;D_5__uncultured bacterium;D_6__;D_7__;D_8__;D_9__;D_10__;D_11__;D_12__;D_13__;D_14__	0.832715426
01398e60da420711cb2d9a54308efbd5	D_0__Archaea;D_1__Bathyarchaeota;D_2__uncultured crenarchaeote;D_3__;D_4__;D_5__;D_6__;D_7__;D_8__;D_9__;D_10__;D_11__;D_12__;D_13__;D_14__	0.754468066
0ed82bed84de7c737439d2658891e5e2	D_0__Bacteria;D_1__Actinobacteria;D_2__Actinobacteria;D_3__Propionibacteriales;D_4__Nocardioidaceae;D_5__Nocardioides;D_6__uncultured bacterium;D_7__;D_8__;D_9__;D_10__;D_11__;D_12__;D_13__;D_14__	0.964112601
3b0f62cf6f1779167c8e7cccfffa0a69	D_0__Archaea;D_1__Euryarchaeota;D_2__Methanomicrobia;D_3__ANME-1;D_4__uncultured archaeon;D_5__;D_6__;D_7__;D_8__;D_9__;D_10__;D_11__;D_12__;D_13__;D_14__	0.999773276
2e2f01e61c33cb796786908d8d632776	D_0__Bacteria;D_1__Proteobacteria;D_2__Alphaproteobacteria;D_3__Sphingomonadales;D_4__Sphingomonadaceae;D_5__Sphingomonas	0.935524103
34b15ee2497b31732a6946ab3c7ec364	D_0__Archaea;D_1__Aigarchaeota;D_2__Aigarchaeota Incertae Sedis;D_3__Unknown Order;D_4__Unknown Family;D_5__Candidatus Caldiarchaeum	0.999999983
e61a7bc42a30f0ca4f170b5e3f6cad0c	D_0__Bacteria;D_1__Bacteroidetes;D_2__Flavobacteriia;D_3__Flavobacteriales;D_4__Flavobacteriaceae;D_5__Chryseobacterium;D_6__uncultured bacterium;D_7__;D_8__;D_9__;D_10__;D_11__;D_12__;D_13__;D_14__	0.993916234
e6dd9d2833159caa9d7c0ae7e71d8651	D_0__Bacteria;D_1__Chloroflexi;D_2__Dehalococcoidia	0.999518039
580115b81c182a24aadf846a793f720d	D_0__Bacteria;D_1__Chloroflexi;D_2__Thermoflexia;D_3__Thermoflexales;D_4__Thermoflexaceae;D_5__Thermoflexus;D_6__uncultured bacterium;D_7__;D_8__;D_9__;D_10__;D_11__;D_12__;D_13__;D_14__	0.994450747
3fa1a36018447cf0195b865836f1f33a	D_0__Bacteria;D_1__Proteobacteria;D_2__Deltaproteobacteria;D_3__Syntrophobacterales;D_4__Syntrophobacteraceae;D_5__Thermodesulforhabdus	0.968389279
dcf601e6a44373eebe12d1de8c85b660	D_0__Bacteria;D_1__Fervidibacteria;D_2__uncultured bacterium;D_3__;D_4__;D_5__;D_6__;D_7__;D_8__;D_9__;D_10__;D_11__;D_12__;D_13__;D_14__	0.991964549
badc970ab7a41495517ec432a9d11526	D_0__Bacteria	0.998506075
cf75b095d020e845093cae7da5061b22	D_0__Bacteria;D_1__Planctomycetes;D_2__Planctomycetacia;D_3__Planctomycetales;D_4__Planctomycetaceae;D_5__Rhodopirellula;D_6__Pirellula sp.;D_7__;D_8__;D_9__;D_10__;D_11__;D_12__;D_13__;D_14__	0.703371869
cee57d5b12de344ff00ceaad22087539	D_0__Bacteria;D_1__Bacteroidetes;D_2__Sphingobacteriia;D_3__Sphingobacteriales;D_4__Chitinophagaceae;D_5__Chitinophaga;D_6__uncultured bacterium;D_7__;D_8__;D_9__;D_10__;D_11__;D_12__;D_13__;D_14__	0.994393156
96c9f5f18e083a45ad6e625706647a72	D_0__Bacteria;D_1__Thermotogae;D_2__Thermotogae;D_3__EM3;D_4__uncultured Thermotogales bacterium;D_5__;D_6__;D_7__;D_8__;D_9__;D_10__;D_11__;D_12__;D_13__;D_14__	0.988640285
2bc4e12ff2e6fec43d86998ed3b07f29	D_0__Archaea;D_1__Woesearchaeota (DHVEG-6);D_2__unidentified archaeon;D_3__;D_4__;D_5__;D_6__;D_7__;D_8__;D_9__;D_10__;D_11__;D_12__;D_13__;D_14__	0.805846271
f19a711776291576f4f21308edf2f26b	D_0__Bacteria;D_1__Firmicutes;D_2__Clostridia;D_3__Clostridiales;D_4__Clostridiaceae 1;D_5__Proteiniclasticum;D_6__uncultured bacterium;D_7__;D_8__;D_9__;D_10__;D_11__;D_12__;D_13__;D_14__	0.999781764
9d188c3f2b80af29815a1ef6205a7c0a	D_0__Bacteria;D_1__Planctomycetes;D_2__Planctomycetacia;D_3__Planctomycetales;D_4__Planctomycetaceae;D_5__Pir4 lineage	0.799455661
66131cd52bd43947e6eb6240405078fa	D_0__Bacteria;D_1__Fibrobacteres;D_2__Fibrobacteria;D_3__Fibrobacterales;D_4__Fibrobacteraceae;D_5__possible genus 04;D_6__uncultured bacterium;D_7__;D_8__;D_9__;D_10__;D_11__;D_12__;D_13__;D_14__	0.999999911
d24dd768394311cb2ee730b8312a5a4e	D_0__Archaea;D_1__Aigarchaeota;D_2__Aigarchaeota Incertae Sedis;D_3__Unknown Order;D_4__Unknown Family;D_5__Candidatus Caldiarchaeum;D_6__uncultured crenarchaeote;D_7__;D_8__;D_9__;D_10__;D_11__;D_12__;D_13__;D_14__	0.921302694
0d6210f226697e0056bece9acb523462	D_0__Bacteria;D_1__Parcubacteria;D_2__uncultured Aquificales bacterium;D_3__;D_4__;D_5__;D_6__;D_7__;D_8__;D_9__;D_10__;D_11__;D_12__;D_13__;D_14__	0.999999996
934505c4235f6fb9023ba92809513d66	D_0__Bacteria;D_1__Proteobacteria;D_2__Alphaproteobacteria;D_3__Alphaproteobacteria Incertae Sedis;D_4__Unknown Family;D_5__uncultured;D_6__uncultured bacterium;D_7__;D_8__;D_9__;D_10__;D_11__;D_12__;D_13__;D_14__	0.881674583
534ae1292f8ab63bdd6f97344ef4656d	D_0__Bacteria;D_1__Proteobacteria;D_2__Alphaproteobacteria;D_3__Rhizobiales;D_4__Bradyrhizobiaceae;D_5__Rhodopseudomonas;D_6__uncultured bacterium;D_7__;D_8__;D_9__;D_10__;D_11__;D_12__;D_13__;D_14__	0.973160487
aeb6099955790d9eb3c6db96c831357c	D_0__Bacteria	0.998227936
0eedb25a12c4cc261190b69f3f82cc60	D_0__Bacteria;D_1__Proteobacteria;D_2__Alphaproteobacteria;D_3__Sphingomonadales;D_4__Sphingomonadaceae;D_5__Sphingomonas;D_6__uncultured Sphingomonadaceae bacterium;D_7__;D_8__;D_9__;D_10__;D_11__;D_12__;D_13__;D_14__	0.716486485
8f9fe4c01d5555ff9ec203cb8ed8c45c	D_0__Bacteria;D_1__Planctomycetes;D_2__Phycisphaerae;D_3__MSBL9;D_4__uncultured bacterium;D_5__;D_6__;D_7__;D_8__;D_9__;D_10__;D_11__;D_12__;D_13__;D_14__	0.952548764
7c5a1e6f4099a2abe15b41d0e040e304	D_0__Bacteria;D_1__Proteobacteria;D_2__Deltaproteobacteria;D_3__Bdellovibrionales;D_4__Bacteriovoracaceae;D_5__Peredibacter;D_6__uncultured bacterium;D_7__;D_8__;D_9__;D_10__;D_11__;D_12__;D_13__;D_14__	0.999684774
c759343a53bdc2e9edbe6ae440737348	D_0__Archaea;D_1__Aigarchaeota;D_2__Aigarchaeota Incertae Sedis;D_3__Unknown Order;D_4__Unknown Family;D_5__Candidatus Caldiarchaeum;D_6__uncultured crenarchaeote;D_7__;D_8__;D_9__;D_10__;D_11__;D_12__;D_13__;D_14__	0.874416838
c9c6e76f0c2713dc0673e2fe45a173d3	D_0__Bacteria;D_1__Aquificae;D_2__Aquificae;D_3__Aquificales;D_4__Aquificaceae;D_5__Thermocrinis;D_6__uncultured Thermocrinis sp.;D_7__;D_8__;D_9__;D_10__;D_11__;D_12__;D_13__;D_14__	0.881561974
b82c3535fb937a58b95e70647a411c16	D_0__Bacteria;D_1__Proteobacteria;D_2__Alphaproteobacteria;D_3__Rhizobiales;D_4__Beijerinckiaceae;D_5__Chelatococcus;D_6__uncultured Chelatococcus sp.;D_7__;D_8__;D_9__;D_10__;D_11__;D_12__;D_13__;D_14__	0.990796346
93c214586bae6d03c0dc419cadb066ad	D_0__Bacteria;D_1__Planctomycetes;D_2__Phycisphaerae;D_3__MSBL9;D_4__uncultured bacterium;D_5__;D_6__;D_7__;D_8__;D_9__;D_10__;D_11__;D_12__;D_13__;D_14__	0.74604974
41300091835845bd9f0d2c9d5efa62e5	D_0__Bacteria;D_1__Actinobacteria;D_2__Actinobacteria;D_3__Propionibacteriales;D_4__Nocardioidaceae;D_5__Nocardioides;D_6__uncultured bacterium;D_7__;D_8__;D_9__;D_10__;D_11__;D_12__;D_13__;D_14__	0.975344372
8b8ead65a46eaaf3e14e74e2a58c1af2	D_0__Bacteria;D_1__Chlorobi;D_2__Chlorobia;D_3__Chlorobiales;D_4__OPB56	0.998623481
91e182066da47ba71917f6423bb50517	D_0__Archaea;D_1__Woesearchaeota (DHVEG-6);D_2__uncultured crenarchaeote;D_3__;D_4__;D_5__;D_6__;D_7__;D_8__;D_9__;D_10__;D_11__;D_12__;D_13__;D_14__	0.904160178
e2fd47d176eedbc69e61e371305850c0	D_0__Bacteria;D_1__Bacteroidetes;D_2__Sphingobacteriia;D_3__Sphingobacteriales;D_4__Sphingobacteriaceae;D_5__Sphingobacterium;D_6__uncultured bacterium;D_7__;D_8__;D_9__;D_10__;D_11__;D_12__;D_13__;D_14__	0.976800081
d892d40bc79d0c356bd2886ce8d120ee	D_0__Bacteria;D_1__Actinobacteria;D_2__Actinobacteria;D_3__Micrococcales;D_4__Cellulomonadaceae;D_5__Cellulomonas;D_6__uncultured bacterium;D_7__;D_8__;D_9__;D_10__;D_11__;D_12__;D_13__;D_14__	0.999253667
fffaf1c4e83d721183b570780c50a2c7	D_0__Bacteria;D_1__Parcubacteria;D_2__uncultured Aquificales bacterium;D_3__;D_4__;D_5__;D_6__;D_7__;D_8__;D_9__;D_10__;D_11__;D_12__;D_13__;D_14__	1
2e749151e36d464493a36c357b1588e6	D_0__Bacteria;D_1__Fervidibacteria;D_2__uncultured bacterium;D_3__;D_4__;D_5__;D_6__;D_7__;D_8__;D_9__;D_10__;D_11__;D_12__;D_13__;D_14__	0.994755502
b1e91ca7c9688980007b917c6001e67d	D_0__Bacteria;D_1__Bacteroidetes;D_2__Cytophagia;D_3__Cytophagales;D_4__Cytophagaceae;D_5__Spirosoma;D_6__uncultured bacterium;D_7__;D_8__;D_9__;D_10__;D_11__;D_12__;D_13__;D_14__	0.999975062
5960e616fae7f9bb636713d970058d7e	D_0__Bacteria;D_1__Firmicutes;D_2__Clostridia;D_3__Thermoanaerobacterales;D_4__Thermoanaerobacteraceae;D_5__Caldanaerobacter;D_6__Caldanaerobacter subterraneus subsp. tengcongensis;D_7__;D_8__;D_9__;D_10__;D_11__;D_12__;D_13__;D_14__	0.813238145
f4682872c539b0ffee12c3722f7c4ddb	D_0__Bacteria	0.998093791
15450accd2d5eb393f18554c40247797	D_0__Bacteria;D_1__BP4;D_2__uncultured bacterium;D_3__;D_4__;D_5__;D_6__;D_7__;D_8__;D_9__;D_10__;D_11__;D_12__;D_13__;D_14__	0.799263097
7eab285bcda660092cfa09cc03dca938	D_0__Bacteria;D_1__Deinococcus-Thermus;D_2__Deinococci;D_3__Thermales;D_4__Thermaceae;D_5__Thermus;D_6__uncultured Thermus sp.;D_7__;D_8__;D_9__;D_10__;D_11__;D_12__;D_13__;D_14__	0.837973237
b61b3e6e2563c69189cc2fb58555733a	D_0__Bacteria;D_1__Bacteroidetes;D_2__Sphingobacteriia;D_3__Sphingobacteriales;D_4__Sphingobacteriaceae;D_5__Sphingobacterium;D_6__uncultured bacterium;D_7__;D_8__;D_9__;D_10__;D_11__;D_12__;D_13__;D_14__	0.975107773
df71de0e92459aa808364311135bb8fc	D_0__Bacteria;D_1__Proteobacteria;D_2__Betaproteobacteria;D_3__Burkholderiales;D_4__Comamonadaceae	0.999999903
3f53bc88521e7aa09a0d4161b1602ead	D_0__Bacteria;D_1__Deinococcus-Thermus;D_2__Deinococci;D_3__Thermales;D_4__Thermaceae;D_5__Thermus;D_6__uncultured Thermus sp.;D_7__;D_8__;D_9__;D_10__;D_11__;D_12__;D_13__;D_14__	0.967800855
1598c3c9a894c5af4346293eb1ccdaee	D_0__Archaea;D_1__Woesearchaeota (DHVEG-6);D_2__unidentified archaeon;D_3__;D_4__;D_5__;D_6__;D_7__;D_8__;D_9__;D_10__;D_11__;D_12__;D_13__;D_14__	0.932005959
7ec667cb3f962630a5d360f72fb8e3da	D_0__Archaea	0.956197737
9d93aee58e5314c7c38f58996cb94c98	D_0__Bacteria;D_1__Chloroflexi;D_2__Anaerolineae;D_3__Anaerolineales;D_4__Anaerolineaceae;D_5__uncultured;D_6__uncultured organism;D_7__;D_8__;D_9__;D_10__;D_11__;D_12__;D_13__;D_14__	0.988033128
c4759bd307e307708355f9f73b5385f2	D_0__Bacteria;D_1__Aquificae;D_2__Aquificae;D_3__Aquificales;D_4__Aquificaceae;D_5__Thermocrinis;D_6__uncultured bacterium;D_7__;D_8__;D_9__;D_10__;D_11__;D_12__;D_13__;D_14__	0.950776808
d48940f9bbe7bbcc36711b16e702210d	D_0__Bacteria;D_1__Chloroflexi;D_2__Dehalococcoidia;D_3__MSBL5;D_4__uncultured bacterium;D_5__;D_6__;D_7__;D_8__;D_9__;D_10__;D_11__;D_12__;D_13__;D_14__	0.997644122
eb36513018975626d5f2647004c0468e	D_0__Archaea;D_1__Korarchaeota;D_2__Korarchaeota Incertae Sedis;D_3__Unknown Order;D_4__Unknown Family;D_5__Candidatus Korarchaeum;D_6__uncultured korarchaeote;D_7__;D_8__;D_9__;D_10__;D_11__;D_12__;D_13__;D_14__	0.999998764
82a4ae93a9ba0d1adf7280c7f7525f35	D_0__Bacteria;D_1__Actinobacteria;D_2__Actinobacteria;D_3__Frankiales;D_4__Geodermatophilaceae;D_5__Geodermatophilus;D_6__uncultured bacterium;D_7__;D_8__;D_9__;D_10__;D_11__;D_12__;D_13__;D_14__	0.998378655
e11283c3a9a58e67a76bb0077377c7ce	D_0__Bacteria;D_1__Proteobacteria;D_2__Alphaproteobacteria;D_3__Rickettsiales;D_4__Mitochondria	1
202ce6f860232a24f74149629d1ed7e4	D_0__Bacteria;D_1__Acidobacteria;D_2__Subgroup 6	0.999999993
dedcffb00ee40811eca21ca45f52c914	D_0__Bacteria;D_1__BRC1;D_2__uncultured organism;D_3__;D_4__;D_5__;D_6__;D_7__;D_8__;D_9__;D_10__;D_11__;D_12__;D_13__;D_14__	0.830436455
fe9a5980704285a959aabb88f0340e75	D_0__Bacteria;D_1__Actinobacteria;D_2__Actinobacteria;D_3__Frankiales	0.998035505
aceba29615f6315fca77aa1c56e95971	D_0__Bacteria;D_1__Bacteroidetes;D_2__Bacteroidetes BD2-2	0.836634284
a2d8d75b74ec104663cf7ca0b76cb8db	D_0__Bacteria;D_1__Chloroflexi;D_2__Chloroflexia;D_3__Chloroflexales;D_4__Chloroflexaceae;D_5__Candidatus Chloroploca;D_6__uncultured bacterium;D_7__;D_8__;D_9__;D_10__;D_11__;D_12__;D_13__;D_14__	0.997406367
74be4bf235e4ef4d985c3a272c8f2908	D_0__Bacteria;D_1__Bacteroidetes;D_2__Cytophagia;D_3__Cytophagales;D_4__Cytophagaceae;D_5__Spirosoma;D_6__uncultured bacterium;D_7__;D_8__;D_9__;D_10__;D_11__;D_12__;D_13__;D_14__	0.999998577
9cb0c86a7083fdab518e7047feec34b2	D_0__Bacteria;D_1__Firmicutes;D_2__Clostridia;D_3__Thermoanaerobacterales;D_4__Thermoanaerobacteraceae;D_5__Syntrophaceticus;D_6__uncultured bacterium;D_7__;D_8__;D_9__;D_10__;D_11__;D_12__;D_13__;D_14__	0.999674005
3b9c392ab105b7acae691c0f163e22d7	D_0__Bacteria;D_1__Deinococcus-Thermus;D_2__Deinococci;D_3__Thermales;D_4__Thermaceae;D_5__Thermus;D_6__uncultured Thermus sp.;D_7__;D_8__;D_9__;D_10__;D_11__;D_12__;D_13__;D_14__	0.947313847
918339e0f06ec43e74d528d4dff26ded	D_0__Bacteria	0.999436645
98f53519513214e968c569829a1471bb	D_0__Bacteria;D_1__Proteobacteria;D_2__Alphaproteobacteria;D_3__Rhizobiales;D_4__Rhizobiaceae;D_5__Rhizobium;D_6__uncultured bacterium;D_7__;D_8__;D_9__;D_10__;D_11__;D_12__;D_13__;D_14__	0.893279946
4f5efd25dacb5d639316e7291ff6ff8b	D_0__Bacteria;D_1__Proteobacteria;D_2__Betaproteobacteria;D_3__Neisseriales;D_4__Neisseriaceae;D_5__Neisseria;D_6__uncultured bacterium;D_7__;D_8__;D_9__;D_10__;D_11__;D_12__;D_13__;D_14__	0.949638353
7ca78d0c11debcd49e3addc0b9bf943e	D_0__Bacteria;D_1__Fervidibacteria;D_2__uncultured bacterium;D_3__;D_4__;D_5__;D_6__;D_7__;D_8__;D_9__;D_10__;D_11__;D_12__;D_13__;D_14__	0.959281757
aa5b4ae4632c71a1bbca58867de82942	D_0__Bacteria;D_1__Firmicutes;D_2__Bacilli;D_3__Lactobacillales;D_4__Enterococcaceae;D_5__Enterococcus;D_6__uncultured bacterium;D_7__;D_8__;D_9__;D_10__;D_11__;D_12__;D_13__;D_14__	0.902145735
8df89e487bc8cd31cf219eb0010dece9	D_0__Bacteria;D_1__Proteobacteria;D_2__Alphaproteobacteria;D_3__Rhizobiales;D_4__Aurantimonadaceae;D_5__Aureimonas;D_6__uncultured bacterium;D_7__;D_8__;D_9__;D_10__;D_11__;D_12__;D_13__;D_14__	0.98491035
c675a8c32b21b5bd22eb084a15810ad5	D_0__Bacteria;D_1__Firmicutes;D_2__Bacilli;D_3__Bacillales;D_4__Bacillaceae;D_5__Caldibacillus;D_6__uncultured compost bacterium;D_7__;D_8__;D_9__;D_10__;D_11__;D_12__;D_13__;D_14__	0.999998414
f3ed01422aa368bd4b9e2a96bc248366	D_0__Bacteria;D_1__Chloroflexi;D_2__Dehalococcoidia;D_3__GIF9	0.999996551
eebd5b233ad204330ff442c3dcd01bd7	Unassigned	0.402470119
37027c5f0ea4d65079d9dd5b21f072fe	D_0__Bacteria;D_1__Bacteroidetes	0.999999996
316c75c28fdbdcf1bf2f359989638620	D_0__Bacteria;D_1__Calescamantes	0.999998875
f9d673877a6156796e7d46db9eb8a987	D_0__Archaea;D_1__Bathyarchaeota;D_2__uncultured crenarchaeote;D_3__;D_4__;D_5__;D_6__;D_7__;D_8__;D_9__;D_10__;D_11__;D_12__;D_13__;D_14__	0.925645604
edbbe8ff7e956c26ab52d8c89a8c300f	D_0__Bacteria;D_1__Parcubacteria;D_2__uncultured Aquificales bacterium;D_3__;D_4__;D_5__;D_6__;D_7__;D_8__;D_9__;D_10__;D_11__;D_12__;D_13__;D_14__	1
233ffd270c46a5b9ed2311d18ceea57e	D_0__Archaea;D_1__Thaumarchaeota;D_2__Thaumarchaeota Incertae Sedis;D_3__Unknown Order;D_4__Unknown Family;D_5__Candidatus Nitrosocaldus;D_6__uncultured crenarchaeote;D_7__;D_8__;D_9__;D_10__;D_11__;D_12__;D_13__;D_14__	0.982277664
9b211114a71b3a2af84579e5e024c157	D_0__Bacteria;D_1__Proteobacteria;D_2__Alphaproteobacteria;D_3__Sphingomonadales;D_4__Sphingomonadaceae	0.999782747
97c66cf11fd969e2836cd9a65e10442b	D_0__Bacteria;D_1__Proteobacteria;D_2__Alphaproteobacteria;D_3__Rickettsiales;D_4__Mitochondria;D_5__Triticum aestivum (bread wheat);D_6__;D_7__;D_8__;D_9__;D_10__;D_11__;D_12__;D_13__;D_14__	0.954604923
0b8058d5cd302b3caa627d7023cc62f4	D_0__Bacteria;D_1__Proteobacteria;D_2__Gammaproteobacteria;D_3__Xanthomonadales;D_4__Xanthomonadaceae;D_5__Lysobacter;D_6__uncultured Lysobacter sp.;D_7__;D_8__;D_9__;D_10__;D_11__;D_12__;D_13__;D_14__	0.931264337
7bdfeb09b2e4b3c7d4b1d908e103fb69	D_0__Bacteria;D_1__Chloroflexi;D_2__Thermomicrobia;D_3__Thermomicrobiales;D_4__Thermomicrobiaceae;D_5__Thermomicrobium;D_6__uncultured bacterium;D_7__;D_8__;D_9__;D_10__;D_11__;D_12__;D_13__;D_14__	0.999950396
6089e5c01d1ab567d3aa834e31853490	D_0__Bacteria;D_1__Firmicutes;D_2__Clostridia;D_3__Clostridiales;D_4__Family XI;D_5__Finegoldia;D_6__uncultured bacterium;D_7__;D_8__;D_9__;D_10__;D_11__;D_12__;D_13__;D_14__	0.999999975
d558e2cccabb5f3cc5e46de8be8ae007	D_0__Bacteria;D_1__Proteobacteria;D_2__Alphaproteobacteria;D_3__Rhizobiales;D_4__Xanthobacteraceae;D_5__Variibacter;D_6__uncultured bacterium;D_7__;D_8__;D_9__;D_10__;D_11__;D_12__;D_13__;D_14__	0.894927938
53d2351a74c69dd99f19a791c81a9370	D_0__Bacteria;D_1__Firmicutes;D_2__Clostridia;D_3__Clostridiales;D_4__Lachnospiraceae;D_5__Epulopiscium;D_6__uncultured organism;D_7__;D_8__;D_9__;D_10__;D_11__;D_12__;D_13__;D_14__	0.720856535
9adee8b3c5640072940915b34dbdc21e	D_0__Archaea;D_1__Woesearchaeota (DHVEG-6);D_2__uncultured euryarchaeote;D_3__;D_4__;D_5__;D_6__;D_7__;D_8__;D_9__;D_10__;D_11__;D_12__;D_13__;D_14__	0.752325586
1fda39c4e534ed538f52cb9f6b8c3e8d	D_0__Bacteria;D_1__Spirochaetae;D_2__Spirochaetes;D_3__Spirochaetales;D_4__Spirochaetaceae;D_5__Spirochaeta 2;D_6__uncultured bacterium;D_7__;D_8__;D_9__;D_10__;D_11__;D_12__;D_13__;D_14__	0.819216907
4cac7f4d7ca6cd96ab480eb64a53c32b	D_0__Bacteria;D_1__Proteobacteria;D_2__Alphaproteobacteria;D_3__Sphingomonadales;D_4__Sphingomonadaceae;D_5__Sphingomonas	0.999473902
49a80be47f2de65e0c4b0eff6131226b	D_0__Bacteria;D_1__Cyanobacteria;D_2__Cyanobacteria;D_3__SubsectionI;D_4__FamilyI;D_5__Synechococcus	0.998824555
616c7cfd13e5dd12f80d0a8d639dfc90	D_0__Bacteria;D_1__Parcubacteria;D_2__uncultured Microgenomates group bacterium;D_3__;D_4__;D_5__;D_6__;D_7__;D_8__;D_9__;D_10__;D_11__;D_12__;D_13__;D_14__	0.780660179
87795cd12bcf775557518db7d134ee5c	Unassigned	0.83408055
2173ff99b55e25f3178d3943d534facc	D_0__Bacteria;D_1__Proteobacteria;D_2__Alphaproteobacteria;D_3__Caulobacterales;D_4__Caulobacteraceae;D_5__Phenylobacterium;D_6__uncultured bacterium;D_7__;D_8__;D_9__;D_10__;D_11__;D_12__;D_13__;D_14__	0.965140071
e475c9dae8bbbb58565002727a178089	D_0__Bacteria;D_1__Parcubacteria;D_2__uncultured Aquificales bacterium;D_3__;D_4__;D_5__;D_6__;D_7__;D_8__;D_9__;D_10__;D_11__;D_12__;D_13__;D_14__	1
42c24a856ba62d5cc3c10ff0c6c031e9	D_0__Archaea;D_1__Crenarchaeota;D_2__Thermoprotei;D_3__Desulfurococcales;D_4__Desulfurococcaceae;D_5__Aeropyrum;D_6__uncultured Desulfurococcales archaeon;D_7__;D_8__;D_9__;D_10__;D_11__;D_12__;D_13__;D_14__	0.930391863
0abbfbe53a5afe4fe0411538aae6a053	D_0__Bacteria	0.991866655
0f0dcbd16142a17b075ccb6fea2475f8	D_0__Bacteria;D_1__Deinococcus-Thermus;D_2__Deinococci;D_3__Thermales;D_4__Thermaceae;D_5__Thermus;D_6__uncultured Thermus sp.;D_7__;D_8__;D_9__;D_10__;D_11__;D_12__;D_13__;D_14__	0.87294319
79c693180d6dbdc3df0cce794c0fc166	D_0__Bacteria;D_1__Planctomycetes;D_2__vadinHA49;D_3__uncultured bacterium;D_4__;D_5__;D_6__;D_7__;D_8__;D_9__;D_10__;D_11__;D_12__;D_13__;D_14__	0.999789104
f11a42ae9b2c0e9a1011f75c7a2f1b2f	D_0__Bacteria;D_1__Planctomycetes;D_2__Phycisphaerae;D_3__MSBL9;D_4__uncultured bacterium;D_5__;D_6__;D_7__;D_8__;D_9__;D_10__;D_11__;D_12__;D_13__;D_14__	0.997532045
1856e76245e453845440d8b2c44c6b40	D_0__Bacteria;D_1__Chloroflexi;D_2__Dehalococcoidia;D_3__MSBL5;D_4__uncultured organism;D_5__;D_6__;D_7__;D_8__;D_9__;D_10__;D_11__;D_12__;D_13__;D_14__	0.84911098
794af72f2f6b51d49e7bc420a21475e3	D_0__Bacteria;D_1__Proteobacteria;D_2__Gammaproteobacteria;D_3__Xanthomonadales;D_4__Xanthomonadales Incertae Sedis;D_5__Acidibacter;D_6__uncultured bacterium;D_7__;D_8__;D_9__;D_10__;D_11__;D_12__;D_13__;D_14__	0.985285234
e4f56f34c8fd6f0e0bfd85afea1a939b	D_0__Bacteria;D_1__Proteobacteria;D_2__Betaproteobacteria;D_3__Burkholderiales;D_4__Burkholderiaceae;D_5__Burkholderia-Paraburkholderia	0.998936628
85b5720e4f89e0171cd56a5b1954af23	D_0__Archaea;D_1__Bathyarchaeota	0.999999999
c014493df6d4cfca6719958d05f5fc81	D_0__Archaea;D_1__Crenarchaeota;D_2__Thermoprotei;D_3__Thermoproteales;D_4__Thermoproteaceae;D_5__Pyrobaculum;D_6__uncultured archaeon;D_7__;D_8__;D_9__;D_10__;D_11__;D_12__;D_13__;D_14__	0.970351473
140962819ca8d895dea6558ff6346008	D_0__Bacteria;D_1__Proteobacteria;D_2__Deltaproteobacteria;D_3__Desulfarculales;D_4__Desulfarculaceae;D_5__Desulfatiglans;D_6__uncultured bacterium;D_7__;D_8__;D_9__;D_10__;D_11__;D_12__;D_13__;D_14__	0.999790526
6bd8bdc08257c42a63097ae67d5590ff	D_0__Bacteria;D_1__Verrucomicrobia;D_2__Verrucomicrobiae;D_3__Verrucomicrobiales;D_4__Verrucomicrobiaceae;D_5__uncultured;D_6__uncultured bacterium;D_7__;D_8__;D_9__;D_10__;D_11__;D_12__;D_13__;D_14__	0.987404507
804daf67bd587deddf038ade8304e2a4	D_0__Bacteria;D_1__Proteobacteria;D_2__Betaproteobacteria;D_3__Burkholderiales;D_4__Comamonadaceae	0.999997965
06fc45f44d613edaf30726449028db2f	D_0__Bacteria;D_1__Ignavibacteriae;D_2__Ignavibacteria;D_3__Ignavibacteriales;D_4__Ignavibacteriaceae;D_5__Ignavibacterium;D_6__uncultured bacterium;D_7__;D_8__;D_9__;D_10__;D_11__;D_12__;D_13__;D_14__	0.999358947
41f3f39a0335a7392afa80327caf0f77	D_0__Bacteria;D_1__Firmicutes;D_2__Clostridia;D_3__Clostridiales;D_4__Family XI;D_5__Anaerococcus;D_6__uncultured bacterium;D_7__;D_8__;D_9__;D_10__;D_11__;D_12__;D_13__;D_14__	0.732494641
355255971068c8d9a94624768d2328b8	D_0__Archaea;D_1__Aigarchaeota;D_2__Aigarchaeota Incertae Sedis;D_3__Unknown Order;D_4__Unknown Family;D_5__Candidatus Caldiarchaeum;D_6__uncultured crenarchaeote;D_7__;D_8__;D_9__;D_10__;D_11__;D_12__;D_13__;D_14__	0.886369914
07e216bb6e97b8448b756d7088aa5205	D_0__Bacteria;D_1__Verrucomicrobia;D_2__Verrucomicrobiae;D_3__Verrucomicrobiales;D_4__Verrucomicrobiaceae;D_5__Prosthecobacter;D_6__uncultured bacterium;D_7__;D_8__;D_9__;D_10__;D_11__;D_12__;D_13__;D_14__	0.999996043
cdbfe403c58865a391ffa34703f11676	D_0__Bacteria	0.990445587
1d1c501db09304f1fdc62a0a8d175a37	D_0__Bacteria;D_1__Latescibacteria;D_2__uncultured Latescibacteria bacterium;D_3__;D_4__;D_5__;D_6__;D_7__;D_8__;D_9__;D_10__;D_11__;D_12__;D_13__;D_14__	0.985447624
de3901260547a323762fba9b9dec22ca	D_0__Bacteria;D_1__Proteobacteria;D_2__Alphaproteobacteria;D_3__Rhodospirillales;D_4__Acetobacteraceae;D_5__Roseomonas;D_6__uncultured bacterium;D_7__;D_8__;D_9__;D_10__;D_11__;D_12__;D_13__;D_14__	0.992291068
d829bee4984f82ffc2453212157caf96	D_0__Bacteria;D_1__Proteobacteria;D_2__Alphaproteobacteria;D_3__Rhizobiales;D_4__Bradyrhizobiaceae;D_5__Bradyrhizobium	0.96664984
eccd4ec473687cb840159f8d4036ca15	D_0__Bacteria;D_1__Actinobacteria;D_2__Thermoleophilia;D_3__Solirubrobacterales;D_4__Gsoil-1167;D_5__uncultured bacterium;D_6__;D_7__;D_8__;D_9__;D_10__;D_11__;D_12__;D_13__;D_14__	0.999513474
e5808c88f152a3518697e48936717277	D_0__Archaea;D_1__Bathyarchaeota;D_2__uncultured archaeon;D_3__;D_4__;D_5__;D_6__;D_7__;D_8__;D_9__;D_10__;D_11__;D_12__;D_13__;D_14__	0.973667856
53841ebc4775f7b9147b78dec925386b	D_0__Bacteria;D_1__Chloroflexi;D_2__S085;D_3__uncultured bacterium;D_4__;D_5__;D_6__;D_7__;D_8__;D_9__;D_10__;D_11__;D_12__;D_13__;D_14__	0.998926702
936ab4d04d08e092fe10a9e0f9f3b0c4	D_0__Archaea;D_1__Woesearchaeota (DHVEG-6)	0.932526619
22b3c70cdfb1714224e1bf8a6314bee9	D_0__Bacteria;D_1__Firmicutes;D_2__Clostridia;D_3__Clostridiales;D_4__Family XI;D_5__Finegoldia;D_6__uncultured bacterium;D_7__;D_8__;D_9__;D_10__;D_11__;D_12__;D_13__;D_14__	0.999999996
d5afe287d80669588af5430c49139b9d	D_0__Archaea;D_1__Miscellaneous Euryarchaeotic Group(MEG);D_2__uncultured Thermoproteales archaeon;D_3__;D_4__;D_5__;D_6__;D_7__;D_8__;D_9__;D_10__;D_11__;D_12__;D_13__;D_14__	0.999986315
d4868922140b72dbb025f404d5642091	D_0__Bacteria;D_1__Bacteroidetes;D_2__Bacteroidetes BD2-2	0.857229642
389e62cca239f6ce02978877aa0a3173	D_0__Bacteria;D_1__Aquificae;D_2__Aquificae;D_3__Aquificales;D_4__Aquificaceae;D_5__Thermocrinis;D_6__uncultured Thermocrinis sp.;D_7__;D_8__;D_9__;D_10__;D_11__;D_12__;D_13__;D_14__	0.990852005
975e5c9645e284db3be1e8c6f7476881	D_0__Bacteria;D_1__Parcubacteria;D_2__uncultured Microgenomates group bacterium;D_3__;D_4__;D_5__;D_6__;D_7__;D_8__;D_9__;D_10__;D_11__;D_12__;D_13__;D_14__	0.952883153
178ea925af3e4f19dfcfb71547f67699	D_0__Bacteria;D_1__Parcubacteria;D_2__uncultured Aquificales bacterium;D_3__;D_4__;D_5__;D_6__;D_7__;D_8__;D_9__;D_10__;D_11__;D_12__;D_13__;D_14__	1
31b6004cd71930fb9a5c5dc301faf4fb	D_0__Bacteria;D_1__Proteobacteria;D_2__Alphaproteobacteria;D_3__Rhodobacterales;D_4__Rhodobacteraceae	0.999999919
035d113b4c670cd879220997840d3414	D_0__Bacteria;D_1__Microgenomates;D_2__Candidatus Woesebacteria;D_3__uncultured bacterium;D_4__;D_5__;D_6__;D_7__;D_8__;D_9__;D_10__;D_11__;D_12__;D_13__;D_14__	0.997646704
7a7c75e446155be3dd2648d8f79f3cc1	D_0__Archaea;D_1__Euryarchaeota;D_2__Thermoplasmata;D_3__Thermoplasmatales;D_4__Marine Benthic Group D and DHVEG-1	0.999999096
a492835483d7a92b0d226e9a0e61c96e	D_0__Bacteria;D_1__Proteobacteria;D_2__Alphaproteobacteria;D_3__Sphingomonadales;D_4__Sphingomonadaceae;D_5__Novosphingobium;D_6__uncultured bacterium;D_7__;D_8__;D_9__;D_10__;D_11__;D_12__;D_13__;D_14__	0.716677491
7b934459c36fbf3099aca2fa93468cd9	D_0__Bacteria;D_1__FCPU426;D_2__uncultured bacterium;D_3__;D_4__;D_5__;D_6__;D_7__;D_8__;D_9__;D_10__;D_11__;D_12__;D_13__;D_14__	0.999983173
ca6e8c9e4b092b9e0eb5f3cb54ffe8fc	D_0__Bacteria;D_1__Proteobacteria;D_2__Betaproteobacteria;D_3__Neisseriales;D_4__Neisseriaceae;D_5__Neisseria;D_6__uncultured bacterium;D_7__;D_8__;D_9__;D_10__;D_11__;D_12__;D_13__;D_14__	0.976525115
e9759fa297c057934f0d3a4049838f83	D_0__Bacteria;D_1__Actinobacteria;D_2__Actinobacteria;D_3__Micrococcales;D_4__Micrococcaceae;D_5__Micrococcus	0.99957866
4fdc77cf1942e45cbb682c25c334ea4c	D_0__Bacteria;D_1__Proteobacteria;D_2__Alphaproteobacteria;D_3__Sphingomonadales	0.996140837
5c8f6d666a167117e4ac0a1ca4db3062	D_0__Bacteria;D_1__Chloroflexi;D_2__S085;D_3__uncultured bacterium;D_4__;D_5__;D_6__;D_7__;D_8__;D_9__;D_10__;D_11__;D_12__;D_13__;D_14__	0.997463592
5ec8c2d3855cbfdf7048aa9c58293108	D_0__Bacteria;D_1__Parcubacteria;D_2__uncultured Aquificales bacterium;D_3__;D_4__;D_5__;D_6__;D_7__;D_8__;D_9__;D_10__;D_11__;D_12__;D_13__;D_14__	0.995294518
a3ca337edb9f97a9f5ee9558f406afb5	D_0__Bacteria;D_1__Aquificae;D_2__Aquificae;D_3__Aquificales;D_4__Aquificaceae;D_5__Thermocrinis;D_6__uncultured Thermocrinis sp.;D_7__;D_8__;D_9__;D_10__;D_11__;D_12__;D_13__;D_14__	0.825644146
94146d7fb37fd6e02d4c9efc5870fea5	D_0__Bacteria;D_1__Actinobacteria;D_2__Actinobacteria;D_3__Corynebacteriales;D_4__Nocardiaceae;D_5__Williamsia;D_6__uncultured bacterium;D_7__;D_8__;D_9__;D_10__;D_11__;D_12__;D_13__;D_14__	0.995013035
29cd71a8216fe0e1b0349ebfadfa41eb	D_0__Bacteria	0.995124247
8dd03bb0d90d61b12fa00ece5b10d49d	D_0__Archaea;D_1__Woesearchaeota (DHVEG-6);D_2__uncultured archaeon;D_3__;D_4__;D_5__;D_6__;D_7__;D_8__;D_9__;D_10__;D_11__;D_12__;D_13__;D_14__	0.772322322
f33a4e9f2a7aeea8aac430f91e8ee165	D_0__Archaea;D_1__Crenarchaeota;D_2__Thermoprotei	0.71203523
558109067851e65bacb2c1af4de0235b	D_0__Bacteria;D_1__Calescamantes;D_2__uncultured bacterium;D_3__;D_4__;D_5__;D_6__;D_7__;D_8__;D_9__;D_10__;D_11__;D_12__;D_13__;D_14__	0.962567064
9eff8e0c877ae3c79e515bfd058d18e4	D_0__Bacteria;D_1__Chloroflexi;D_2__Dehalococcoidia;D_3__vadinBA26;D_4__uncultured bacterium;D_5__;D_6__;D_7__;D_8__;D_9__;D_10__;D_11__;D_12__;D_13__;D_14__	0.78400088
68ed305bc0090a00641cba7d0e9b6d4f	Unassigned	0.730129812
d6f9a764678d662de2a928b27d9aa7cd	D_0__Bacteria;D_1__Bacteroidetes;D_2__Sphingobacteriia;D_3__Sphingobacteriales;D_4__Saprospiraceae;D_5__uncultured	0.999898642
a604c262ee18ff563b0be9897ccf5fd7	D_0__Bacteria;D_1__Chloroflexi;D_2__KD4-96;D_3__uncultured bacterium;D_4__;D_5__;D_6__;D_7__;D_8__;D_9__;D_10__;D_11__;D_12__;D_13__;D_14__	0.999838803
8d7419cfd4eb0e3ee81a3c8ffd9b63d8	D_0__Bacteria;D_1__Proteobacteria;D_2__Alphaproteobacteria;D_3__Sphingomonadales;D_4__Sphingomonadaceae;D_5__Sphingomonas	0.936152241
b060079a052d8ef0971aa8faf2adb85c	D_0__Bacteria;D_1__Firmicutes;D_2__Bacilli;D_3__Bacillales;D_4__Staphylococcaceae;D_5__Staphylococcus	0.999996132
6f7133691282acac5a5c325e9349fb85	D_0__Bacteria;D_1__Bacteroidetes;D_2__Flavobacteriia;D_3__Flavobacteriales;D_4__Flavobacteriaceae;D_5__Robiginitalea;D_6__uncultured bacterium;D_7__;D_8__;D_9__;D_10__;D_11__;D_12__;D_13__;D_14__	0.858468334
fbb9dea847dbfb22b12b5891a2842e8f	D_0__Bacteria;D_1__Chloroflexi;D_2__Dehalococcoidia;D_3__GIF3;D_4__uncultured bacterium;D_5__;D_6__;D_7__;D_8__;D_9__;D_10__;D_11__;D_12__;D_13__;D_14__	0.999989698
f00f46dc4d2c7f72bf2d87d8327acdc3	D_0__Bacteria;D_1__Thermotogae;D_2__Thermotogae;D_3__EM3;D_4__uncultured bacterium;D_5__;D_6__;D_7__;D_8__;D_9__;D_10__;D_11__;D_12__;D_13__;D_14__	0.815449035
c619b061e3f78da7b1740256b6a03522	D_0__Bacteria;D_1__Acetothermia;D_2__uncultured bacterium;D_3__;D_4__;D_5__;D_6__;D_7__;D_8__;D_9__;D_10__;D_11__;D_12__;D_13__;D_14__	0.999984781
93ce20eb726c1003e515d576fa754f17	D_0__Bacteria;D_1__Actinobacteria;D_2__Actinobacteria;D_3__Micrococcales;D_4__Intrasporangiaceae	0.999686118
da779306de15a974d92b7c8508350780	D_0__Bacteria;D_1__Fervidibacteria;D_2__uncultured bacterium;D_3__;D_4__;D_5__;D_6__;D_7__;D_8__;D_9__;D_10__;D_11__;D_12__;D_13__;D_14__	0.994238363
895a33935fdc6fec709de73e126e7845	D_0__Bacteria;D_1__Proteobacteria;D_2__Gammaproteobacteria;D_3__Xanthomonadales;D_4__uncultured	0.999958167
f7d72a6bc6900bb34ed45a6c7063eb32	D_0__Bacteria;D_1__Verrucomicrobia;D_2__Spartobacteria;D_3__Chthoniobacterales;D_4__Chthoniobacteraceae;D_5__Chthoniobacter	0.999972219
ef3a8f7f2ba612ca74b64ac4d191bf1c	D_0__Bacteria	0.988546113
b2b27bd14f6a96946a94a1da790064aa	D_0__Bacteria;D_1__Chloroflexi;D_2__Dehalococcoidia;D_3__vadinBA26;D_4__uncultured bacterium;D_5__;D_6__;D_7__;D_8__;D_9__;D_10__;D_11__;D_12__;D_13__;D_14__	0.95151846
3d5baff45729bf2214074c2e9f77ad10	D_0__Bacteria;D_1__Proteobacteria;D_2__Gammaproteobacteria;D_3__Pseudomonadales;D_4__Moraxellaceae;D_5__Acinetobacter;D_6__Acinetobacter calcoaceticus;D_7__;D_8__;D_9__;D_10__;D_11__;D_12__;D_13__;D_14__	0.998613755
c69eea7fa46f3d085af084369347b091	D_0__Bacteria;D_1__Chloroflexi;D_2__Thermoflexia;D_3__Thermoflexales;D_4__Thermoflexaceae;D_5__Thermoflexus;D_6__uncultured bacterium;D_7__;D_8__;D_9__;D_10__;D_11__;D_12__;D_13__;D_14__	0.944097527
2d7a249445b62cd20e4fb1f1857ff459	D_0__Bacteria;D_1__Firmicutes;D_2__Bacilli;D_3__Lactobacillales;D_4__Streptococcaceae;D_5__Streptococcus	0.999999948
9c8be437a4a4d80b94b1f38a9d06f257	D_0__Archaea;D_1__Woesearchaeota (DHVEG-6);D_2__unidentified archaeon;D_3__;D_4__;D_5__;D_6__;D_7__;D_8__;D_9__;D_10__;D_11__;D_12__;D_13__;D_14__	0.808165414
b0acf3a046f78b752dc7b7571d12497e	D_0__Bacteria;D_1__Chloroflexi;D_2__Thermomicrobia;D_3__Thermomicrobiales;D_4__Thermomicrobiaceae;D_5__Thermomicrobium;D_6__uncultured bacterium;D_7__;D_8__;D_9__;D_10__;D_11__;D_12__;D_13__;D_14__	0.999902148
e0f50c5adf537a0a3a63e61720b38ed5	D_0__Bacteria;D_1__Proteobacteria;D_2__Alphaproteobacteria;D_3__Rhizobiales;D_4__Methylobacteriaceae;D_5__Methylobacterium;D_6__uncultured bacterium;D_7__;D_8__;D_9__;D_10__;D_11__;D_12__;D_13__;D_14__	0.915538972
3fd39f11547e7ea59a5e281e1fdf35b6	D_0__Bacteria;D_1__Fervidibacteria;D_2__uncultured bacterium;D_3__;D_4__;D_5__;D_6__;D_7__;D_8__;D_9__;D_10__;D_11__;D_12__;D_13__;D_14__	0.996473272
8ae01cead99f3c571f2bf841bfafe4ac	D_0__Bacteria;D_1__Omnitrophica;D_2__uncultured bacterium;D_3__;D_4__;D_5__;D_6__;D_7__;D_8__;D_9__;D_10__;D_11__;D_12__;D_13__;D_14__	0.992784293
88910a02319799185fd3224ff6db0f09	D_0__Bacteria;D_1__Proteobacteria;D_2__Deltaproteobacteria;D_3__Desulfarculales;D_4__Desulfarculaceae;D_5__Desulfatiglans	0.999996173
e20af32932f819b763550d08a5031b2f	D_0__Bacteria;D_1__Chlorobi;D_2__Chlorobia;D_3__Chlorobiales;D_4__OPB56	0.99899942
76a033cc124a7f7f38b8459658233f38	D_0__Bacteria;D_1__Proteobacteria;D_2__Alphaproteobacteria;D_3__Rhodobacterales;D_4__Rhodobacteraceae;D_5__Paracoccus;D_6__uncultured bacterium;D_7__;D_8__;D_9__;D_10__;D_11__;D_12__;D_13__;D_14__	0.933654352
de31bb03f3d7398695aa04e993a77e12	D_0__Bacteria;D_1__Acidobacteria;D_2__Subgroup 6	0.999999997
1113f2ff02f7976128424fd89480576e	D_0__Bacteria;D_1__Proteobacteria;D_2__Deltaproteobacteria;D_3__Desulfobacterales;D_4__Desulfobacteraceae	0.999999896
c3658e76cc344eb7e41fbe8629553a8f	D_0__Bacteria;D_1__Fervidibacteria;D_2__uncultured bacterium;D_3__;D_4__;D_5__;D_6__;D_7__;D_8__;D_9__;D_10__;D_11__;D_12__;D_13__;D_14__	0.969867948
5a3ff73b110e0c85969a953e7c3830b4	D_0__Bacteria;D_1__Fervidibacteria;D_2__uncultured bacterium;D_3__;D_4__;D_5__;D_6__;D_7__;D_8__;D_9__;D_10__;D_11__;D_12__;D_13__;D_14__	0.995779945
fd0f60f6eb84f6fd5c53f31e5c2b370c	D_0__Bacteria;D_1__BP4;D_2__uncultured bacterium;D_3__;D_4__;D_5__;D_6__;D_7__;D_8__;D_9__;D_10__;D_11__;D_12__;D_13__;D_14__	0.9788074
97845d3698cf63965c7ca85dd8ddd563	D_0__Bacteria;D_1__Firmicutes;D_2__Clostridia;D_3__Clostridiales;D_4__Ruminococcaceae;D_5__Ruminococcus 2;D_6__uncultured bacterium;D_7__;D_8__;D_9__;D_10__;D_11__;D_12__;D_13__;D_14__	0.892745212
fbdfba10f54932eca7483d886c9eb54d	D_0__Bacteria;D_1__RBG-1 (Zixibacteria);D_2__uncultured bacterium;D_3__;D_4__;D_5__;D_6__;D_7__;D_8__;D_9__;D_10__;D_11__;D_12__;D_13__;D_14__	0.998901778
4cc9bc109f023e893f51e5985f4ad7e0	D_0__Bacteria;D_1__Chlamydiae;D_2__LD1-PA32;D_3__uncultured bacterium;D_4__;D_5__;D_6__;D_7__;D_8__;D_9__;D_10__;D_11__;D_12__;D_13__;D_14__	0.96327767
1b9175ea4e4774adc7da0c0e202e61d7	D_0__Bacteria;D_1__Firmicutes;D_2__Clostridia;D_3__Clostridiales;D_4__Family XI;D_5__Anaerococcus;D_6__uncultured bacterium;D_7__;D_8__;D_9__;D_10__;D_11__;D_12__;D_13__;D_14__	0.997747536
2c06de4fefb590c98ba25989968134f2	D_0__Archaea;D_1__Aigarchaeota;D_2__Aigarchaeota Incertae Sedis;D_3__Unknown Order;D_4__Unknown Family;D_5__Candidatus Caldiarchaeum;D_6__uncultured crenarchaeote;D_7__;D_8__;D_9__;D_10__;D_11__;D_12__;D_13__;D_14__	0.999980868
f05f461f543793f8dd27c4cb6cf1d669	D_0__Bacteria;D_1__Deinococcus-Thermus;D_2__Deinococci;D_3__Thermales;D_4__Thermaceae;D_5__Thermus;D_6__uncultured Thermus sp.;D_7__;D_8__;D_9__;D_10__;D_11__;D_12__;D_13__;D_14__	0.743436009
421e49e7536fce417be3bbc4b9e12206	D_0__Bacteria;D_1__Deinococcus-Thermus;D_2__Deinococci;D_3__Thermales;D_4__Thermaceae;D_5__Thermus;D_6__uncultured Thermus sp.;D_7__;D_8__;D_9__;D_10__;D_11__;D_12__;D_13__;D_14__	0.897852798
51a18a9c1fab055332bcefa238fe08c5	D_0__Bacteria;D_1__Acidobacteria;D_2__Subgroup 6	1
f2046fdedbe3a1aeda23a33be3ddbfcc	D_0__Archaea;D_1__Miscellaneous Euryarchaeotic Group(MEG);D_2__uncultured Thermoproteales archaeon;D_3__;D_4__;D_5__;D_6__;D_7__;D_8__;D_9__;D_10__;D_11__;D_12__;D_13__;D_14__	0.999991137
5494d4c1ec60b0a13ac34e004570f4dc	D_0__Bacteria;D_1__Deinococcus-Thermus;D_2__Deinococci;D_3__Thermales;D_4__Thermaceae;D_5__Thermus	0.999999916
3a682baee4dd762d4f39438c8e1ed6bc	D_0__Bacteria;D_1__Chloroflexi;D_2__Anaerolineae;D_3__Anaerolineales;D_4__Anaerolineaceae;D_5__uncultured;D_6__uncultured organism;D_7__;D_8__;D_9__;D_10__;D_11__;D_12__;D_13__;D_14__	0.995423458
c4e9a8c54279abb249e36e0b075e7615	D_0__Bacteria;D_1__Bacteroidetes;D_2__Bacteroidia;D_3__Bacteroidales;D_4__Prolixibacteraceae;D_5__Prolixibacter;D_6__uncultured bacterium;D_7__;D_8__;D_9__;D_10__;D_11__;D_12__;D_13__;D_14__	0.998422372
a3aa74ee1261d205bff6d08d2724cf13	D_0__Bacteria	0.99759948
974a057fe5f7690067a78ecf06e98b03	D_0__Bacteria;D_1__Planctomycetes;D_2__Phycisphaerae;D_3__CCM11a;D_4__uncultured bacterium;D_5__;D_6__;D_7__;D_8__;D_9__;D_10__;D_11__;D_12__;D_13__;D_14__	0.818948393
756e0ca700a221abe15bf5c2b33638a1	D_0__Archaea;D_1__Korarchaeota;D_2__Korarchaeota Incertae Sedis;D_3__Unknown Order;D_4__Unknown Family;D_5__Candidatus Korarchaeum;D_6__uncultured archaeon;D_7__;D_8__;D_9__;D_10__;D_11__;D_12__;D_13__;D_14__	0.999999989
0ca696f6483ddda69c3f8508d24acd84	D_0__Bacteria;D_1__Omnitrophica;D_2__uncultured bacterium;D_3__;D_4__;D_5__;D_6__;D_7__;D_8__;D_9__;D_10__;D_11__;D_12__;D_13__;D_14__	0.999304631
ed99d878738f149d1e302eceabfa4c6f	D_0__Bacteria;D_1__Deinococcus-Thermus;D_2__Deinococci;D_3__Thermales;D_4__Thermaceae;D_5__Thermus;D_6__uncultured Thermus sp.;D_7__;D_8__;D_9__;D_10__;D_11__;D_12__;D_13__;D_14__	0.969677152
052ed87a5bce8789c20b59effda065d6	D_0__Bacteria;D_1__Firmicutes;D_2__Clostridia;D_3__Clostridiales;D_4__Family XI;D_5__Ezakiella;D_6__uncultured bacterium;D_7__;D_8__;D_9__;D_10__;D_11__;D_12__;D_13__;D_14__	1
5f3eaa92a608d91b161e4de1e934c191	D_0__Bacteria;D_1__Chloroflexi;D_2__Anaerolineae;D_3__Anaerolineales;D_4__Anaerolineaceae;D_5__uncultured;D_6__uncultured Caldilineaceae bacterium;D_7__;D_8__;D_9__;D_10__;D_11__;D_12__;D_13__;D_14__	0.988650908
ebbad9afc6fc4fa03a05577eb03b4d44	D_0__Bacteria;D_1__Proteobacteria;D_2__Gammaproteobacteria;D_3__Xanthomonadales;D_4__Xanthomonadaceae;D_5__Vulcaniibacterium;D_6__uncultured bacterium;D_7__;D_8__;D_9__;D_10__;D_11__;D_12__;D_13__;D_14__	0.998693076
b2e0628152a8e0e100cb9c743bafa012	D_0__Bacteria;D_1__Planctomycetes;D_2__Phycisphaerae;D_3__ODP1230B30.09;D_4__uncultured bacterium;D_5__;D_6__;D_7__;D_8__;D_9__;D_10__;D_11__;D_12__;D_13__;D_14__	0.988736369
049f1599ec09dbd3b0ad1871ac5dd807	D_0__Bacteria;D_1__Chloroflexi;D_2__Dehalococcoidia;D_3__vadinBA26;D_4__uncultured bacterium;D_5__;D_6__;D_7__;D_8__;D_9__;D_10__;D_11__;D_12__;D_13__;D_14__	0.993760213
0ba923e6d3814ca95092322ac0f820eb	D_0__Bacteria;D_1__Proteobacteria;D_2__Betaproteobacteria;D_3__Burkholderiales;D_4__Comamonadaceae;D_5__Pelomonas;D_6__uncultured bacterium;D_7__;D_8__;D_9__;D_10__;D_11__;D_12__;D_13__;D_14__	0.925344685
c67004c5218a55d84301657e37eab007	D_0__Bacteria;D_1__Planctomycetes;D_2__Phycisphaerae;D_3__MSBL9;D_4__uncultured Planctomycetales bacterium;D_5__;D_6__;D_7__;D_8__;D_9__;D_10__;D_11__;D_12__;D_13__;D_14__	0.973485489
a5324c73aeb665e7138fddd0008013e6	D_0__Archaea;D_1__Miscellaneous Euryarchaeotic Group(MEG);D_2__uncultured Thermoproteales archaeon;D_3__;D_4__;D_5__;D_6__;D_7__;D_8__;D_9__;D_10__;D_11__;D_12__;D_13__;D_14__	0.999993038
91b8e78f92fead462f462198f2359660	D_0__Bacteria;D_1__Proteobacteria;D_2__Gammaproteobacteria;D_3__Enterobacteriales;D_4__Enterobacteriaceae;D_5__Escherichia-Shigella	0.997499925
12919da57f65e633ba186892323fa7b3	D_0__Bacteria;D_1__Bacteroidetes;D_2__Bacteroidetes Incertae Sedis;D_3__Order II;D_4__Rhodothermaceae;D_5__Rhodothermus;D_6__uncultured bacterium;D_7__;D_8__;D_9__;D_10__;D_11__;D_12__;D_13__;D_14__	0.95931316
ba1e1fef26f2b516c807cf84ca8f6c6f	D_0__Bacteria;D_1__Proteobacteria;D_2__Deltaproteobacteria;D_3__Desulfobacterales;D_4__Desulfobacteraceae;D_5__Sva0081 sediment group;D_6__uncultured delta proteobacterium;D_7__;D_8__;D_9__;D_10__;D_11__;D_12__;D_13__;D_14__	0.956982128
d43a91ebb8c3dea91ea6e05f6b374b2c	D_0__Bacteria;D_1__Planctomycetes	0.999750815
e2b9cfd4e141f86743162fae879c9dbf	D_0__Bacteria;D_1__Latescibacteria;D_2__uncultured bacterium;D_3__;D_4__;D_5__;D_6__;D_7__;D_8__;D_9__;D_10__;D_11__;D_12__;D_13__;D_14__	0.983450055
c84034f8cec1ccf6b8a39c182b1cdc8e	D_0__Bacteria;D_1__Atribacteria;D_2__uncultured bacterium;D_3__;D_4__;D_5__;D_6__;D_7__;D_8__;D_9__;D_10__;D_11__;D_12__;D_13__;D_14__	0.99902496
5673ae66819e3bdbbc09461e4959159e	D_0__Bacteria;D_1__Proteobacteria;D_2__Gammaproteobacteria;D_3__Enterobacteriales;D_4__Enterobacteriaceae;D_5__Pantoea	0.850996758
d1d8dad9f4d2b2e5bd4df3ef6af02c94	D_0__Bacteria;D_1__Parcubacteria;D_2__uncultured Aquificales bacterium;D_3__;D_4__;D_5__;D_6__;D_7__;D_8__;D_9__;D_10__;D_11__;D_12__;D_13__;D_14__	1
4a554f96206ce91a4145dc612768e066	D_0__Bacteria;D_1__Firmicutes;D_2__Clostridia	0.993965091
05b18ec772b1068d4e5af85a64eaed0f	D_0__Bacteria;D_1__Actinobacteria;D_2__Actinobacteria;D_3__Micrococcales;D_4__Dermabacteraceae;D_5__Brachybacterium;D_6__uncultured bacterium;D_7__;D_8__;D_9__;D_10__;D_11__;D_12__;D_13__;D_14__	0.998546104
e78ffc4d8af7c550de8daec7ee69dea0	D_0__Bacteria;D_1__Proteobacteria;D_2__Alphaproteobacteria;D_3__Rhizobiales;D_4__Xanthobacteraceae	0.992985605
29daaf94c6c9c41e5044aa321d18a306	D_0__Bacteria;D_1__Firmicutes;D_2__Bacilli;D_3__Lactobacillales;D_4__Lactobacillaceae;D_5__Lactobacillus;D_6__Lactobacillus casei;D_7__;D_8__;D_9__;D_10__;D_11__;D_12__;D_13__;D_14__	0.923045953
3d43dfa8f0ad516a210c3bb37f6d3f89	D_0__Bacteria;D_1__Proteobacteria;D_2__Alphaproteobacteria;D_3__Rhizobiales;D_4__Hyphomicrobiaceae;D_5__Pedomicrobium;D_6__uncultured bacterium;D_7__;D_8__;D_9__;D_10__;D_11__;D_12__;D_13__;D_14__	0.885749238
ee65350adece33aa413ba46cec623a32	D_0__Archaea;D_1__Bathyarchaeota	0.999999996
4d3f4a72aebf70f3a25861a38af716e8	D_0__Archaea;D_1__Woesearchaeota (DHVEG-6);D_2__uncultured bacterium;D_3__;D_4__;D_5__;D_6__;D_7__;D_8__;D_9__;D_10__;D_11__;D_12__;D_13__;D_14__	0.932326313
a96fe6c286f27009a26c09d36192808c	D_0__Bacteria;D_1__Chloroflexi;D_2__Anaerolineae;D_3__Anaerolineales;D_4__Anaerolineaceae;D_5__uncultured;D_6__uncultured Caldilineaceae bacterium;D_7__;D_8__;D_9__;D_10__;D_11__;D_12__;D_13__;D_14__	0.731783245
08ce3e384730b85a3b684cfdd2c7444f	D_0__Bacteria;D_1__BP4;D_2__uncultured bacterium;D_3__;D_4__;D_5__;D_6__;D_7__;D_8__;D_9__;D_10__;D_11__;D_12__;D_13__;D_14__	0.963812433
9ed1ea13aeaa3f30309ec928ba8eec68	D_0__Bacteria;D_1__Planctomycetes;D_2__Phycisphaerae;D_3__MSB-3A7 sediment group;D_4__uncultured bacterium;D_5__;D_6__;D_7__;D_8__;D_9__;D_10__;D_11__;D_12__;D_13__;D_14__	0.999975592
103d3ae2e0cb1263a51992eea7de5891	D_0__Bacteria;D_1__Acidobacteria;D_2__Subgroup 6	1
26c4d0d9f5635c12bf406f25691e9a23	D_0__Bacteria;D_1__Planctomycetes;D_2__Phycisphaerae;D_3__Phycisphaerales;D_4__ODP1230B30.02 sediment group;D_5__uncultured bacterium;D_6__;D_7__;D_8__;D_9__;D_10__;D_11__;D_12__;D_13__;D_14__	0.999861301
86a6b6655c86e1c0aa9578915aaa1e0b	D_0__Bacteria;D_1__Proteobacteria;D_2__Gammaproteobacteria;D_3__Thiotrichales;D_4__Piscirickettsiaceae;D_5__Thiomicrospira;D_6__uncultured gamma proteobacterium;D_7__;D_8__;D_9__;D_10__;D_11__;D_12__;D_13__;D_14__	0.901964857
ae56405c3376ad9b75f795cbf9c9fdcd	D_0__Bacteria;D_1__Proteobacteria;D_2__Alphaproteobacteria;D_3__Rhizobiales;D_4__Beijerinckiaceae;D_5__uncultured;D_6__uncultured bacterium;D_7__;D_8__;D_9__;D_10__;D_11__;D_12__;D_13__;D_14__	0.95812825
1dd135f20f31e28990e77ce87dc190ba	D_0__Archaea;D_1__Aigarchaeota;D_2__Aigarchaeota Incertae Sedis;D_3__Unknown Order;D_4__Unknown Family;D_5__Candidatus Caldiarchaeum;D_6__uncultured archaeon;D_7__;D_8__;D_9__;D_10__;D_11__;D_12__;D_13__;D_14__	0.899635868
3a9b54b5880e451765312338c6f69f1d	D_0__Bacteria;D_1__Armatimonadetes;D_2__uncultured;D_3__uncultured Firmicutes bacterium;D_4__;D_5__;D_6__;D_7__;D_8__;D_9__;D_10__;D_11__;D_12__;D_13__;D_14__	0.962692938
410a1a55ad49a0b1059d6edefd74087e	D_0__Bacteria;D_1__Proteobacteria;D_2__Alphaproteobacteria;D_3__Caulobacterales;D_4__Caulobacteraceae;D_5__Brevundimonas;D_6__uncultured bacterium;D_7__;D_8__;D_9__;D_10__;D_11__;D_12__;D_13__;D_14__	0.72559038
6ca57200b7f67641a7ddf490d8f28865	D_0__Bacteria;D_1__Proteobacteria;D_2__Gammaproteobacteria;D_3__Alteromonadales;D_4__Alteromonadaceae;D_5__Glaciecola	0.984982968
094ad06004a34f14a9c39c28fed1c24b	D_0__Archaea;D_1__Aigarchaeota;D_2__Aigarchaeota Incertae Sedis;D_3__Unknown Order;D_4__Unknown Family;D_5__Candidatus Caldiarchaeum	0.999993457
0d61bbf565c7e00c627cfeac453cabb6	D_0__Bacteria;D_1__Tenericutes;D_2__Mollicutes;D_3__Mollicutes RF9	0.714236326
79a53464a70fa1cb9fcf37e5cca06573	D_0__Bacteria;D_1__Proteobacteria;D_2__Alphaproteobacteria;D_3__Sphingomonadales;D_4__Sphingomonadaceae;D_5__Sphingomonas	0.999855553
6d647a29e8399a23618ad04a3e197158	D_0__Archaea;D_1__uncultured archaeon;D_2__;D_3__;D_4__;D_5__;D_6__;D_7__;D_8__;D_9__;D_10__;D_11__;D_12__;D_13__;D_14__	0.998999516
a4b6503129a8e963dea70f88a7754fbf	D_0__Bacteria;D_1__Firmicutes;D_2__Clostridia;D_3__Clostridiales;D_4__MAT-CR-H4-C10;D_5__uncultured bacterium;D_6__;D_7__;D_8__;D_9__;D_10__;D_11__;D_12__;D_13__;D_14__	0.99999995
5c6d7ee75f5c54bff26f55e836d9068d	D_0__Bacteria;D_1__Proteobacteria;D_2__Betaproteobacteria;D_3__Burkholderiales;D_4__Oxalobacteraceae;D_5__Massilia;D_6__uncultured bacterium;D_7__;D_8__;D_9__;D_10__;D_11__;D_12__;D_13__;D_14__	0.772361293
d203aa7cca411a3cb62ade0731039f34	D_0__Bacteria;D_1__Thermotogae;D_2__Thermotogae;D_3__EM3;D_4__uncultured Thermotogales bacterium;D_5__;D_6__;D_7__;D_8__;D_9__;D_10__;D_11__;D_12__;D_13__;D_14__	0.997870572
4608fae4bbc9964cdd17af8782f2155e	D_0__Bacteria;D_1__Proteobacteria;D_2__Betaproteobacteria;D_3__Burkholderiales;D_4__Oxalobacteraceae;D_5__Massilia	0.990634918
877e3acf2920bc089bbadc4ce4a3f121	D_0__Bacteria;D_1__Firmicutes;D_2__Bacilli;D_3__Bacillales	0.957494899
a2f124f71d58b2428b4537bfa8fd98a3	D_0__Bacteria	0.964847915
dc075eb31f5aae18487848608403fc19	D_0__Bacteria;D_1__Proteobacteria;D_2__Deltaproteobacteria;D_3__Desulfarculales;D_4__Desulfarculaceae;D_5__Desulfatiglans;D_6__uncultured bacterium;D_7__;D_8__;D_9__;D_10__;D_11__;D_12__;D_13__;D_14__	0.998788545
cdeee91a225a0fffd449b79ae00b61b5	D_0__Archaea;D_1__Altiarchaeales;D_2__uncultured archaeon;D_3__;D_4__;D_5__;D_6__;D_7__;D_8__;D_9__;D_10__;D_11__;D_12__;D_13__;D_14__	0.999582951
a03012edf3c5c51c169189675b71a547	D_0__Bacteria;D_1__Chloroflexi;D_2__Dehalococcoidia;D_3__GIF3;D_4__uncultured bacterium;D_5__;D_6__;D_7__;D_8__;D_9__;D_10__;D_11__;D_12__;D_13__;D_14__	0.999792597
c1dfa382eef43fd5f92771aa57552dc7	D_0__Bacteria;D_1__Proteobacteria;D_2__Betaproteobacteria;D_3__Burkholderiales;D_4__Alcaligenaceae;D_5__uncultured;D_6__uncultured bacterium;D_7__;D_8__;D_9__;D_10__;D_11__;D_12__;D_13__;D_14__	0.711910557
d9b2d53499e00fda1edbd9660b844694	D_0__Bacteria;D_1__Omnitrophica;D_2__uncultured bacterium;D_3__;D_4__;D_5__;D_6__;D_7__;D_8__;D_9__;D_10__;D_11__;D_12__;D_13__;D_14__	0.982912787
a12ee61b23ce567ce78b7c73807acdd1	D_0__Bacteria;D_1__Proteobacteria;D_2__Deltaproteobacteria;D_3__Desulfobacterales;D_4__Desulfobacteraceae;D_5__uncultured;D_6__uncultured delta proteobacterium;D_7__;D_8__;D_9__;D_10__;D_11__;D_12__;D_13__;D_14__	0.875186532
413038bfc00452d72576fa76194491b2	D_0__Bacteria;D_1__Chloroflexi;D_2__Dehalococcoidia;D_3__GIF3;D_4__uncultured bacterium;D_5__;D_6__;D_7__;D_8__;D_9__;D_10__;D_11__;D_12__;D_13__;D_14__	0.995803653
2ba93b71cefb6f1f8004f084a1acb9e3	D_0__Bacteria;D_1__Proteobacteria;D_2__Alphaproteobacteria;D_3__Rhodobacterales;D_4__Rhodobacteraceae;D_5__Paracoccus;D_6__uncultured bacterium;D_7__;D_8__;D_9__;D_10__;D_11__;D_12__;D_13__;D_14__	0.729379001
fa96cbd7b2df953f48e159b78c51527d	D_0__Bacteria;D_1__Proteobacteria;D_2__Alphaproteobacteria;D_3__Caulobacterales;D_4__Caulobacteraceae;D_5__Brevundimonas;D_6__uncultured bacterium;D_7__;D_8__;D_9__;D_10__;D_11__;D_12__;D_13__;D_14__	0.949204097
57f295f1e37d390a0d93e4b898f5a1ac	D_0__Bacteria;D_1__Actinobacteria;D_2__Actinobacteria;D_3__Micrococcales;D_4__Intrasporangiaceae	0.999963867
2d82a0d6400d7e3d026d3176d7fa1a8c	D_0__Archaea;D_1__Lokiarchaeota;D_2__uncultured archaeon;D_3__;D_4__;D_5__;D_6__;D_7__;D_8__;D_9__;D_10__;D_11__;D_12__;D_13__;D_14__	0.997091912
3dbb0d3cb3d26c7d8c4c892603581cbb	D_0__Bacteria;D_1__Bacteroidetes;D_2__Bacteroidia;D_3__Bacteroidales;D_4__Marinilabiaceae;D_5__uncultured	0.99244645
1125bb5314bcbd29ac1eba0a15f992ba	D_0__Bacteria;D_1__Bacteroidetes;D_2__Sphingobacteriia;D_3__Sphingobacteriales;D_4__Sphingobacteriaceae;D_5__Pedobacter;D_6__uncultured bacterium;D_7__;D_8__;D_9__;D_10__;D_11__;D_12__;D_13__;D_14__	0.895943696
d3873b0978d7957bc05bb3f6bfbcab49	D_0__Bacteria;D_1__Deinococcus-Thermus;D_2__Deinococci;D_3__Thermales;D_4__Thermaceae;D_5__Thermus;D_6__uncultured Thermus sp.;D_7__;D_8__;D_9__;D_10__;D_11__;D_12__;D_13__;D_14__	0.895099766
fc6622c636a5210293fb2873fc4761d9	D_0__Bacteria;D_1__Proteobacteria;D_2__Alphaproteobacteria;D_3__Rhizobiales;D_4__Rhizobiaceae;D_5__Rhizobium;D_6__Rhizobium radiobacter;D_7__;D_8__;D_9__;D_10__;D_11__;D_12__;D_13__;D_14__	0.701685197
53cc08f1ed31f00d2a2d49742e7ff274	D_0__Bacteria;D_1__Firmicutes;D_2__Bacilli;D_3__Bacillales;D_4__Bacillaceae;D_5__Geobacillus	0.874498454
e1253ed6787373d91f7b20b45ce39c8f	D_0__Bacteria;D_1__BP4;D_2__uncultured bacterium;D_3__;D_4__;D_5__;D_6__;D_7__;D_8__;D_9__;D_10__;D_11__;D_12__;D_13__;D_14__	0.989041418
65cf06af95a06a948491e42ab21e07b3	D_0__Bacteria;D_1__Proteobacteria;D_2__Gammaproteobacteria;D_3__Oceanospirillales;D_4__Oceanospirillaceae;D_5__Marinobacterium;D_6__uncultured bacterium;D_7__;D_8__;D_9__;D_10__;D_11__;D_12__;D_13__;D_14__	0.999506551
52296a9162c08cb2c75bca8b9eecf593	D_0__Bacteria;D_1__Bacteroidetes;D_2__Flavobacteriia;D_3__Flavobacteriales;D_4__Flavobacteriaceae;D_5__Chryseobacterium;D_6__uncultured bacterium;D_7__;D_8__;D_9__;D_10__;D_11__;D_12__;D_13__;D_14__	0.990357712
fbe04ede91135d0f0065183db938acc7	D_0__Archaea;D_1__Aigarchaeota;D_2__Aigarchaeota Incertae Sedis;D_3__Unknown Order;D_4__Unknown Family;D_5__Candidatus Caldiarchaeum;D_6__uncultured crenarchaeote;D_7__;D_8__;D_9__;D_10__;D_11__;D_12__;D_13__;D_14__	0.902427676
0645cfdb2876f4a16825384541e05244	D_0__Bacteria;D_1__Latescibacteria;D_2__uncultured soil bacterium;D_3__;D_4__;D_5__;D_6__;D_7__;D_8__;D_9__;D_10__;D_11__;D_12__;D_13__;D_14__	0.895671233
c78e7f20fc5cf672369de34762683d96	D_0__Archaea;D_1__Woesearchaeota (DHVEG-6)	0.999228545
3b6418d42e8ffff489652ba796c4925f	D_0__Bacteria;D_1__Aquificae;D_2__Aquificae;D_3__Aquificales;D_4__Aquificaceae;D_5__Thermocrinis;D_6__uncultured Thermocrinis sp.;D_7__;D_8__;D_9__;D_10__;D_11__;D_12__;D_13__;D_14__	0.990197648
85debe1534a74784636a4c7febda8b8a	D_0__Bacteria;D_1__GN01;D_2__uncultured bacterium;D_3__;D_4__;D_5__;D_6__;D_7__;D_8__;D_9__;D_10__;D_11__;D_12__;D_13__;D_14__	0.999999994
d743e4390cb7b7b5a2981d154b297596	D_0__Bacteria;D_1__Cyanobacteria;D_2__Cyanobacteria;D_3__SubsectionI;D_4__FamilyI;D_5__Cyanobacterium;D_6__uncultured bacterium;D_7__;D_8__;D_9__;D_10__;D_11__;D_12__;D_13__;D_14__	0.998081096
008e61dafecfd5e244ba137670066914	D_0__Bacteria;D_1__Latescibacteria;D_2__uncultured Latescibacteria bacterium;D_3__;D_4__;D_5__;D_6__;D_7__;D_8__;D_9__;D_10__;D_11__;D_12__;D_13__;D_14__	0.998511524
72049b4dd8f0a43fb1dbb86fdd2deaee	D_0__Bacteria;D_1__Proteobacteria;D_2__Gammaproteobacteria;D_3__Methylococcales;D_4__Marine Methylotrophic Group 2;D_5__uncultured bacterium;D_6__;D_7__;D_8__;D_9__;D_10__;D_11__;D_12__;D_13__;D_14__	0.974023419
2939988f668e3930682628eea61f2d68	D_0__Bacteria;D_1__Proteobacteria;D_2__Deltaproteobacteria;D_3__Desulfobacterales;D_4__Desulfobulbaceae;D_5__Desulforhopalus;D_6__uncultured delta proteobacterium;D_7__;D_8__;D_9__;D_10__;D_11__;D_12__;D_13__;D_14__	0.832672532
565da4d3a0e9bb701130ba88cef7ca92	D_0__Bacteria;D_1__Proteobacteria;D_2__Betaproteobacteria;D_3__Burkholderiales;D_4__Burkholderiaceae;D_5__Ralstonia	0.967911457
ba3550e3aedcefe6bbcf81ebcfebada3	D_0__Bacteria;D_1__Actinobacteria;D_2__Actinobacteria;D_3__Micrococcales;D_4__Intrasporangiaceae	0.944410067
36aab465dadcf021ee1cf302a019d745	D_0__Bacteria;D_1__Deinococcus-Thermus;D_2__Deinococci;D_3__Thermales;D_4__Thermaceae;D_5__Thermus;D_6__uncultured Thermus sp.;D_7__;D_8__;D_9__;D_10__;D_11__;D_12__;D_13__;D_14__	0.883859093
c91c89d8160468871e6bdef6dc42c5f2	D_0__Bacteria;D_1__GN01;D_2__uncultured organism;D_3__;D_4__;D_5__;D_6__;D_7__;D_8__;D_9__;D_10__;D_11__;D_12__;D_13__;D_14__	0.962542415
1098e06f913d2e08df54148db69fd269	D_0__Archaea;D_1__Woesearchaeota (DHVEG-6);D_2__unidentified archaeon;D_3__;D_4__;D_5__;D_6__;D_7__;D_8__;D_9__;D_10__;D_11__;D_12__;D_13__;D_14__	0.913085592
7d135dfbf857c62673695ef24332b100	D_0__Bacteria;D_1__Actinobacteria;D_2__Actinobacteria;D_3__Micrococcales;D_4__Micrococcaceae;D_5__Rothia;D_6__uncultured bacterium;D_7__;D_8__;D_9__;D_10__;D_11__;D_12__;D_13__;D_14__	0.999917512
1c5cbe6bfdc31532e4f6d1b0c6b5837f	D_0__Bacteria;D_1__Planctomycetes;D_2__Planctomycetacia;D_3__Planctomycetales;D_4__Planctomycetaceae;D_5__Pir4 lineage;D_6__uncultured organism;D_7__;D_8__;D_9__;D_10__;D_11__;D_12__;D_13__;D_14__	0.812011334
9b1c2aedef4aed62705a2492ef0249b0	D_0__Bacteria;D_1__GAL15;D_2__uncultured bacterium;D_3__;D_4__;D_5__;D_6__;D_7__;D_8__;D_9__;D_10__;D_11__;D_12__;D_13__;D_14__	0.999999971
c995d1b78edfdbd9c8a7b5a5ba36f39d	D_0__Bacteria;D_1__Firmicutes;D_2__Negativicutes;D_3__Selenomonadales;D_4__Veillonellaceae;D_5__Anaerosinus	0.99921302
83070a9c39036e9c9a50fde96395dce9	D_0__Bacteria;D_1__TA06;D_2__uncultured bacterium;D_3__;D_4__;D_5__;D_6__;D_7__;D_8__;D_9__;D_10__;D_11__;D_12__;D_13__;D_14__	0.998166029
310ea3903963b604a925055100bfa693	D_0__Bacteria;D_1__Verrucomicrobia;D_2__Spartobacteria;D_3__Chthoniobacterales;D_4__Chthoniobacteraceae;D_5__Chthoniobacter;D_6__uncultured Verrucomicrobia bacterium;D_7__;D_8__;D_9__;D_10__;D_11__;D_12__;D_13__;D_14__	0.739561767
fcd3aef7ee19e45330479b750041fcaa	D_0__Bacteria;D_1__Chloroflexi;D_2__Anaerolineae;D_3__Anaerolineales;D_4__Anaerolineaceae;D_5__uncultured;D_6__uncultured bacterium;D_7__;D_8__;D_9__;D_10__;D_11__;D_12__;D_13__;D_14__	0.749398249
5321934ab199e7596683fd582bef875e	D_0__Archaea;D_1__Woesearchaeota (DHVEG-6)	0.976413422
e0acfb157dc2c119edeec87cbe49a59b	D_0__Bacteria;D_1__Proteobacteria;D_2__Gammaproteobacteria;D_3__Pseudomonadales;D_4__Moraxellaceae;D_5__Acinetobacter	0.999998245
99237985aabe64f9be1b083550cd983f	D_0__Bacteria;D_1__Cyanobacteria;D_2__Chloroplast	0.999999999
1d1fc84f411f987a1276f8316df8b992	D_0__Bacteria;D_1__Deinococcus-Thermus;D_2__Deinococci;D_3__Thermales;D_4__Thermaceae;D_5__Thermus;D_6__uncultured Thermus sp.;D_7__;D_8__;D_9__;D_10__;D_11__;D_12__;D_13__;D_14__	0.969330643
5569a9879c43471a0c9e14f79d9bcbc5	D_0__Bacteria	0.904349424
a117a4998e4804976dcc42e9691243d1	D_0__Archaea;D_1__Euryarchaeota;D_2__Thermoplasmata;D_3__Thermoplasmatales;D_4__Marine Benthic Group D and DHVEG-1;D_5__uncultured archaeon;D_6__;D_7__;D_8__;D_9__;D_10__;D_11__;D_12__;D_13__;D_14__	0.990812947
28598fcd88157f534798fc0fe827c593	D_0__Bacteria;D_1__Acidobacteria;D_2__Blastocatellia;D_3__Blastocatellales;D_4__Blastocatellaceae (Subgroup 4);D_5__11-24;D_6__uncultured Acidobacteriaceae bacterium;D_7__;D_8__;D_9__;D_10__;D_11__;D_12__;D_13__;D_14__	0.99952249
ef9780486afbd6cdf4109f1acd1da7e8	D_0__Bacteria;D_1__Proteobacteria;D_2__Epsilonproteobacteria;D_3__Campylobacterales;D_4__Helicobacteraceae;D_5__Sulfurimonas	1
51d47df51800f06a15df8dbec4145297	D_0__Bacteria;D_1__Aquificae;D_2__Aquificae;D_3__Aquificales;D_4__Aquificaceae;D_5__Thermocrinis;D_6__uncultured Thermocrinis sp.;D_7__;D_8__;D_9__;D_10__;D_11__;D_12__;D_13__;D_14__	0.80595311
d114fb4c335125128be28401522dd41a	D_0__Bacteria;D_1__Firmicutes;D_2__Bacilli;D_3__Lactobacillales;D_4__Streptococcaceae;D_5__Lactococcus	0.999999995
7ae808cd4ae2caf0e35da0589ee28745	D_0__Bacteria;D_1__Actinobacteria;D_2__Actinobacteria;D_3__Micrococcales;D_4__Microbacteriaceae	0.989863605
1a42feda856e425b927b00586e5486a6	Unassigned	0.965187254
e24e79259971d692d0b9512001dc3b8b	D_0__Bacteria;D_1__Chlorobi;D_2__Chlorobia;D_3__Chlorobiales;D_4__OPB56	0.997284867
cb8170ee4339f3254f7c9784b6fdb101	D_0__Archaea;D_1__Woesearchaeota (DHVEG-6)	0.99986091
617f6fe25ac917b791fa7fee85b0e486	D_0__Bacteria;D_1__Bacteroidetes;D_2__Bacteroidetes Incertae Sedis;D_3__Order II;D_4__Rhodothermaceae;D_5__Rhodothermus;D_6__uncultured bacterium;D_7__;D_8__;D_9__;D_10__;D_11__;D_12__;D_13__;D_14__	0.877145995
2e4a2e5ad75f2d321aadefddacb2fca7	D_0__Bacteria;D_1__Proteobacteria;D_2__Gammaproteobacteria;D_3__Xanthomonadales;D_4__Xanthomonadales Incertae Sedis;D_5__Acidibacter;D_6__uncultured bacterium;D_7__;D_8__;D_9__;D_10__;D_11__;D_12__;D_13__;D_14__	0.943352551
b60aa8b7eab7fb3f1d538196145d9c9e	D_0__Bacteria;D_1__Proteobacteria;D_2__Alphaproteobacteria;D_3__Rickettsiales;D_4__Mitochondria;D_5__Musa acuminata subsp. malaccensis;D_6__;D_7__;D_8__;D_9__;D_10__;D_11__;D_12__;D_13__;D_14__	0.718799339
c1004c4019322bbac22c29dd44e9cb85	D_0__Archaea;D_1__Woesearchaeota (DHVEG-6)	0.989785389
f1c98902c4008440e2d7ee645f174629	D_0__Bacteria;D_1__Bacteroidetes;D_2__Sphingobacteriia;D_3__Sphingobacteriales;D_4__Lentimicrobiaceae	0.996911297
e4448a3b31fc99d5f91722379c9d8426	D_0__Bacteria;D_1__Chlorobi;D_2__Chlorobia;D_3__Chlorobiales;D_4__OPB56	0.999388803
2d4fcae12885ca4afeb1a22024180824	D_0__Archaea;D_1__Euryarchaeota;D_2__Thermoplasmata;D_3__Thermoplasmatales;D_4__Marine Benthic Group D and DHVEG-1;D_5__uncultured archaeon;D_6__;D_7__;D_8__;D_9__;D_10__;D_11__;D_12__;D_13__;D_14__	0.889684675
9c62b183f4c4625c3d05941e036c7c1f	D_0__Bacteria;D_1__Cyanobacteria;D_2__Chloroplast;D_3__uncultured diatom;D_4__;D_5__;D_6__;D_7__;D_8__;D_9__;D_10__;D_11__;D_12__;D_13__;D_14__	0.981047563
35c4f899343430f1a531da01c2a7d4f0	D_0__Bacteria;D_1__Chloroflexi;D_2__Anaerolineae;D_3__Anaerolineales;D_4__Anaerolineaceae;D_5__uncultured;D_6__uncultured organism;D_7__;D_8__;D_9__;D_10__;D_11__;D_12__;D_13__;D_14__	0.993334065
7da986c510f4dd97d73d4c0f5bdf3b76	D_0__Bacteria;D_1__Deinococcus-Thermus;D_2__Deinococci;D_3__Thermales;D_4__Thermaceae;D_5__Thermus;D_6__uncultured Thermus sp.;D_7__;D_8__;D_9__;D_10__;D_11__;D_12__;D_13__;D_14__	0.88396353
a907bca1ca91b8695a03a7e8182640c3	D_0__Bacteria;D_1__Proteobacteria;D_2__Deltaproteobacteria;D_3__Desulfarculales;D_4__Desulfarculaceae;D_5__uncultured;D_6__uncultured bacterium;D_7__;D_8__;D_9__;D_10__;D_11__;D_12__;D_13__;D_14__	0.986611894
4d9fd3e2c435fa31c543b25882481f21	D_0__Bacteria;D_1__Synergistetes;D_2__Synergistia;D_3__Synergistales;D_4__Synergistaceae;D_5__Thermovirga	0.998539612
5f0b355a1deb3a9e5cae46692fde9f2d	D_0__Bacteria;D_1__Proteobacteria;D_2__Gammaproteobacteria;D_3__Pseudomonadales;D_4__Moraxellaceae;D_5__Psychrobacter;D_6__uncultured Psychrobacter sp.;D_7__;D_8__;D_9__;D_10__;D_11__;D_12__;D_13__;D_14__	0.94581224
024f207bac614e65118ddf0bbe7f2af5	D_0__Bacteria;D_1__BRC1	0.758245333
67b89018f0c1cc6d794d7e0087ae5f2f	D_0__Archaea;D_1__Miscellaneous Euryarchaeotic Group(MEG);D_2__uncultured Thermoproteales archaeon;D_3__;D_4__;D_5__;D_6__;D_7__;D_8__;D_9__;D_10__;D_11__;D_12__;D_13__;D_14__	0.999989394
05c2d2963f606b1530be56ab8ce2e427	D_0__Bacteria;D_1__Actinobacteria;D_2__Actinobacteria;D_3__Bifidobacteriales;D_4__Bifidobacteriaceae;D_5__Bifidobacterium;D_6__uncultured bacterium;D_7__;D_8__;D_9__;D_10__;D_11__;D_12__;D_13__;D_14__	0.837846253
cca03c478d776f7ee81b8d76c6c2c7af	D_0__Bacteria;D_1__WS2	0.901402816
cfd05c5e126988b64d49c09be0dab983	D_0__Bacteria;D_1__Chloroflexi;D_2__Dehalococcoidia;D_3__FW22;D_4__uncultured bacterium;D_5__;D_6__;D_7__;D_8__;D_9__;D_10__;D_11__;D_12__;D_13__;D_14__	0.952900842
83beedc0820ef9e2bffa1a845f76f089	D_0__Archaea;D_1__Euryarchaeota;D_2__Thermoplasmata;D_3__Thermoplasmatales;D_4__A10;D_5__uncultured archaeon;D_6__;D_7__;D_8__;D_9__;D_10__;D_11__;D_12__;D_13__;D_14__	0.998214684
0427b89f224dc0185f12407fa802de04	D_0__Bacteria	0.995600312
2591f8bfda53dfaa3710e58012a868e8	D_0__Bacteria;D_1__RBG-1 (Zixibacteria);D_2__uncultured bacterium;D_3__;D_4__;D_5__;D_6__;D_7__;D_8__;D_9__;D_10__;D_11__;D_12__;D_13__;D_14__	0.872902794
416ea24784ba404ecb076cc8ab86555b	D_0__Bacteria;D_1__Armatimonadetes;D_2__uncultured;D_3__uncultured Firmicutes bacterium;D_4__;D_5__;D_6__;D_7__;D_8__;D_9__;D_10__;D_11__;D_12__;D_13__;D_14__	0.803868381
93436c42230a7f9857e558e26dba0156	D_0__Bacteria;D_1__Gemmatimonadetes;D_2__BD2-11 terrestrial group	0.999999995
18db2bd911fe428723ad54b77d8565af	D_0__Bacteria;D_1__Parcubacteria;D_2__uncultured Microgenomates group bacterium;D_3__;D_4__;D_5__;D_6__;D_7__;D_8__;D_9__;D_10__;D_11__;D_12__;D_13__;D_14__	0.88822656
3364bbe3b7b5f0f27f26f1522e9a0729	D_0__Bacteria;D_1__BRC1	0.767110309
6c2b1cf663513c1df67144351ebe62ad	D_0__Bacteria;D_1__Actinobacteria;D_2__Actinobacteria;D_3__Frankiales;D_4__Frankiaceae;D_5__Jatrophihabitans;D_6__uncultured bacterium;D_7__;D_8__;D_9__;D_10__;D_11__;D_12__;D_13__;D_14__	0.998860569
6e0185db65fb77daa2f13543c1c9b5ff	D_0__Bacteria;D_1__Deinococcus-Thermus;D_2__Deinococci;D_3__Thermales;D_4__Thermaceae;D_5__Thermus;D_6__uncultured Thermus sp.;D_7__;D_8__;D_9__;D_10__;D_11__;D_12__;D_13__;D_14__	0.959677126
780917d633c0a9b78a0b8baed49779bd	D_0__Bacteria;D_1__Firmicutes;D_2__Clostridia;D_3__Clostridiales;D_4__Lachnospiraceae	0.999992692
e8de49be5a2e08230de63f0022b687a5	D_0__Bacteria;D_1__Planctomycetes;D_2__Planctomycetacia;D_3__Planctomycetales;D_4__Planctomycetaceae;D_5__Pir4 lineage	0.804832655
ef522f463baeaab2aa4d0773798e4c8d	D_0__Archaea;D_1__Aenigmarchaeota;D_2__Deep Sea Euryarchaeotic Group(DSEG);D_3__uncultured archaeon;D_4__;D_5__;D_6__;D_7__;D_8__;D_9__;D_10__;D_11__;D_12__;D_13__;D_14__	0.968907043
f8c60a01ba1d73d95ecde08dff6c9f74	D_0__Bacteria;D_1__Actinobacteria;D_2__Actinobacteria;D_3__Corynebacteriales;D_4__Corynebacteriaceae;D_5__Corynebacterium 1;D_6__uncultured bacterium;D_7__;D_8__;D_9__;D_10__;D_11__;D_12__;D_13__;D_14__	0.983443724
0356b8bf9fd15d2b45124228f1e8a464	D_0__Bacteria;D_1__Proteobacteria;D_2__Alphaproteobacteria;D_3__Rhizobiales;D_4__Hyphomicrobiaceae;D_5__Devosia;D_6__uncultured bacterium;D_7__;D_8__;D_9__;D_10__;D_11__;D_12__;D_13__;D_14__	0.963586071
ae3d16e8d08f070f3f34e3a161a573e9	D_0__Bacteria;D_1__Proteobacteria;D_2__Alphaproteobacteria;D_3__Rhizobiales;D_4__Hyphomicrobiaceae;D_5__Devosia;D_6__uncultured bacterium;D_7__;D_8__;D_9__;D_10__;D_11__;D_12__;D_13__;D_14__	0.906543033
4bb44bad99cc3965816608b5f7b2447b	D_0__Archaea;D_1__Euryarchaeota;D_2__Thermoplasmata;D_3__Thermoplasmatales;D_4__Marine Benthic Group D and DHVEG-1;D_5__uncultured archaeon;D_6__;D_7__;D_8__;D_9__;D_10__;D_11__;D_12__;D_13__;D_14__	0.765128689
543f45608b048eab3fbb3a719d0336fa	D_0__Bacteria;D_1__Bacteroidetes;D_2__Sphingobacteriia;D_3__Sphingobacteriales;D_4__Chitinophagaceae;D_5__Parafilimonas;D_6__uncultured bacterium;D_7__;D_8__;D_9__;D_10__;D_11__;D_12__;D_13__;D_14__	0.777709391
0db1d5962af2237fa72d8fb8e3bb56c1	D_0__Bacteria;D_1__Chlorobi;D_2__Chlorobia;D_3__Chlorobiales;D_4__OPB56	0.998705855
3f2750c59b642e924d78c9694a2274a0	D_0__Bacteria;D_1__Planctomycetes	0.995429081
b0445dc79f2fc8da2905947a24cd222b	D_0__Archaea;D_1__Thaumarchaeota;D_2__Group C3;D_3__uncultured archaeon;D_4__;D_5__;D_6__;D_7__;D_8__;D_9__;D_10__;D_11__;D_12__;D_13__;D_14__	0.9934092
21ecd889974555641ae3656c8838f5df	D_0__Bacteria;D_1__Chloroflexi;D_2__Anaerolineae;D_3__Anaerolineales;D_4__Anaerolineaceae;D_5__uncultured;D_6__uncultured Chloroflexi bacterium;D_7__;D_8__;D_9__;D_10__;D_11__;D_12__;D_13__;D_14__	0.78016682
b8cc12e948fec566ab6dd457d1772db3	D_0__Bacteria;D_1__Chlorobi;D_2__Chlorobia;D_3__Chlorobiales;D_4__OPB56	0.999398561
3951f24d82b2299abf0bf1373c93b0a9	D_0__Archaea;D_1__Lokiarchaeota;D_2__uncultured archaeon;D_3__;D_4__;D_5__;D_6__;D_7__;D_8__;D_9__;D_10__;D_11__;D_12__;D_13__;D_14__	0.995594109
b22d31310d29ee93d577a52bfaa01ff7	D_0__Archaea;D_1__Woesearchaeota (DHVEG-6);D_2__unidentified archaeon;D_3__;D_4__;D_5__;D_6__;D_7__;D_8__;D_9__;D_10__;D_11__;D_12__;D_13__;D_14__	0.714999439
fd70ba3cd244f3b5728380880773f8a1	D_0__Bacteria;D_1__Actinobacteria;D_2__Actinobacteria;D_3__Corynebacteriales;D_4__Corynebacteriaceae;D_5__Corynebacterium 1	0.997899221
70d3af1c569485b6040e591feb7b0185	D_0__Archaea;D_1__Thaumarchaeota;D_2__Group C3;D_3__uncultured crenarchaeote;D_4__;D_5__;D_6__;D_7__;D_8__;D_9__;D_10__;D_11__;D_12__;D_13__;D_14__	0.9329472
645819de449813af11da43209cef777a	D_0__Bacteria;D_1__Bacteroidetes;D_2__Sphingobacteriia;D_3__Sphingobacteriales;D_4__Lentimicrobiaceae	0.996865875
b1937d4985b612a6e9c822da87bdf76e	D_0__Bacteria;D_1__Actinobacteria;D_2__Actinobacteria;D_3__Micrococcales;D_4__Microbacteriaceae	0.999566457
954552069a113b88ea315d644cfeab3f	D_0__Archaea;D_1__Candidate division YNPFFA;D_2__crenarchaeote JGI-OTU-1;D_3__;D_4__;D_5__;D_6__;D_7__;D_8__;D_9__;D_10__;D_11__;D_12__;D_13__;D_14__	0.999950881
f670149018f33f1c12b042e17d6b3437	D_0__Bacteria;D_1__Proteobacteria;D_2__Gammaproteobacteria;D_3__Enterobacteriales;D_4__Enterobacteriaceae;D_5__Escherichia-Shigella	0.997944374
984f4b6f7f6d7117305129d70babcf29	D_0__Bacteria;D_1__Actinobacteria;D_2__Actinobacteria;D_3__Propionibacteriales;D_4__Nocardioidaceae;D_5__Nocardioides;D_6__uncultured bacterium;D_7__;D_8__;D_9__;D_10__;D_11__;D_12__;D_13__;D_14__	0.964099419
ad4cba5280fb47cbebea01e7031af61c	D_0__Bacteria;D_1__Firmicutes;D_2__Bacilli;D_3__Bacillales;D_4__Bacillaceae;D_5__Bacillus	0.801291648
6e7e075d183d848cc105d29988604ade	D_0__Bacteria;D_1__Proteobacteria;D_2__Alphaproteobacteria;D_3__Rickettsiales;D_4__Mitochondria	0.948077315
9099941deac8652747deb1a3deffc861	D_0__Bacteria;D_1__Acidobacteria;D_2__Subgroup 5	0.999999995
e1937d8c58e8c7378d69aef0bec9fe09	D_0__Bacteria;D_1__Proteobacteria;D_2__Alphaproteobacteria;D_3__Rhizobiales;D_4__Methylobacteriaceae;D_5__Microvirga;D_6__uncultured bacterium;D_7__;D_8__;D_9__;D_10__;D_11__;D_12__;D_13__;D_14__	0.996706221
ce2d8fa57b49973f7266f52f5e503301	D_0__Archaea;D_1__Lokiarchaeota;D_2__uncultured archaeon;D_3__;D_4__;D_5__;D_6__;D_7__;D_8__;D_9__;D_10__;D_11__;D_12__;D_13__;D_14__	0.981311187
49a31636996029e69c8002de7f7b4765	D_0__Bacteria;D_1__Chloroflexi;D_2__Dehalococcoidia;D_3__GIF3;D_4__uncultured bacterium;D_5__;D_6__;D_7__;D_8__;D_9__;D_10__;D_11__;D_12__;D_13__;D_14__	0.999741423
3d141a31f0774d5220f1701ad5f037c1	D_0__Bacteria;D_1__Actinobacteria;D_2__Actinobacteria;D_3__Micrococcales;D_4__Cellulomonadaceae;D_5__Actinotalea;D_6__uncultured bacterium;D_7__;D_8__;D_9__;D_10__;D_11__;D_12__;D_13__;D_14__	0.965852779
3823b943436c2eb475128b77ca5fdecc	D_0__Bacteria;D_1__Cyanobacteria;D_2__Cyanobacteria;D_3__SubsectionI;D_4__FamilyI;D_5__Synechococcus	0.999856479
6cbb6ad5151229241cffa095b369f676	D_0__Bacteria;D_1__Fervidibacteria;D_2__uncultured bacterium;D_3__;D_4__;D_5__;D_6__;D_7__;D_8__;D_9__;D_10__;D_11__;D_12__;D_13__;D_14__	0.995367743
ca3814f88b8ad964eefc5aff68de7758	D_0__Bacteria;D_1__Actinobacteria;D_2__Actinobacteria;D_3__Kineosporiales;D_4__Kineosporiaceae;D_5__Quadrisphaera;D_6__uncultured bacterium;D_7__;D_8__;D_9__;D_10__;D_11__;D_12__;D_13__;D_14__	0.828389262
39430831d7e83d7bc0e4463ec05367c2	D_0__Archaea;D_1__Euryarchaeota;D_2__Thermoplasmata;D_3__Thermoplasmatales;D_4__Marine Benthic Group D and DHVEG-1;D_5__uncultured archaeon;D_6__;D_7__;D_8__;D_9__;D_10__;D_11__;D_12__;D_13__;D_14__	0.995252503
8643977383d395c102e5c74ad34ab194	D_0__Bacteria;D_1__Bacteroidetes;D_2__Sphingobacteriia;D_3__Sphingobacteriales;D_4__Lentimicrobiaceae	0.999116091
a53330c5037d94ebeb83e2cf3cd43cea	D_0__Archaea;D_1__Crenarchaeota;D_2__Thermoprotei;D_3__Thermoproteales;D_4__Thermofilaceae;D_5__Thermofilum;D_6__uncultured archaeon;D_7__;D_8__;D_9__;D_10__;D_11__;D_12__;D_13__;D_14__	0.977514364
e618ba5cd2c70e833352bba6cc98abd1	D_0__Bacteria;D_1__Firmicutes;D_2__Bacilli;D_3__Lactobacillales;D_4__Streptococcaceae;D_5__Lactococcus;D_6__uncultured bacterium;D_7__;D_8__;D_9__;D_10__;D_11__;D_12__;D_13__;D_14__	0.966748401
4f2d06731889598bbcf7f412e7e4415c	D_0__Archaea;D_1__Lokiarchaeota;D_2__uncultured archaeon;D_3__;D_4__;D_5__;D_6__;D_7__;D_8__;D_9__;D_10__;D_11__;D_12__;D_13__;D_14__	0.96822801
dffcb70d584a68a2fd6638f30325a088	D_0__Bacteria;D_1__Chloroflexi;D_2__Dehalococcoidia;D_3__GIF3;D_4__uncultured bacterium;D_5__;D_6__;D_7__;D_8__;D_9__;D_10__;D_11__;D_12__;D_13__;D_14__	0.999256758
e445e4c97226352cdece595abf71a9fa	D_0__Bacteria;D_1__RBG-1 (Zixibacteria);D_2__uncultured bacterium;D_3__;D_4__;D_5__;D_6__;D_7__;D_8__;D_9__;D_10__;D_11__;D_12__;D_13__;D_14__	0.870448339
4f448a1e28671f4e29afe022ad5bfcf8	D_0__Archaea;D_1__Hadesarchaea;D_2__uncultured archaeon;D_3__;D_4__;D_5__;D_6__;D_7__;D_8__;D_9__;D_10__;D_11__;D_12__;D_13__;D_14__	0.972812982
4e1e0e933b976a8e7d7f3629d0ad6493	D_0__Bacteria	0.999964019
7286504cde2827d99f82357c0b29d83d	D_0__Bacteria;D_1__AC1;D_2__uncultured organism;D_3__;D_4__;D_5__;D_6__;D_7__;D_8__;D_9__;D_10__;D_11__;D_12__;D_13__;D_14__	0.973465517
3866a73c934b200c0c123488fa59b03f	D_0__Archaea;D_1__Candidate division YNPFFA;D_2__uncultured crenarchaeote;D_3__;D_4__;D_5__;D_6__;D_7__;D_8__;D_9__;D_10__;D_11__;D_12__;D_13__;D_14__	0.925831774
e381b151817201614171b10ca3072c81	D_0__Archaea;D_1__Thaumarchaeota;D_2__Soil Crenarchaeotic Group(SCG);D_3__uncultured archaeon;D_4__;D_5__;D_6__;D_7__;D_8__;D_9__;D_10__;D_11__;D_12__;D_13__;D_14__	0.725289156
9ccaa082b936ae8ae7f618a9a9dde881	D_0__Archaea;D_1__Woesearchaeota (DHVEG-6)	0.98504683
3a10af731bdbc7c63b878aea03b96dda	D_0__Bacteria;D_1__Firmicutes;D_2__Bacilli;D_3__Bacillales;D_4__Alicyclobacillaceae;D_5__Alicyclobacillus;D_6__uncultured bacterium;D_7__;D_8__;D_9__;D_10__;D_11__;D_12__;D_13__;D_14__	0.979973152
6c37d82deb751c2e8abb5461e11bd858	D_0__Bacteria;D_1__Fibrobacteres;D_2__Chitinivibrionia;D_3__uncultured;D_4__uncultured bacterium;D_5__;D_6__;D_7__;D_8__;D_9__;D_10__;D_11__;D_12__;D_13__;D_14__	0.904854128
59364744507fc064189cc76039389725	D_0__Bacteria;D_1__Proteobacteria;D_2__Betaproteobacteria;D_3__Burkholderiales;D_4__Comamonadaceae	0.999998781
af0a635e7d29b890b239c05aabc37e31	Unassigned	0.563906766
69be7f1834e86faed145e7598e24ec68	D_0__Bacteria;D_1__Acetothermia;D_2__Unknown Class;D_3__Unknown Order;D_4__Unknown Family;D_5__Candidatus Acetothermus;D_6__uncultured bacterium;D_7__;D_8__;D_9__;D_10__;D_11__;D_12__;D_13__;D_14__	0.785178481
2caa49e8729e6feaf1056b8022060435	D_0__Bacteria;D_1__Firmicutes;D_2__Clostridia;D_3__Thermoanaerobacterales;D_4__Thermoanaerobacteraceae;D_5__Caldanaerobacter;D_6__Caldanaerobacter subterraneus subsp. tengcongensis;D_7__;D_8__;D_9__;D_10__;D_11__;D_12__;D_13__;D_14__	0.905852177
9722179219e79df1000c5daa51387188	D_0__Archaea;D_1__Thaumarchaeota;D_2__pSL12;D_3__uncultured crenarchaeote;D_4__;D_5__;D_6__;D_7__;D_8__;D_9__;D_10__;D_11__;D_12__;D_13__;D_14__	0.999992675
089075fca54de5290890545d39540713	D_0__Archaea;D_1__Euryarchaeota;D_2__Thermoplasmata;D_3__Thermoplasmatales;D_4__Marine Benthic Group D and DHVEG-1;D_5__uncultured archaeon;D_6__;D_7__;D_8__;D_9__;D_10__;D_11__;D_12__;D_13__;D_14__	0.956491031
cfcbd273a47035fbea647a3334a8f099	D_0__Bacteria;D_1__Actinobacteria;D_2__OPB41;D_3__uncultured actinomycete;D_4__;D_5__;D_6__;D_7__;D_8__;D_9__;D_10__;D_11__;D_12__;D_13__;D_14__	0.904409291
1a849ed47f1d351d95aeb0c24d97cff7	D_0__Bacteria;D_1__BP4;D_2__uncultured bacterium;D_3__;D_4__;D_5__;D_6__;D_7__;D_8__;D_9__;D_10__;D_11__;D_12__;D_13__;D_14__	0.994392774
5246e4d8f9b1385a6212a560299467c1	D_0__Bacteria;D_1__Proteobacteria;D_2__Deltaproteobacteria;D_3__Syntrophobacterales;D_4__Syntrophobacteraceae;D_5__Thermodesulforhabdus;D_6__unidentified delta proteobacterium OPB33;D_7__;D_8__;D_9__;D_10__;D_11__;D_12__;D_13__;D_14__	0.827872053
85796aafed0dfc5e2c3d1acc1e6f0151	D_0__Bacteria;D_1__Proteobacteria;D_2__Deltaproteobacteria;D_3__Desulfurellales;D_4__Desulfurellaceae;D_5__Hippea;D_6__uncultured bacterium;D_7__;D_8__;D_9__;D_10__;D_11__;D_12__;D_13__;D_14__	0.999995359
71ae043c1ae3ed7615536dbe5d83c12f	D_0__Bacteria;D_1__Actinobacteria;D_2__Actinobacteria;D_3__Micrococcales;D_4__Microbacteriaceae	0.991775909
149d771653726513dde12aa6c803f1cf	D_0__Bacteria;D_1__Chlorobi;D_2__Chlorobia;D_3__Chlorobiales;D_4__OPB56	0.996667712
2e5f90d1da7551a2530d0e006ecf67bc	D_0__Bacteria;D_1__Chloroflexi;D_2__Anaerolineae;D_3__Anaerolineales;D_4__Anaerolineaceae;D_5__uncultured	0.999659214
92d917cf573947d673663ef6f6416afe	D_0__Bacteria;D_1__Fervidibacteria;D_2__uncultured bacterium;D_3__;D_4__;D_5__;D_6__;D_7__;D_8__;D_9__;D_10__;D_11__;D_12__;D_13__;D_14__	0.994045836
428189d16f0ce75062a7faa5bf63d1b6	D_0__Bacteria	0.985731502
a07ba4c7a437f8f7c28a9692bb1b5d30	D_0__Archaea;D_1__Euryarchaeota;D_2__Thermoplasmata;D_3__Thermoplasmatales;D_4__Marine Benthic Group D and DHVEG-1;D_5__uncultured archaeon;D_6__;D_7__;D_8__;D_9__;D_10__;D_11__;D_12__;D_13__;D_14__	0.998403272
e333c7a8eb585131e3c99c2ea987c89c	D_0__Bacteria;D_1__Actinobacteria;D_2__Acidimicrobiia;D_3__Acidimicrobiales;D_4__OM1 clade;D_5__uncultured actinobacterium;D_6__;D_7__;D_8__;D_9__;D_10__;D_11__;D_12__;D_13__;D_14__	0.761121402
9e82869fd8e86fbaa81863a523d106d9	D_0__Bacteria;D_1__Acidobacteria;D_2__Solibacteres;D_3__Solibacterales;D_4__Solibacteraceae (Subgroup 3)	0.999999999
52aa58db39f235295dfe7206f6efa437	D_0__Bacteria;D_1__Cyanobacteria;D_2__Cyanobacteria;D_3__SubsectionI;D_4__FamilyI;D_5__Synechococcus;D_6__Synechococcus sp. P1;D_7__;D_8__;D_9__;D_10__;D_11__;D_12__;D_13__;D_14__	0.965444703
7d390f203082f572e7c0050b0030d3db	D_0__Bacteria;D_1__Actinobacteria;D_2__Acidimicrobiia;D_3__Acidimicrobiales;D_4__OM1 clade;D_5__uncultured bacterium;D_6__;D_7__;D_8__;D_9__;D_10__;D_11__;D_12__;D_13__;D_14__	0.817006193
9e22579b61bbdcec422cf6d49f50b68c	Unassigned	0.915832174
5d29e03ca2819eea4a2ace41aeda8971	D_0__Bacteria;D_1__Planctomycetes;D_2__Planctomycetacia;D_3__Planctomycetales;D_4__Planctomycetaceae;D_5__Pir4 lineage;D_6__uncultured planctomycete;D_7__;D_8__;D_9__;D_10__;D_11__;D_12__;D_13__;D_14__	0.894866568
e75ceab0dea79dd73f76041a764688c1	D_0__Bacteria;D_1__Bacteroidetes;D_2__Flavobacteriia;D_3__Flavobacteriales;D_4__Cryomorphaceae;D_5__uncultured;D_6__uncultured marine bacterium;D_7__;D_8__;D_9__;D_10__;D_11__;D_12__;D_13__;D_14__	0.99500971
50ebf39fe0d8f5ec69bc219aa937fe84	D_0__Archaea;D_1__Woesearchaeota (DHVEG-6)	0.982468049
af70feb3970d3cf230e6480dd4ba65c1	D_0__Archaea;D_1__Thaumarchaeota;D_2__AK59;D_3__uncultured archaeon;D_4__;D_5__;D_6__;D_7__;D_8__;D_9__;D_10__;D_11__;D_12__;D_13__;D_14__	0.999991188
a98326c83dc5dfe06ab2360ea386366e	D_0__Bacteria;D_1__Parcubacteria	0.994610707
bd569194c3d7c9dc1817718bf17a19b2	D_0__Bacteria;D_1__Firmicutes;D_2__Bacilli;D_3__Lactobacillales;D_4__Lactobacillaceae;D_5__Lactobacillus	0.999999282
d37cc495c941cfe3822aa2ad6d92c6f7	D_0__Bacteria;D_1__Actinobacteria;D_2__Actinobacteria;D_3__Micrococcales;D_4__Micrococcaceae;D_5__Rothia;D_6__uncultured bacterium;D_7__;D_8__;D_9__;D_10__;D_11__;D_12__;D_13__;D_14__	0.999826501
76addc8524e10c6faff0161e36a1987a	Unassigned	0.305322319
1bb74dfee1803aa0c8a82b34fc121245	D_0__Bacteria;D_1__Actinobacteria;D_2__Actinobacteria;D_3__Micrococcales;D_4__Intrasporangiaceae;D_5__Tetrasphaera;D_6__uncultured bacterium;D_7__;D_8__;D_9__;D_10__;D_11__;D_12__;D_13__;D_14__	0.88619016
a65ed7366b50a1645f7b6ed4a32978b9	D_0__Bacteria;D_1__Firmicutes;D_2__Clostridia;D_3__Clostridiales;D_4__Family XI;D_5__Finegoldia;D_6__uncultured bacterium;D_7__;D_8__;D_9__;D_10__;D_11__;D_12__;D_13__;D_14__	0.999999988
fb20eb484bb89fb3753e93215db49c37	D_0__Archaea;D_1__uncultured archaeon;D_2__;D_3__;D_4__;D_5__;D_6__;D_7__;D_8__;D_9__;D_10__;D_11__;D_12__;D_13__;D_14__	0.999528594
775ea94d026f2f3f5ba3ed6b94768da6	D_0__Bacteria;D_1__Deinococcus-Thermus;D_2__Deinococci;D_3__Thermales;D_4__Thermaceae;D_5__Thermus;D_6__uncultured Thermus sp.;D_7__;D_8__;D_9__;D_10__;D_11__;D_12__;D_13__;D_14__	0.941619907
6442dfa4dfe6158dde45ee897f688459	D_0__Bacteria;D_1__Deinococcus-Thermus;D_2__Deinococci;D_3__Thermales;D_4__Thermaceae;D_5__Thermus;D_6__uncultured Thermus sp.;D_7__;D_8__;D_9__;D_10__;D_11__;D_12__;D_13__;D_14__	0.880524126
ad77aaa5f759e83527f6e594424c7236	D_0__Archaea;D_1__Woesearchaeota (DHVEG-6)	0.999991589
e416ae6f69df87299195656e41ff5443	D_0__Bacteria;D_1__Atribacteria;D_2__uncultured bacterium;D_3__;D_4__;D_5__;D_6__;D_7__;D_8__;D_9__;D_10__;D_11__;D_12__;D_13__;D_14__	0.998929886
d0ead44e2bf3d23cae7f2d4a10080690	D_0__Bacteria;D_1__Bacteroidetes;D_2__Flavobacteriia;D_3__Flavobacteriales;D_4__Flavobacteriaceae;D_5__Flavobacterium	0.999982246
b235aaecced7ec002a03f366640beda3	D_0__Archaea;D_1__Euryarchaeota;D_2__Thermoplasmata;D_3__Thermoplasmatales;D_4__Marine Benthic Group D and DHVEG-1;D_5__uncultured archaeon;D_6__;D_7__;D_8__;D_9__;D_10__;D_11__;D_12__;D_13__;D_14__	0.952138889
6575030416a63df6ad483e58bcdcb4e5	D_0__Archaea;D_1__Korarchaeota;D_2__Korarchaeota Incertae Sedis;D_3__Unknown Order;D_4__Unknown Family;D_5__Candidatus Korarchaeum;D_6__uncultured archaeon;D_7__;D_8__;D_9__;D_10__;D_11__;D_12__;D_13__;D_14__	0.999989735
13e0dbec75a47dd91ebb41ea0fc4ef15	D_0__Bacteria	0.999640986
1968d88199ae36fd1c6d74e7948e99ec	D_0__Bacteria;D_1__Parcubacteria;D_2__uncultured bacterium;D_3__;D_4__;D_5__;D_6__;D_7__;D_8__;D_9__;D_10__;D_11__;D_12__;D_13__;D_14__	0.709683906
344917780c264ce787dd3d62f3045dd6	D_0__Bacteria;D_1__RBG-1 (Zixibacteria);D_2__uncultured bacterium;D_3__;D_4__;D_5__;D_6__;D_7__;D_8__;D_9__;D_10__;D_11__;D_12__;D_13__;D_14__	0.999845944
32d0b229848093d86e4559e6d03a0690	D_0__Bacteria;D_1__Proteobacteria;D_2__Alphaproteobacteria;D_3__Rhizobiales;D_4__Hyphomicrobiaceae;D_5__Devosia;D_6__uncultured bacterium;D_7__;D_8__;D_9__;D_10__;D_11__;D_12__;D_13__;D_14__	0.991905072
2af11301c8131d7b907a70de1f3d0940	D_0__Bacteria;D_1__Thermotogae;D_2__Thermotogae;D_3__EM3	0.999999072
a95ab4c354c9f1f63a9a683f457a692e	D_0__Archaea;D_1__Aigarchaeota;D_2__Aigarchaeota Incertae Sedis;D_3__Unknown Order;D_4__Unknown Family;D_5__Candidatus Caldiarchaeum;D_6__uncultured crenarchaeote;D_7__;D_8__;D_9__;D_10__;D_11__;D_12__;D_13__;D_14__	0.999995564
2451e6f9c06ecb7855236da944d9cb33	D_0__Archaea;D_1__Woesearchaeota (DHVEG-6);D_2__uncultured crenarchaeote;D_3__;D_4__;D_5__;D_6__;D_7__;D_8__;D_9__;D_10__;D_11__;D_12__;D_13__;D_14__	0.811556056
eb464f560ab1540470d375ce92c594da	D_0__Bacteria;D_1__Thermotogae;D_2__Thermotogae;D_3__EM3;D_4__uncultured bacterium;D_5__;D_6__;D_7__;D_8__;D_9__;D_10__;D_11__;D_12__;D_13__;D_14__	0.993537998
4798d0ca898c52e6f39ab806bfd36911	D_0__Bacteria;D_1__Chlorobi;D_2__Chlorobia;D_3__Chlorobiales;D_4__OPB56;D_5__uncultured Chlorobi bacterium;D_6__;D_7__;D_8__;D_9__;D_10__;D_11__;D_12__;D_13__;D_14__	0.764378678
912f795ef3617aeb65ff9ad69b9567a8	D_0__Bacteria;D_1__Proteobacteria;D_2__Gammaproteobacteria;D_3__Xanthomonadales;D_4__Xanthomonadaceae;D_5__Stenotrophomonas	0.999996497
e785dea45597a477ddeb2c313ea83b15	D_0__Bacteria;D_1__Planctomycetes;D_2__Phycisphaerae;D_3__MSBL9;D_4__uncultured bacterium;D_5__;D_6__;D_7__;D_8__;D_9__;D_10__;D_11__;D_12__;D_13__;D_14__	0.940327797
f556456a27420bca9ad3262e1e5aa030	D_0__Bacteria;D_1__BRC1	0.99998474
1c3909281b12befbc7057bfa24c6f439	D_0__Archaea;D_1__Candidate division YNPFFA;D_2__crenarchaeote JGI-OTU-1;D_3__;D_4__;D_5__;D_6__;D_7__;D_8__;D_9__;D_10__;D_11__;D_12__;D_13__;D_14__	0.99987632
c8e96819176c1159f4c8af6cac23082e	D_0__Bacteria;D_1__Planctomycetes;D_2__Planctomycetacia;D_3__Planctomycetales;D_4__Planctomycetaceae;D_5__Rhodopirellula	0.997449018
6ff7131a65a70f103a8c3e8399f73007	D_0__Bacteria;D_1__Firmicutes;D_2__Clostridia	0.995393411
b63f10f712f6655b0a0174fecbf1b1d1	D_0__Bacteria	0.981860067
c49f8cfd27c0592f8007a4416e470608	D_0__Bacteria;D_1__Chloroflexi;D_2__SBR2076;D_3__uncultured Chloroflexi bacterium;D_4__;D_5__;D_6__;D_7__;D_8__;D_9__;D_10__;D_11__;D_12__;D_13__;D_14__	0.967840514
42e324637acd278845cf5a0fda1767e3	D_0__Archaea;D_1__Bathyarchaeota	1
ecf2e8e443d24d5af6371379323a5b83	D_0__Bacteria;D_1__Firmicutes;D_2__Clostridia;D_3__Clostridiales;D_4__Lachnospiraceae;D_5__[Eubacterium] ruminantium group;D_6__uncultured bacterium;D_7__;D_8__;D_9__;D_10__;D_11__;D_12__;D_13__;D_14__	0.999812742
e78d28b0c959b6e035caad98e3288205	D_0__Bacteria;D_1__Cyanobacteria;D_2__Chloroplast	1
17f5a48986ee11c3fc2b99d8e5ff4b1c	D_0__Bacteria;D_1__Proteobacteria;D_2__Alphaproteobacteria;D_3__Sphingomonadales;D_4__Sphingomonadaceae;D_5__Sphingomonas	0.844258234
f0f8c4aa7b757c8cd59caa6d5142bce4	D_0__Bacteria;D_1__Deinococcus-Thermus;D_2__Deinococci;D_3__Thermales;D_4__Thermaceae;D_5__Thermus;D_6__uncultured Thermus sp.;D_7__;D_8__;D_9__;D_10__;D_11__;D_12__;D_13__;D_14__	0.799992618
a0b29dd67222a13df792b801eaa48ed5	D_0__Archaea;D_1__Euryarchaeota;D_2__Thermoplasmata;D_3__Thermoplasmatales;D_4__Marine Benthic Group D and DHVEG-1;D_5__uncultured archaeon;D_6__;D_7__;D_8__;D_9__;D_10__;D_11__;D_12__;D_13__;D_14__	0.953103499
30e29379c211ef31e8ebf55b24e9d71b	Unassigned	0.628195125
2c3743ad3eadab25d058a7e92e3b8b10	D_0__Bacteria;D_1__Ignavibacteriae;D_2__Ignavibacteria;D_3__Ignavibacteriales;D_4__BSV26;D_5__uncultured bacterium;D_6__;D_7__;D_8__;D_9__;D_10__;D_11__;D_12__;D_13__;D_14__	0.916073735
1c51d1012f89276b0dae677ebaa1e1f7	D_0__Bacteria	0.957136975
076bc1fed17d124168426b36d9043d83	D_0__Bacteria;D_1__BP4	0.999998633
348578b87b5cef9eb3478755b8811bdc	D_0__Archaea;D_1__Aigarchaeota;D_2__Aigarchaeota Incertae Sedis;D_3__Unknown Order;D_4__Unknown Family;D_5__Candidatus Caldiarchaeum;D_6__uncultured crenarchaeote;D_7__;D_8__;D_9__;D_10__;D_11__;D_12__;D_13__;D_14__	0.953769834
4e34a88082a983fb6af9821e54fbb607	D_0__Bacteria;D_1__Thermotogae;D_2__Thermotogae;D_3__EM3	0.999998618
306d5f66ff121714d101e8f03dd7c866	D_0__Archaea;D_1__Aigarchaeota;D_2__Aigarchaeota Incertae Sedis;D_3__Unknown Order;D_4__Unknown Family;D_5__Candidatus Caldiarchaeum;D_6__uncultured crenarchaeote;D_7__;D_8__;D_9__;D_10__;D_11__;D_12__;D_13__;D_14__	0.882228281
41cc3a703ed1da9888f8488e56349aec	D_0__Bacteria;D_1__Proteobacteria;D_2__Betaproteobacteria;D_3__Burkholderiales;D_4__Burkholderiaceae;D_5__Cupriavidus;D_6__uncultured bacterium;D_7__;D_8__;D_9__;D_10__;D_11__;D_12__;D_13__;D_14__	0.910718735
8a7ef4eae0293a6edf4a5e73bbcc587a	D_0__Archaea;D_1__Woesearchaeota (DHVEG-6);D_2__unidentified archaeon;D_3__;D_4__;D_5__;D_6__;D_7__;D_8__;D_9__;D_10__;D_11__;D_12__;D_13__;D_14__	0.801145089
547a49acd3548bc3a9976a0302fe81f0	D_0__Bacteria;D_1__Fusobacteria;D_2__Fusobacteriia;D_3__Fusobacteriales;D_4__Fusobacteriaceae;D_5__Psychrilyobacter;D_6__uncultured bacterium;D_7__;D_8__;D_9__;D_10__;D_11__;D_12__;D_13__;D_14__	0.999994184
ba04101e32025db5121e8d55c8e10529	D_0__Bacteria;D_1__Chloroflexi;D_2__Thermoflexia;D_3__Thermoflexales;D_4__Thermoflexaceae;D_5__Thermoflexus;D_6__uncultured bacterium;D_7__;D_8__;D_9__;D_10__;D_11__;D_12__;D_13__;D_14__	0.9842235
394eda29c886632f514dd94b58381186	D_0__Bacteria;D_1__Proteobacteria;D_2__Gammaproteobacteria;D_3__Pasteurellales;D_4__Pasteurellaceae;D_5__Haemophilus;D_6__uncultured bacterium;D_7__;D_8__;D_9__;D_10__;D_11__;D_12__;D_13__;D_14__	0.863867983
c7a226093660f31e2b8c2d951394ba89	D_0__Bacteria;D_1__Chloroflexi;D_2__Dehalococcoidia;D_3__vadinBA26;D_4__uncultured bacterium;D_5__;D_6__;D_7__;D_8__;D_9__;D_10__;D_11__;D_12__;D_13__;D_14__	0.977274976
a508a87709719555b33357946ac11ddd	D_0__Archaea;D_1__Woesearchaeota (DHVEG-6);D_2__uncultured archaeon;D_3__;D_4__;D_5__;D_6__;D_7__;D_8__;D_9__;D_10__;D_11__;D_12__;D_13__;D_14__	0.79978318
9f608b740cf096e90c941343924e7774	D_0__Archaea;D_1__Bathyarchaeota;D_2__uncultured sediment archaeon;D_3__;D_4__;D_5__;D_6__;D_7__;D_8__;D_9__;D_10__;D_11__;D_12__;D_13__;D_14__	0.912916366
3c6b41d056bbcad88f3b5a14e2c10023	D_0__Bacteria;D_1__Bacteroidetes;D_2__Cytophagia;D_3__Cytophagales;D_4__Cytophagaceae;D_5__Hymenobacter	0.999999999
780885e167e03ac7a849c65c674540fb	D_0__Archaea;D_1__Miscellaneous Euryarchaeotic Group(MEG);D_2__uncultured Thermoproteales archaeon;D_3__;D_4__;D_5__;D_6__;D_7__;D_8__;D_9__;D_10__;D_11__;D_12__;D_13__;D_14__	0.999987494
a869348e4b5f39b8d8f4a34cd977c85e	D_0__Bacteria;D_1__Proteobacteria;D_2__Alphaproteobacteria;D_3__Rhizobiales;D_4__Rhizobiaceae;D_5__Rhizobium;D_6__uncultured bacterium;D_7__;D_8__;D_9__;D_10__;D_11__;D_12__;D_13__;D_14__	0.869258588
9c35195fee8cbced990bc8d07812f660	D_0__Bacteria	0.99847123
d2af52fc6f48ab4d05c96dad9527d8a2	D_0__Bacteria;D_1__Actinobacteria;D_2__Actinobacteria;D_3__Micrococcales;D_4__Microbacteriaceae	0.999997161
bbe30cba3322f9c599659a9a063aa89b	D_0__Bacteria;D_1__Proteobacteria;D_2__Deltaproteobacteria;D_3__Desulfobacterales;D_4__Desulfobacteraceae;D_5__Desulfobacterium;D_6__uncultured delta proteobacterium;D_7__;D_8__;D_9__;D_10__;D_11__;D_12__;D_13__;D_14__	0.985061693
6e7e5de051dc3c39723aac36423993c9	D_0__Bacteria;D_1__Thermotogae;D_2__Thermotogae;D_3__EM3;D_4__uncultured Thermotogales bacterium;D_5__;D_6__;D_7__;D_8__;D_9__;D_10__;D_11__;D_12__;D_13__;D_14__	0.987782731
2b01650f59b66059da702b95b7bc65ff	D_0__Archaea;D_1__Woesearchaeota (DHVEG-6)	0.999996147
76416e6048a9cd3033ad1bcf396d972b	D_0__Bacteria;D_1__Bacteroidetes;D_2__Sphingobacteriia;D_3__Sphingobacteriales;D_4__Saprospiraceae;D_5__uncultured;D_6__uncultured Saprospiraceae bacterium;D_7__;D_8__;D_9__;D_10__;D_11__;D_12__;D_13__;D_14__	0.932446573
84489a74ed0aa22cb08dfa9ce493970d	D_0__Bacteria;D_1__Deinococcus-Thermus;D_2__Deinococci;D_3__Thermales;D_4__Thermaceae;D_5__Thermus;D_6__uncultured Thermus sp.;D_7__;D_8__;D_9__;D_10__;D_11__;D_12__;D_13__;D_14__	0.79056726
4ab46b3a2491c47723b17b06189e3b01	D_0__Bacteria;D_1__Parcubacteria;D_2__uncultured Microgenomates group bacterium;D_3__;D_4__;D_5__;D_6__;D_7__;D_8__;D_9__;D_10__;D_11__;D_12__;D_13__;D_14__	0.938562634
f2026f31386af42d9807b6521850e14a	D_0__Bacteria;D_1__Acidobacteria;D_2__Solibacteres;D_3__Solibacterales;D_4__Solibacteraceae (Subgroup 3);D_5__Paludibaculum;D_6__uncultured bacterium;D_7__;D_8__;D_9__;D_10__;D_11__;D_12__;D_13__;D_14__	0.985512115
95483e03564add69881f5cac9ea1f6e8	D_0__Bacteria;D_1__Aquificae;D_2__Aquificae;D_3__Aquificales;D_4__Aquificaceae;D_5__Thermocrinis;D_6__uncultured Thermocrinis sp.;D_7__;D_8__;D_9__;D_10__;D_11__;D_12__;D_13__;D_14__	0.861845637
372e845d36f5ec7a5056d4dbc11c5ea1	D_0__Bacteria;D_1__RBG-1 (Zixibacteria);D_2__uncultured bacterium;D_3__;D_4__;D_5__;D_6__;D_7__;D_8__;D_9__;D_10__;D_11__;D_12__;D_13__;D_14__	0.970892517
03570ce0d706cb99fea5ce29b6e24ece	D_0__Bacteria;D_1__Chloroflexi;D_2__Anaerolineae;D_3__Anaerolineales;D_4__Anaerolineaceae;D_5__uncultured;D_6__uncultured microorganism;D_7__;D_8__;D_9__;D_10__;D_11__;D_12__;D_13__;D_14__	0.882671732
0a1ce314919f9f65f8c78672162d8043	D_0__Bacteria;D_1__Fervidibacteria;D_2__uncultured bacterium;D_3__;D_4__;D_5__;D_6__;D_7__;D_8__;D_9__;D_10__;D_11__;D_12__;D_13__;D_14__	0.993105319
7b8d24913a75b335b6ce4656e7cd7eff	D_0__Bacteria;D_1__Bacteroidetes;D_2__Flavobacteriia;D_3__Flavobacteriales;D_4__Flavobacteriaceae;D_5__Cloacibacterium;D_6__uncultured bacterium;D_7__;D_8__;D_9__;D_10__;D_11__;D_12__;D_13__;D_14__	0.999991227
e40c8b10cfbfb6df074713ce5b561a42	D_0__Archaea;D_1__Woesearchaeota (DHVEG-6);D_2__uncultured crenarchaeote;D_3__;D_4__;D_5__;D_6__;D_7__;D_8__;D_9__;D_10__;D_11__;D_12__;D_13__;D_14__	0.948456311
0bb78cdb6bcd93a964365fc68b1bed23	D_0__Bacteria;D_1__Ignavibacteriae;D_2__Ignavibacteria;D_3__Ignavibacteriales;D_4__PHOS-HE36;D_5__uncultured bacterium;D_6__;D_7__;D_8__;D_9__;D_10__;D_11__;D_12__;D_13__;D_14__	0.901873575
90283e90a51acc48109d8d35a6f8927f	D_0__Bacteria;D_1__Chlorobi;D_2__Chlorobia;D_3__Chlorobiales;D_4__OPB56	0.998939935
8cf014388e11d7f9f367dd459ffaa9f5	D_0__Archaea;D_1__Aigarchaeota;D_2__Aigarchaeota Incertae Sedis;D_3__Unknown Order;D_4__Unknown Family;D_5__Candidatus Caldiarchaeum;D_6__uncultured crenarchaeote;D_7__;D_8__;D_9__;D_10__;D_11__;D_12__;D_13__;D_14__	0.954997501
1ceb32a89d5b53194cbf0dda51e9bd11	D_0__Bacteria;D_1__Fervidibacteria;D_2__uncultured bacterium;D_3__;D_4__;D_5__;D_6__;D_7__;D_8__;D_9__;D_10__;D_11__;D_12__;D_13__;D_14__	0.99023876
8df4c4818d61aeaf639454a5aba8cb92	D_0__Bacteria;D_1__Proteobacteria;D_2__Deltaproteobacteria;D_3__Oligoflexales;D_4__0319-6G20;D_5__uncultured bacterium;D_6__;D_7__;D_8__;D_9__;D_10__;D_11__;D_12__;D_13__;D_14__	0.753689916
8264f659c7ad6271bece7e513f226bff	D_0__Bacteria;D_1__Deferribacteres;D_2__Deferribacteres Incertae Sedis;D_3__Unknown Order;D_4__Unknown Family;D_5__Caldithrix;D_6__uncultured organism;D_7__;D_8__;D_9__;D_10__;D_11__;D_12__;D_13__;D_14__	0.993287597
54438b317b60b1be9f7faf78bba2fb60	D_0__Bacteria;D_1__Firmicutes;D_2__Clostridia;D_3__Thermoanaerobacterales;D_4__Thermoanaerobacteraceae;D_5__Syntrophaceticus;D_6__uncultured bacterium;D_7__;D_8__;D_9__;D_10__;D_11__;D_12__;D_13__;D_14__	0.999792786
cd2a66f61977bc299dffe276b35205a4	D_0__Bacteria;D_1__Firmicutes;D_2__Bacilli;D_3__Bacillales;D_4__Bacillaceae;D_5__Bacillus	0.981989219
e9607638df6db968adb380c268b72f99	D_0__Bacteria;D_1__Proteobacteria;D_2__Deltaproteobacteria;D_3__Syntrophobacterales;D_4__Syntrophobacteraceae;D_5__Thermodesulforhabdus;D_6__unidentified delta proteobacterium OPB33;D_7__;D_8__;D_9__;D_10__;D_11__;D_12__;D_13__;D_14__	0.971726614
c8689b36cdb00c1f200eb2ae9f9dbf17	D_0__Bacteria;D_1__Fervidibacteria;D_2__uncultured bacterium;D_3__;D_4__;D_5__;D_6__;D_7__;D_8__;D_9__;D_10__;D_11__;D_12__;D_13__;D_14__	0.985614139
80273887448eb1d2139836cd58bbfb16	D_0__Bacteria;D_1__Chloroflexi;D_2__Dehalococcoidia;D_3__GIF3;D_4__uncultured bacterium;D_5__;D_6__;D_7__;D_8__;D_9__;D_10__;D_11__;D_12__;D_13__;D_14__	0.999921085
62fe60e87729da1461ca073c931ca439	D_0__Bacteria;D_1__Planctomycetes;D_2__vadinHA49;D_3__uncultured organism;D_4__;D_5__;D_6__;D_7__;D_8__;D_9__;D_10__;D_11__;D_12__;D_13__;D_14__	0.999905043
b9aa22c0f3dd62136a18ea7b26d15a43	D_0__Bacteria;D_1__Firmicutes;D_2__Bacilli;D_3__Lactobacillales;D_4__Aerococcaceae;D_5__Globicatella;D_6__uncultured bacterium;D_7__;D_8__;D_9__;D_10__;D_11__;D_12__;D_13__;D_14__	0.999180188
9e4e64ff7b8f0548f367cb5ce50b9276	D_0__Archaea;D_1__Aigarchaeota;D_2__Aigarchaeota Incertae Sedis;D_3__Unknown Order;D_4__Unknown Family;D_5__Candidatus Caldiarchaeum;D_6__uncultured crenarchaeote;D_7__;D_8__;D_9__;D_10__;D_11__;D_12__;D_13__;D_14__	0.913299897
1f6ea0cb2569bd9807bfede5b6988832	D_0__Bacteria;D_1__Bacteroidetes;D_2__Sphingobacteriia;D_3__Sphingobacteriales;D_4__Chitinophagaceae;D_5__uncultured	0.896505908
6bcdd37640dc568b2e8ba41dd0fc41b8	D_0__Bacteria;D_1__Chloroflexi;D_2__Anaerolineae;D_3__Anaerolineales;D_4__Anaerolineaceae;D_5__uncultured	0.998826986
995526d0e6037725ddab23fd8e721870	D_0__Bacteria;D_1__Proteobacteria;D_2__Deltaproteobacteria;D_3__Myxococcales;D_4__VHS-B3-70	0.901863148
a27a98006f70b41744e4b684d61afe6c	D_0__Bacteria;D_1__Bacteroidetes;D_2__Cytophagia;D_3__Cytophagales;D_4__Cytophagaceae;D_5__Cytophaga;D_6__uncultured bacterium;D_7__;D_8__;D_9__;D_10__;D_11__;D_12__;D_13__;D_14__	0.999921102
aa593f3ff06488d977234900fa9f166c	D_0__Bacteria;D_1__Firmicutes;D_2__Clostridia	0.985872773
2bfaf70c4f0fb18d1759d8c04b88c0dd	D_0__Archaea;D_1__Bathyarchaeota	0.999999995
4fe3041beb3e059996e2af64cddb7da1	D_0__Bacteria;D_1__Verrucomicrobia;D_2__WCHB1-41	0.999999966
d2ce08ab19d4c4cb9955dd199bf6e726	D_0__Archaea;D_1__Euryarchaeota;D_2__Thermoplasmata;D_3__Thermoplasmatales;D_4__ANT06-05;D_5__uncultured archaeon;D_6__;D_7__;D_8__;D_9__;D_10__;D_11__;D_12__;D_13__;D_14__	0.997700144
657793c5b955c1596834634220d44e5e	D_0__Archaea;D_1__Woesearchaeota (DHVEG-6)	0.999995198
a5f3713ff654a016b2b16191bf50e4b7	D_0__Bacteria;D_1__Chloroflexi;D_2__Dehalococcoidia;D_3__GIF9;D_4__uncultured bacterium;D_5__;D_6__;D_7__;D_8__;D_9__;D_10__;D_11__;D_12__;D_13__;D_14__	0.981735863
96cf3459cbbd966a1fbb14e35ac52015	D_0__Bacteria;D_1__Parcubacteria;D_2__uncultured bacterium;D_3__;D_4__;D_5__;D_6__;D_7__;D_8__;D_9__;D_10__;D_11__;D_12__;D_13__;D_14__	0.849237662
b5403e3d3e7f5a219e1fbe3cceee2261	D_0__Bacteria;D_1__Proteobacteria;D_2__Alphaproteobacteria;D_3__Rhizobiales;D_4__Methylobacteriaceae;D_5__Microvirga;D_6__uncultured bacterium;D_7__;D_8__;D_9__;D_10__;D_11__;D_12__;D_13__;D_14__	0.999644064
0407a2eb2f79027360aa65ea7086ed18	D_0__Bacteria;D_1__Thermotogae;D_2__Thermotogae;D_3__EM3;D_4__uncultured Thermotogales bacterium;D_5__;D_6__;D_7__;D_8__;D_9__;D_10__;D_11__;D_12__;D_13__;D_14__	0.995241357
ce72168fbf5e3e014ce3bb524e664041	D_0__Bacteria;D_1__Proteobacteria;D_2__Alphaproteobacteria;D_3__Rhizobiales;D_4__Aurantimonadaceae;D_5__Aureimonas;D_6__uncultured bacterium;D_7__;D_8__;D_9__;D_10__;D_11__;D_12__;D_13__;D_14__	0.998051212
486ec40fe8db95299de56ec8641da03a	D_0__Bacteria;D_1__Bacteroidetes;D_2__Sphingobacteriia;D_3__Sphingobacteriales;D_4__Chitinophagaceae;D_5__Taibaiella;D_6__uncultured bacterium;D_7__;D_8__;D_9__;D_10__;D_11__;D_12__;D_13__;D_14__	0.99996492
0cb5f8a58407c78d163ec5f2bb664cdf	D_0__Bacteria;D_1__Planctomycetes;D_2__Phycisphaerae;D_3__MSBL9;D_4__uncultured organism;D_5__;D_6__;D_7__;D_8__;D_9__;D_10__;D_11__;D_12__;D_13__;D_14__	0.967286466
245801d2eae5d6b14494e7c3a0f83250	D_0__Bacteria;D_1__Chloroflexi;D_2__Anaerolineae;D_3__Anaerolineales;D_4__Anaerolineaceae;D_5__uncultured;D_6__uncultured Chloroflexi bacterium;D_7__;D_8__;D_9__;D_10__;D_11__;D_12__;D_13__;D_14__	0.770367587
15d33303de8a2df0d68b1f0c198e38e4	D_0__Bacteria;D_1__Bacteroidetes;D_2__Cytophagia;D_3__Cytophagales;D_4__Cytophagaceae;D_5__Leadbetterella;D_6__uncultured bacterium;D_7__;D_8__;D_9__;D_10__;D_11__;D_12__;D_13__;D_14__	0.999999939
7660de465499f2f876e68115caf68d33	D_0__Bacteria;D_1__Chloroflexi;D_2__Thermomicrobia;D_3__Thermomicrobiales;D_4__Thermomicrobiaceae;D_5__Thermomicrobium;D_6__uncultured bacterium;D_7__;D_8__;D_9__;D_10__;D_11__;D_12__;D_13__;D_14__	0.999939349
5d2eb70cb5daddeb349629076ee7e050	D_0__Bacteria;D_1__Fervidibacteria;D_2__uncultured bacterium;D_3__;D_4__;D_5__;D_6__;D_7__;D_8__;D_9__;D_10__;D_11__;D_12__;D_13__;D_14__	0.998191281
09d753b1ba56410debb45525f309d8e9	D_0__Archaea;D_1__Bathyarchaeota;D_2__uncultured archaeon;D_3__;D_4__;D_5__;D_6__;D_7__;D_8__;D_9__;D_10__;D_11__;D_12__;D_13__;D_14__	0.965765433
3f94ab1a260ffd962e180cba620a814b	D_0__Bacteria;D_1__Chloroflexi;D_2__Anaerolineae;D_3__Anaerolineales;D_4__Anaerolineaceae;D_5__uncultured;D_6__uncultured bacterium;D_7__;D_8__;D_9__;D_10__;D_11__;D_12__;D_13__;D_14__	0.872301287
30617056e08f869fa81d1bb819156000	D_0__Bacteria;D_1__Chloroflexi;D_2__Anaerolineae;D_3__Anaerolineales;D_4__Anaerolineaceae;D_5__uncultured	0.994877635
6c4f25b9ec95a605d49a0e0e8ea03d4d	D_0__Bacteria;D_1__Aquificae;D_2__Aquificae;D_3__Aquificales;D_4__Aquificaceae;D_5__Thermocrinis;D_6__uncultured Thermocrinis sp.;D_7__;D_8__;D_9__;D_10__;D_11__;D_12__;D_13__;D_14__	0.997984166
bbf107bb0f9026e6f66a766c804142b1	D_0__Bacteria;D_1__Deinococcus-Thermus;D_2__Deinococci;D_3__Thermales;D_4__Thermaceae;D_5__Thermus;D_6__uncultured Thermus sp.;D_7__;D_8__;D_9__;D_10__;D_11__;D_12__;D_13__;D_14__	0.854769427
c1a3fe0d49e9b3b992b213622b212191	D_0__Bacteria;D_1__Actinobacteria;D_2__Acidimicrobiia;D_3__Acidimicrobiales;D_4__Acidimicrobiaceae;D_5__Ilumatobacter;D_6__uncultured bacterium;D_7__;D_8__;D_9__;D_10__;D_11__;D_12__;D_13__;D_14__	0.851289422
9fd26de1893c3880eed2001c12ed23cd	D_0__Archaea;D_1__Crenarchaeota;D_2__Thermoprotei;D_3__Thermoproteales;D_4__Thermofilaceae;D_5__Thermofilum;D_6__uncultured archaeon;D_7__;D_8__;D_9__;D_10__;D_11__;D_12__;D_13__;D_14__	0.893171758
94771d4854831fbeb6137e22a1a7c66d	D_0__Bacteria;D_1__Chlorobi;D_2__Chlorobia;D_3__Chlorobiales;D_4__OPB56	0.994403616
b30ecdce0726fc9148243ec50862a419	D_0__Bacteria;D_1__Firmicutes;D_2__Bacilli;D_3__Bacillales;D_4__Staphylococcaceae;D_5__Staphylococcus	0.99999992
245ce3901e0c9ea74cda06784c528eb7	D_0__Bacteria;D_1__Deinococcus-Thermus;D_2__Deinococci;D_3__Thermales;D_4__Thermaceae;D_5__Meiothermus;D_6__uncultured bacterium;D_7__;D_8__;D_9__;D_10__;D_11__;D_12__;D_13__;D_14__	0.999333966
9ae299526e1759d684335ac69f31ace5	D_0__Bacteria;D_1__Chloroflexi;D_2__Thermoflexia;D_3__Thermoflexales;D_4__Thermoflexaceae;D_5__Thermoflexus;D_6__uncultured bacterium;D_7__;D_8__;D_9__;D_10__;D_11__;D_12__;D_13__;D_14__	0.802209425
c40f85a2ee068ce49f7c3a0f0cd9370f	D_0__Bacteria;D_1__Bacteroidetes;D_2__Bacteroidetes Incertae Sedis;D_3__Order II;D_4__Rhodothermaceae;D_5__Rhodothermus;D_6__uncultured bacterium;D_7__;D_8__;D_9__;D_10__;D_11__;D_12__;D_13__;D_14__	0.958495699
f75c7aba94b498edfea4a3d6d2c90208	D_0__Bacteria;D_1__Acetothermia;D_2__uncultured bacterium;D_3__;D_4__;D_5__;D_6__;D_7__;D_8__;D_9__;D_10__;D_11__;D_12__;D_13__;D_14__	0.702409995
fec8716195af98907bac8206e598cefa	D_0__Bacteria;D_1__Actinobacteria;D_2__Actinobacteria;D_3__Propionibacteriales;D_4__Nocardioidaceae;D_5__Marmoricola;D_6__uncultured bacterium;D_7__;D_8__;D_9__;D_10__;D_11__;D_12__;D_13__;D_14__	0.914582585
390c232a3c5b8781c0b396b8e434c462	D_0__Bacteria;D_1__Proteobacteria;D_2__Gammaproteobacteria;D_3__Oceanospirillales;D_4__Oceanospirillaceae;D_5__Marinobacterium;D_6__uncultured bacterium;D_7__;D_8__;D_9__;D_10__;D_11__;D_12__;D_13__;D_14__	0.999975246
0286c2dc7b6aaebfc7e785391d844418	D_0__Archaea;D_1__Aigarchaeota;D_2__Aigarchaeota Incertae Sedis;D_3__Unknown Order;D_4__Unknown Family;D_5__Candidatus Caldiarchaeum;D_6__uncultured crenarchaeote;D_7__;D_8__;D_9__;D_10__;D_11__;D_12__;D_13__;D_14__	0.715783207
fcb508af4dd2d1ebb0873f8318887e13	D_0__Archaea;D_1__Woesearchaeota (DHVEG-6)	0.998220185
fe3f6020aff1ab55b795a3f56c2a99d6	D_0__Bacteria;D_1__Planctomycetes;D_2__Phycisphaerae;D_3__SHA-43;D_4__uncultured bacterium;D_5__;D_6__;D_7__;D_8__;D_9__;D_10__;D_11__;D_12__;D_13__;D_14__	0.984747608
7292e4347144a73bab4ff8f43128c023	D_0__Bacteria	0.971540688
0f46c35d6629feaffa5e8f4b256e255b	D_0__Bacteria;D_1__Bacteroidetes;D_2__Flavobacteriia;D_3__Flavobacteriales;D_4__Flavobacteriaceae;D_5__NS3a marine group;D_6__uncultured bacterium;D_7__;D_8__;D_9__;D_10__;D_11__;D_12__;D_13__;D_14__	0.974085865
850ba5208eb97df58cfc3bbb964fa344	D_0__Archaea;D_1__Euryarchaeota;D_2__Thermoplasmata;D_3__Thermoplasmatales;D_4__Marine Benthic Group D and DHVEG-1;D_5__uncultured archaeon;D_6__;D_7__;D_8__;D_9__;D_10__;D_11__;D_12__;D_13__;D_14__	0.971465786
63efea2b69ef35fe5bde14bc96c40786	D_0__Archaea;D_1__Aigarchaeota;D_2__Aigarchaeota Incertae Sedis;D_3__Unknown Order;D_4__Unknown Family;D_5__Candidatus Caldiarchaeum;D_6__uncultured crenarchaeote;D_7__;D_8__;D_9__;D_10__;D_11__;D_12__;D_13__;D_14__	0.790939501
00b03c9d734841d1026e8bf5c87f742a	D_0__Bacteria;D_1__Chloroflexi;D_2__Anaerolineae;D_3__Anaerolineales;D_4__Anaerolineaceae;D_5__uncultured	0.999602681
b17d556c8987b5826efe6369ec757ae6	D_0__Bacteria;D_1__Actinobacteria;D_2__Actinobacteria;D_3__Corynebacteriales;D_4__Mycobacteriaceae;D_5__Mycobacterium;D_6__uncultured bacterium;D_7__;D_8__;D_9__;D_10__;D_11__;D_12__;D_13__;D_14__	0.968659426
e509a2ea087858d5f3c7b652aa4f4e4d	D_0__Bacteria;D_1__Caldiserica;D_2__Caldisericia;D_3__Caldisericales;D_4__Caldisericaceae;D_5__Caldisericum;D_6__uncultured bacterium;D_7__;D_8__;D_9__;D_10__;D_11__;D_12__;D_13__;D_14__	0.988915022
ba576f4d657efe1199976c1a21c0fd36	D_0__Bacteria;D_1__Actinobacteria;D_2__Actinobacteria;D_3__Kineosporiales;D_4__Kineosporiaceae;D_5__Quadrisphaera;D_6__uncultured bacterium;D_7__;D_8__;D_9__;D_10__;D_11__;D_12__;D_13__;D_14__	0.924190605
afc3d5e75f6848fa04ee3a0509aa7f93	D_0__Bacteria;D_1__Parcubacteria;D_2__Candidatus Yanofskybacteria;D_3__uncultured bacterium;D_4__;D_5__;D_6__;D_7__;D_8__;D_9__;D_10__;D_11__;D_12__;D_13__;D_14__	0.900526056
34ac7aa934e5c18d5d34c1a35dba49e1	D_0__Bacteria;D_1__Fervidibacteria;D_2__uncultured bacterium;D_3__;D_4__;D_5__;D_6__;D_7__;D_8__;D_9__;D_10__;D_11__;D_12__;D_13__;D_14__	0.985198756
79ef26aba80686d886c7c242d2883927	D_0__Bacteria;D_1__Calescamantes;D_2__uncultured bacterium;D_3__;D_4__;D_5__;D_6__;D_7__;D_8__;D_9__;D_10__;D_11__;D_12__;D_13__;D_14__	0.863352151
8c474d8e789bd3bbe482bd93a1dbd74f	D_0__Bacteria;D_1__Deinococcus-Thermus;D_2__Deinococci;D_3__Thermales;D_4__Thermaceae;D_5__Thermus;D_6__uncultured Thermus sp.;D_7__;D_8__;D_9__;D_10__;D_11__;D_12__;D_13__;D_14__	0.891632861
69d6d3252a91e49628516c5562ad9969	D_0__Archaea;D_1__Aigarchaeota;D_2__Aigarchaeota Incertae Sedis;D_3__Unknown Order;D_4__Unknown Family;D_5__Candidatus Caldiarchaeum;D_6__uncultured archaeon;D_7__;D_8__;D_9__;D_10__;D_11__;D_12__;D_13__;D_14__	0.999980874
bec20871f7ddc8ce6a270fe510eb36ba	D_0__Bacteria;D_1__Planctomycetes;D_2__Planctomycetacia;D_3__Planctomycetales;D_4__Planctomycetaceae;D_5__Blastopirellula;D_6__uncultured planctomycete;D_7__;D_8__;D_9__;D_10__;D_11__;D_12__;D_13__;D_14__	0.985402142
b08cf694e7c7fd2bdde7a4cfe8121a74	D_0__Bacteria;D_1__Deinococcus-Thermus;D_2__Deinococci;D_3__Thermales;D_4__Thermaceae;D_5__Thermus;D_6__uncultured Thermus sp.;D_7__;D_8__;D_9__;D_10__;D_11__;D_12__;D_13__;D_14__	0.923700497
048832cc0a6f5ab39c06657887371e67	D_0__Bacteria;D_1__Thermodesulfobacteria;D_2__Thermodesulfobacteria;D_3__Thermodesulfobacteriales;D_4__Thermodesulfobacteriaceae;D_5__Caldimicrobium;D_6__uncultured Geothermobacterium sp.;D_7__;D_8__;D_9__;D_10__;D_11__;D_12__;D_13__;D_14__	0.829485299
7e145abe34a9fb037dc178c5f87a0377	D_0__Archaea;D_1__Euryarchaeota;D_2__Thermoplasmata;D_3__Thermoplasmatales;D_4__Marine Benthic Group D and DHVEG-1;D_5__uncultured archaeon;D_6__;D_7__;D_8__;D_9__;D_10__;D_11__;D_12__;D_13__;D_14__	0.950622415
a81f8f38c799928beeea5f5eea302c27	D_0__Bacteria;D_1__Chloroflexi	0.999976399
f044ca1f4faa05181354459ac02eed06	D_0__Bacteria;D_1__Chloroflexi;D_2__Anaerolineae;D_3__Anaerolineales;D_4__Anaerolineaceae;D_5__uncultured	0.99999727
b0bf48e374e2b436ade41b7ce341d32b	D_0__Bacteria;D_1__Chlorobi;D_2__Chlorobia;D_3__Chlorobiales;D_4__OPB56;D_5__uncultured Chlorobi bacterium;D_6__;D_7__;D_8__;D_9__;D_10__;D_11__;D_12__;D_13__;D_14__	0.707675745
443631e9f06ac31d707966da9b985ea7	D_0__Bacteria;D_1__Planctomycetes;D_2__Phycisphaerae;D_3__MSBL9;D_4__uncultured bacterium;D_5__;D_6__;D_7__;D_8__;D_9__;D_10__;D_11__;D_12__;D_13__;D_14__	0.971261263
55b74f4fe8da08851da24e642931328b	D_0__Archaea;D_1__Euryarchaeota;D_2__Thermoplasmata;D_3__Thermoplasmatales;D_4__Marine Benthic Group D and DHVEG-1;D_5__uncultured archaeon;D_6__;D_7__;D_8__;D_9__;D_10__;D_11__;D_12__;D_13__;D_14__	0.95634546
b437d826f85b99548d1fa95b8c6cccdd	D_0__Archaea;D_1__Woesearchaeota (DHVEG-6);D_2__uncultured crenarchaeote;D_3__;D_4__;D_5__;D_6__;D_7__;D_8__;D_9__;D_10__;D_11__;D_12__;D_13__;D_14__	0.923302052
f25b3bdd9c0baba6b931dc75bb2c5407	D_0__Bacteria;D_1__Planctomycetes;D_2__Phycisphaerae;D_3__MSBL9;D_4__uncultured bacterium;D_5__;D_6__;D_7__;D_8__;D_9__;D_10__;D_11__;D_12__;D_13__;D_14__	0.907301957
22610a0632bd290216c52dea36a0c5d6	D_0__Bacteria;D_1__Proteobacteria;D_2__Gammaproteobacteria;D_3__Alteromonadales;D_4__Alteromonadaceae;D_5__uncultured;D_6__uncultured bacterium;D_7__;D_8__;D_9__;D_10__;D_11__;D_12__;D_13__;D_14__	0.807949193
d940447fb388afa908489b34e1aaea04	D_0__Bacteria;D_1__Deinococcus-Thermus;D_2__Deinococci;D_3__Thermales;D_4__Thermaceae;D_5__Thermus;D_6__uncultured Thermus sp.;D_7__;D_8__;D_9__;D_10__;D_11__;D_12__;D_13__;D_14__	0.819629917
ba3ad0bb8a3007f3bf23c1d41037c92a	D_0__Bacteria;D_1__Parcubacteria	0.991339884
5cf37e80516a615f77bd5e97f18ae417	D_0__Bacteria;D_1__Proteobacteria;D_2__Alphaproteobacteria;D_3__Sphingomonadales	0.999999999
ca4a53b05933bd1ca0d4c46358506ee5	D_0__Bacteria;D_1__Armatimonadetes;D_2__uncultured;D_3__uncultured Firmicutes bacterium;D_4__;D_5__;D_6__;D_7__;D_8__;D_9__;D_10__;D_11__;D_12__;D_13__;D_14__	0.98198906
1280c5dfc7c74974819db353d3d9d303	D_0__Bacteria;D_1__Fervidibacteria;D_2__uncultured bacterium;D_3__;D_4__;D_5__;D_6__;D_7__;D_8__;D_9__;D_10__;D_11__;D_12__;D_13__;D_14__	0.992834399
6400be98be706e381faa4df752eeba93	D_0__Bacteria;D_1__Actinobacteria;D_2__Actinobacteria;D_3__Micrococcales;D_4__Dermabacteraceae;D_5__Brachybacterium;D_6__uncultured bacterium;D_7__;D_8__;D_9__;D_10__;D_11__;D_12__;D_13__;D_14__	0.998664443
c538eb0111718927f6eab6773e308ddc	D_0__Bacteria;D_1__Proteobacteria;D_2__Betaproteobacteria;D_3__Burkholderiales;D_4__Comamonadaceae	0.99999854
cd23b34badc321d864cd53eceefcee85	D_0__Bacteria;D_1__Acetothermia;D_2__Acetothermia clone OPB14;D_3__;D_4__;D_5__;D_6__;D_7__;D_8__;D_9__;D_10__;D_11__;D_12__;D_13__;D_14__	0.708267176
58d5569602a47d25ac3208e6b17d7ca8	D_0__Bacteria;D_1__Verrucomicrobia;D_2__Spartobacteria;D_3__Chthoniobacterales;D_4__Chthoniobacterales Incertae Sedis;D_5__Terrimicrobium;D_6__uncultured bacterium;D_7__;D_8__;D_9__;D_10__;D_11__;D_12__;D_13__;D_14__	0.999912922
1730994143a9ee9ff1d85df4ecc22dc3	D_0__Bacteria;D_1__Cyanobacteria;D_2__Cyanobacteria;D_3__SubsectionI;D_4__FamilyI;D_5__Synechococcus;D_6__Synechococcus sp. 37;D_7__;D_8__;D_9__;D_10__;D_11__;D_12__;D_13__;D_14__	0.816235875
a857126d824d72d6957aaf73aad554ee	D_0__Archaea;D_1__Euryarchaeota;D_2__Thermoplasmata;D_3__Thermoplasmatales;D_4__Marine Benthic Group D and DHVEG-1;D_5__uncultured euryarchaeote;D_6__;D_7__;D_8__;D_9__;D_10__;D_11__;D_12__;D_13__;D_14__	0.859493533
871b8e7621a5e9ea76636caf30417c29	D_0__Archaea;D_1__Euryarchaeota;D_2__Thermoplasmata;D_3__Thermoplasmatales;D_4__20c-4;D_5__uncultured archaeon;D_6__;D_7__;D_8__;D_9__;D_10__;D_11__;D_12__;D_13__;D_14__	0.99379526
5be583922ac8516ab947ffb18025b054	D_0__Bacteria;D_1__Proteobacteria;D_2__Alphaproteobacteria;D_3__Sphingomonadales;D_4__Sphingomonadaceae;D_5__Sphingomonas	0.999957391
20087f45c43e720159065812c4e21667	D_0__Bacteria;D_1__Proteobacteria;D_2__Alphaproteobacteria;D_3__Rhodobacterales;D_4__Rhodobacteraceae	0.998667771
715e2d712bba16ab697996052eed0cc5	D_0__Bacteria;D_1__Chloroflexi;D_2__Anaerolineae;D_3__Anaerolineales;D_4__Anaerolineaceae;D_5__uncultured	0.999419772
85f1a2639392ef54e90af7b31bf305c2	D_0__Bacteria;D_1__Fervidibacteria;D_2__uncultured bacterium;D_3__;D_4__;D_5__;D_6__;D_7__;D_8__;D_9__;D_10__;D_11__;D_12__;D_13__;D_14__	0.995603863
2ea43259fa8ca1244603150f428f1bd4	D_0__Bacteria;D_1__Proteobacteria;D_2__Deltaproteobacteria;D_3__Sva0485;D_4__uncultured delta proteobacterium;D_5__;D_6__;D_7__;D_8__;D_9__;D_10__;D_11__;D_12__;D_13__;D_14__	0.845439334
22535ad92bec26b7289a7e9c049a544f	D_0__Bacteria;D_1__Deinococcus-Thermus;D_2__Deinococci;D_3__Thermales;D_4__Thermaceae;D_5__Thermus	0.999999916
3a98faefc086da2e93b6baa94849fa6e	D_0__Bacteria;D_1__Proteobacteria;D_2__Deltaproteobacteria;D_3__Desulfarculales;D_4__Desulfarculaceae;D_5__Desulfatiglans;D_6__uncultured bacterium;D_7__;D_8__;D_9__;D_10__;D_11__;D_12__;D_13__;D_14__	0.907154196
6f60f1d6a69d2a66ea3b9b6aeca292a8	D_0__Bacteria;D_1__Proteobacteria;D_2__Deltaproteobacteria;D_3__Myxococcales;D_4__Sandaracinaceae;D_5__uncultured	0.999998304
4eccd6c88be158601b1916accc72dcd4	D_0__Bacteria;D_1__Bacteroidetes;D_2__Bacteroidetes BD2-2	0.796782521
35a49959115212c000c52cfd6a16f76c	D_0__Archaea;D_1__Ancient Archaeal Group(AAG);D_2__uncultured archaeon;D_3__;D_4__;D_5__;D_6__;D_7__;D_8__;D_9__;D_10__;D_11__;D_12__;D_13__;D_14__	1
f50165a511ca5a455276005a43bb94f2	D_0__Bacteria;D_1__Deinococcus-Thermus;D_2__Deinococci;D_3__Thermales;D_4__Thermaceae;D_5__Thermus;D_6__uncultured Thermus sp.;D_7__;D_8__;D_9__;D_10__;D_11__;D_12__;D_13__;D_14__	0.947939649
b754472b7d8eedb6a4e43a00e309d10c	D_0__Bacteria;D_1__Bacteroidetes;D_2__SB-5;D_3__uncultured organism;D_4__;D_5__;D_6__;D_7__;D_8__;D_9__;D_10__;D_11__;D_12__;D_13__;D_14__	0.915174455
cab3946330d00fcb39fc2ce074bd595c	D_0__Bacteria;D_1__Chloroflexi;D_2__Anaerolineae;D_3__Anaerolineales;D_4__Anaerolineaceae;D_5__uncultured;D_6__uncultured organism;D_7__;D_8__;D_9__;D_10__;D_11__;D_12__;D_13__;D_14__	0.883843191
bfa51d04486a073d0ec5f792620a6b9e	D_0__Bacteria;D_1__Spirochaetae;D_2__Spirochaetes;D_3__Spirochaetales;D_4__Spirochaetaceae;D_5__Spirochaeta 2;D_6__uncultured Spirochaetes bacterium;D_7__;D_8__;D_9__;D_10__;D_11__;D_12__;D_13__;D_14__	0.767586058
fbf6546cb71e345fe7563551a9265039	D_0__Archaea;D_1__Woesearchaeota (DHVEG-6);D_2__uncultured bacterium;D_3__;D_4__;D_5__;D_6__;D_7__;D_8__;D_9__;D_10__;D_11__;D_12__;D_13__;D_14__	0.939042374
7787e0efc42e3bd67f231d77c8d3e3e1	D_0__Archaea;D_1__Euryarchaeota;D_2__Thermoplasmata;D_3__Thermoplasmatales;D_4__CCA47;D_5__uncultured archaeon;D_6__;D_7__;D_8__;D_9__;D_10__;D_11__;D_12__;D_13__;D_14__	0.999999898
d64c47133447d9af73e5056d86d7a463	D_0__Bacteria;D_1__Bacteroidetes;D_2__Cytophagia;D_3__Cytophagales;D_4__Cytophagaceae;D_5__Hymenobacter	0.999999986
2d4f269135560ba8afb36d2b85f3ded4	D_0__Bacteria	0.999824883
0ee582e3ce17464aa7ccbaa863de7459	D_0__Bacteria;D_1__Cyanobacteria;D_2__Cyanobacteria;D_3__SubsectionI;D_4__FamilyI;D_5__Synechococcus;D_6__Synechococcus sp. 37;D_7__;D_8__;D_9__;D_10__;D_11__;D_12__;D_13__;D_14__	0.790320085
483d6c81f0d9b66a3d18c6d119bfd356	D_0__Bacteria;D_1__Calescamantes	0.999998325
b5c8ed4496d79b916859402cdf11f0a7	D_0__Bacteria;D_1__Proteobacteria;D_2__Alphaproteobacteria;D_3__Sphingomonadales;D_4__Sphingomonadaceae;D_5__Sphingomonas	0.986249314
e18f7059aa02702db742eeec9e97bd4f	D_0__Archaea;D_1__Euryarchaeota;D_2__Thermoplasmata;D_3__Thermoplasmatales;D_4__Marine Benthic Group D and DHVEG-1;D_5__uncultured archaeon;D_6__;D_7__;D_8__;D_9__;D_10__;D_11__;D_12__;D_13__;D_14__	0.986635926
1b1a616f8b79db176f77955736e098a8	D_0__Bacteria;D_1__Firmicutes;D_2__Bacilli;D_3__Bacillales;D_4__Family XI;D_5__Gemella;D_6__uncultured bacterium;D_7__;D_8__;D_9__;D_10__;D_11__;D_12__;D_13__;D_14__	0.991269047
138bc0922a2ce184b9cca00dae04b7d6	D_0__Bacteria;D_1__Bacteroidetes;D_2__Flavobacteriia;D_3__Flavobacteriales;D_4__Flavobacteriaceae;D_5__Moheibacter;D_6__uncultured bacterium;D_7__;D_8__;D_9__;D_10__;D_11__;D_12__;D_13__;D_14__	0.999999988
7f85ac088481e3811666998c6ba22231	D_0__Bacteria;D_1__Fusobacteria;D_2__Fusobacteriia;D_3__Fusobacteriales;D_4__Fusobacteriaceae;D_5__Fusobacterium;D_6__uncultured bacterium;D_7__;D_8__;D_9__;D_10__;D_11__;D_12__;D_13__;D_14__	0.988765552
85bcdeb5391d61a01a8c3652822c0e86	D_0__Bacteria;D_1__Verrucomicrobia;D_2__Verrucomicrobiae;D_3__Verrucomicrobiales;D_4__Verrucomicrobiaceae;D_5__uncultured;D_6__uncultured bacterium;D_7__;D_8__;D_9__;D_10__;D_11__;D_12__;D_13__;D_14__	0.992455932
e650f72777cf80a14affaadc24770560	D_0__Bacteria;D_1__BP4;D_2__uncultured bacterium;D_3__;D_4__;D_5__;D_6__;D_7__;D_8__;D_9__;D_10__;D_11__;D_12__;D_13__;D_14__	0.995635823
7b2ac34966fcdf07a32c49f8ce358cf2	D_0__Bacteria;D_1__Chloroflexi;D_2__Dehalococcoidia;D_3__GIF9	0.999998745
8f6b582831b3181adf45e79dcea25b6e	Unassigned	0.664373362
c06ccd1f7d57566ef669942328b1a946	D_0__Bacteria;D_1__Proteobacteria;D_2__Gammaproteobacteria;D_3__Pseudomonadales;D_4__Pseudomonadaceae;D_5__Pseudomonas	0.99999046
2dc7087fc87a98349d880c5cc9b29f49	D_0__Bacteria;D_1__Proteobacteria;D_2__Alphaproteobacteria;D_3__Caulobacterales;D_4__Caulobacteraceae;D_5__Phenylobacterium;D_6__uncultured bacterium;D_7__;D_8__;D_9__;D_10__;D_11__;D_12__;D_13__;D_14__	0.948591948
c37963c412fa22be08cd903c32655507	D_0__Bacteria;D_1__Proteobacteria;D_2__Alphaproteobacteria;D_3__Rhizobiales;D_4__Hyphomicrobiaceae;D_5__Devosia;D_6__uncultured bacterium;D_7__;D_8__;D_9__;D_10__;D_11__;D_12__;D_13__;D_14__	0.874287917
692cd160f43349b0258c44a23f471cdd	D_0__Archaea;D_1__Bathyarchaeota	0.999482459
25198b8efa912eead534d9677fb80c4a	D_0__Bacteria;D_1__Chloroflexi;D_2__Anaerolineae;D_3__Anaerolineales;D_4__Anaerolineaceae;D_5__uncultured;D_6__uncultured organism;D_7__;D_8__;D_9__;D_10__;D_11__;D_12__;D_13__;D_14__	0.853357065
7b460010eb777ad1655146609997704e	D_0__Bacteria;D_1__Aminicenantes	0.999999999
6e8d89d9f4959c4207b02ef2b4bfd8b9	D_0__Bacteria;D_1__Proteobacteria;D_2__Deltaproteobacteria;D_3__Syntrophobacterales;D_4__Syntrophaceae;D_5__uncultured;D_6__uncultured bacterium;D_7__;D_8__;D_9__;D_10__;D_11__;D_12__;D_13__;D_14__	0.840010984
9dd276ca26dbb0e5c39f06abf7bf3278	D_0__Bacteria;D_1__Chloroflexi;D_2__Thermoflexia;D_3__Thermoflexales;D_4__Thermoflexaceae;D_5__Thermoflexus;D_6__uncultured bacterium;D_7__;D_8__;D_9__;D_10__;D_11__;D_12__;D_13__;D_14__	0.988136523
d1b328bcb2433420a4cb71dada3a971f	D_0__Archaea;D_1__Aigarchaeota;D_2__Aigarchaeota Incertae Sedis;D_3__Unknown Order;D_4__Unknown Family;D_5__Candidatus Caldiarchaeum;D_6__uncultured crenarchaeote;D_7__;D_8__;D_9__;D_10__;D_11__;D_12__;D_13__;D_14__	0.900665436
dbaab0d875f2605382b9aff3068edd43	D_0__Archaea;D_1__Euryarchaeota;D_2__Thermoplasmata;D_3__Thermoplasmatales;D_4__ANT06-05;D_5__uncultured archaeon;D_6__;D_7__;D_8__;D_9__;D_10__;D_11__;D_12__;D_13__;D_14__	0.9577565
2c79c63cbe2431fb26273878631cf564	D_0__Bacteria;D_1__Bacteroidetes;D_2__Bacteroidia;D_3__Bacteroidales;D_4__Porphyromonadaceae;D_5__Porphyromonas;D_6__uncultured bacterium;D_7__;D_8__;D_9__;D_10__;D_11__;D_12__;D_13__;D_14__	0.99785827
3511dc6e83a3a013b03e4bccc4fbc9e7	D_0__Archaea;D_1__Woesearchaeota (DHVEG-6);D_2__uncultured archaeon;D_3__;D_4__;D_5__;D_6__;D_7__;D_8__;D_9__;D_10__;D_11__;D_12__;D_13__;D_14__	0.709510808
8b0aa3c90fd8b15f60f0c696980eb662	D_0__Bacteria;D_1__Armatimonadetes;D_2__uncultured;D_3__uncultured Firmicutes bacterium;D_4__;D_5__;D_6__;D_7__;D_8__;D_9__;D_10__;D_11__;D_12__;D_13__;D_14__	0.920114475
b8a782d4929a39b49eaf2945008254af	D_0__Bacteria;D_1__Actinobacteria;D_2__Thermoleophilia;D_3__Solirubrobacterales;D_4__Solirubrobacteraceae;D_5__Solirubrobacter;D_6__uncultured bacterium;D_7__;D_8__;D_9__;D_10__;D_11__;D_12__;D_13__;D_14__	0.999488516
8c76bd883d924f916f4ae2e0308d2a49	D_0__Archaea;D_1__Woesearchaeota (DHVEG-6)	0.995464508
59b7354332595c2e6f742332007f5ba9	D_0__Bacteria;D_1__Planctomycetes;D_2__Pla3 lineage;D_3__uncultured organism;D_4__;D_5__;D_6__;D_7__;D_8__;D_9__;D_10__;D_11__;D_12__;D_13__;D_14__	1
7a1b18081b6072d9ab88a645d4328e3d	D_0__Bacteria;D_1__Planctomycetes;D_2__Phycisphaerae;D_3__MSBL9;D_4__uncultured Planctomycetales bacterium;D_5__;D_6__;D_7__;D_8__;D_9__;D_10__;D_11__;D_12__;D_13__;D_14__	0.991060573
b48a188a24ed126894db7d73bd6617cc	D_0__Bacteria;D_1__Actinobacteria;D_2__Thermoleophilia;D_3__Gaiellales;D_4__Gaiellaceae;D_5__Gaiella;D_6__uncultured bacterium;D_7__;D_8__;D_9__;D_10__;D_11__;D_12__;D_13__;D_14__	0.94834151
746b64083477c286b394dda802d69514	D_0__Bacteria;D_1__Microgenomates;D_2__Candidatus Levybacteria;D_3__uncultured bacterium;D_4__;D_5__;D_6__;D_7__;D_8__;D_9__;D_10__;D_11__;D_12__;D_13__;D_14__	0.916619244
1c16b3d2f1e44969b8f30a7f23036f8f	D_0__Bacteria;D_1__Acidobacteria;D_2__Subgroup 13;D_3__uncultured bacterium;D_4__;D_5__;D_6__;D_7__;D_8__;D_9__;D_10__;D_11__;D_12__;D_13__;D_14__	0.987858134
412cf136c56071f4eb52e38fa1a95717	D_0__Archaea;D_1__Crenarchaeota;D_2__Thermoprotei;D_3__Thermoproteales;D_4__Thermoproteaceae;D_5__Pyrobaculum;D_6__uncultured archaeon;D_7__;D_8__;D_9__;D_10__;D_11__;D_12__;D_13__;D_14__	0.970845169
1b21d2b71f96b4a59b392aee9aa1d655	D_0__Bacteria;D_1__Proteobacteria;D_2__Gammaproteobacteria;D_3__Alteromonadales;D_4__Pseudoalteromonadaceae;D_5__Pseudoalteromonas	0.999999994
6fcd69be58aed1853b6d5c930c64719f	D_0__Bacteria;D_1__Planctomycetes;D_2__Phycisphaerae;D_3__CCM11a;D_4__uncultured bacterium;D_5__;D_6__;D_7__;D_8__;D_9__;D_10__;D_11__;D_12__;D_13__;D_14__	0.99267495
a32e686af7d29ba9697b6ec3d3a05f41	D_0__Bacteria;D_1__Synergistetes;D_2__Synergistia;D_3__Synergistales;D_4__Synergistaceae;D_5__Thermovirga;D_6__uncultured Synergistetes bacterium;D_7__;D_8__;D_9__;D_10__;D_11__;D_12__;D_13__;D_14__	0.981646628
f5f2fc774224dbbe072db656a32a2642	D_0__Bacteria;D_1__LCP-89;D_2__uncultured bacterium;D_3__;D_4__;D_5__;D_6__;D_7__;D_8__;D_9__;D_10__;D_11__;D_12__;D_13__;D_14__	0.999999489
ed790b0eec06e8b6f6cba2f4b041fcfb	D_0__Archaea;D_1__Woesearchaeota (DHVEG-6)	0.99985743
3d58471524d070ecc775b25ae55b6018	D_0__Archaea;D_1__Euryarchaeota;D_2__Methanomicrobia;D_3__Methanosarcinales;D_4__Methermicoccaceae;D_5__Methermicoccus;D_6__uncultured archaeon;D_7__;D_8__;D_9__;D_10__;D_11__;D_12__;D_13__;D_14__	1
48194655d8ddd1445e497b1ab331ffe1	D_0__Archaea;D_1__Aigarchaeota;D_2__Aigarchaeota Incertae Sedis;D_3__Unknown Order;D_4__Unknown Family;D_5__Candidatus Caldiarchaeum;D_6__uncultured crenarchaeote;D_7__;D_8__;D_9__;D_10__;D_11__;D_12__;D_13__;D_14__	0.90384987
397b2f8e42f9fa4f7e37216716ebfcfe	D_0__Bacteria;D_1__Proteobacteria;D_2__Alphaproteobacteria;D_3__Rhizobiales;D_4__Methylobacteriaceae;D_5__Methylobacterium;D_6__uncultured bacterium;D_7__;D_8__;D_9__;D_10__;D_11__;D_12__;D_13__;D_14__	0.999394939
e1a571b9c5f631191c188d85ecc0c987	D_0__Bacteria	0.938516674
c3b8285f666367999225b5c8be3ddd76	D_0__Archaea;D_1__Lokiarchaeota;D_2__uncultured archaeon;D_3__;D_4__;D_5__;D_6__;D_7__;D_8__;D_9__;D_10__;D_11__;D_12__;D_13__;D_14__	0.896164555
1594c623da5707bbef7b43d71bd54189	D_0__Archaea;D_1__uncultured archaeon;D_2__;D_3__;D_4__;D_5__;D_6__;D_7__;D_8__;D_9__;D_10__;D_11__;D_12__;D_13__;D_14__	0.995538185
b5143db033a1566760de78abed658b79	D_0__Bacteria;D_1__Ignavibacteriae;D_2__Ignavibacteria;D_3__Ignavibacteriales;D_4__Ignavibacteriaceae;D_5__Ignavibacterium;D_6__uncultured bacterium;D_7__;D_8__;D_9__;D_10__;D_11__;D_12__;D_13__;D_14__	0.955428272
54169d311b885557c51fe3220f6c57fe	D_0__Archaea;D_1__Euryarchaeota;D_2__Thermoplasmata;D_3__Thermoplasmatales;D_4__AMOS1A-4113-D04;D_5__uncultured archaeon;D_6__;D_7__;D_8__;D_9__;D_10__;D_11__;D_12__;D_13__;D_14__	0.993328692
97cba5ed24fc05e7b0955dcb2287ee0e	D_0__Archaea;D_1__Woesearchaeota (DHVEG-6)	0.999969684
27fd346ddb2a73b564ef09f57cbdfb53	D_0__Bacteria;D_1__Proteobacteria;D_2__Deltaproteobacteria;D_3__Syntrophobacterales;D_4__Syntrophaceae;D_5__Desulfobacca;D_6__uncultured bacterium;D_7__;D_8__;D_9__;D_10__;D_11__;D_12__;D_13__;D_14__	0.994397393
0c09d2cf23e60d6e55a3685d30ae39c1	D_0__Archaea;D_1__Bathyarchaeota;D_2__uncultured crenarchaeote;D_3__;D_4__;D_5__;D_6__;D_7__;D_8__;D_9__;D_10__;D_11__;D_12__;D_13__;D_14__	0.742069805
c5fe86ec438dec4cbd58d7b99a57313c	D_0__Bacteria;D_1__Fervidibacteria;D_2__uncultured bacterium;D_3__;D_4__;D_5__;D_6__;D_7__;D_8__;D_9__;D_10__;D_11__;D_12__;D_13__;D_14__	0.964951123
8f6f3611efee8efb9e41db5e9b9264d6	D_0__Archaea;D_1__Crenarchaeota;D_2__Thermoprotei;D_3__Thermoproteales;D_4__Thermofilaceae;D_5__Thermofilum;D_6__uncultured archaeon;D_7__;D_8__;D_9__;D_10__;D_11__;D_12__;D_13__;D_14__	0.995060218
7a768cd96ec803852633cc505f259440	D_0__Bacteria;D_1__Verrucomicrobia;D_2__OPB35 soil group;D_3__uncultured bacterium;D_4__;D_5__;D_6__;D_7__;D_8__;D_9__;D_10__;D_11__;D_12__;D_13__;D_14__	0.818914582
64cc6bfd2ff9eadc6c704cc467f7510e	D_0__Bacteria;D_1__Actinobacteria;D_2__Thermoleophilia;D_3__Solirubrobacterales;D_4__288-2;D_5__uncultured bacterium;D_6__;D_7__;D_8__;D_9__;D_10__;D_11__;D_12__;D_13__;D_14__	0.703448372
1da62b1479852d1bde49a0d401aeea87	D_0__Bacteria;D_1__Bacteroidetes;D_2__Bacteroidetes BD2-2	0.864784549
e831383d4896e0123a947abae273cef3	D_0__Archaea	0.766382742
787a74544b5be37ad82d96676e9955a1	D_0__Bacteria;D_1__Planctomycetes;D_2__Phycisphaerae;D_3__MSBL9	0.998726839
da8b4b53f0d0b238c2422b2bb3b8564f	D_0__Bacteria;D_1__Chloroflexi;D_2__Anaerolineae;D_3__Anaerolineales;D_4__Anaerolineaceae;D_5__Pelolinea;D_6__uncultured bacterium;D_7__;D_8__;D_9__;D_10__;D_11__;D_12__;D_13__;D_14__	0.997155562
1165d3261922ce0d5f199f6aaef20c17	D_0__Archaea;D_1__Crenarchaeota;D_2__Thermoprotei;D_3__Thermoproteales;D_4__Thermoproteaceae;D_5__Pyrobaculum	0.743055609
69d7015b7507d01e771b2a5edcd975e9	D_0__Bacteria	0.991204241
62da0ea216450eeae32d53b9a6026e08	D_0__Bacteria;D_1__Bacteroidetes	0.946790219
32e1e7a934f6692d749ac28ec3fa04ec	D_0__Bacteria;D_1__Bacteroidetes;D_2__Flavobacteriia;D_3__Flavobacteriales;D_4__Flavobacteriaceae;D_5__Gillisia;D_6__uncultured bacterium;D_7__;D_8__;D_9__;D_10__;D_11__;D_12__;D_13__;D_14__	0.999947726
a174a6d1ee252ef14ac651f758b955b2	D_0__Bacteria;D_1__Thermotogae;D_2__Thermotogae;D_3__EM3;D_4__uncultured Thermotogales bacterium;D_5__;D_6__;D_7__;D_8__;D_9__;D_10__;D_11__;D_12__;D_13__;D_14__	0.999774827
a360771ce38fdc02e8c10cfe5588c774	D_0__Bacteria;D_1__Fervidibacteria;D_2__uncultured bacterium;D_3__;D_4__;D_5__;D_6__;D_7__;D_8__;D_9__;D_10__;D_11__;D_12__;D_13__;D_14__	0.995119834
97756c571f624de93f129164cdd4bbea	D_0__Archaea;D_1__Euryarchaeota;D_2__Thermoplasmata;D_3__Thermoplasmatales;D_4__Marine Benthic Group D and DHVEG-1;D_5__uncultured archaeon;D_6__;D_7__;D_8__;D_9__;D_10__;D_11__;D_12__;D_13__;D_14__	0.753483271
a1cb32304b180382adc5a15ba537563c	D_0__Bacteria;D_1__Proteobacteria;D_2__Deltaproteobacteria;D_3__Desulfarculales;D_4__Desulfarculaceae;D_5__Desulfatiglans;D_6__uncultured delta proteobacterium;D_7__;D_8__;D_9__;D_10__;D_11__;D_12__;D_13__;D_14__	0.734859579
dfd60168e3969e8b59dd477883401d14	D_0__Bacteria;D_1__Firmicutes;D_2__Bacilli;D_3__Bacillales;D_4__Paenibacillaceae;D_5__Paenibacillus	0.999909199
04c85bdcc4980a8184cdffe0beef6ad9	D_0__Bacteria;D_1__Chloroflexi;D_2__Dehalococcoidia;D_3__GIF3;D_4__uncultured bacterium;D_5__;D_6__;D_7__;D_8__;D_9__;D_10__;D_11__;D_12__;D_13__;D_14__	0.999953656
fbbdf5421a65b60af7240f7dd27c3f73	D_0__Bacteria;D_1__Actinobacteria;D_2__Actinobacteria;D_3__Frankiales;D_4__Geodermatophilaceae	0.890998448
3f04218ae9a56a480287e1963061f445	D_0__Bacteria;D_1__Planctomycetes;D_2__Planctomycetacia;D_3__Planctomycetales;D_4__Planctomycetaceae;D_5__Pir4 lineage	0.910589292
bad2177c829155ccb78b311c85d11f15	D_0__Bacteria;D_1__Deinococcus-Thermus;D_2__Deinococci;D_3__Thermales;D_4__Thermaceae;D_5__Thermus;D_6__uncultured Thermus sp.;D_7__;D_8__;D_9__;D_10__;D_11__;D_12__;D_13__;D_14__	0.846003656
4ad6bab0916cf3432721e999167115fb	D_0__Bacteria;D_1__Actinobacteria;D_2__OPB41;D_3__uncultured bacterium;D_4__;D_5__;D_6__;D_7__;D_8__;D_9__;D_10__;D_11__;D_12__;D_13__;D_14__	0.999891666
8aea2e36d7496ca20b7517582354a86a	D_0__Bacteria;D_1__Deinococcus-Thermus;D_2__Deinococci;D_3__Thermales;D_4__Thermaceae;D_5__Meiothermus;D_6__uncultured bacterium;D_7__;D_8__;D_9__;D_10__;D_11__;D_12__;D_13__;D_14__	0.996632879
77d818a6a954f3d7a784fc97848f87c1	D_0__Bacteria;D_1__Proteobacteria;D_2__Gammaproteobacteria;D_3__Alteromonadales;D_4__Alteromonadaceae	1
bc6b14fbfdb7fe1e7fe4ed2fcf29ab9c	D_0__Bacteria;D_1__Proteobacteria;D_2__Alphaproteobacteria;D_3__Rhizobiales;D_4__Methylobacteriaceae;D_5__Methylobacterium	0.999911405
c4e8710a28f77bfb20ae624e934597df	D_0__Bacteria;D_1__Planctomycetes;D_2__vadinHA49;D_3__uncultured organism;D_4__;D_5__;D_6__;D_7__;D_8__;D_9__;D_10__;D_11__;D_12__;D_13__;D_14__	0.999321234
2ada722879dacec3844a5be758a310cb	D_0__Bacteria;D_1__Aminicenantes	0.999999993
cc7cba2f115f6b034a990bfabd17555c	D_0__Bacteria;D_1__Proteobacteria;D_2__Gammaproteobacteria;D_3__Thiotrichales;D_4__Piscirickettsiaceae;D_5__Thiomicrospira;D_6__uncultured bacterium;D_7__;D_8__;D_9__;D_10__;D_11__;D_12__;D_13__;D_14__	0.999591061
299ba2a3457b1a300dc6748bd093bc00	D_0__Archaea;D_1__Bathyarchaeota;D_2__uncultured archaeon;D_3__;D_4__;D_5__;D_6__;D_7__;D_8__;D_9__;D_10__;D_11__;D_12__;D_13__;D_14__	0.725092557
26e1efec4480aa87f3cd7d020baf49a4	D_0__Bacteria;D_1__GAL15;D_2__uncultured bacterium;D_3__;D_4__;D_5__;D_6__;D_7__;D_8__;D_9__;D_10__;D_11__;D_12__;D_13__;D_14__	0.999999432
aa72f397954c889fb1e0474be4610879	D_0__Bacteria;D_1__Fervidibacteria;D_2__uncultured bacterium;D_3__;D_4__;D_5__;D_6__;D_7__;D_8__;D_9__;D_10__;D_11__;D_12__;D_13__;D_14__	0.959739368
25fafc4d01a323f5bc362ee8cdd168cf	D_0__Bacteria;D_1__Bacteroidetes;D_2__Sphingobacteriia;D_3__Sphingobacteriales;D_4__Chitinophagaceae;D_5__uncultured	0.934766339
7e8be39c687aae8d5621236a7bb6efd8	D_0__Bacteria;D_1__Proteobacteria;D_2__Betaproteobacteria;D_3__Burkholderiales;D_4__Comamonadaceae	0.99997438
2b967abf1dd8c2110d336766aa0b5166	D_0__Bacteria;D_1__Chloroflexi;D_2__Thermoflexia;D_3__Thermoflexales;D_4__Thermoflexaceae;D_5__Thermoflexus;D_6__uncultured bacterium;D_7__;D_8__;D_9__;D_10__;D_11__;D_12__;D_13__;D_14__	0.940697944
cc28707e5d58a3381db6c1758d16231f	D_0__Bacteria;D_1__Proteobacteria;D_2__Gammaproteobacteria;D_3__Enterobacteriales;D_4__Enterobacteriaceae	0.999909463
6b8303b2161eb73d89d7ed93bbbb1313	D_0__Bacteria;D_1__Deinococcus-Thermus;D_2__Deinococci;D_3__Thermales;D_4__Thermaceae;D_5__Thermus;D_6__uncultured Thermus sp.;D_7__;D_8__;D_9__;D_10__;D_11__;D_12__;D_13__;D_14__	0.875130659
c26b2d88bf121c4f4cfbaa28f3d26716	D_0__Archaea;D_1__Bathyarchaeota;D_2__uncultured archaeon;D_3__;D_4__;D_5__;D_6__;D_7__;D_8__;D_9__;D_10__;D_11__;D_12__;D_13__;D_14__	0.74945221
1734e89019e48b0f8a13bd1d1ed844fc	D_0__Bacteria;D_1__Proteobacteria;D_2__Betaproteobacteria;D_3__Burkholderiales;D_4__Comamonadaceae;D_5__Tepidimonas	0.715229221
5235968aea912ddaf5697da1e1fc2b24	D_0__Bacteria;D_1__Ignavibacteriae;D_2__Ignavibacteria;D_3__Ignavibacteriales;D_4__BSV26	0.999998838
7885a2ade6fae25490a53a75824d7a9a	D_0__Bacteria;D_1__Planctomycetes;D_2__Planctomycetacia;D_3__Planctomycetales;D_4__Planctomycetaceae;D_5__Pir4 lineage;D_6__uncultured bacterium;D_7__;D_8__;D_9__;D_10__;D_11__;D_12__;D_13__;D_14__	0.769332571
7d081e8c518acfa38a7567040b79ebfb	D_0__Bacteria;D_1__Parcubacteria;D_2__uncultured Aquificales bacterium;D_3__;D_4__;D_5__;D_6__;D_7__;D_8__;D_9__;D_10__;D_11__;D_12__;D_13__;D_14__	1
b68d6f688eb4afa7faca25cc1936f337	D_0__Bacteria;D_1__BP4;D_2__uncultured bacterium;D_3__;D_4__;D_5__;D_6__;D_7__;D_8__;D_9__;D_10__;D_11__;D_12__;D_13__;D_14__	0.986926579
cf5b6700433ea871b98c4bc3c40cf553	D_0__Bacteria;D_1__Chloroflexi;D_2__Thermoflexia;D_3__Thermoflexales;D_4__Thermoflexaceae;D_5__Thermoflexus;D_6__uncultured bacterium;D_7__;D_8__;D_9__;D_10__;D_11__;D_12__;D_13__;D_14__	0.991079915
4ef04219b280b15aa9c0d087eebcdbc7	D_0__Archaea;D_1__Korarchaeota;D_2__Korarchaeota Incertae Sedis;D_3__Unknown Order;D_4__Unknown Family;D_5__Candidatus Korarchaeum;D_6__uncultured korarchaeote;D_7__;D_8__;D_9__;D_10__;D_11__;D_12__;D_13__;D_14__	0.999999941
2686fd86ddb3955c45a19cf8ed05e09c	D_0__Bacteria;D_1__Deferribacteres;D_2__Deferribacteres Incertae Sedis;D_3__Unknown Order;D_4__Unknown Family;D_5__Caldithrix	0.99993895
f67106d07b885d4d811daca7688633ed	D_0__Bacteria;D_1__Bacteroidetes;D_2__Bacteroidia;D_3__Bacteroidales;D_4__Prevotellaceae;D_5__Prevotella;D_6__uncultured bacterium;D_7__;D_8__;D_9__;D_10__;D_11__;D_12__;D_13__;D_14__	0.854336534
9ae23396beed2c2faa40a08402beb9fc	D_0__Bacteria;D_1__Omnitrophica;D_2__uncultured bacterium;D_3__;D_4__;D_5__;D_6__;D_7__;D_8__;D_9__;D_10__;D_11__;D_12__;D_13__;D_14__	0.959315193
f89d288fa3954b6df9aab823fc762833	D_0__Bacteria	0.99908634
ca8f1c260ac18a133685554fc1089155	D_0__Bacteria;D_1__Proteobacteria;D_2__Alphaproteobacteria;D_3__Rhodobacterales;D_4__Rhodobacteraceae;D_5__Rhodobacter;D_6__uncultured bacterium;D_7__;D_8__;D_9__;D_10__;D_11__;D_12__;D_13__;D_14__	0.778910908
2693775664f63d95875521b38d42a8bc	D_0__Bacteria;D_1__Deinococcus-Thermus;D_2__Deinococci;D_3__Thermales;D_4__Thermaceae;D_5__Thermus	0.999999953
52abfae86a69569ae491695349cca6f8	D_0__Bacteria;D_1__Proteobacteria;D_2__Betaproteobacteria;D_3__Rhodocyclales;D_4__Rhodocyclaceae;D_5__Zoogloea;D_6__uncultured bacterium;D_7__;D_8__;D_9__;D_10__;D_11__;D_12__;D_13__;D_14__	0.998825959
cee9f3f8a150959e3699f717d10ac490	D_0__Bacteria;D_1__Thermotogae;D_2__Thermotogae;D_3__EM3;D_4__uncultured Thermotogales bacterium;D_5__;D_6__;D_7__;D_8__;D_9__;D_10__;D_11__;D_12__;D_13__;D_14__	0.997212662
9e9e142f3161dcc765af6076ea74ccdf	D_0__Bacteria;D_1__Proteobacteria;D_2__Gammaproteobacteria;D_3__uncultured;D_4__uncultured bacterium;D_5__;D_6__;D_7__;D_8__;D_9__;D_10__;D_11__;D_12__;D_13__;D_14__	0.822296138
f27266463ee5326723551f2f16ebbf34	D_0__Bacteria;D_1__Latescibacteria;D_2__uncultured Latescibacteria bacterium;D_3__;D_4__;D_5__;D_6__;D_7__;D_8__;D_9__;D_10__;D_11__;D_12__;D_13__;D_14__	0.998112307
58afbe643b1d029144d9f3d4c192b264	D_0__Archaea;D_1__Euryarchaeota;D_2__Thermoplasmata;D_3__Thermoplasmatales;D_4__ASC21;D_5__uncultured archaeon;D_6__;D_7__;D_8__;D_9__;D_10__;D_11__;D_12__;D_13__;D_14__	0.999988663
0f6ad9079a8a10f630fd8733ded4886a	D_0__Bacteria;D_1__Chlorobi;D_2__Chlorobia;D_3__Chlorobiales;D_4__OPB56	0.998453871
2a07a5a0b63419580b081bf489920633	D_0__Bacteria;D_1__Proteobacteria;D_2__Alphaproteobacteria;D_3__Rhodobacterales;D_4__Rhodobacteraceae;D_5__Paracoccus;D_6__uncultured bacterium;D_7__;D_8__;D_9__;D_10__;D_11__;D_12__;D_13__;D_14__	0.960551115
5a00325e7077cf055ed61b033bed25aa	D_0__Bacteria;D_1__Proteobacteria;D_2__Deltaproteobacteria;D_3__Deltaproteobacteria Incertae Sedis;D_4__Syntrophorhabdaceae;D_5__Syntrophorhabdus;D_6__uncultured delta proteobacterium;D_7__;D_8__;D_9__;D_10__;D_11__;D_12__;D_13__;D_14__	0.996213942
663f3809830cafb922ae40cdb494174e	D_0__Bacteria;D_1__Parcubacteria;D_2__uncultured Aquificales bacterium;D_3__;D_4__;D_5__;D_6__;D_7__;D_8__;D_9__;D_10__;D_11__;D_12__;D_13__;D_14__	1
147ef18cf97b29ef228ff24065e9360b	D_0__Bacteria;D_1__Parcubacteria;D_2__uncultured Aquificales bacterium;D_3__;D_4__;D_5__;D_6__;D_7__;D_8__;D_9__;D_10__;D_11__;D_12__;D_13__;D_14__	1
75aae65e2d4ec4b7defad0b7547d6fcd	D_0__Bacteria;D_1__Proteobacteria;D_2__Deltaproteobacteria;D_3__Oligoflexales;D_4__Oligoflexaceae;D_5__uncultured bacterium;D_6__;D_7__;D_8__;D_9__;D_10__;D_11__;D_12__;D_13__;D_14__	0.999415446
8b4f8e3ac788a4f866f20b784a9e9505	D_0__Bacteria;D_1__Parcubacteria	0.996195556
a525122abe121316341300e5238464a7	D_0__Bacteria;D_1__Deinococcus-Thermus;D_2__Deinococci;D_3__Thermales;D_4__Thermaceae;D_5__Thermus;D_6__uncultured Thermus sp.;D_7__;D_8__;D_9__;D_10__;D_11__;D_12__;D_13__;D_14__	0.989152753
367b079b9755fe1a49af8225df4c61f5	D_0__Bacteria;D_1__BP4;D_2__uncultured bacterium;D_3__;D_4__;D_5__;D_6__;D_7__;D_8__;D_9__;D_10__;D_11__;D_12__;D_13__;D_14__	0.96032363
cf925ae08fa934c6c7e778614d6c7a8c	D_0__Bacteria;D_1__Latescibacteria;D_2__uncultured bacterium;D_3__;D_4__;D_5__;D_6__;D_7__;D_8__;D_9__;D_10__;D_11__;D_12__;D_13__;D_14__	0.9061127
cc952a26e36734cba14c870a1c627303	D_0__Bacteria;D_1__Acidobacteria;D_2__Subgroup 18;D_3__uncultured bacterium;D_4__;D_5__;D_6__;D_7__;D_8__;D_9__;D_10__;D_11__;D_12__;D_13__;D_14__	0.738820011
28fc5b4c98e618c2d8b58303c777ae23	D_0__Bacteria;D_1__Actinobacteria;D_2__Actinobacteria;D_3__Micrococcales;D_4__Microbacteriaceae	0.983719886
af1c4c776356bfa86c6941c0c6017478	D_0__Bacteria;D_1__Chloroflexi;D_2__Anaerolineae;D_3__Anaerolineales;D_4__Anaerolineaceae;D_5__uncultured;D_6__uncultured prokaryote;D_7__;D_8__;D_9__;D_10__;D_11__;D_12__;D_13__;D_14__	0.830217159
2e204e983afcb0bc73187a4bd70072bf	D_0__Bacteria;D_1__Actinobacteria;D_2__Acidimicrobiia;D_3__Acidimicrobiales;D_4__OM1 clade;D_5__uncultured actinobacterium;D_6__;D_7__;D_8__;D_9__;D_10__;D_11__;D_12__;D_13__;D_14__	0.877614997
ffedf4870e5cc6cbf414e21fc1d6498e	D_0__Archaea;D_1__Thaumarchaeota;D_2__Soil Crenarchaeotic Group(SCG);D_3__uncultured archaeon;D_4__;D_5__;D_6__;D_7__;D_8__;D_9__;D_10__;D_11__;D_12__;D_13__;D_14__	0.794422472
967b49e6487d86b1f97ad6a685716edf	D_0__Bacteria;D_1__Planctomycetes;D_2__Phycisphaerae;D_3__Tepidisphaerales;D_4__Tepidisphaeraceae;D_5__uncultured bacterium;D_6__;D_7__;D_8__;D_9__;D_10__;D_11__;D_12__;D_13__;D_14__	0.91040444
b7c6088d5172d562dd2b2cb6ac2df0c0	D_0__Bacteria;D_1__Proteobacteria;D_2__Deltaproteobacteria;D_3__Desulfobacterales;D_4__Desulfobacteraceae;D_5__SEEP-SRB1;D_6__uncultured bacterium;D_7__;D_8__;D_9__;D_10__;D_11__;D_12__;D_13__;D_14__	0.872113964
868c89bf32f3c0211c6b6b44a9a6335c	D_0__Bacteria;D_1__Spirochaetae;D_2__Spirochaetes;D_3__Spirochaetales;D_4__Leptospiraceae;D_5__uncultured	0.999999821
f22255cb67a1a4c5a7ea334282b2a1ec	D_0__Bacteria;D_1__Chloroflexi;D_2__Anaerolineae;D_3__Anaerolineales;D_4__Anaerolineaceae;D_5__Longilinea;D_6__uncultured bacterium;D_7__;D_8__;D_9__;D_10__;D_11__;D_12__;D_13__;D_14__	0.944770677
cc2915b764b53d86be9c17337954ba02	D_0__Bacteria;D_1__Proteobacteria;D_2__Betaproteobacteria;D_3__Burkholderiales;D_4__Comamonadaceae	0.999994775
925278e3c8299f6df505c03718501ae8	D_0__Archaea;D_1__Woesearchaeota (DHVEG-6)	0.999980314
6e285d37d6719d6ffbdfa0ac22d81d60	D_0__Archaea;D_1__Euryarchaeota;D_2__Methanomicrobia;D_3__Methanosarcinales;D_4__Methermicoccaceae;D_5__Methermicoccus;D_6__uncultured archaeon;D_7__;D_8__;D_9__;D_10__;D_11__;D_12__;D_13__;D_14__	1
289e2a4170845f2723d20e0dc1799836	D_0__Bacteria;D_1__Cyanobacteria;D_2__Cyanobacteria;D_3__SubsectionIII;D_4__FamilyI;D_5__Spirulina;D_6__uncultured bacterium;D_7__;D_8__;D_9__;D_10__;D_11__;D_12__;D_13__;D_14__	0.832543535
40a536ceb4a09d4bd78fbe6ce5107600	D_0__Bacteria;D_1__Actinobacteria;D_2__Actinobacteria;D_3__Micromonosporales;D_4__Micromonosporaceae;D_5__Actinoplanes;D_6__uncultured bacterium;D_7__;D_8__;D_9__;D_10__;D_11__;D_12__;D_13__;D_14__	0.892000845
dc96ed664db4d5f4a17d80f1bad99b89	D_0__Bacteria;D_1__Verrucomicrobia;D_2__R76-B128;D_3__uncultured bacterium;D_4__;D_5__;D_6__;D_7__;D_8__;D_9__;D_10__;D_11__;D_12__;D_13__;D_14__	0.948947325
e4278f7eb9e1d1595866d1c4440c78c9	D_0__Bacteria;D_1__Bacteroidetes;D_2__Flavobacteriia;D_3__Flavobacteriales;D_4__Flavobacteriaceae;D_5__Flavobacterium;D_6__uncultured Flavobacterium sp.;D_7__;D_8__;D_9__;D_10__;D_11__;D_12__;D_13__;D_14__	0.841080354
9d3bea29e9aa27f89e96a105c651abc2	D_0__Archaea;D_1__Woesearchaeota (DHVEG-6)	0.999916844
e38b941774b3a27b4cc28165421e6841	D_0__Bacteria;D_1__Armatimonadetes;D_2__uncultured;D_3__uncultured Firmicutes bacterium;D_4__;D_5__;D_6__;D_7__;D_8__;D_9__;D_10__;D_11__;D_12__;D_13__;D_14__	0.872423346
9605092a4cdda70e0f8c24e6da415cef	D_0__Bacteria;D_1__Latescibacteria	0.997303051
616e11656cd56c8a5715cecfe8e4a7f8	D_0__Bacteria;D_1__Actinobacteria;D_2__Actinobacteria;D_3__Micrococcales;D_4__Intrasporangiaceae;D_5__Tetrasphaera;D_6__uncultured bacterium;D_7__;D_8__;D_9__;D_10__;D_11__;D_12__;D_13__;D_14__	0.701372163
3f1cee1c8bd36a02300004454cbdb14f	D_0__Archaea;D_1__Bathyarchaeota;D_2__uncultured crenarchaeote;D_3__;D_4__;D_5__;D_6__;D_7__;D_8__;D_9__;D_10__;D_11__;D_12__;D_13__;D_14__	0.897397124
c8e98e2c223d3900eefaf1f51b5cd5f9	D_0__Bacteria;D_1__Actinobacteria;D_2__Actinobacteria;D_3__Corynebacteriales;D_4__Mycobacteriaceae;D_5__Mycobacterium;D_6__uncultured bacterium;D_7__;D_8__;D_9__;D_10__;D_11__;D_12__;D_13__;D_14__	0.93158844
54368f65ef83ed2852d5a0b16e18513a	D_0__Bacteria;D_1__Firmicutes;D_2__Bacilli;D_3__Bacillales;D_4__Staphylococcaceae;D_5__Staphylococcus	0.999999898
10daa1de160baf9a5f638faef7f689f8	D_0__Archaea;D_1__Bathyarchaeota;D_2__uncultured archaeon;D_3__;D_4__;D_5__;D_6__;D_7__;D_8__;D_9__;D_10__;D_11__;D_12__;D_13__;D_14__	0.979037525
a8ad9e07faab3f19c61147231d7a544c	D_0__Bacteria;D_1__Hydrogenedentes;D_2__uncultured organism;D_3__;D_4__;D_5__;D_6__;D_7__;D_8__;D_9__;D_10__;D_11__;D_12__;D_13__;D_14__	0.914934415
8f737567a197057c3451c9372329bb72	D_0__Bacteria;D_1__Proteobacteria;D_2__Betaproteobacteria;D_3__Burkholderiales;D_4__Burkholderiaceae;D_5__Cupriavidus;D_6__uncultured bacterium;D_7__;D_8__;D_9__;D_10__;D_11__;D_12__;D_13__;D_14__	0.946053438
fbeb21423a3fe2d5d5ee43fe840af3f6	D_0__Bacteria;D_1__Planctomycetes;D_2__Phycisphaerae;D_3__KCLunmb-38-53;D_4__uncultured bacterium;D_5__;D_6__;D_7__;D_8__;D_9__;D_10__;D_11__;D_12__;D_13__;D_14__	0.742587019
4bc7ca68964f6eb458786b2722042300	D_0__Bacteria;D_1__Chloroflexi;D_2__Anaerolineae;D_3__Anaerolineales;D_4__Anaerolineaceae;D_5__uncultured;D_6__uncultured organism;D_7__;D_8__;D_9__;D_10__;D_11__;D_12__;D_13__;D_14__	0.980430998
194f22659147b94c3203312558c67896	D_0__Bacteria;D_1__Proteobacteria;D_2__Alphaproteobacteria;D_3__Sphingomonadales;D_4__Erythrobacteraceae;D_5__Altererythrobacter;D_6__uncultured bacterium;D_7__;D_8__;D_9__;D_10__;D_11__;D_12__;D_13__;D_14__	0.77557692
db25de997ea0a2361415c767e050863a	D_0__Bacteria;D_1__Planctomycetes;D_2__Phycisphaerae;D_3__MSBL9;D_4__uncultured bacterium;D_5__;D_6__;D_7__;D_8__;D_9__;D_10__;D_11__;D_12__;D_13__;D_14__	0.959240256
29dcfffe5e52f034c33594341c65345e	D_0__Archaea;D_1__Hadesarchaea	0.999860335
9c48f8257eae3631b3748e76f0ed4bba	D_0__Bacteria;D_1__Firmicutes;D_2__Clostridia;D_3__Clostridiales;D_4__Peptococcaceae;D_5__Desulfotomaculum	0.99936266
07607a050231a7754d5cc55db087b476	D_0__Archaea;D_1__Woesearchaeota (DHVEG-6)	0.996615841
dbcb5bb265a7426d7172306b05fb3c86	D_0__Bacteria;D_1__Chloroflexi;D_2__Anaerolineae;D_3__Anaerolineales;D_4__Anaerolineaceae;D_5__uncultured;D_6__uncultured organism;D_7__;D_8__;D_9__;D_10__;D_11__;D_12__;D_13__;D_14__	0.994841898
761e250237185cdb0d8bfb9ecba3ead9	D_0__Bacteria;D_1__Actinobacteria;D_2__Acidimicrobiia;D_3__Acidimicrobiales;D_4__Acidimicrobiaceae;D_5__CL500-29 marine group;D_6__uncultured bacterium;D_7__;D_8__;D_9__;D_10__;D_11__;D_12__;D_13__;D_14__	0.970738717
42780a215a3df47eee0b146f66c6cb35	D_0__Archaea;D_1__Woesearchaeota (DHVEG-6)	0.997394454
1d0102c5b642cf98af9b62f7e2ea9ca5	D_0__Archaea;D_1__Euryarchaeota;D_2__Thermoplasmata;D_3__Thermoplasmatales;D_4__Marine Benthic Group D and DHVEG-1;D_5__uncultured archaeon;D_6__;D_7__;D_8__;D_9__;D_10__;D_11__;D_12__;D_13__;D_14__	0.978894487
d4340a40b9941396a49d0a1f33f52944	D_0__Bacteria;D_1__Fervidibacteria;D_2__uncultured bacterium;D_3__;D_4__;D_5__;D_6__;D_7__;D_8__;D_9__;D_10__;D_11__;D_12__;D_13__;D_14__	0.998199936
3d0fd1d383a26900804efc41298d82df	D_0__Bacteria;D_1__Chlorobi;D_2__Chlorobia;D_3__Chlorobiales;D_4__OPB56	0.999001822
cfeb88f0f2dc83b4006c227c9971d620	D_0__Bacteria;D_1__Fibrobacteres;D_2__Fibrobacteria;D_3__Fibrobacterales;D_4__possible family 01;D_5__uncultured microorganism;D_6__;D_7__;D_8__;D_9__;D_10__;D_11__;D_12__;D_13__;D_14__	0.906154785
74236f6056b790ad5f553ca33c7d1429	D_0__Bacteria;D_1__Proteobacteria;D_2__Gammaproteobacteria;D_3__Thiotrichales;D_4__Piscirickettsiaceae;D_5__Thiomicrospira;D_6__uncultured bacterium;D_7__;D_8__;D_9__;D_10__;D_11__;D_12__;D_13__;D_14__	0.800486592
d3530350480a2196e24a004fa0027558	D_0__Bacteria;D_1__Proteobacteria;D_2__Betaproteobacteria;D_3__Burkholderiales;D_4__Comamonadaceae	0.99999955
a4f3e6ae3b76aacdb8f4612ffab38899	D_0__Bacteria;D_1__Proteobacteria;D_2__Alphaproteobacteria;D_3__Rhodospirillales;D_4__Acetobacteraceae;D_5__Roseomonas;D_6__uncultured bacterium;D_7__;D_8__;D_9__;D_10__;D_11__;D_12__;D_13__;D_14__	0.995858331
945184b6386c192c0066e0a98a154780	D_0__Bacteria;D_1__Proteobacteria;D_2__Gammaproteobacteria;D_3__Enterobacteriales;D_4__Enterobacteriaceae	0.999994191
edef6a01eaac55ab0a577029ba83d4d4	D_0__Bacteria;D_1__Latescibacteria;D_2__uncultured bacterium;D_3__;D_4__;D_5__;D_6__;D_7__;D_8__;D_9__;D_10__;D_11__;D_12__;D_13__;D_14__	0.970409187
85fa8153ca7757b03c55f6c45c3a9873	D_0__Bacteria;D_1__Actinobacteria;D_2__OPB41;D_3__uncultured actinomycete;D_4__;D_5__;D_6__;D_7__;D_8__;D_9__;D_10__;D_11__;D_12__;D_13__;D_14__	0.7519133
2d1cb940bbb6b8a47ed7f4452dbbe6ca	D_0__Bacteria;D_1__Chlamydiae;D_2__Chlamydiae;D_3__Chlamydiales;D_4__Simkaniaceae;D_5__uncultured;D_6__uncultured bacterium;D_7__;D_8__;D_9__;D_10__;D_11__;D_12__;D_13__;D_14__	0.906966745
925034b11798f932db11627de4f8b9da	D_0__Bacteria;D_1__Aquificae;D_2__Aquificae;D_3__Aquificales;D_4__Aquificaceae;D_5__Thermocrinis;D_6__uncultured Thermocrinis sp.;D_7__;D_8__;D_9__;D_10__;D_11__;D_12__;D_13__;D_14__	0.965650243
f5593d9380d8d960bd0926d02b779476	D_0__Bacteria;D_1__Bacteroidetes;D_2__Bacteroidia;D_3__Bacteroidales;D_4__Marinilabiaceae;D_5__uncultured;D_6__uncultured organism;D_7__;D_8__;D_9__;D_10__;D_11__;D_12__;D_13__;D_14__	0.963969203
de9e2c81f131fb04eaf4303827fbc602	D_0__Bacteria;D_1__Proteobacteria;D_2__Deltaproteobacteria;D_3__Desulfovibrionales;D_4__Desulfovibrionaceae;D_5__Desulfovibrio;D_6__uncultured organism;D_7__;D_8__;D_9__;D_10__;D_11__;D_12__;D_13__;D_14__	0.939316126
0920dcf0f62fb2b3ab9e32f1c4edec37	D_0__Bacteria;D_1__Proteobacteria;D_2__Betaproteobacteria;D_3__Burkholderiales;D_4__Comamonadaceae;D_5__Pelomonas;D_6__uncultured bacterium;D_7__;D_8__;D_9__;D_10__;D_11__;D_12__;D_13__;D_14__	0.789457956
e19814a697d595ce15575e9c93a93906	D_0__Bacteria;D_1__Deinococcus-Thermus;D_2__Deinococci;D_3__Thermales;D_4__Thermaceae;D_5__Thermus;D_6__uncultured Thermus sp.;D_7__;D_8__;D_9__;D_10__;D_11__;D_12__;D_13__;D_14__	0.776352736
342d1b4ef199b8d330c95fe805e8487e	D_0__Bacteria;D_1__Firmicutes;D_2__Bacilli;D_3__Bacillales;D_4__Bacillaceae;D_5__Bacillus;D_6__Bacillus thermoamylovorans;D_7__;D_8__;D_9__;D_10__;D_11__;D_12__;D_13__;D_14__	0.961747919
2b100e03ace1a7ba8ad1f95dc7084e34	D_0__Archaea;D_1__Crenarchaeota;D_2__Thermoprotei;D_3__Thermoproteales;D_4__Thermoproteaceae;D_5__Pyrobaculum;D_6__uncultured archaeon;D_7__;D_8__;D_9__;D_10__;D_11__;D_12__;D_13__;D_14__	0.944383237
c11224a2c78321aae315f6df4fbe0332	D_0__Bacteria;D_1__Proteobacteria;D_2__Gammaproteobacteria;D_3__Xanthomonadales;D_4__Xanthomonadaceae;D_5__Pseudoxanthomonas;D_6__uncultured bacterium;D_7__;D_8__;D_9__;D_10__;D_11__;D_12__;D_13__;D_14__	0.99489726
c4c5b5884fd661baf982557a5559354a	D_0__Bacteria;D_1__Bacteroidetes;D_2__Sphingobacteriia;D_3__Sphingobacteriales;D_4__Sphingobacteriaceae;D_5__Mucilaginibacter;D_6__uncultured bacterium;D_7__;D_8__;D_9__;D_10__;D_11__;D_12__;D_13__;D_14__	0.989767196
1aaa6f2e87fcd45630e169e512a28613	D_0__Bacteria;D_1__Deinococcus-Thermus;D_2__Deinococci;D_3__Thermales;D_4__Thermaceae;D_5__Thermus;D_6__uncultured Thermus sp.;D_7__;D_8__;D_9__;D_10__;D_11__;D_12__;D_13__;D_14__	0.891497211
90e0685bed7b0d679f7726b7ec365831	D_0__Bacteria;D_1__Lentisphaerae;D_2__Oligosphaeria;D_3__Oligosphaerales;D_4__MVP-94;D_5__uncultured bacterium;D_6__;D_7__;D_8__;D_9__;D_10__;D_11__;D_12__;D_13__;D_14__	0.993499448
dcfd90aa2fd3ae4cecc831902af00185	D_0__Bacteria;D_1__Actinobacteria;D_2__Actinobacteria;D_3__Corynebacteriales;D_4__Mycobacteriaceae;D_5__Mycobacterium;D_6__uncultured bacterium;D_7__;D_8__;D_9__;D_10__;D_11__;D_12__;D_13__;D_14__	0.969621914
d1a77ba03e07bca1f7b88669cca5c8b3	D_0__Archaea;D_1__Aigarchaeota;D_2__Aigarchaeota Incertae Sedis;D_3__Unknown Order;D_4__Unknown Family;D_5__Candidatus Caldiarchaeum;D_6__uncultured archaeon;D_7__;D_8__;D_9__;D_10__;D_11__;D_12__;D_13__;D_14__	0.884694022
f7c5f8a034299976f80c74aed4ef9141	D_0__Archaea;D_1__Bathyarchaeota;D_2__uncultured crenarchaeote;D_3__;D_4__;D_5__;D_6__;D_7__;D_8__;D_9__;D_10__;D_11__;D_12__;D_13__;D_14__	0.770027896
f5f5e0da89730462abaf6301a9557193	D_0__Bacteria;D_1__Firmicutes;D_2__Clostridia;D_3__Clostridiales;D_4__Ruminococcaceae;D_5__Faecalibacterium	0.999793894
fd89d2d187cdd60eaa1c6113bd5d72d4	D_0__Bacteria;D_1__Acidobacteria;D_2__Blastocatellia;D_3__Blastocatellales;D_4__Blastocatellaceae (Subgroup 4);D_5__11-24;D_6__uncultured Acidobacteriaceae bacterium;D_7__;D_8__;D_9__;D_10__;D_11__;D_12__;D_13__;D_14__	0.999860832
c77793dcd92984ca77200a5124731eab	D_0__Archaea;D_1__Candidate division YNPFFA;D_2__crenarchaeote JGI-OTU-1;D_3__;D_4__;D_5__;D_6__;D_7__;D_8__;D_9__;D_10__;D_11__;D_12__;D_13__;D_14__	0.999952126
92fa0a07ab76223b6a69eb9ffbc27f45	D_0__Bacteria;D_1__Firmicutes;D_2__Clostridia;D_3__Clostridiales;D_4__Family XII;D_5__Fusibacter;D_6__uncultured bacterium;D_7__;D_8__;D_9__;D_10__;D_11__;D_12__;D_13__;D_14__	0.908506569
9649a6d2df8f891c63bdbe4ed4eae77d	D_0__Bacteria;D_1__Proteobacteria;D_2__Gammaproteobacteria;D_3__Enterobacteriales;D_4__Enterobacteriaceae;D_5__Escherichia-Shigella	0.998446264
60ae0f7cce3ab6815f0190888d98c538	D_0__Bacteria;D_1__Proteobacteria;D_2__Alphaproteobacteria;D_3__Rhizobiales;D_4__Phyllobacteriaceae	0.975960803
004b1bafe3ff940d203d3f460a872ea2	D_0__Bacteria;D_1__Proteobacteria;D_2__Deltaproteobacteria;D_3__Desulfarculales;D_4__Desulfarculaceae;D_5__Desulfatiglans	0.999973694
60d8de56f62696b78797f90130dba881	D_0__Bacteria;D_1__Planctomycetes;D_2__Phycisphaerae;D_3__MSBL9;D_4__uncultured bacterium;D_5__;D_6__;D_7__;D_8__;D_9__;D_10__;D_11__;D_12__;D_13__;D_14__	0.985233985
87ace68671b521fa779b33d5fcf2b782	D_0__Bacteria;D_1__Firmicutes;D_2__Bacilli;D_3__Lactobacillales;D_4__Enterococcaceae;D_5__Enterococcus;D_6__uncultured bacterium;D_7__;D_8__;D_9__;D_10__;D_11__;D_12__;D_13__;D_14__	0.924758325
9d127ac8ec1a7b03befe92229847b811	D_0__Bacteria;D_1__Actinobacteria;D_2__Thermoleophilia;D_3__Solirubrobacterales;D_4__Solirubrobacteraceae;D_5__Solirubrobacter;D_6__uncultured bacterium;D_7__;D_8__;D_9__;D_10__;D_11__;D_12__;D_13__;D_14__	0.999358255
5a3299e5b94af3d0f02db64218a324c9	D_0__Bacteria;D_1__WS2	0.999747466
d201f0e2d12941b65e1d2887af83da89	D_0__Bacteria;D_1__Chloroflexi;D_2__Thermomicrobia;D_3__Thermomicrobiales;D_4__Thermomicrobiaceae;D_5__Thermomicrobium;D_6__uncultured bacterium;D_7__;D_8__;D_9__;D_10__;D_11__;D_12__;D_13__;D_14__	0.99994428
5a7e03e95e29629e1851646d7a75383b	D_0__Bacteria;D_1__Verrucomicrobia;D_2__Verrucomicrobiae;D_3__Verrucomicrobiales;D_4__Verrucomicrobiaceae;D_5__Prosthecobacter;D_6__uncultured bacterium;D_7__;D_8__;D_9__;D_10__;D_11__;D_12__;D_13__;D_14__	0.998772554
2e643988df91020f0fdfe79e3a1ec316	D_0__Archaea;D_1__Woesearchaeota (DHVEG-6);D_2__uncultured bacterium;D_3__;D_4__;D_5__;D_6__;D_7__;D_8__;D_9__;D_10__;D_11__;D_12__;D_13__;D_14__	0.996995886
6e4b50a611f333bfb12f3b9a4a9e8b61	D_0__Bacteria;D_1__Acidobacteria;D_2__Blastocatellia;D_3__Blastocatellales;D_4__Blastocatellaceae (Subgroup 4);D_5__uncultured	0.988953405
c8bbea2bd726eb18e49048e930af6c6d	D_0__Bacteria;D_1__Acidobacteria;D_2__Acidobacteria;D_3__Acidobacteriales;D_4__Acidobacteriaceae (Subgroup 1);D_5__Granulicella	0.98941905
f0d5776bf4ca4a365a94b1516a64fadc	D_0__Archaea;D_1__Euryarchaeota;D_2__Thermoplasmata;D_3__Thermoplasmatales;D_4__Marine Benthic Group D and DHVEG-1;D_5__uncultured Thermoplasmatales archaeon;D_6__;D_7__;D_8__;D_9__;D_10__;D_11__;D_12__;D_13__;D_14__	0.941443948
c58b2c786442b627a090b420b1e719dd	D_0__Archaea;D_1__Euryarchaeota;D_2__Thermoplasmata;D_3__Thermoplasmatales;D_4__Marine Benthic Group D and DHVEG-1;D_5__uncultured archaeon;D_6__;D_7__;D_8__;D_9__;D_10__;D_11__;D_12__;D_13__;D_14__	0.734638103
cee16f208cd82879865c76327608b83d	D_0__Bacteria;D_1__Acidobacteria;D_2__Subgroup 2;D_3__uncultured Acidobacteria bacterium;D_4__;D_5__;D_6__;D_7__;D_8__;D_9__;D_10__;D_11__;D_12__;D_13__;D_14__	0.823806926
2efebc32dd30809b3a5970b677c390be	D_0__Bacteria	0.988492326
7101c991b7e2e861a17398f5b060dcad	D_0__Bacteria;D_1__Fervidibacteria;D_2__uncultured bacterium;D_3__;D_4__;D_5__;D_6__;D_7__;D_8__;D_9__;D_10__;D_11__;D_12__;D_13__;D_14__	0.996948181
f428db8e59293f4ca52bb16bc6fb0a5e	D_0__Bacteria;D_1__Chloroflexi;D_2__Dehalococcoidia;D_3__GIF3;D_4__uncultured bacterium;D_5__;D_6__;D_7__;D_8__;D_9__;D_10__;D_11__;D_12__;D_13__;D_14__	0.881621079
1458921273ede03c34fff6fcafe66ab1	D_0__Bacteria;D_1__Proteobacteria;D_2__Gammaproteobacteria;D_3__Xanthomonadales;D_4__Xanthomonadaceae	0.715135321
ef425f45c76a5d637670977783f886e1	D_0__Archaea;D_1__Crenarchaeota;D_2__Thermoprotei;D_3__Thermoproteales;D_4__Thermoproteaceae;D_5__Pyrobaculum;D_6__uncultured archaeon;D_7__;D_8__;D_9__;D_10__;D_11__;D_12__;D_13__;D_14__	0.970945842
26f4f5c99b26718c435c04a20c5b2d6e	D_0__Bacteria;D_1__Spirochaetae;D_2__Spirochaetes;D_3__Spirochaetales;D_4__Spirochaetaceae;D_5__Spirochaeta 2	0.999986643
31e434f17353778dd501a7e5b79d0f76	D_0__Bacteria;D_1__Latescibacteria;D_2__uncultured Latescibacteria bacterium;D_3__;D_4__;D_5__;D_6__;D_7__;D_8__;D_9__;D_10__;D_11__;D_12__;D_13__;D_14__	0.840519265
d2723c55a229cf4f9701132a15c50656	D_0__Bacteria;D_1__Acetothermia;D_2__uncultured bacterium;D_3__;D_4__;D_5__;D_6__;D_7__;D_8__;D_9__;D_10__;D_11__;D_12__;D_13__;D_14__	0.997360679
9639a3291729a3758207b47715d9205f	D_0__Bacteria;D_1__Firmicutes;D_2__Clostridia;D_3__Clostridiales;D_4__Ruminococcaceae;D_5__Subdoligranulum;D_6__uncultured bacterium;D_7__;D_8__;D_9__;D_10__;D_11__;D_12__;D_13__;D_14__	0.95631983
eae9e18057d3166c2203233b8c7c711e	D_0__Bacteria;D_1__Aquificae;D_2__Aquificae;D_3__Aquificales;D_4__Aquificaceae;D_5__Thermocrinis;D_6__uncultured Thermocrinis sp.;D_7__;D_8__;D_9__;D_10__;D_11__;D_12__;D_13__;D_14__	0.995269818
8702cb67ad5c802363238c946f1792e2	D_0__Bacteria;D_1__Bacteroidetes;D_2__Sphingobacteriia;D_3__Sphingobacteriales;D_4__Sphingobacteriaceae;D_5__Pedobacter;D_6__uncultured bacterium;D_7__;D_8__;D_9__;D_10__;D_11__;D_12__;D_13__;D_14__	0.752275013
bc7217ed0c76fd742c2ccd53984f4ffc	D_0__Bacteria;D_1__Acidobacteria;D_2__Blastocatellia;D_3__Blastocatellales;D_4__Blastocatellaceae (Subgroup 4);D_5__uncultured	0.997135062
a5c81dd0bbd35bb7de1327b134ca7b0b	D_0__Bacteria;D_1__Proteobacteria;D_2__Alphaproteobacteria;D_3__Rickettsiales;D_4__Mitochondria	0.935190544
9a1269a43043d171302a26c9a925fad3	D_0__Archaea;D_1__Euryarchaeota;D_2__Methanomicrobia;D_3__Methanosarcinales;D_4__Methanosarcinaceae;D_5__Methanosarcina;D_6__uncultured archaeon;D_7__;D_8__;D_9__;D_10__;D_11__;D_12__;D_13__;D_14__	0.746089297
3b579f45e5ab425074b562272542a74e	D_0__Bacteria;D_1__BP4;D_2__uncultured bacterium;D_3__;D_4__;D_5__;D_6__;D_7__;D_8__;D_9__;D_10__;D_11__;D_12__;D_13__;D_14__	0.968198445
9d2a3fe2f7cf038e524a02ccd34b872c	D_0__Bacteria;D_1__Acidobacteria;D_2__Subgroup 6	1
8a6502f5dd4c7f727f8ea7defb54ef41	D_0__Bacteria;D_1__Aquificae;D_2__Aquificae;D_3__Aquificales;D_4__Aquificaceae;D_5__Thermocrinis;D_6__uncultured Thermocrinis sp.;D_7__;D_8__;D_9__;D_10__;D_11__;D_12__;D_13__;D_14__	0.833663952
21ec4d257421a662572a9f652d68b938	D_0__Bacteria;D_1__Bacteroidetes;D_2__Flavobacteriia;D_3__Flavobacteriales;D_4__Flavobacteriaceae	0.99841
74dd743c1c075d5cdcdf1471b454088d	D_0__Archaea;D_1__Korarchaeota;D_2__Korarchaeota Incertae Sedis;D_3__Unknown Order;D_4__Unknown Family;D_5__Candidatus Korarchaeum;D_6__uncultured korarchaeote;D_7__;D_8__;D_9__;D_10__;D_11__;D_12__;D_13__;D_14__	0.999999874
e6beefc51cfb490c0263cfea8c884f67	D_0__Archaea;D_1__Crenarchaeota;D_2__Thermoprotei;D_3__Desulfurococcales;D_4__Desulfurococcaceae;D_5__Ignisphaera;D_6__uncultured archaeon;D_7__;D_8__;D_9__;D_10__;D_11__;D_12__;D_13__;D_14__	0.99915503
43265e6ea12044a7f615b6000dfc1bee	D_0__Archaea;D_1__Crenarchaeota;D_2__Thermoprotei;D_3__Thermoproteales;D_4__Thermoproteaceae;D_5__Pyrobaculum;D_6__uncultured archaeon;D_7__;D_8__;D_9__;D_10__;D_11__;D_12__;D_13__;D_14__	0.920235068
929a4e17dc4bb31dd7e8cdbf16755482	D_0__Bacteria;D_1__Chloroflexi;D_2__Thermoflexia;D_3__Thermoflexales;D_4__Thermoflexaceae;D_5__Thermoflexus;D_6__uncultured bacterium;D_7__;D_8__;D_9__;D_10__;D_11__;D_12__;D_13__;D_14__	0.999966577
b25060d0eb8a5dd51281b957765abb1a	D_0__Archaea;D_1__Euryarchaeota;D_2__Thermoplasmata;D_3__Thermoplasmatales;D_4__Marine Benthic Group D and DHVEG-1;D_5__uncultured euryarchaeote;D_6__;D_7__;D_8__;D_9__;D_10__;D_11__;D_12__;D_13__;D_14__	0.745481516
440c9f27c15a66bdc820e708c46a3a1e	D_0__Bacteria;D_1__Planctomycetes;D_2__Phycisphaerae;D_3__MSBL9;D_4__uncultured bacterium;D_5__;D_6__;D_7__;D_8__;D_9__;D_10__;D_11__;D_12__;D_13__;D_14__	0.998647703
a1f08765d6100242046db232517bb74f	D_0__Bacteria	0.993169357
01a9e2931ba99cac36fed0059d1d0ba0	D_0__Bacteria;D_1__Armatimonadetes;D_2__uncultured;D_3__uncultured Firmicutes bacterium;D_4__;D_5__;D_6__;D_7__;D_8__;D_9__;D_10__;D_11__;D_12__;D_13__;D_14__	0.765261799
ff9163cc20c6a0e3af0f21178ba398a4	D_0__Archaea;D_1__Aigarchaeota;D_2__Aigarchaeota Incertae Sedis;D_3__Unknown Order;D_4__Unknown Family;D_5__Candidatus Caldiarchaeum;D_6__uncultured crenarchaeote;D_7__;D_8__;D_9__;D_10__;D_11__;D_12__;D_13__;D_14__	0.852253389
64c6a73e8f188f61b221b18da67b063d	D_0__Bacteria;D_1__Proteobacteria;D_2__Alphaproteobacteria;D_3__Rhizobiales;D_4__Hyphomicrobiaceae;D_5__Devosia;D_6__uncultured bacterium;D_7__;D_8__;D_9__;D_10__;D_11__;D_12__;D_13__;D_14__	0.980061812
fd8a400833b085d0f6d755975ee4ef7a	D_0__Bacteria;D_1__Actinobacteria;D_2__Thermoleophilia;D_3__Solirubrobacterales;D_4__Patulibacteraceae;D_5__Patulibacter;D_6__uncultured bacterium;D_7__;D_8__;D_9__;D_10__;D_11__;D_12__;D_13__;D_14__	0.999999433
cb0db18277323b1f0db8a57fef080696	D_0__Bacteria;D_1__Firmicutes;D_2__Bacilli;D_3__Lactobacillales;D_4__Carnobacteriaceae;D_5__Desemzia;D_6__uncultured bacterium;D_7__;D_8__;D_9__;D_10__;D_11__;D_12__;D_13__;D_14__	0.999092102
2f7a1dac75e719801e168b3fe7b54283	D_0__Bacteria;D_1__Deinococcus-Thermus;D_2__Deinococci;D_3__Thermales;D_4__Thermaceae;D_5__Thermus;D_6__uncultured Thermus sp.;D_7__;D_8__;D_9__;D_10__;D_11__;D_12__;D_13__;D_14__	0.866942058
f6f12688abb3eecaab6e8616490d8e13	D_0__Bacteria;D_1__Actinobacteria;D_2__Coriobacteriia;D_3__Coriobacteriales;D_4__Coriobacteriaceae;D_5__uncultured;D_6__uncultured actinobacterium;D_7__;D_8__;D_9__;D_10__;D_11__;D_12__;D_13__;D_14__	0.730639736
db87fa9d4a07b89b0383b5fe74f7a438	D_0__Bacteria;D_1__Firmicutes;D_2__Bacilli;D_3__Bacillales;D_4__Bacillaceae;D_5__Anoxybacillus	0.7398997
e1f89ffad86b051c9ea560c501fdc6d2	D_0__Bacteria;D_1__Chloroflexi;D_2__Dehalococcoidia;D_3__vadinBA26;D_4__uncultured bacterium;D_5__;D_6__;D_7__;D_8__;D_9__;D_10__;D_11__;D_12__;D_13__;D_14__	0.980014976
3933f1fbd9f707e7c117a86a1a544d6f	D_0__Bacteria;D_1__Parcubacteria;D_2__uncultured Aquificales bacterium;D_3__;D_4__;D_5__;D_6__;D_7__;D_8__;D_9__;D_10__;D_11__;D_12__;D_13__;D_14__	1
d3f15f26540c2d1c8bf24edecabf0bb6	D_0__Bacteria;D_1__Actinobacteria;D_2__Actinobacteria;D_3__Micrococcales;D_4__Dermabacteraceae;D_5__Brachybacterium;D_6__uncultured bacterium;D_7__;D_8__;D_9__;D_10__;D_11__;D_12__;D_13__;D_14__	0.996231557
ae3594df237aea134d769732b5121018	D_0__Bacteria;D_1__Firmicutes;D_2__Bacilli;D_3__Lactobacillales;D_4__Enterococcaceae;D_5__Enterococcus;D_6__uncultured bacterium;D_7__;D_8__;D_9__;D_10__;D_11__;D_12__;D_13__;D_14__	0.897891984
8ce12e88f6b59bb09494567f0d678092	D_0__Bacteria;D_1__Proteobacteria;D_2__Alphaproteobacteria;D_3__Rhizobiales;D_4__Rhizobiaceae;D_5__Rhizobium;D_6__Rhizobium radiobacter;D_7__;D_8__;D_9__;D_10__;D_11__;D_12__;D_13__;D_14__	0.81080146
09cb2d3eb398ba5c9289f84fe33cb1da	D_0__Bacteria;D_1__Proteobacteria;D_2__Gammaproteobacteria;D_3__Alteromonadales;D_4__Alteromonadaceae;D_5__Glaciecola	0.981136333
cd9401a6bce4a63af516d06d2a843f9d	D_0__Bacteria;D_1__Firmicutes;D_2__Negativicutes;D_3__Selenomonadales;D_4__Veillonellaceae;D_5__Veillonella;D_6__uncultured bacterium;D_7__;D_8__;D_9__;D_10__;D_11__;D_12__;D_13__;D_14__	0.710151657
e24c503891e8ce10588113c3dfce9c2f	D_0__Bacteria;D_1__Firmicutes;D_2__Bacilli;D_3__Bacillales;D_4__Bacillaceae;D_5__Bacillus	0.997277824
0ba24544037c5b370cc3189e63f916ea	D_0__Bacteria;D_1__Deinococcus-Thermus;D_2__Deinococci;D_3__Thermales;D_4__Thermaceae;D_5__Thermus;D_6__uncultured Thermus sp.;D_7__;D_8__;D_9__;D_10__;D_11__;D_12__;D_13__;D_14__	0.968573985
90fcb870d2e59454d2ff417de8c7dbcf	D_0__Bacteria	0.998325692
716ce40d9e2264c7d7bac5fd4177a7c7	D_0__Bacteria;D_1__Proteobacteria;D_2__Alphaproteobacteria;D_3__Sphingomonadales;D_4__Sphingomonadaceae;D_5__Novosphingobium	0.723437856
74ba1720701dbedd1ed93bada09846a2	D_0__Bacteria;D_1__Chloroflexi;D_2__KD4-96;D_3__uncultured bacterium;D_4__;D_5__;D_6__;D_7__;D_8__;D_9__;D_10__;D_11__;D_12__;D_13__;D_14__	0.990767925
f26c3c12107b4273a6244ebabf2a4ed1	D_0__Bacteria;D_1__Parcubacteria;D_2__uncultured Microgenomates group bacterium;D_3__;D_4__;D_5__;D_6__;D_7__;D_8__;D_9__;D_10__;D_11__;D_12__;D_13__;D_14__	0.975611278
61c3d8e4d1400a8556a911a292791e9f	D_0__Bacteria;D_1__Actinobacteria;D_2__Thermoleophilia;D_3__Gaiellales;D_4__Gaiellaceae;D_5__Gaiella;D_6__uncultured bacterium;D_7__;D_8__;D_9__;D_10__;D_11__;D_12__;D_13__;D_14__	0.90292128
a5072301cef316fcb3914d278fe370ba	D_0__Archaea;D_1__Crenarchaeota;D_2__Thermoprotei;D_3__Thermoproteales;D_4__Thermoproteaceae;D_5__Pyrobaculum;D_6__uncultured archaeon;D_7__;D_8__;D_9__;D_10__;D_11__;D_12__;D_13__;D_14__	0.823010035
dfad71f82d7ab1674058ff36f476da2a	D_0__Archaea;D_1__Euryarchaeota;D_2__Thermoplasmata;D_3__Thermoplasmatales;D_4__Marine Benthic Group D and DHVEG-1;D_5__uncultured archaeon;D_6__;D_7__;D_8__;D_9__;D_10__;D_11__;D_12__;D_13__;D_14__	0.98511588
9b9cbaee4e8c50f6ec032feddb48d264	D_0__Bacteria;D_1__Parcubacteria;D_2__Candidatus Moranbacteria;D_3__uncultured Parcubacteria group bacterium;D_4__;D_5__;D_6__;D_7__;D_8__;D_9__;D_10__;D_11__;D_12__;D_13__;D_14__	0.999834472
6f3566f09d3ded2b9f48fa615fcff8ef	D_0__Archaea;D_1__Bathyarchaeota;D_2__uncultured crenarchaeote;D_3__;D_4__;D_5__;D_6__;D_7__;D_8__;D_9__;D_10__;D_11__;D_12__;D_13__;D_14__	0.84784972
b686655cb6cb21e315ad4f93a3d5dafa	D_0__Bacteria;D_1__Chloroflexi;D_2__Anaerolineae;D_3__Anaerolineales;D_4__Anaerolineaceae;D_5__uncultured	0.999336415
ac9e5f0d7698427aaed23a5b71e9e185	D_0__Bacteria;D_1__Bacteroidetes;D_2__Cytophagia;D_3__Cytophagales;D_4__Cytophagaceae;D_5__uncultured;D_6__uncultured bacterium;D_7__;D_8__;D_9__;D_10__;D_11__;D_12__;D_13__;D_14__	0.83350096
940ea5624f36f7d5c4419153474e525b	D_0__Archaea;D_1__Aigarchaeota;D_2__Aigarchaeota Incertae Sedis;D_3__Unknown Order;D_4__Unknown Family;D_5__Candidatus Caldiarchaeum;D_6__uncultured archaeon;D_7__;D_8__;D_9__;D_10__;D_11__;D_12__;D_13__;D_14__	0.855573159
780f485464b53f89418dd716dd43ee75	D_0__Archaea;D_1__Lokiarchaeota;D_2__uncultured archaeon;D_3__;D_4__;D_5__;D_6__;D_7__;D_8__;D_9__;D_10__;D_11__;D_12__;D_13__;D_14__	0.991361509
62f0fd4577a83865bcf097dda34c7fac	D_0__Archaea;D_1__Euryarchaeota;D_2__Thermoplasmata;D_3__Thermoplasmatales;D_4__Terrestrial Miscellaneous Gp(TMEG);D_5__uncultured archaeon;D_6__;D_7__;D_8__;D_9__;D_10__;D_11__;D_12__;D_13__;D_14__	0.840294384
0fc1b4b38c76ff1d5614d73496426a3e	D_0__Bacteria;D_1__Actinobacteria;D_2__Actinobacteria;D_3__Corynebacteriales;D_4__Corynebacteriaceae;D_5__Corynebacterium;D_6__uncultured bacterium;D_7__;D_8__;D_9__;D_10__;D_11__;D_12__;D_13__;D_14__	0.998969847
95b9996de3c547bd51f1b27c95baf4f2	D_0__Bacteria;D_1__Atribacteria;D_2__Atribacteria Incertae Sedis;D_3__Unknown Order;D_4__Unknown Family;D_5__Candidatus Caldatribacterium;D_6__uncultured bacterium;D_7__;D_8__;D_9__;D_10__;D_11__;D_12__;D_13__;D_14__	0.999580328
e0f671f8b4e0237395894d0227710602	D_0__Archaea;D_1__Bathyarchaeota	0.999999697
41e6c0b55654af1d5cd503359fb77d18	D_0__Bacteria;D_1__Proteobacteria;D_2__Alphaproteobacteria;D_3__Caulobacterales;D_4__Caulobacteraceae;D_5__Brevundimonas;D_6__uncultured bacterium;D_7__;D_8__;D_9__;D_10__;D_11__;D_12__;D_13__;D_14__	0.937355637
c370b53e4c117530446432e4a4fa0a62	D_0__Bacteria;D_1__SR1 (Absconditabacteria);D_2__uncultured bacterium;D_3__;D_4__;D_5__;D_6__;D_7__;D_8__;D_9__;D_10__;D_11__;D_12__;D_13__;D_14__	0.759495433
fd94bf5a8e2a81f72fcd840bbb9f6f64	D_0__Bacteria;D_1__Actinobacteria;D_2__Actinobacteria;D_3__Micrococcales;D_4__Intrasporangiaceae	0.918577491
649f026cd615015b1c0f8e760d309122	D_0__Bacteria;D_1__Proteobacteria;D_2__Gammaproteobacteria;D_3__Xanthomonadales;D_4__Xanthomonadaceae	1
958d54f6c2724fdc04ad01d39d59aaca	D_0__Bacteria;D_1__Bacteroidetes;D_2__Bacteroidia;D_3__Bacteroidales;D_4__Prevotellaceae;D_5__Prevotella;D_6__uncultured bacterium;D_7__;D_8__;D_9__;D_10__;D_11__;D_12__;D_13__;D_14__	0.999117733
5ea4c9db356071a72799d558a0a3b579	D_0__Bacteria;D_1__Parcubacteria;D_2__uncultured Microgenomates group bacterium;D_3__;D_4__;D_5__;D_6__;D_7__;D_8__;D_9__;D_10__;D_11__;D_12__;D_13__;D_14__	0.930292483
ddbbf0106a7f51a5ddc99a717315f8a7	D_0__Bacteria;D_1__Parcubacteria;D_2__Parcubacteria Incertae Sedis;D_3__Unknown Order;D_4__Unknown Family;D_5__Candidatus Paceibacter;D_6__uncultured bacterium;D_7__;D_8__;D_9__;D_10__;D_11__;D_12__;D_13__;D_14__	0.999942395
b79925ea21a5e5b8a058c43c96661818	D_0__Bacteria;D_1__Proteobacteria;D_2__Gammaproteobacteria;D_3__Cellvibrionales;D_4__Porticoccaceae;D_5__SAR92 clade;D_6__uncultured bacterium;D_7__;D_8__;D_9__;D_10__;D_11__;D_12__;D_13__;D_14__	0.712045925
8e42f511aa189d2875ff005f455a39c1	D_0__Bacteria;D_1__Fervidibacteria;D_2__uncultured bacterium;D_3__;D_4__;D_5__;D_6__;D_7__;D_8__;D_9__;D_10__;D_11__;D_12__;D_13__;D_14__	0.996410318
3eb6f505e4957eff276ce70e1a1d9c48	D_0__Bacteria;D_1__Proteobacteria;D_2__Gammaproteobacteria;D_3__Alteromonadales;D_4__Psychromonadaceae;D_5__Psychromonas;D_6__uncultured bacterium;D_7__;D_8__;D_9__;D_10__;D_11__;D_12__;D_13__;D_14__	0.833432132
b2da80b6ff777088ca9449585a8e01b7	D_0__Bacteria;D_1__Bacteroidetes;D_2__Bacteroidia;D_3__Bacteroidales;D_4__Marinilabiaceae;D_5__uncultured;D_6__uncultured organism;D_7__;D_8__;D_9__;D_10__;D_11__;D_12__;D_13__;D_14__	0.947697379
e526b7bcb6bcc4067b9f0430c5399489	D_0__Bacteria;D_1__Proteobacteria;D_2__Alphaproteobacteria;D_3__Sphingomonadales;D_4__Sphingomonadaceae;D_5__Sphingomonas	0.999223665
d20fcdaefe3f142f7964e374704fb304	D_0__Bacteria;D_1__Actinobacteria;D_2__Actinobacteria;D_3__Corynebacteriales;D_4__Corynebacteriaceae;D_5__Corynebacterium 1;D_6__uncultured bacterium;D_7__;D_8__;D_9__;D_10__;D_11__;D_12__;D_13__;D_14__	0.856603813
629a9979defb0e4dfd30d09dcaa5fa59	D_0__Bacteria;D_1__Planctomycetes;D_2__Planctomycetacia;D_3__Planctomycetales;D_4__Planctomycetaceae;D_5__Pir4 lineage;D_6__uncultured bacterium;D_7__;D_8__;D_9__;D_10__;D_11__;D_12__;D_13__;D_14__	0.794380198
dc7ce439d3149391f20a7828d124d5e9	D_0__Bacteria;D_1__Fervidibacteria;D_2__uncultured bacterium;D_3__;D_4__;D_5__;D_6__;D_7__;D_8__;D_9__;D_10__;D_11__;D_12__;D_13__;D_14__	0.994766008
ec0e87b97a1e1e3ea91e437522484a84	D_0__Bacteria;D_1__Aminicenantes;D_2__uncultured bacterium;D_3__;D_4__;D_5__;D_6__;D_7__;D_8__;D_9__;D_10__;D_11__;D_12__;D_13__;D_14__	0.9789966
36f0fb4633091c519b68e6c1ce85fb8a	D_0__Bacteria;D_1__Verrucomicrobia;D_2__Verrucomicrobiae;D_3__Verrucomicrobiales;D_4__Verrucomicrobiaceae;D_5__Prosthecobacter;D_6__uncultured bacterium;D_7__;D_8__;D_9__;D_10__;D_11__;D_12__;D_13__;D_14__	0.999276325
bff7c58e554f4d65b8eb4a9116ffa7f2	D_0__Bacteria;D_1__Actinobacteria;D_2__Actinobacteria;D_3__Micrococcales;D_4__Micrococcaceae;D_5__Kocuria;D_6__uncultured bacterium;D_7__;D_8__;D_9__;D_10__;D_11__;D_12__;D_13__;D_14__	0.851679986
7357c93db08634e20a94bf0bfe0aa95d	D_0__Bacteria;D_1__Spirochaetae;D_2__Spirochaetes;D_3__Spirochaetales;D_4__Spirochaetaceae;D_5__Spirochaeta 2;D_6__uncultured Spirochaetes bacterium;D_7__;D_8__;D_9__;D_10__;D_11__;D_12__;D_13__;D_14__	0.773634011
d8c15d9627d0df016de5cc7de13b7e49	D_0__Archaea;D_1__Bathyarchaeota	0.998672224
7e70a7d9305705b88d8962e7dbc676df	D_0__Bacteria;D_1__Bacteroidetes;D_2__SB-5	0.950817885
359d80709e4900558a2cd5b9a7ab1c5b	D_0__Bacteria;D_1__Chloroflexi;D_2__Anaerolineae;D_3__Anaerolineales;D_4__Anaerolineaceae;D_5__uncultured	0.994812653
0afbadc0176df8e8ab9b84aeb210bb56	D_0__Bacteria;D_1__Proteobacteria;D_2__Gammaproteobacteria;D_3__Xanthomonadales;D_4__Xanthomonadaceae;D_5__Pseudoxanthomonas;D_6__uncultured bacterium;D_7__;D_8__;D_9__;D_10__;D_11__;D_12__;D_13__;D_14__	0.992034101
2bd2eb8f9606ffc33741ccd1cfbe96f9	D_0__Bacteria;D_1__Proteobacteria;D_2__Betaproteobacteria;D_3__Burkholderiales;D_4__Comamonadaceae;D_5__uncultured	0.727070007
12ada584179c5d47b550c958eab8184b	D_0__Bacteria;D_1__Parcubacteria;D_2__uncultured Microgenomates group bacterium;D_3__;D_4__;D_5__;D_6__;D_7__;D_8__;D_9__;D_10__;D_11__;D_12__;D_13__;D_14__	0.84220241
a205273b96b9f269c16dba893d8b35d3	D_0__Archaea;D_1__Euryarchaeota;D_2__Methanomicrobia;D_3__Methanosarcinales;D_4__ANME-2c;D_5__uncultured archaeon;D_6__;D_7__;D_8__;D_9__;D_10__;D_11__;D_12__;D_13__;D_14__	0.99371822
e8a499c569880b49145fc0bb9a2f71c5	D_0__Bacteria;D_1__Proteobacteria;D_2__Deltaproteobacteria;D_3__Myxococcales;D_4__Myxococcaceae;D_5__Myxococcus;D_6__Myxococcus fulvus;D_7__;D_8__;D_9__;D_10__;D_11__;D_12__;D_13__;D_14__	0.991708221
4a3f4635ae8a5e505486f05fff43bb7d	D_0__Bacteria;D_1__Thermotogae;D_2__Thermotogae;D_3__EM3	0.999836843
72c08d154589a4b7660cb30f3fcc9f9e	D_0__Bacteria;D_1__Actinobacteria;D_2__Actinobacteria;D_3__Pseudonocardiales;D_4__Pseudonocardiaceae;D_5__Pseudonocardia;D_6__uncultured bacterium;D_7__;D_8__;D_9__;D_10__;D_11__;D_12__;D_13__;D_14__	0.990705877
83e5b64e9d3c956fe8db42a89d7802f1	D_0__Archaea	0.833759605
99ee01d3ed2acd5f9c62b40f4fb24a8b	D_0__Bacteria;D_1__Fervidibacteria;D_2__uncultured bacterium;D_3__;D_4__;D_5__;D_6__;D_7__;D_8__;D_9__;D_10__;D_11__;D_12__;D_13__;D_14__	0.996605441
70b243523ec4fbf4f6bab74cf962dd34	D_0__Bacteria;D_1__Proteobacteria;D_2__Alphaproteobacteria;D_3__Rhodobacterales;D_4__Rhodobacteraceae	0.999989967
3f88759d63807b8d1baddb91829d633f	D_0__Bacteria;D_1__Planctomycetes;D_2__Phycisphaerae;D_3__mle1-8;D_4__uncultured bacterium;D_5__;D_6__;D_7__;D_8__;D_9__;D_10__;D_11__;D_12__;D_13__;D_14__	0.962250653
8f856afd8bda84835b74af503b6131ea	D_0__Bacteria;D_1__Fervidibacteria;D_2__uncultured bacterium;D_3__;D_4__;D_5__;D_6__;D_7__;D_8__;D_9__;D_10__;D_11__;D_12__;D_13__;D_14__	0.996156043
3893b86695eb219f453e17feb5792ef9	D_0__Archaea;D_1__Aigarchaeota;D_2__Aigarchaeota Incertae Sedis;D_3__Unknown Order;D_4__Unknown Family;D_5__Candidatus Caldiarchaeum;D_6__uncultured crenarchaeote;D_7__;D_8__;D_9__;D_10__;D_11__;D_12__;D_13__;D_14__	0.898052712
5c88a926d2691ff0d091e46714e58e9e	D_0__Bacteria;D_1__Acidobacteria;D_2__Blastocatellia;D_3__Blastocatellales;D_4__Blastocatellaceae (Subgroup 4);D_5__11-24;D_6__uncultured Acidobacteriaceae bacterium;D_7__;D_8__;D_9__;D_10__;D_11__;D_12__;D_13__;D_14__	0.941399535
12030da3dd9201056716131c8be8cf33	D_0__Archaea;D_1__Woesearchaeota (DHVEG-6)	0.996606159
b27694d918e110810d6df3c19a0ac3a0	D_0__Bacteria;D_1__Proteobacteria;D_2__Alphaproteobacteria;D_3__Rickettsiales;D_4__Mitochondria	0.993985679
875f1b62c76787422acd8d151cc59a5c	D_0__Bacteria;D_1__Proteobacteria;D_2__Deltaproteobacteria;D_3__Sva0485;D_4__uncultured delta proteobacterium;D_5__;D_6__;D_7__;D_8__;D_9__;D_10__;D_11__;D_12__;D_13__;D_14__	0.869018206
b9b2281f2335a3476ba11629e4f41a6d	D_0__Bacteria;D_1__Actinobacteria;D_2__OPB41;D_3__uncultured bacterium;D_4__;D_5__;D_6__;D_7__;D_8__;D_9__;D_10__;D_11__;D_12__;D_13__;D_14__	0.999474737
ceccf7328f5edc07280dfc30e2d28d58	D_0__Bacteria;D_1__Deinococcus-Thermus;D_2__Deinococci;D_3__Thermales;D_4__Thermaceae;D_5__Thermus;D_6__uncultured Thermus sp.;D_7__;D_8__;D_9__;D_10__;D_11__;D_12__;D_13__;D_14__	0.891272816
aab8dbdc61a206904c7f7717a0076399	D_0__Archaea;D_1__Woesearchaeota (DHVEG-6)	0.999589952
3f748e7be16b2dcbe22153b98fc0a7af	D_0__Bacteria;D_1__Planctomycetes;D_2__Phycisphaerae;D_3__MSBL9;D_4__uncultured bacterium;D_5__;D_6__;D_7__;D_8__;D_9__;D_10__;D_11__;D_12__;D_13__;D_14__	0.982655643
bd0cee48d688e99e5e2a0b1d49a8fbce	D_0__Bacteria;D_1__Spirochaetae;D_2__Spirochaetes;D_3__Spirochaetales;D_4__Spirochaetaceae;D_5__Spirochaeta 2;D_6__uncultured bacterium;D_7__;D_8__;D_9__;D_10__;D_11__;D_12__;D_13__;D_14__	0.827144992
f2919db0920609b0fe414437862551ea	D_0__Bacteria;D_1__Deinococcus-Thermus;D_2__Deinococci;D_3__Thermales;D_4__Thermaceae;D_5__Thermus;D_6__uncultured Thermus sp.;D_7__;D_8__;D_9__;D_10__;D_11__;D_12__;D_13__;D_14__	0.833740876
dd60cba9aa3c70ad30635536881205d1	D_0__Bacteria;D_1__Deinococcus-Thermus;D_2__Deinococci;D_3__Thermales;D_4__Thermaceae;D_5__Thermus	0.999999978
cb88d3c86c3557c3863ddf76b31adc46	D_0__Bacteria;D_1__Armatimonadetes;D_2__uncultured;D_3__uncultured Firmicutes bacterium;D_4__;D_5__;D_6__;D_7__;D_8__;D_9__;D_10__;D_11__;D_12__;D_13__;D_14__	0.879416629
5d79f6c5cfdaba89851a648233665fbc	D_0__Bacteria;D_1__Proteobacteria;D_2__Alphaproteobacteria;D_3__Rhizobiales;D_4__Methylobacteriaceae;D_5__Methylobacterium;D_6__uncultured bacterium;D_7__;D_8__;D_9__;D_10__;D_11__;D_12__;D_13__;D_14__	0.999101631
74054f1a1d61c51270587895305c474a	D_0__Bacteria;D_1__Planctomycetes;D_2__Phycisphaerae;D_3__Tepidisphaerales;D_4__Tepidisphaeraceae;D_5__uncultured bacterium;D_6__;D_7__;D_8__;D_9__;D_10__;D_11__;D_12__;D_13__;D_14__	0.973072044
3502e3f380d9bc3066c5fcd414d9dde7	D_0__Bacteria;D_1__Acidobacteria;D_2__Holophagae;D_3__Subgroup 7;D_4__uncultured bacterium;D_5__;D_6__;D_7__;D_8__;D_9__;D_10__;D_11__;D_12__;D_13__;D_14__	0.980012115
131477aadd1ebb66a72a7f1b50ea0f71	D_0__Bacteria;D_1__Aquificae;D_2__Aquificae;D_3__Aquificales;D_4__Hydrogenothermaceae;D_5__Sulfurihydrogenibium	0.999999986
04b4b46bbe93c7228d3a76a58720e627	D_0__Bacteria;D_1__Firmicutes;D_2__Bacilli;D_3__Bacillales;D_4__Staphylococcaceae;D_5__Staphylococcus	0.999999788
90df9593d04804f88a64314325258335	D_0__Bacteria;D_1__Proteobacteria;D_2__Alphaproteobacteria;D_3__Sphingomonadales;D_4__Sphingomonadaceae;D_5__Rhizorhapis;D_6__uncultured bacterium;D_7__;D_8__;D_9__;D_10__;D_11__;D_12__;D_13__;D_14__	0.994514024
39682ce1ac3e2428aec3640a8974e978	D_0__Bacteria;D_1__Acidobacteria;D_2__Subgroup 18	0.999999997
db5845126f0911a9cbbb4933789b16ff	D_0__Bacteria;D_1__Proteobacteria;D_2__Deltaproteobacteria;D_3__Desulfobacterales;D_4__Desulfobacteraceae;D_5__Sva0081 sediment group;D_6__uncultured delta proteobacterium;D_7__;D_8__;D_9__;D_10__;D_11__;D_12__;D_13__;D_14__	0.987899797
e600298e5afdf20a6f0b9866eb0d578a	D_0__Bacteria;D_1__Thermotogae;D_2__Thermotogae;D_3__EM3;D_4__uncultured Thermotogales bacterium;D_5__;D_6__;D_7__;D_8__;D_9__;D_10__;D_11__;D_12__;D_13__;D_14__	0.997374974
74ff5f69c15f3cb969d26604d83c9a91	D_0__Archaea;D_1__Euryarchaeota;D_2__Methanomicrobia;D_3__Methanomicrobiales;D_4__Methanoregulaceae;D_5__Methanolinea	0.999999354
247249c6d3c078651efa98a70aebc420	D_0__Archaea;D_1__Crenarchaeota;D_2__Thermoprotei;D_3__Desulfurococcales;D_4__Desulfurococcaceae;D_5__Ignisphaera;D_6__uncultured Desulfurococcales archaeon;D_7__;D_8__;D_9__;D_10__;D_11__;D_12__;D_13__;D_14__	0.890539378
71f06c06c8fdeb4c7af41f27deb8265d	D_0__Bacteria;D_1__Chloroflexi;D_2__Anaerolineae;D_3__Anaerolineales;D_4__Anaerolineaceae;D_5__uncultured	0.999888469
1f6312c37a8e1b587e5648f2820581ad	D_0__Archaea	0.869253183
857759760e257ab08d17b39ffea24ee7	D_0__Archaea;D_1__Bathyarchaeota;D_2__uncultured crenarchaeote;D_3__;D_4__;D_5__;D_6__;D_7__;D_8__;D_9__;D_10__;D_11__;D_12__;D_13__;D_14__	0.93759457
4a693c4e99eb94fee0c61e4237d6fafe	D_0__Archaea;D_1__Woesearchaeota (DHVEG-6)	0.755128297
623bd0e0fae761bc0f9a5dc732539c83	D_0__Bacteria;D_1__Ignavibacteriae;D_2__Ignavibacteria;D_3__Ignavibacteriales;D_4__PHOS-HE36;D_5__uncultured bacterium;D_6__;D_7__;D_8__;D_9__;D_10__;D_11__;D_12__;D_13__;D_14__	0.998715112
9b08c9354fd61c20fcaeab86131b8dbd	D_0__Bacteria;D_1__Proteobacteria;D_2__Betaproteobacteria;D_3__Neisseriales;D_4__Neisseriaceae;D_5__Neisseria;D_6__uncultured bacterium;D_7__;D_8__;D_9__;D_10__;D_11__;D_12__;D_13__;D_14__	0.994826424
c7e036c45a254772c027a16e4478cddb	D_0__Bacteria;D_1__Proteobacteria;D_2__Alphaproteobacteria;D_3__Rickettsiales;D_4__Mitochondria;D_5__Fonsecaea multimorphosa;D_6__;D_7__;D_8__;D_9__;D_10__;D_11__;D_12__;D_13__;D_14__	0.920724272
3cc4868547da7a3b2f0429525f8fd95b	D_0__Archaea;D_1__WSA2;D_2__Kazan-3A-21;D_3__uncultured archaeon;D_4__;D_5__;D_6__;D_7__;D_8__;D_9__;D_10__;D_11__;D_12__;D_13__;D_14__	0.999999961
47a1a22205b87b6fbad03847479604d2	D_0__Bacteria;D_1__Proteobacteria;D_2__Alphaproteobacteria;D_3__Rickettsiales;D_4__Mitochondria	0.999973956
742b49a26b96ad8872c6a1f4b01f9599	D_0__Bacteria;D_1__Proteobacteria;D_2__Gammaproteobacteria;D_3__Legionellales;D_4__Legionellaceae;D_5__Legionella;D_6__uncultured bacterium;D_7__;D_8__;D_9__;D_10__;D_11__;D_12__;D_13__;D_14__	0.959618159
68278071e47dd669412fc54ad43fa939	D_0__Bacteria;D_1__Chloroflexi;D_2__Anaerolineae;D_3__Anaerolineales;D_4__Anaerolineaceae;D_5__uncultured;D_6__uncultured Chloroflexi bacterium;D_7__;D_8__;D_9__;D_10__;D_11__;D_12__;D_13__;D_14__	0.91877077
70c13707aff024535bf32c59b791f5f3	D_0__Bacteria;D_1__Parcubacteria;D_2__uncultured Aquificales bacterium;D_3__;D_4__;D_5__;D_6__;D_7__;D_8__;D_9__;D_10__;D_11__;D_12__;D_13__;D_14__	1
95081f5e09ef29e763d58c97f7e2ab76	D_0__Bacteria;D_1__Fusobacteria;D_2__Fusobacteriia;D_3__Fusobacteriales;D_4__Fusobacteriaceae;D_5__Propionigenium;D_6__uncultured bacterium;D_7__;D_8__;D_9__;D_10__;D_11__;D_12__;D_13__;D_14__	0.999826911
75aeae955a9c67f5fca8615c9a5f8960	D_0__Bacteria;D_1__Aerophobetes;D_2__uncultured bacterium;D_3__;D_4__;D_5__;D_6__;D_7__;D_8__;D_9__;D_10__;D_11__;D_12__;D_13__;D_14__	0.999757821
7ea5393ca284d1ec084a53a0e6e8c6b2	D_0__Bacteria;D_1__Armatimonadetes;D_2__uncultured;D_3__uncultured Firmicutes bacterium;D_4__;D_5__;D_6__;D_7__;D_8__;D_9__;D_10__;D_11__;D_12__;D_13__;D_14__	0.860800313
b3d6852d415a8de013e634a73f14573d	D_0__Bacteria;D_1__Aquificae;D_2__Aquificae;D_3__Aquificales;D_4__Aquificaceae;D_5__Thermocrinis;D_6__uncultured Thermocrinis sp.;D_7__;D_8__;D_9__;D_10__;D_11__;D_12__;D_13__;D_14__	0.995940797
87952193664438da57703eb4bd7198ec	D_0__Archaea;D_1__Thaumarchaeota;D_2__Thaumarchaeota Incertae Sedis;D_3__Unknown Order;D_4__Unknown Family;D_5__Candidatus Nitrosocaldus;D_6__uncultured crenarchaeote;D_7__;D_8__;D_9__;D_10__;D_11__;D_12__;D_13__;D_14__	0.984882499
c22b16cc6108c04f29fea3b6d4c81571	D_0__Bacteria;D_1__Proteobacteria;D_2__Gammaproteobacteria;D_3__Pseudomonadales;D_4__Moraxellaceae;D_5__Acinetobacter;D_6__Acinetobacter lwoffii;D_7__;D_8__;D_9__;D_10__;D_11__;D_12__;D_13__;D_14__	0.978258618
e007cfa6ea49f0a7a5009b5def01214b	D_0__Bacteria;D_1__Firmicutes;D_2__Bacilli;D_3__Bacillales;D_4__Bacillaceae;D_5__Bacillus	0.989382141
d798a42374f494843319351fe9272366	D_0__Bacteria;D_1__Deinococcus-Thermus;D_2__Deinococci;D_3__Thermales;D_4__Thermaceae;D_5__Thermus;D_6__uncultured Thermus sp.;D_7__;D_8__;D_9__;D_10__;D_11__;D_12__;D_13__;D_14__	0.966838646
dce8d4d62aaac69c0ecfe8773a40b091	D_0__Bacteria;D_1__Proteobacteria;D_2__Alphaproteobacteria;D_3__Rhizobiales;D_4__Rhizobiales Incertae Sedis;D_5__Phreatobacter;D_6__uncultured bacterium;D_7__;D_8__;D_9__;D_10__;D_11__;D_12__;D_13__;D_14__	0.994309815
1dbd7f3b70fc9e5f1ef4648e50e070e7	D_0__Bacteria;D_1__Fervidibacteria;D_2__uncultured bacterium;D_3__;D_4__;D_5__;D_6__;D_7__;D_8__;D_9__;D_10__;D_11__;D_12__;D_13__;D_14__	0.995147191
d0ebab767010d157339eb872e557f350	D_0__Bacteria;D_1__Firmicutes;D_2__Clostridia	0.991883723
3c0cbce08d1ef933cba82049b9ed866a	D_0__Archaea;D_1__Aigarchaeota;D_2__Aigarchaeota Incertae Sedis;D_3__Unknown Order;D_4__Unknown Family;D_5__Candidatus Caldiarchaeum;D_6__uncultured crenarchaeote;D_7__;D_8__;D_9__;D_10__;D_11__;D_12__;D_13__;D_14__	0.874036677
c1225243b3f10f492b47c00f3c34948f	D_0__Bacteria;D_1__Firmicutes;D_2__Bacilli;D_3__Bacillales;D_4__Family X;D_5__Thermicanus;D_6__uncultured Geobacillus sp.;D_7__;D_8__;D_9__;D_10__;D_11__;D_12__;D_13__;D_14__	0.999954158
380340f1b0732bfdada53cc27a352c9c	D_0__Archaea;D_1__Woesearchaeota (DHVEG-6);D_2__uncultured bacterium;D_3__;D_4__;D_5__;D_6__;D_7__;D_8__;D_9__;D_10__;D_11__;D_12__;D_13__;D_14__	0.876833798
1d9c607939c1ee71ae4b06698acbbb3f	D_0__Bacteria;D_1__Bacteroidetes;D_2__Cytophagia;D_3__Cytophagales;D_4__Cytophagaceae;D_5__Hymenobacter;D_6__uncultured bacterium;D_7__;D_8__;D_9__;D_10__;D_11__;D_12__;D_13__;D_14__	0.848735377
c47af0abae7621e89072edc14d44bc8a	D_0__Bacteria;D_1__Proteobacteria;D_2__Alphaproteobacteria;D_3__Rickettsiales;D_4__Mitochondria	0.999744778
6420671c26eef32065e0275c8cd6701e	D_0__Bacteria;D_1__Firmicutes;D_2__Clostridia;D_3__Clostridiales;D_4__Peptostreptococcaceae;D_5__Intestinibacter	0.914314169
73d826dabdbddbea0bd4551bb3d87046	D_0__Bacteria;D_1__Proteobacteria;D_2__Alphaproteobacteria;D_3__Rhodobacterales;D_4__Rhodobacteraceae;D_5__Paracoccus;D_6__uncultured bacterium;D_7__;D_8__;D_9__;D_10__;D_11__;D_12__;D_13__;D_14__	0.975252549
8d97d5bec8c24fcc8465c07fc85ba255	D_0__Bacteria;D_1__Thermotogae;D_2__Thermotogae;D_3__EM3;D_4__uncultured Thermotogales bacterium;D_5__;D_6__;D_7__;D_8__;D_9__;D_10__;D_11__;D_12__;D_13__;D_14__	0.99888843
8970eda235e22ec12d3938371e5c8c6c	D_0__Archaea;D_1__Woesearchaeota (DHVEG-6)	0.999999355
0717f64b1acc58505c85e9958d2fddcc	D_0__Bacteria;D_1__Actinobacteria;D_2__Actinobacteria;D_3__Propionibacteriales;D_4__Nocardioidaceae;D_5__Marmoricola;D_6__uncultured bacterium;D_7__;D_8__;D_9__;D_10__;D_11__;D_12__;D_13__;D_14__	0.899448359
b5a75ee30645cb947ad835d87d6cfa11	D_0__Bacteria;D_1__Chloroflexi;D_2__Thermomicrobia;D_3__JG30-KF-CM45;D_4__uncultured bacterium;D_5__;D_6__;D_7__;D_8__;D_9__;D_10__;D_11__;D_12__;D_13__;D_14__	0.999782132
5159ac987139c637747ba3b4f44f78ad	D_0__Archaea;D_1__Aenigmarchaeota;D_2__Deep Sea Euryarchaeotic Group(DSEG);D_3__uncultured archaeon;D_4__;D_5__;D_6__;D_7__;D_8__;D_9__;D_10__;D_11__;D_12__;D_13__;D_14__	0.998793578
0e5f951a0b9f4c1da236a11e1fb1ef73	D_0__Bacteria;D_1__Cyanobacteria;D_2__Melainabacteria;D_3__Gastranaerophilales;D_4__uncultured organism;D_5__;D_6__;D_7__;D_8__;D_9__;D_10__;D_11__;D_12__;D_13__;D_14__	0.999999984
8a3bb3a1485013a839cde280e465b9fe	D_0__Archaea;D_1__Bathyarchaeota;D_2__uncultured archaeon;D_3__;D_4__;D_5__;D_6__;D_7__;D_8__;D_9__;D_10__;D_11__;D_12__;D_13__;D_14__	0.946692578
f2b4a317e8c2acaa2658700c0d358670	D_0__Bacteria;D_1__Fervidibacteria;D_2__uncultured bacterium;D_3__;D_4__;D_5__;D_6__;D_7__;D_8__;D_9__;D_10__;D_11__;D_12__;D_13__;D_14__	0.957110497
0b9d81bf74392ad0ae77b55a24d4445e	D_0__Bacteria;D_1__Proteobacteria;D_2__Alphaproteobacteria;D_3__Rickettsiales;D_4__Mitochondria	0.999992281
ee6ee5f00eb1c192da3115ea88c2c0b1	D_0__Bacteria;D_1__Actinobacteria;D_2__Actinobacteria;D_3__Micrococcales;D_4__Microbacteriaceae	0.999999941
12c737fa9a8c38d1d7c1a7943b3530ee	D_0__Bacteria	0.989684833
acb11196d7fd9c04d1f8b43f8abb14bb	D_0__Bacteria;D_1__Firmicutes;D_2__Bacilli;D_3__Bacillales;D_4__Bacillaceae;D_5__Bacillus	0.999691692
774170a6b6bef989ad9c6b5dad366f85	D_0__Bacteria;D_1__Proteobacteria;D_2__Deltaproteobacteria;D_3__Myxococcales;D_4__Haliangiaceae;D_5__Haliangium	0.99999719
b3e5f9bc5915fa0a2d435c477a5235ef	D_0__Bacteria;D_1__Deinococcus-Thermus;D_2__Deinococci;D_3__Thermales;D_4__Thermaceae;D_5__Thermus;D_6__uncultured Thermus sp.;D_7__;D_8__;D_9__;D_10__;D_11__;D_12__;D_13__;D_14__	0.880143574
724bc30a82d9457d7cebc60cf886bb54	D_0__Bacteria;D_1__WS2;D_2__uncultured microorganism;D_3__;D_4__;D_5__;D_6__;D_7__;D_8__;D_9__;D_10__;D_11__;D_12__;D_13__;D_14__	0.897219862
f669261e87cc6fab2f0518d82dc3f243	D_0__Bacteria;D_1__Proteobacteria;D_2__Gammaproteobacteria;D_3__Vibrionales;D_4__Vibrionaceae;D_5__Aliivibrio;D_6__uncultured bacterium;D_7__;D_8__;D_9__;D_10__;D_11__;D_12__;D_13__;D_14__	0.714522068
637b9b3f4d1cbb1a10c07817619cdf69	D_0__Bacteria;D_1__Proteobacteria;D_2__Gammaproteobacteria;D_3__Pseudomonadales;D_4__Pseudomonadaceae;D_5__Pseudomonas;D_6__Pseudomonas fluorescens;D_7__;D_8__;D_9__;D_10__;D_11__;D_12__;D_13__;D_14__	0.879314724
09b64bff6fe3f9c4f1ea1e53d050f37e	D_0__Bacteria;D_1__Verrucomicrobia;D_2__Spartobacteria;D_3__Chthoniobacterales;D_4__01D2Z36;D_5__uncultured Verrucomicrobia bacterium;D_6__;D_7__;D_8__;D_9__;D_10__;D_11__;D_12__;D_13__;D_14__	0.999984494
f99685a80e961b751bc2a92dfd87a714	D_0__Bacteria;D_1__Planctomycetes;D_2__Phycisphaerae;D_3__MSBL9;D_4__uncultured bacterium;D_5__;D_6__;D_7__;D_8__;D_9__;D_10__;D_11__;D_12__;D_13__;D_14__	0.75937562
e770a71fad094861e18330b52ee4d70b	D_0__Bacteria;D_1__RBG-1 (Zixibacteria);D_2__uncultured bacterium;D_3__;D_4__;D_5__;D_6__;D_7__;D_8__;D_9__;D_10__;D_11__;D_12__;D_13__;D_14__	0.948266544
6b6864d6a5216c49510f7cebfbdae4e6	D_0__Bacteria;D_1__Proteobacteria;D_2__Deltaproteobacteria;D_3__Desulfobacterales;D_4__Desulfobacteraceae;D_5__Desulfobacterium;D_6__uncultured delta proteobacterium;D_7__;D_8__;D_9__;D_10__;D_11__;D_12__;D_13__;D_14__	0.98786073
942ec60e75a4f9183b9b69cbf8960379	D_0__Bacteria;D_1__Firmicutes;D_2__Bacilli;D_3__Lactobacillales;D_4__Carnobacteriaceae;D_5__Granulicatella;D_6__uncultured bacterium;D_7__;D_8__;D_9__;D_10__;D_11__;D_12__;D_13__;D_14__	0.946369112
7737c4e7a791f4ab2f9e4cef61f02ee7	D_0__Bacteria;D_1__Armatimonadetes;D_2__uncultured;D_3__uncultured Firmicutes bacterium;D_4__;D_5__;D_6__;D_7__;D_8__;D_9__;D_10__;D_11__;D_12__;D_13__;D_14__	0.907175032
942c5f9b73731dcc8447bac3b1e024c9	D_0__Bacteria;D_1__Spirochaetae;D_2__Spirochaetes;D_3__Spirochaetales;D_4__Spirochaetaceae;D_5__Spirochaeta 2;D_6__uncultured bacterium;D_7__;D_8__;D_9__;D_10__;D_11__;D_12__;D_13__;D_14__	0.910397123
5b7f8bfcd9437b9b5e7ab1747dac3295	D_0__Bacteria;D_1__Thermotogae;D_2__Thermotogae;D_3__EM3;D_4__uncultured Thermotogales bacterium;D_5__;D_6__;D_7__;D_8__;D_9__;D_10__;D_11__;D_12__;D_13__;D_14__	0.992679452
f47a8f1d4b0ef92839d9beced2a4d252	D_0__Bacteria;D_1__RBG-1 (Zixibacteria);D_2__uncultured bacterium;D_3__;D_4__;D_5__;D_6__;D_7__;D_8__;D_9__;D_10__;D_11__;D_12__;D_13__;D_14__	0.953133891
5861d17e0e3133a87efa0804fea47779	D_0__Archaea;D_1__Bathyarchaeota	1
f901e22075002430a8ace9525c2b5745	D_0__Bacteria;D_1__Proteobacteria;D_2__Alphaproteobacteria;D_3__Rhizobiales;D_4__Rhizobiaceae;D_5__Rhizobium	0.994686318
37ce537662c960796cc48053cbe39909	D_0__Bacteria;D_1__Chloroflexi;D_2__Anaerolineae;D_3__Anaerolineales;D_4__Anaerolineaceae;D_5__uncultured;D_6__uncultured Caldilineaceae bacterium;D_7__;D_8__;D_9__;D_10__;D_11__;D_12__;D_13__;D_14__	0.845786149
e27b9e73955f9ee43166443c005e4186	D_0__Bacteria;D_1__Firmicutes;D_2__Bacilli;D_3__Bacillales;D_4__Staphylococcaceae;D_5__Macrococcus;D_6__uncultured bacterium;D_7__;D_8__;D_9__;D_10__;D_11__;D_12__;D_13__;D_14__	0.975623266
1dbcae48772125ae04da7a764571877e	D_0__Archaea;D_1__Altiarchaeales;D_2__uncultured archaeon;D_3__;D_4__;D_5__;D_6__;D_7__;D_8__;D_9__;D_10__;D_11__;D_12__;D_13__;D_14__	0.99999632
f2f63582f58318b322c8ca86a0a34d04	D_0__Bacteria;D_1__Thermotogae;D_2__Thermotogae;D_3__EM3;D_4__uncultured bacterium;D_5__;D_6__;D_7__;D_8__;D_9__;D_10__;D_11__;D_12__;D_13__;D_14__	0.784379717
1d19bcb8b0b857195b4b664eaea9471d	D_0__Bacteria;D_1__Thermotogae;D_2__Thermotogae;D_3__EM3;D_4__uncultured Thermotogales bacterium;D_5__;D_6__;D_7__;D_8__;D_9__;D_10__;D_11__;D_12__;D_13__;D_14__	0.995400559
6cb092dde218261f02c4a448413fbc3d	D_0__Bacteria;D_1__Actinobacteria;D_2__Actinobacteria;D_3__Micrococcales;D_4__Micrococcaceae;D_5__Micrococcus;D_6__Micrococcus luteus;D_7__;D_8__;D_9__;D_10__;D_11__;D_12__;D_13__;D_14__	0.716895395
0637eabfdc0eec5534736e649e023472	D_0__Bacteria;D_1__Cloacimonetes;D_2__MSBL8;D_3__uncultured bacterium;D_4__;D_5__;D_6__;D_7__;D_8__;D_9__;D_10__;D_11__;D_12__;D_13__;D_14__	0.851602015
4b277e926183e6921c318df4b87f20e4	D_0__Bacteria;D_1__Fusobacteria;D_2__Fusobacteriia;D_3__Fusobacteriales;D_4__Fusobacteriaceae;D_5__Psychrilyobacter;D_6__uncultured bacterium;D_7__;D_8__;D_9__;D_10__;D_11__;D_12__;D_13__;D_14__	0.999996941
1b01949bb417691a0282fabc9082543a	D_0__Bacteria;D_1__Firmicutes;D_2__Clostridia;D_3__Clostridiales;D_4__Family XII;D_5__Fusibacter;D_6__uncultured bacterium;D_7__;D_8__;D_9__;D_10__;D_11__;D_12__;D_13__;D_14__	0.986910893
5322a7c2e247c3f87b56db294fcc73b1	D_0__Bacteria	0.966103801
44f71eb433c0440d2f93798750172273	D_0__Bacteria;D_1__Proteobacteria;D_2__Gammaproteobacteria;D_3__Alteromonadales;D_4__Psychromonadaceae;D_5__Psychromonas;D_6__uncultured bacterium;D_7__;D_8__;D_9__;D_10__;D_11__;D_12__;D_13__;D_14__	0.952508443
fcf1cad3ccb6d68fa254efc7afdf9f9e	D_0__Bacteria;D_1__Proteobacteria;D_2__Deltaproteobacteria;D_3__Bdellovibrionales;D_4__Bacteriovoracaceae	0.999999994
a988772e8cac2220e502f5150a22d0ca	D_0__Bacteria;D_1__Proteobacteria;D_2__Alphaproteobacteria;D_3__Rhodospirillales;D_4__Rhodospirillales Incertae Sedis;D_5__Candidatus Alysiosphaera;D_6__uncultured bacterium;D_7__;D_8__;D_9__;D_10__;D_11__;D_12__;D_13__;D_14__	0.969686277
5edadd6c88b099e5396934cb300ebaba	D_0__Bacteria	0.998406524
f35d752fb110f9d35b9bfaef1b0932df	D_0__Bacteria;D_1__Proteobacteria;D_2__Alphaproteobacteria;D_3__Rhodospirillales;D_4__Acetobacteraceae;D_5__Roseomonas;D_6__uncultured bacterium;D_7__;D_8__;D_9__;D_10__;D_11__;D_12__;D_13__;D_14__	0.99587929
706a463876c3dc515cd29492c0be4e47	D_0__Bacteria;D_1__Actinobacteria;D_2__Actinobacteria;D_3__Pseudonocardiales;D_4__Pseudonocardiaceae;D_5__Saccharopolyspora;D_6__uncultured bacterium;D_7__;D_8__;D_9__;D_10__;D_11__;D_12__;D_13__;D_14__	0.950071116
b5a7c0cbdfa7ea307b1cf44a292a19d5	D_0__Bacteria;D_1__Ignavibacteriae;D_2__Ignavibacteria;D_3__Ignavibacteriales;D_4__BSV26;D_5__bacterium JGI-1;D_6__;D_7__;D_8__;D_9__;D_10__;D_11__;D_12__;D_13__;D_14__	0.968737808
4156ba057b1074f32cf78f91dcd40305	D_0__Bacteria;D_1__Chlorobi;D_2__Chlorobia;D_3__Chlorobiales;D_4__OPB56	0.99846681
7cddb5735ad8c6c174cde97c910c72d6	D_0__Bacteria;D_1__Chloroflexi;D_2__Dehalococcoidia;D_3__GIF9;D_4__uncultured bacterium;D_5__;D_6__;D_7__;D_8__;D_9__;D_10__;D_11__;D_12__;D_13__;D_14__	0.928510741
9815cb3074c0217f3d1e741f923a43e1	D_0__Bacteria;D_1__Proteobacteria;D_2__Gammaproteobacteria;D_3__Xanthomonadales;D_4__Xanthomonadaceae;D_5__Pseudoxanthomonas;D_6__uncultured bacterium;D_7__;D_8__;D_9__;D_10__;D_11__;D_12__;D_13__;D_14__	0.997953532
ac755b9ea7952a785ad708e10a4e6b56	D_0__Bacteria;D_1__Latescibacteria;D_2__uncultured Latescibacteria bacterium;D_3__;D_4__;D_5__;D_6__;D_7__;D_8__;D_9__;D_10__;D_11__;D_12__;D_13__;D_14__	0.84721176
ecc423b8fefd03a92aa1a97fc74a654c	D_0__Bacteria;D_1__Proteobacteria;D_2__Betaproteobacteria;D_3__Burkholderiales;D_4__Alcaligenaceae;D_5__Achromobacter	0.999102085
b32f86f9c31a1a6086474619f697ed2a	D_0__Archaea;D_1__Euryarchaeota;D_2__Thermoplasmata;D_3__Thermoplasmatales;D_4__20c-4;D_5__uncultured archaeon;D_6__;D_7__;D_8__;D_9__;D_10__;D_11__;D_12__;D_13__;D_14__	0.939215782
89eccf563f97a00ceeecef2bc3819953	Unassigned	0.817607697
e8724520788bb38a7f9d22c91318f016	D_0__Bacteria;D_1__Proteobacteria;D_2__Betaproteobacteria;D_3__Burkholderiales;D_4__Comamonadaceae;D_5__Rhizobacter;D_6__uncultured bacterium;D_7__;D_8__;D_9__;D_10__;D_11__;D_12__;D_13__;D_14__	0.872708738
d062309ca19f285cdf1677395dbfde48	D_0__Bacteria	0.990834459
bcc6da5f621cbdfc1f0c9becbac6cdff	D_0__Bacteria;D_1__Actinobacteria;D_2__Actinobacteria;D_3__Micrococcales;D_4__Micrococcaceae;D_5__Paenarthrobacter;D_6__Paenarthrobacter nitroguajacolicus;D_7__;D_8__;D_9__;D_10__;D_11__;D_12__;D_13__;D_14__	0.725015598
5f068eb91329a85f950bf7d58ec64c20	D_0__Bacteria;D_1__Calescamantes	0.999998846
5f5564e113fa63e2cf469cd7eb74b777	D_0__Bacteria;D_1__Actinobacteria;D_2__Acidimicrobiia;D_3__Acidimicrobiales;D_4__Iamiaceae;D_5__Iamia;D_6__uncultured bacterium;D_7__;D_8__;D_9__;D_10__;D_11__;D_12__;D_13__;D_14__	0.83660604
fcd45aa36d2d6740ee73b0e088b107b3	D_0__Bacteria;D_1__Proteobacteria;D_2__Alphaproteobacteria;D_3__Rhizobiales;D_4__Methylobacteriaceae;D_5__Methylobacterium	0.999527441
5d817cc349b122159eb880e5d8520cf4	D_0__Bacteria;D_1__Bacteroidetes;D_2__Cytophagia;D_3__Cytophagales;D_4__Cytophagaceae	0.730031352
18b5f116b505f733d93352a3d943767d	D_0__Bacteria;D_1__Bacteroidetes;D_2__Bacteroidia;D_3__Bacteroidales;D_4__Marinilabiaceae;D_5__uncultured;D_6__uncultured organism;D_7__;D_8__;D_9__;D_10__;D_11__;D_12__;D_13__;D_14__	0.77916627
94e0c9a582d5b09bd2b747c1c549b75a	D_0__Bacteria;D_1__Proteobacteria;D_2__Alphaproteobacteria;D_3__Rhizobiales;D_4__Bradyrhizobiaceae;D_5__Rhodopseudomonas;D_6__uncultured bacterium;D_7__;D_8__;D_9__;D_10__;D_11__;D_12__;D_13__;D_14__	0.898820904
6b868d74601d0c5e609c76d97ae383ff	D_0__Bacteria;D_1__Fervidibacteria;D_2__uncultured bacterium;D_3__;D_4__;D_5__;D_6__;D_7__;D_8__;D_9__;D_10__;D_11__;D_12__;D_13__;D_14__	0.995045216
bb467ecc0bc2993eecfd2877aa5a8757	D_0__Archaea;D_1__Bathyarchaeota	0.999999987
6b79db16fed38e13d93ef571b2c9f976	D_0__Bacteria;D_1__Microgenomates;D_2__uncultured sediment bacterium;D_3__;D_4__;D_5__;D_6__;D_7__;D_8__;D_9__;D_10__;D_11__;D_12__;D_13__;D_14__	0.803487026
f6d1ac9c68c141eb3e0c0552eb304a77	D_0__Bacteria;D_1__Bacteroidetes;D_2__Bacteroidetes Incertae Sedis;D_3__Order II;D_4__Rhodothermaceae;D_5__Rhodothermus;D_6__uncultured bacterium;D_7__;D_8__;D_9__;D_10__;D_11__;D_12__;D_13__;D_14__	0.942275233
6a6828fb0abcad56e1f32b3ef31d8fe4	D_0__Bacteria;D_1__Firmicutes;D_2__Bacilli;D_3__Bacillales;D_4__Staphylococcaceae;D_5__Staphylococcus	0.999999683
f3df448e93098c9fafaef6e969f2b8e1	D_0__Bacteria;D_1__Proteobacteria;D_2__Alphaproteobacteria;D_3__Rhodobacterales;D_4__Rhodobacteraceae;D_5__Paracoccus;D_6__uncultured bacterium;D_7__;D_8__;D_9__;D_10__;D_11__;D_12__;D_13__;D_14__	0.968154506
55408153db2e0b0a6b764f0207e67ade	D_0__Bacteria;D_1__Proteobacteria;D_2__Alphaproteobacteria;D_3__Rhizobiales;D_4__Phyllobacteriaceae	0.994855633
070d6f56901abca6d22e214b10085daa	D_0__Bacteria;D_1__AC1;D_2__uncultured organism;D_3__;D_4__;D_5__;D_6__;D_7__;D_8__;D_9__;D_10__;D_11__;D_12__;D_13__;D_14__	0.997190475
88136d82e36bf579a6a7ab98b7ac3319	D_0__Archaea;D_1__Hadesarchaea	0.951131287
10ee3576c888c547ca58b90c96a64aaa	D_0__Bacteria;D_1__BP4	0.999997081
868e0165fe32a8925b7f20afa5e1dbfc	D_0__Bacteria;D_1__Proteobacteria;D_2__Betaproteobacteria;D_3__Burkholderiales;D_4__Comamonadaceae	0.999999012
2416c68dc43bd45b40f0ad346ea6dbdb	D_0__Archaea;D_1__Euryarchaeota;D_2__Thermoplasmata;D_3__Thermoplasmatales;D_4__20c-4;D_5__uncultured archaeon;D_6__;D_7__;D_8__;D_9__;D_10__;D_11__;D_12__;D_13__;D_14__	0.987625913
ef97aedcc35fbf829a41b3f5ad6a3424	D_0__Archaea;D_1__Aigarchaeota;D_2__Aigarchaeota Incertae Sedis;D_3__Unknown Order;D_4__Unknown Family;D_5__Candidatus Caldiarchaeum;D_6__uncultured crenarchaeote;D_7__;D_8__;D_9__;D_10__;D_11__;D_12__;D_13__;D_14__	0.804051529
f47beff0fc3748fcf424bf33bc490cf2	D_0__Bacteria;D_1__Proteobacteria;D_2__Gammaproteobacteria;D_3__Xanthomonadales;D_4__Xanthomonadaceae;D_5__Pseudoxanthomonas	0.99912389
2653f9a6e90d957c951070035e6edeea	D_0__Bacteria;D_1__Proteobacteria;D_2__Alphaproteobacteria;D_3__Rhizobiales;D_4__Rhizobiaceae;D_5__Rhizobium	0.893977813
c6be0621d4a602ea673f19c4992f33c9	D_0__Bacteria;D_1__Parcubacteria;D_2__uncultured Aquificales bacterium;D_3__;D_4__;D_5__;D_6__;D_7__;D_8__;D_9__;D_10__;D_11__;D_12__;D_13__;D_14__	1
263e41ea2c25dc87bd2ff5910cf30d40	D_0__Bacteria;D_1__Firmicutes;D_2__Clostridia;D_3__Clostridiales;D_4__Lachnospiraceae;D_5__[Eubacterium] rectale group	0.936955176
6e426ae624e2237e8e791c3fbf0384c4	D_0__Bacteria;D_1__Chloroflexi;D_2__Anaerolineae;D_3__Anaerolineales;D_4__Anaerolineaceae	0.999820803
990c712cb61ad17dfb0e5401aa019d50	D_0__Bacteria;D_1__Chloroflexi;D_2__Thermomicrobia;D_3__Thermomicrobiales;D_4__Thermomicrobiaceae;D_5__Thermomicrobium;D_6__uncultured bacterium;D_7__;D_8__;D_9__;D_10__;D_11__;D_12__;D_13__;D_14__	0.999917412
fd2eb786ed07c1424a484f9c0b2e5bca	D_0__Bacteria;D_1__Proteobacteria;D_2__Alphaproteobacteria;D_3__Sphingomonadales;D_4__Sphingomonadaceae;D_5__Sphingomonas	0.884002115
e75b3d4a84ce003818b370cb56b2683c	D_0__Bacteria;D_1__Thermotogae;D_2__Thermotogae;D_3__EM3	0.999999636
8dc956314bc485b45717c85428b780c9	D_0__Bacteria;D_1__Firmicutes;D_2__Bacilli;D_3__Bacillales;D_4__Paenibacillaceae;D_5__Paenibacillus	0.831068191
dc7d03cb0a8c199581dbc58ccfc53c23	D_0__Bacteria;D_1__Acidobacteria;D_2__GBS-L1-B05;D_3__uncultured bacterium;D_4__;D_5__;D_6__;D_7__;D_8__;D_9__;D_10__;D_11__;D_12__;D_13__;D_14__	0.999999941
c856b7f42ee379e5d58694e3a6548623	D_0__Bacteria;D_1__Proteobacteria;D_2__Deltaproteobacteria;D_3__Desulfarculales;D_4__Desulfarculaceae;D_5__Desulfatiglans;D_6__uncultured bacterium;D_7__;D_8__;D_9__;D_10__;D_11__;D_12__;D_13__;D_14__	0.999769247
ead1a0c836be68445df9cc2580dbabe6	D_0__Bacteria;D_1__Proteobacteria;D_2__Alphaproteobacteria;D_3__Rhodobacterales;D_4__Rhodobacteraceae;D_5__Rubellimicrobium;D_6__uncultured bacterium;D_7__;D_8__;D_9__;D_10__;D_11__;D_12__;D_13__;D_14__	0.997841306
3857fa6cd827f6242d8044b81288807b	D_0__Bacteria;D_1__Acidobacteria;D_2__Holophagae;D_3__Subgroup 23;D_4__uncultured bacterium;D_5__;D_6__;D_7__;D_8__;D_9__;D_10__;D_11__;D_12__;D_13__;D_14__	0.760592296
367efce99d6ad28271a76e29d546507e	D_0__Bacteria;D_1__Firmicutes;D_2__Bacilli;D_3__Bacillales;D_4__Staphylococcaceae;D_5__Macrococcus;D_6__uncultured bacterium;D_7__;D_8__;D_9__;D_10__;D_11__;D_12__;D_13__;D_14__	0.977851273
bb7e08b900ed53f38af6c5e7e31d391a	D_0__Bacteria;D_1__Thermodesulfobacteria;D_2__Thermodesulfobacteria;D_3__Thermodesulfobacteriales;D_4__Thermodesulfobacteriaceae;D_5__Caldimicrobium	0.999999947
7b478e0656ca42a3b391976e405b7fa4	D_0__Bacteria;D_1__Bacteroidetes;D_2__Sphingobacteriia;D_3__Sphingobacteriales;D_4__Sphingobacteriaceae;D_5__Pedobacter	0.998464405
419d49a8aa6666986515477ea5e2dc49	D_0__Bacteria;D_1__Proteobacteria;D_2__Deltaproteobacteria;D_3__Syntrophobacterales;D_4__Syntrophobacteraceae;D_5__Thermodesulforhabdus;D_6__unidentified delta proteobacterium OPB33;D_7__;D_8__;D_9__;D_10__;D_11__;D_12__;D_13__;D_14__	0.825151871
63f16ac62331c724ac99b36ed3a2cb81	D_0__Bacteria;D_1__Fervidibacteria;D_2__uncultured bacterium;D_3__;D_4__;D_5__;D_6__;D_7__;D_8__;D_9__;D_10__;D_11__;D_12__;D_13__;D_14__	0.995774856
7946e1a1b8573c387eec0cb9357e294f	Unassigned	0.805685515
62b3d4211ce8e81340b80c8250e97a54	D_0__Bacteria;D_1__Chloroflexi;D_2__Anaerolineae;D_3__Anaerolineales;D_4__Anaerolineaceae;D_5__uncultured;D_6__uncultured organism;D_7__;D_8__;D_9__;D_10__;D_11__;D_12__;D_13__;D_14__	0.96038848
771104a326a349a2f7c0ce518393cb19	D_0__Bacteria;D_1__Verrucomicrobia;D_2__WCHB1-41;D_3__uncultured Verrucomicrobia bacterium;D_4__;D_5__;D_6__;D_7__;D_8__;D_9__;D_10__;D_11__;D_12__;D_13__;D_14__	0.768533542
97ee1843b8ca96f01e481ee1c938e02b	D_0__Bacteria;D_1__Chloroflexi;D_2__Dehalococcoidia;D_3__Napoli-4B-65;D_4__uncultured bacterium;D_5__;D_6__;D_7__;D_8__;D_9__;D_10__;D_11__;D_12__;D_13__;D_14__	0.999839848
e85b531ef8d28ecb2a20bf9d027ac255	D_0__Bacteria	0.965597701
6aef4219f1e9a1738a485eeea808d0d2	D_0__Bacteria;D_1__Chloroflexi;D_2__Dehalococcoidia;D_3__GIF9;D_4__uncultured bacterium;D_5__;D_6__;D_7__;D_8__;D_9__;D_10__;D_11__;D_12__;D_13__;D_14__	0.919764118
317d9af21cabb88933aaa2816fa71871	D_0__Archaea;D_1__Bathyarchaeota	0.999998644
57946bc2489c1a789b8e6b164d2eb591	D_0__Bacteria;D_1__Deinococcus-Thermus;D_2__Deinococci;D_3__Thermales;D_4__Thermaceae;D_5__Thermus;D_6__uncultured Thermus sp.;D_7__;D_8__;D_9__;D_10__;D_11__;D_12__;D_13__;D_14__	0.764852216
1739d8f19c1ac366a2138b64b03047a9	D_0__Bacteria;D_1__Actinobacteria;D_2__Actinobacteria;D_3__Micrococcales;D_4__Micrococcaceae;D_5__Rothia;D_6__uncultured bacterium;D_7__;D_8__;D_9__;D_10__;D_11__;D_12__;D_13__;D_14__	0.999982177
2f07a9074ceda1397a8da35c8e6a6447	D_0__Bacteria;D_1__Thermotogae;D_2__Thermotogae;D_3__EM3;D_4__uncultured Thermotogales bacterium;D_5__;D_6__;D_7__;D_8__;D_9__;D_10__;D_11__;D_12__;D_13__;D_14__	0.997807986
975ebaf0444301f6a0e75fd56dc3f399	D_0__Bacteria;D_1__Proteobacteria;D_2__Deltaproteobacteria;D_3__Desulfobacterales;D_4__Desulfobulbaceae;D_5__Desulfofustis	0.707365922
0882cce76d8c36bc26464634f1c023ba	D_0__Bacteria;D_1__Bacteroidetes;D_2__Bacteroidetes BD2-2	0.917323824
dc3cafd993c8532fdd185311246cea21	D_0__Bacteria;D_1__Thermotogae;D_2__Thermotogae;D_3__EM3;D_4__uncultured Thermotogales bacterium;D_5__;D_6__;D_7__;D_8__;D_9__;D_10__;D_11__;D_12__;D_13__;D_14__	0.997156554
944d71124fbf13c4a5359cf4d6ea9b8c	D_0__Bacteria;D_1__RBG-1 (Zixibacteria);D_2__uncultured bacterium;D_3__;D_4__;D_5__;D_6__;D_7__;D_8__;D_9__;D_10__;D_11__;D_12__;D_13__;D_14__	0.999578772
2f7dffae9b6d26663b1efaac5a9485c6	D_0__Bacteria;D_1__Chloroflexi;D_2__Dehalococcoidia;D_3__GIF9	0.999872664
bab363500a22b708519a7f2a5cf7afb8	D_0__Bacteria;D_1__Actinobacteria;D_2__Thermoleophilia;D_3__Solirubrobacterales;D_4__Elev-16S-1332;D_5__uncultured bacterium;D_6__;D_7__;D_8__;D_9__;D_10__;D_11__;D_12__;D_13__;D_14__	0.957705037
3481fa43fe5fba6aecdc7f9aae6ed9c0	D_0__Bacteria;D_1__Proteobacteria;D_2__Gammaproteobacteria;D_3__Enterobacteriales;D_4__Enterobacteriaceae;D_5__Serratia	0.800467069
bfdddfb0489a0610abe487358a36d0dc	D_0__Bacteria	0.964831804
6a3ff33eb51a190ade6365bc6d5c6518	D_0__Archaea;D_1__Woesearchaeota (DHVEG-6)	0.922829163
84da94b843f6e6a628cab4ee98773f8a	D_0__Bacteria;D_1__Proteobacteria;D_2__Deltaproteobacteria;D_3__Desulfobacterales;D_4__Desulfobulbaceae;D_5__SEEP-SRB4;D_6__uncultured bacterium;D_7__;D_8__;D_9__;D_10__;D_11__;D_12__;D_13__;D_14__	0.796558511
bfcc7e237fe6a77b523dd9d3b03098b2	D_0__Bacteria;D_1__Proteobacteria;D_2__Gammaproteobacteria;D_3__Pseudomonadales;D_4__Moraxellaceae;D_5__Perlucidibaca;D_6__uncultured bacterium;D_7__;D_8__;D_9__;D_10__;D_11__;D_12__;D_13__;D_14__	0.999848184
25c1f999b989a760eed0dd43f3cf64fb	D_0__Archaea;D_1__Bathyarchaeota	0.999982927
f0f6ea1ad19056feb5bdb9777947cef7	D_0__Bacteria	0.882830799
e8cad1d25c98a6bd71be5979669ae3e8	D_0__Bacteria;D_1__Actinobacteria;D_2__Actinobacteria;D_3__Corynebacteriales;D_4__Corynebacteriaceae;D_5__Lawsonella;D_6__uncultured bacterium;D_7__;D_8__;D_9__;D_10__;D_11__;D_12__;D_13__;D_14__	0.999999996
8fe531690227596e644394cf1fa1ad97	D_0__Bacteria;D_1__Proteobacteria;D_2__Alphaproteobacteria;D_3__Rhizobiales;D_4__Beijerinckiaceae;D_5__uncultured;D_6__uncultured bacterium;D_7__;D_8__;D_9__;D_10__;D_11__;D_12__;D_13__;D_14__	0.856951892
d1844ab5f6060efbae09eae57a1e354a	D_0__Bacteria;D_1__Atribacteria;D_2__uncultured bacterium;D_3__;D_4__;D_5__;D_6__;D_7__;D_8__;D_9__;D_10__;D_11__;D_12__;D_13__;D_14__	0.994673335
dec2fa6d1bd2e1fc2e8d4afcae307739	D_0__Archaea;D_1__Aigarchaeota;D_2__Aigarchaeota Incertae Sedis;D_3__Unknown Order;D_4__Unknown Family;D_5__Candidatus Caldiarchaeum;D_6__uncultured crenarchaeote;D_7__;D_8__;D_9__;D_10__;D_11__;D_12__;D_13__;D_14__	0.999967304
283846cde35c8a3c41dd2ffad5d91fb6	D_0__Bacteria;D_1__Cyanobacteria;D_2__Cyanobacteria;D_3__SubsectionI;D_4__FamilyI;D_5__Synechococcus	0.999723077
da335975a36663350d0a98f3206c3646	D_0__Bacteria;D_1__Atribacteria	0.995235184
738f47a6d5ac51e5715d992a8832d872	D_0__Bacteria;D_1__Fervidibacteria;D_2__uncultured bacterium;D_3__;D_4__;D_5__;D_6__;D_7__;D_8__;D_9__;D_10__;D_11__;D_12__;D_13__;D_14__	0.995759888
e0121282945916ddb34d2dbf03e7feed	D_0__Bacteria;D_1__Firmicutes;D_2__Bacilli;D_3__Bacillales;D_4__Bacillaceae;D_5__Geobacillus;D_6__Geobacillus stearothermophilus;D_7__;D_8__;D_9__;D_10__;D_11__;D_12__;D_13__;D_14__	0.972699819
a26e0116ce6131db5b5c11cf20aa8d71	D_0__Bacteria;D_1__Chloroflexi	0.999998562
ec923b4c05f2e7bb4c4ed1ca84cff529	D_0__Bacteria;D_1__Aquificae;D_2__Aquificae;D_3__Aquificales;D_4__Aquificaceae;D_5__Thermocrinis;D_6__uncultured Thermocrinis sp.;D_7__;D_8__;D_9__;D_10__;D_11__;D_12__;D_13__;D_14__	0.912497975
a71f0213f4f345ef231898a5731ae70a	D_0__Bacteria;D_1__Spirochaetae;D_2__Spirochaetes;D_3__Spirochaetales;D_4__Spirochaetaceae;D_5__Spirochaeta 2	0.997885107
6e95898fac60ea800723f9d0c6f6af27	D_0__Bacteria;D_1__Deinococcus-Thermus;D_2__Deinococci;D_3__Thermales;D_4__Thermaceae;D_5__Thermus;D_6__uncultured Thermus sp.;D_7__;D_8__;D_9__;D_10__;D_11__;D_12__;D_13__;D_14__	0.817888018
22c5f863b482b7afe4695e5d1955f61f	D_0__Bacteria;D_1__Actinobacteria;D_2__Actinobacteria;D_3__Corynebacteriales;D_4__Corynebacteriaceae;D_5__Corynebacterium 1;D_6__uncultured bacterium;D_7__;D_8__;D_9__;D_10__;D_11__;D_12__;D_13__;D_14__	0.857435514
d0ec34dbfb350b13b941d51df55d392e	D_0__Bacteria;D_1__Proteobacteria;D_2__Gammaproteobacteria;D_3__Pseudomonadales;D_4__Pseudomonadaceae;D_5__Pseudomonas;D_6__Pseudomonas putida;D_7__;D_8__;D_9__;D_10__;D_11__;D_12__;D_13__;D_14__	0.863258428
279cf95c8baba6db2e9ca7718d46d077	D_0__Bacteria;D_1__Fervidibacteria;D_2__uncultured bacterium;D_3__;D_4__;D_5__;D_6__;D_7__;D_8__;D_9__;D_10__;D_11__;D_12__;D_13__;D_14__	0.987318506
aa0375143e5a526b9a3b5e511feb1c7a	D_0__Bacteria;D_1__Bacteroidetes;D_2__Cytophagia;D_3__Cytophagales;D_4__Cytophagaceae;D_5__Dyadobacter;D_6__uncultured bacterium;D_7__;D_8__;D_9__;D_10__;D_11__;D_12__;D_13__;D_14__	0.999997028
702af9e944edfd5a1a7f0dce0d566376	D_0__Bacteria;D_1__Actinobacteria;D_2__Actinobacteria;D_3__Micrococcales;D_4__Microbacteriaceae	0.999999719
041792056bd7be0d5d925d8a6546e833	D_0__Archaea;D_1__Thaumarchaeota;D_2__Marine Group I;D_3__Unknown Order;D_4__Unknown Family;D_5__Candidatus Nitrosopumilus;D_6__uncultured archaeon;D_7__;D_8__;D_9__;D_10__;D_11__;D_12__;D_13__;D_14__	0.745298579
26d526a25a4a5b3a7abdbba9c3e0bafe	D_0__Archaea;D_1__Aigarchaeota;D_2__Aigarchaeota Incertae Sedis;D_3__Unknown Order;D_4__Unknown Family;D_5__Candidatus Caldiarchaeum;D_6__uncultured crenarchaeote;D_7__;D_8__;D_9__;D_10__;D_11__;D_12__;D_13__;D_14__	0.856424655
e11f275839889e2f05a5d98b772ec36c	D_0__Bacteria;D_1__Fervidibacteria;D_2__uncultured bacterium;D_3__;D_4__;D_5__;D_6__;D_7__;D_8__;D_9__;D_10__;D_11__;D_12__;D_13__;D_14__	0.993248253
f1ed22ba5a1f3b28f297ce12b009a670	D_0__Bacteria;D_1__Bacteroidetes;D_2__Bacteroidetes BD2-2	0.940810234
59cad5bca75a360ccd35acf213202427	D_0__Bacteria;D_1__Firmicutes;D_2__Bacilli;D_3__Lactobacillales	0.999930746
de156bf411d2d32f2f01672e3b5ba431	D_0__Archaea;D_1__Bathyarchaeota	0.999056078
e306f272170c2800d8cc6c088ff58412	D_0__Bacteria;D_1__Proteobacteria;D_2__Alphaproteobacteria;D_3__Rhizobiales;D_4__Methylobacteriaceae;D_5__uncultured;D_6__uncultured bacterium;D_7__;D_8__;D_9__;D_10__;D_11__;D_12__;D_13__;D_14__	0.995095667
c0d31c3b59599dbc76f686f5d8914063	D_0__Bacteria;D_1__Deinococcus-Thermus;D_2__Deinococci;D_3__Thermales;D_4__Thermaceae;D_5__Thermus;D_6__uncultured Thermus sp.;D_7__;D_8__;D_9__;D_10__;D_11__;D_12__;D_13__;D_14__	0.831054133
df78167af020e7f4627928f609e411b5	D_0__Bacteria;D_1__Cyanobacteria;D_2__Chloroplast	0.999999997
2d8ade0ae101dc7c8385e70ad2945ae4	D_0__Archaea;D_1__Euryarchaeota;D_2__Thermoplasmata;D_3__Thermoplasmatales;D_4__Marine Benthic Group D and DHVEG-1;D_5__uncultured archaeon;D_6__;D_7__;D_8__;D_9__;D_10__;D_11__;D_12__;D_13__;D_14__	0.984719013
02301f7d1e08451a4244ccf9407ca8a8	D_0__Bacteria;D_1__Proteobacteria;D_2__Alphaproteobacteria;D_3__Rhodobacterales;D_4__Rhodobacteraceae	0.999999935
f9e9f0b07dacb27c075acc68eaad9a75	D_0__Bacteria;D_1__Fervidibacteria;D_2__uncultured bacterium;D_3__;D_4__;D_5__;D_6__;D_7__;D_8__;D_9__;D_10__;D_11__;D_12__;D_13__;D_14__	0.996551443
0d34e514b2d0d3a14fbfa27a9717f5ae	D_0__Bacteria;D_1__Bacteroidetes;D_2__Sphingobacteriia;D_3__Sphingobacteriales;D_4__Sphingobacteriaceae;D_5__Pedobacter;D_6__uncultured bacterium;D_7__;D_8__;D_9__;D_10__;D_11__;D_12__;D_13__;D_14__	0.746280817
ad6b72fb02939bb5320d33ac2d594d45	D_0__Bacteria;D_1__Chloroflexi;D_2__Thermoflexia;D_3__Thermoflexales;D_4__Thermoflexaceae;D_5__Thermoflexus;D_6__uncultured bacterium;D_7__;D_8__;D_9__;D_10__;D_11__;D_12__;D_13__;D_14__	0.993585238
162a2b02f28c47edd7c4fca7ecd18b85	D_0__Bacteria;D_1__Thermotogae;D_2__Thermotogae;D_3__EM3;D_4__uncultured Thermotogales bacterium;D_5__;D_6__;D_7__;D_8__;D_9__;D_10__;D_11__;D_12__;D_13__;D_14__	0.999662869
fca0a782f65d4effcaa78a6b00d0451d	D_0__Bacteria;D_1__Latescibacteria;D_2__uncultured Latescibacteria bacterium;D_3__;D_4__;D_5__;D_6__;D_7__;D_8__;D_9__;D_10__;D_11__;D_12__;D_13__;D_14__	0.815166834
7c608d4567f531f18f107e574865733d	D_0__Bacteria;D_1__Proteobacteria;D_2__Deltaproteobacteria;D_3__Desulfobacterales;D_4__Desulfobulbaceae;D_5__SEEP-SRB4;D_6__uncultured bacterium;D_7__;D_8__;D_9__;D_10__;D_11__;D_12__;D_13__;D_14__	0.910695594
afe815e05428d3c6003b92e16b4f9717	D_0__Archaea;D_1__Crenarchaeota;D_2__Thermoprotei;D_3__Thermoproteales;D_4__Thermoproteaceae;D_5__Pyrobaculum;D_6__uncultured archaeon;D_7__;D_8__;D_9__;D_10__;D_11__;D_12__;D_13__;D_14__	0.954401738
02dd75f976cd05e6517f3d4da0a1a415	D_0__Bacteria;D_1__Proteobacteria;D_2__Alphaproteobacteria;D_3__Rhizobiales;D_4__Xanthobacteraceae;D_5__Xanthobacter;D_6__uncultured bacterium;D_7__;D_8__;D_9__;D_10__;D_11__;D_12__;D_13__;D_14__	0.94353379
05bd53d31ff39a80901e2f6460cc50e8	D_0__Bacteria;D_1__LCP-89;D_2__uncultured bacterium;D_3__;D_4__;D_5__;D_6__;D_7__;D_8__;D_9__;D_10__;D_11__;D_12__;D_13__;D_14__	0.999302
f515b9736e27b18bc494e832af294ad7	D_0__Bacteria;D_1__Proteobacteria;D_2__Gammaproteobacteria;D_3__Enterobacteriales;D_4__Enterobacteriaceae;D_5__Escherichia-Shigella	0.998293682
3cbe5fdc7d6a9111c4072197d9bab096	D_0__Archaea;D_1__Bathyarchaeota	0.99805954
69cfe628e276c92aaa842e1ef84a18b0	D_0__Bacteria;D_1__Actinobacteria;D_2__Thermoleophilia;D_3__Solirubrobacterales;D_4__Elev-16S-1332;D_5__uncultured bacterium;D_6__;D_7__;D_8__;D_9__;D_10__;D_11__;D_12__;D_13__;D_14__	0.995224368
0548b11b6de90319756016a02baab332	D_0__Bacteria;D_1__Proteobacteria;D_2__Gammaproteobacteria;D_3__Pasteurellales;D_4__Pasteurellaceae;D_5__Aggregatibacter;D_6__uncultured bacterium;D_7__;D_8__;D_9__;D_10__;D_11__;D_12__;D_13__;D_14__	0.991771899
cea0a0621f53de102a060bd65532fe9c	D_0__Bacteria;D_1__GAL15;D_2__uncultured bacterium;D_3__;D_4__;D_5__;D_6__;D_7__;D_8__;D_9__;D_10__;D_11__;D_12__;D_13__;D_14__	0.999999487
cb0d80cce37492698627249165b56e9c	D_0__Bacteria;D_1__Chloroflexi;D_2__Anaerolineae;D_3__Anaerolineales;D_4__Anaerolineaceae;D_5__uncultured;D_6__uncultured Chloroflexi bacterium;D_7__;D_8__;D_9__;D_10__;D_11__;D_12__;D_13__;D_14__	0.809067715
402e4a9bfdc7c4ee27b0032379f59bb7	D_0__Archaea;D_1__Woesearchaeota (DHVEG-6);D_2__unidentified archaeon;D_3__;D_4__;D_5__;D_6__;D_7__;D_8__;D_9__;D_10__;D_11__;D_12__;D_13__;D_14__	0.800145069
1b12740bec6a6bd772145a2020cb9a50	D_0__Bacteria;D_1__Proteobacteria;D_2__Deltaproteobacteria;D_3__Desulfarculales;D_4__Desulfarculaceae;D_5__Desulfatiglans	0.895984131
4e19b8bf930f2b6a4cf7547f013a1c8c	D_0__Bacteria;D_1__Chloroflexi;D_2__Thermoflexia;D_3__Thermoflexales;D_4__Thermoflexaceae;D_5__Thermoflexus;D_6__uncultured bacterium;D_7__;D_8__;D_9__;D_10__;D_11__;D_12__;D_13__;D_14__	0.987575352
59e9ea9f9897b71ecb15e834716e2b51	D_0__Bacteria;D_1__Fibrobacteres;D_2__Fibrobacteria;D_3__Fibrobacterales;D_4__B122;D_5__uncultured bacterium;D_6__;D_7__;D_8__;D_9__;D_10__;D_11__;D_12__;D_13__;D_14__	0.999949904
ad2f2071cdc2c4585b9333b01b5f5482	D_0__Bacteria;D_1__Proteobacteria;D_2__Deltaproteobacteria;D_3__Desulfarculales;D_4__Desulfarculaceae;D_5__Desulfatiglans;D_6__uncultured bacterium;D_7__;D_8__;D_9__;D_10__;D_11__;D_12__;D_13__;D_14__	0.998711744
1777190b3f3b0aeec0f8a905b18d7a69	D_0__Bacteria;D_1__Parcubacteria;D_2__uncultured Aquificales bacterium;D_3__;D_4__;D_5__;D_6__;D_7__;D_8__;D_9__;D_10__;D_11__;D_12__;D_13__;D_14__	1
eb0822827dc18f3c3b0219b1c7587e51	D_0__Bacteria	0.998349951
a935751deda74d8fb7de1aaebd75d7c1	D_0__Bacteria;D_1__Chloroflexi;D_2__Dehalococcoidia	0.999901928
13ae6dec24bb9b2b207d132cd952bc72	D_0__Bacteria;D_1__Proteobacteria	0.988675304
950bb6f44151447cd18f1dd7337e5ca4	D_0__Bacteria;D_1__Firmicutes;D_2__Clostridia;D_3__Clostridiales;D_4__Peptococcaceae;D_5__Desulfurispora;D_6__uncultured bacterium;D_7__;D_8__;D_9__;D_10__;D_11__;D_12__;D_13__;D_14__	0.999883366
f6edbcb91f18c1dcc550ce2c68333165	D_0__Bacteria;D_1__Actinobacteria;D_2__Actinobacteria;D_3__Frankiales;D_4__Geodermatophilaceae;D_5__Blastococcus;D_6__uncultured bacterium;D_7__;D_8__;D_9__;D_10__;D_11__;D_12__;D_13__;D_14__	0.999614495
fd0d3dc97b2396e3ff29d9f2404addf4	D_0__Bacteria;D_1__Saccharibacteria;D_2__uncultured bacterium;D_3__;D_4__;D_5__;D_6__;D_7__;D_8__;D_9__;D_10__;D_11__;D_12__;D_13__;D_14__	0.964226402
91f63fabab8a044149a67841a47e01ed	D_0__Bacteria;D_1__Actinobacteria;D_2__Actinobacteria;D_3__Propionibacteriales;D_4__Nocardioidaceae;D_5__Marmoricola;D_6__uncultured bacterium;D_7__;D_8__;D_9__;D_10__;D_11__;D_12__;D_13__;D_14__	0.906448654
72caa013fe7649c65ffe72138ff7dfd1	D_0__Bacteria;D_1__Spirochaetae;D_2__Spirochaetes;D_3__Spirochaetales;D_4__Spirochaetaceae;D_5__Spirochaeta 2;D_6__uncultured spirochete;D_7__;D_8__;D_9__;D_10__;D_11__;D_12__;D_13__;D_14__	0.727708075
7e43b778efd0840222ab07407372a3c7	D_0__Archaea;D_1__WSA2;D_2__20a-9;D_3__uncultured archaeon;D_4__;D_5__;D_6__;D_7__;D_8__;D_9__;D_10__;D_11__;D_12__;D_13__;D_14__	0.975282493
51184831b6017d97c0306b80abe6b879	D_0__Bacteria;D_1__Chlorobi;D_2__Chlorobia;D_3__Chlorobiales;D_4__OPB56	0.999549575
58a9a501230a08491f94325868b26299	D_0__Bacteria;D_1__Proteobacteria;D_2__Gammaproteobacteria;D_3__Pseudomonadales;D_4__Pseudomonadaceae;D_5__Pseudomonas;D_6__Pseudomonas stutzeri;D_7__;D_8__;D_9__;D_10__;D_11__;D_12__;D_13__;D_14__	0.892469056
edb25e4c45ad0b72312ea2622d37c4fc	D_0__Archaea;D_1__Aigarchaeota;D_2__Aigarchaeota Incertae Sedis;D_3__Unknown Order;D_4__Unknown Family;D_5__Candidatus Caldiarchaeum;D_6__uncultured crenarchaeote;D_7__;D_8__;D_9__;D_10__;D_11__;D_12__;D_13__;D_14__	0.905653767
f469a50ecad506577bf00c58ddc3eb91	D_0__Bacteria;D_1__Bacteroidetes;D_2__Cytophagia;D_3__Cytophagales;D_4__Cytophagaceae;D_5__Hymenobacter;D_6__uncultured bacterium;D_7__;D_8__;D_9__;D_10__;D_11__;D_12__;D_13__;D_14__	0.878634263
3aefabea264dec848139fb08170832ef	D_0__Bacteria;D_1__Chloroflexi;D_2__Gitt-GS-136;D_3__uncultured bacterium;D_4__;D_5__;D_6__;D_7__;D_8__;D_9__;D_10__;D_11__;D_12__;D_13__;D_14__	0.982513716
1c65e04c7ff86229b8ff1413b8106f1b	D_0__Archaea;D_1__Bathyarchaeota;D_2__uncultured crenarchaeote;D_3__;D_4__;D_5__;D_6__;D_7__;D_8__;D_9__;D_10__;D_11__;D_12__;D_13__;D_14__	0.926754152
61abfc676af0aba88e5a547506cfe96d	D_0__Bacteria;D_1__LCP-89;D_2__uncultured bacterium;D_3__;D_4__;D_5__;D_6__;D_7__;D_8__;D_9__;D_10__;D_11__;D_12__;D_13__;D_14__	0.999829505
49a161b441ad910ed864e2b6bc0ce214	D_0__Bacteria;D_1__Proteobacteria;D_2__Deltaproteobacteria;D_3__Desulfarculales;D_4__Desulfarculaceae;D_5__Desulfatiglans;D_6__uncultured bacterium;D_7__;D_8__;D_9__;D_10__;D_11__;D_12__;D_13__;D_14__	0.999864382
336b514e2ad2d70fe71e2486c47546a7	D_0__Bacteria;D_1__Actinobacteria;D_2__Actinobacteria;D_3__Micrococcales;D_4__Microbacteriaceae;D_5__Frigoribacterium;D_6__uncultured bacterium;D_7__;D_8__;D_9__;D_10__;D_11__;D_12__;D_13__;D_14__	0.827567627
69179c4a6011d0c9d30036cf18626520	D_0__Bacteria;D_1__Proteobacteria;D_2__Gammaproteobacteria;D_3__Pseudomonadales;D_4__Moraxellaceae;D_5__Acinetobacter	0.999999412
eb1d815305984094dfd0ecccf648b6d9	D_0__Bacteria;D_1__Chloroflexi;D_2__Dehalococcoidia;D_3__MSBL5	0.999136568
81482abf272a15a35c4289a5cb497475	D_0__Bacteria;D_1__Aquificae;D_2__Aquificae;D_3__Aquificales;D_4__Aquificaceae;D_5__Thermocrinis;D_6__uncultured Thermocrinis sp.;D_7__;D_8__;D_9__;D_10__;D_11__;D_12__;D_13__;D_14__	0.990153759
0bd04689ab4a5854caadaeb4638cc9a7	D_0__Bacteria;D_1__Fibrobacteres;D_2__Fibrobacteria;D_3__Fibrobacterales;D_4__Fibrobacteraceae;D_5__uncultured;D_6__uncultured organism;D_7__;D_8__;D_9__;D_10__;D_11__;D_12__;D_13__;D_14__	0.988469297
f9cf57a25c37a3c59541a72b5223e80d	D_0__Bacteria;D_1__AC1;D_2__uncultured bacterium;D_3__;D_4__;D_5__;D_6__;D_7__;D_8__;D_9__;D_10__;D_11__;D_12__;D_13__;D_14__	0.984097391
592b65c8573e031271a460c15b4b4cb9	D_0__Bacteria;D_1__Acidobacteria;D_2__Subgroup 21;D_3__uncultured bacterium;D_4__;D_5__;D_6__;D_7__;D_8__;D_9__;D_10__;D_11__;D_12__;D_13__;D_14__	0.982068829
225586ea2e8fb6e93895527a5fa16fd2	D_0__Bacteria;D_1__Deferribacteres;D_2__Deferribacteres Incertae Sedis;D_3__Unknown Order;D_4__Unknown Family;D_5__Caldithrix	0.999401581
603a269201a6468d9aecd008b2327944	D_0__Bacteria;D_1__Deinococcus-Thermus;D_2__Deinococci;D_3__Thermales;D_4__Thermaceae;D_5__Thermus;D_6__uncultured Thermus sp.;D_7__;D_8__;D_9__;D_10__;D_11__;D_12__;D_13__;D_14__	0.964763607
63df491fd4367ec24679a3f76cd38fa1	D_0__Archaea;D_1__Bathyarchaeota;D_2__uncultured archaeon;D_3__;D_4__;D_5__;D_6__;D_7__;D_8__;D_9__;D_10__;D_11__;D_12__;D_13__;D_14__	0.929917845
94855e71a76a4272b12a1d58667157cd	D_0__Bacteria;D_1__Fervidibacteria;D_2__uncultured bacterium;D_3__;D_4__;D_5__;D_6__;D_7__;D_8__;D_9__;D_10__;D_11__;D_12__;D_13__;D_14__	0.994181846
d174c6b1457c078a30591d24ec394aef	D_0__Bacteria;D_1__Caldiserica;D_2__Caldisericia;D_3__Caldisericales;D_4__Caldisericaceae;D_5__Caldisericum;D_6__uncultured bacterium;D_7__;D_8__;D_9__;D_10__;D_11__;D_12__;D_13__;D_14__	0.979796595
d95cdea16b9c6cea4c0da5717d216f47	D_0__Bacteria;D_1__Proteobacteria;D_2__Gammaproteobacteria;D_3__Pseudomonadales;D_4__Moraxellaceae;D_5__Acinetobacter;D_6__Acinetobacter baumannii;D_7__;D_8__;D_9__;D_10__;D_11__;D_12__;D_13__;D_14__	0.959667626
600f762c0305433e6dcaac68fe898ab2	D_0__Bacteria;D_1__Cyanobacteria;D_2__Melainabacteria;D_3__Vampirovibrionales;D_4__uncultured bacterium;D_5__;D_6__;D_7__;D_8__;D_9__;D_10__;D_11__;D_12__;D_13__;D_14__	0.999924576
7ea42766ab8a4228e6aa97e6719c88a9	D_0__Bacteria;D_1__Bacteroidetes;D_2__SB-5;D_3__uncultured bacterium;D_4__;D_5__;D_6__;D_7__;D_8__;D_9__;D_10__;D_11__;D_12__;D_13__;D_14__	0.956387465
553d142e4b982a6725dc4f606185ec2d	D_0__Bacteria;D_1__Actinobacteria;D_2__Actinobacteria;D_3__Micrococcales;D_4__Intrasporangiaceae	0.999502196
9c7c9e274edb99703f8d8e8f451fc840	D_0__Bacteria;D_1__Proteobacteria;D_2__Gammaproteobacteria;D_3__Thiotrichales;D_4__Piscirickettsiaceae;D_5__Methylophaga	0.75939937
90808f23b729124992cbc81cb2d5af88	D_0__Archaea;D_1__Thaumarchaeota;D_2__Group C3;D_3__uncultured crenarchaeote;D_4__;D_5__;D_6__;D_7__;D_8__;D_9__;D_10__;D_11__;D_12__;D_13__;D_14__	0.945534935
98bc41f6374c2fa18f76796d3bdef368	D_0__Bacteria;D_1__Parcubacteria;D_2__uncultured Microgenomates group bacterium;D_3__;D_4__;D_5__;D_6__;D_7__;D_8__;D_9__;D_10__;D_11__;D_12__;D_13__;D_14__	0.969830305
1b46c6abdc350a30db523cb824ece2ca	D_0__Bacteria	0.999651583
1d7664b1ad333e42e3ad80c3a4cb7caa	D_0__Bacteria;D_1__Proteobacteria;D_2__Deltaproteobacteria;D_3__Sva0485	0.76379492
43fddf1528d4a98928fd8c3a8ac23bfd	D_0__Bacteria;D_1__Proteobacteria;D_2__Gammaproteobacteria;D_3__Pseudomonadales;D_4__Pseudomonadaceae;D_5__Pseudomonas	0.999996713
8224a6eb875d5e7ef80dc58a61619126	D_0__Bacteria;D_1__Proteobacteria;D_2__Alphaproteobacteria;D_3__Rickettsiales;D_4__Mitochondria;D_5__Picea glauca (white spruce);D_6__;D_7__;D_8__;D_9__;D_10__;D_11__;D_12__;D_13__;D_14__	0.998229985
5c99c46f7c469a11eec0b7c1379a4fa2	D_0__Bacteria;D_1__BP4	0.999997007
77e8c011ba49812b2d8c2085785afe8a	D_0__Bacteria;D_1__Firmicutes;D_2__Bacilli;D_3__Bacillales;D_4__Planococcaceae;D_5__Sporosarcina;D_6__uncultured bacterium;D_7__;D_8__;D_9__;D_10__;D_11__;D_12__;D_13__;D_14__	0.999737109
833549288296a389e3f2cf3c393e659b	D_0__Bacteria;D_1__Elusimicrobia;D_2__Elusimicrobia;D_3__Lineage IIc;D_4__uncultured bacterium;D_5__;D_6__;D_7__;D_8__;D_9__;D_10__;D_11__;D_12__;D_13__;D_14__	0.999999483
9e179c6c9fb676662609d128c1e88170	D_0__Bacteria;D_1__Marinimicrobia (SAR406 clade)	0.70924069
cde381a2e1471b8581d8cdb43a832131	D_0__Archaea;D_1__Crenarchaeota;D_2__Thermoprotei;D_3__Thermoproteales;D_4__Thermofilaceae;D_5__Thermofilum;D_6__uncultured archaeon;D_7__;D_8__;D_9__;D_10__;D_11__;D_12__;D_13__;D_14__	0.930055294
30327ffabd5f5b47588dc836e97e4ba3	D_0__Archaea;D_1__Lokiarchaeota;D_2__uncultured archaeon;D_3__;D_4__;D_5__;D_6__;D_7__;D_8__;D_9__;D_10__;D_11__;D_12__;D_13__;D_14__	0.859221621
5d5db5a4b1cb701462bfd0989f5a3495	D_0__Bacteria;D_1__Proteobacteria;D_2__Betaproteobacteria;D_3__Burkholderiales;D_4__Comamonadaceae;D_5__Tepidimonas;D_6__uncultured bacterium;D_7__;D_8__;D_9__;D_10__;D_11__;D_12__;D_13__;D_14__	0.888611669
43fd56d5fc47c61a26f89f8ba526152b	D_0__Bacteria;D_1__Firmicutes;D_2__Bacilli;D_3__SHBZ1548;D_4__uncultured compost bacterium;D_5__;D_6__;D_7__;D_8__;D_9__;D_10__;D_11__;D_12__;D_13__;D_14__	0.966486057
388ad276bc036a4e0aca1f5eb1cb30b7	D_0__Bacteria;D_1__Proteobacteria;D_2__Alphaproteobacteria;D_3__Rhizobiales;D_4__Phyllobacteriaceae;D_5__Mesorhizobium;D_6__uncultured bacterium;D_7__;D_8__;D_9__;D_10__;D_11__;D_12__;D_13__;D_14__	0.80888261
8d7952f34f72787b11b7cad5a8c2ed42	D_0__Archaea;D_1__Bathyarchaeota	0.999999997
9effa2945131faf890faf7d88a5ed782	D_0__Bacteria;D_1__Proteobacteria;D_2__Deltaproteobacteria;D_3__Desulfobacterales;D_4__Desulfobacteraceae;D_5__uncultured	0.912326849
1a744dba84322e7132175bee8a5fd77e	D_0__Bacteria;D_1__Firmicutes;D_2__Bacilli;D_3__Bacillales;D_4__Alicyclobacillaceae;D_5__Tumebacillus;D_6__uncultured bacterium;D_7__;D_8__;D_9__;D_10__;D_11__;D_12__;D_13__;D_14__	0.99998563
63cc9e749a06756a97d1f45b5f81d7da	D_0__Bacteria;D_1__Bacteroidetes;D_2__Sphingobacteriia;D_3__Sphingobacteriales;D_4__Chitinophagaceae;D_5__Sediminibacterium;D_6__uncultured bacterium;D_7__;D_8__;D_9__;D_10__;D_11__;D_12__;D_13__;D_14__	0.988092761
5fb626474abbd7f6b298712dafb77340	D_0__Bacteria;D_1__RBG-1 (Zixibacteria);D_2__uncultured bacterium;D_3__;D_4__;D_5__;D_6__;D_7__;D_8__;D_9__;D_10__;D_11__;D_12__;D_13__;D_14__	0.995549501
4df25448a800ae43451311d480fc87cc	D_0__Bacteria;D_1__Proteobacteria;D_2__Alphaproteobacteria;D_3__Rhizobiales;D_4__Rhodobiaceae;D_5__uncultured;D_6__uncultured bacterium;D_7__;D_8__;D_9__;D_10__;D_11__;D_12__;D_13__;D_14__	0.897489795
84061efc96932e83ca36338f68ca3edd	D_0__Bacteria;D_1__Verrucomicrobia;D_2__R76-B128;D_3__uncultured bacterium;D_4__;D_5__;D_6__;D_7__;D_8__;D_9__;D_10__;D_11__;D_12__;D_13__;D_14__	0.996803264
be72a16777d318d9c1a1e68e0e5eb998	D_0__Bacteria;D_1__Latescibacteria	0.846469041
c428e40e7795101c8eb61178af13b07e	D_0__Bacteria;D_1__Actinobacteria;D_2__Acidimicrobiia;D_3__Acidimicrobiales;D_4__OM1 clade;D_5__uncultured bacterium;D_6__;D_7__;D_8__;D_9__;D_10__;D_11__;D_12__;D_13__;D_14__	0.84437752
dd7228049e4d0dceace40f8e662f3287	D_0__Bacteria;D_1__Planctomycetes;D_2__Pla3 lineage;D_3__uncultured bacterium;D_4__;D_5__;D_6__;D_7__;D_8__;D_9__;D_10__;D_11__;D_12__;D_13__;D_14__	0.821004818
1ed02c3500959d50de8d6e6571a62a96	Unassigned	0.467213302
1735122f6452284cae1574c71c9a6eec	D_0__Bacteria;D_1__Firmicutes;D_2__Bacilli;D_3__Bacillales;D_4__Bacillaceae;D_5__Aeribacillus;D_6__Aeribacillus pallidus;D_7__;D_8__;D_9__;D_10__;D_11__;D_12__;D_13__;D_14__	0.999967192
eed4445c6828c17a10169e46afa6fa5c	D_0__Bacteria;D_1__Bacteroidetes;D_2__Sphingobacteriia;D_3__Sphingobacteriales;D_4__Sphingobacteriaceae;D_5__Pedobacter;D_6__uncultured bacterium;D_7__;D_8__;D_9__;D_10__;D_11__;D_12__;D_13__;D_14__	0.926215389
97f0927ee269d5ac070dd94926f36b53	D_0__Bacteria	0.998636919
7d1c80af6f0100912d2977098f496525	D_0__Archaea;D_1__Miscellaneous Euryarchaeotic Group(MEG);D_2__uncultured Thermoproteales archaeon;D_3__;D_4__;D_5__;D_6__;D_7__;D_8__;D_9__;D_10__;D_11__;D_12__;D_13__;D_14__	0.999995243
71b87a1963eed7e758bc47dbd894a725	D_0__Bacteria	0.881593842
d7ab9658eace2122684c5dd5c271c2dd	D_0__Archaea;D_1__Woesearchaeota (DHVEG-6)	0.954241217
1e34449edede5f234376a6e2dabe8537	D_0__Bacteria;D_1__Acidobacteria;D_2__Subgroup 6	1
6aabae1f43f85ea505b0a990f44a6434	D_0__Bacteria;D_1__Latescibacteria;D_2__uncultured bacterium;D_3__;D_4__;D_5__;D_6__;D_7__;D_8__;D_9__;D_10__;D_11__;D_12__;D_13__;D_14__	0.778048529
1c73e1dd8862b6fdbc044d6e0d9ecc26	D_0__Bacteria;D_1__Firmicutes;D_2__Bacilli;D_3__Bacillales;D_4__Family XII;D_5__Exiguobacterium;D_6__uncultured bacterium;D_7__;D_8__;D_9__;D_10__;D_11__;D_12__;D_13__;D_14__	0.795601575
44c2295d0af606917cf7eace3e7e7441	D_0__Bacteria;D_1__Actinobacteria;D_2__Actinobacteria;D_3__Micrococcales;D_4__Bogoriellaceae;D_5__Georgenia;D_6__uncultured bacterium;D_7__;D_8__;D_9__;D_10__;D_11__;D_12__;D_13__;D_14__	0.997605179
d751db2c9ec1602214e125e366176f5a	D_0__Bacteria;D_1__Peregrinibacteria;D_2__uncultured organism;D_3__;D_4__;D_5__;D_6__;D_7__;D_8__;D_9__;D_10__;D_11__;D_12__;D_13__;D_14__	0.879143477
16868e7a9c96e40e39700d6579a08869	D_0__Bacteria;D_1__Proteobacteria;D_2__Alphaproteobacteria;D_3__Sphingomonadales;D_4__Sphingomonadaceae;D_5__Polymorphobacter;D_6__uncultured bacterium;D_7__;D_8__;D_9__;D_10__;D_11__;D_12__;D_13__;D_14__	0.99999728
e8a8ac504712f053bb1b22016b208388	D_0__Bacteria;D_1__Chloroflexi;D_2__Anaerolineae;D_3__Anaerolineales;D_4__Anaerolineaceae;D_5__uncultured;D_6__uncultured organism;D_7__;D_8__;D_9__;D_10__;D_11__;D_12__;D_13__;D_14__	0.994126159
3dd1d7fe917392a23aa5f5cf51936395	D_0__Bacteria;D_1__Spirochaetae;D_2__Spirochaetes;D_3__Spirochaetales;D_4__Spirochaetaceae;D_5__Spirochaeta 2;D_6__uncultured bacterium;D_7__;D_8__;D_9__;D_10__;D_11__;D_12__;D_13__;D_14__	0.867910118
f42309a74e8f72143785a7207584b6f7	D_0__Bacteria;D_1__Firmicutes;D_2__Clostridia;D_3__Clostridiales;D_4__Family XI;D_5__Anaerococcus;D_6__uncultured bacterium;D_7__;D_8__;D_9__;D_10__;D_11__;D_12__;D_13__;D_14__	0.998664865
2313f016a3998aa9fe334a144eb1feb7	D_0__Bacteria;D_1__Cyanobacteria;D_2__Cyanobacteria;D_3__SubsectionI;D_4__FamilyI;D_5__Synechococcus;D_6__Synechococcus sp. 37;D_7__;D_8__;D_9__;D_10__;D_11__;D_12__;D_13__;D_14__	0.815434488
8ad227bd3e39a93889ea7175e88faadb	D_0__Bacteria;D_1__Proteobacteria;D_2__Deltaproteobacteria;D_3__Syntrophobacterales;D_4__Syntrophaceae;D_5__uncultured;D_6__uncultured delta proteobacterium;D_7__;D_8__;D_9__;D_10__;D_11__;D_12__;D_13__;D_14__	0.842765999
6fa0ff7b62943f36d93231cb1fd1e315	D_0__Bacteria;D_1__Parcubacteria;D_2__uncultured Microgenomates group bacterium;D_3__;D_4__;D_5__;D_6__;D_7__;D_8__;D_9__;D_10__;D_11__;D_12__;D_13__;D_14__	0.859711918
a674aedc6b37ba11f6b4c9c6d25ac062	D_0__Bacteria;D_1__Deinococcus-Thermus;D_2__Deinococci;D_3__Thermales;D_4__Thermaceae;D_5__Thermus	0.999999965
1678fc552b0ca6e72dc0454212855dd4	D_0__Bacteria;D_1__Fervidibacteria;D_2__uncultured bacterium;D_3__;D_4__;D_5__;D_6__;D_7__;D_8__;D_9__;D_10__;D_11__;D_12__;D_13__;D_14__	0.991147826
dd76531a42d0f7569aad5f24864c8659	D_0__Bacteria;D_1__Firmicutes;D_2__Bacilli;D_3__Bacillales;D_4__Alicyclobacillaceae;D_5__Alicyclobacillus;D_6__uncultured bacterium;D_7__;D_8__;D_9__;D_10__;D_11__;D_12__;D_13__;D_14__	0.992111375
53c7f9d8585b53d204aa1139558a5412	D_0__Bacteria;D_1__Proteobacteria;D_2__Alphaproteobacteria;D_3__Sphingomonadales;D_4__Sphingomonadaceae;D_5__Novosphingobium;D_6__uncultured bacterium;D_7__;D_8__;D_9__;D_10__;D_11__;D_12__;D_13__;D_14__	0.827345708
1bc1ea045ab2175b180d7f34d1f7e830	D_0__Archaea;D_1__Euryarchaeota;D_2__Thermoplasmata;D_3__Thermoplasmatales;D_4__Marine Benthic Group D and DHVEG-1;D_5__uncultured archaeon;D_6__;D_7__;D_8__;D_9__;D_10__;D_11__;D_12__;D_13__;D_14__	0.993717464
d78280fe86fd6fe6d1a1b12ab4bb11bf	D_0__Bacteria;D_1__Planctomycetes;D_2__Phycisphaerae;D_3__MSBL9;D_4__uncultured bacterium;D_5__;D_6__;D_7__;D_8__;D_9__;D_10__;D_11__;D_12__;D_13__;D_14__	0.857219498
10e5ceef2b9e02878c79794e29cfd0ca	D_0__Bacteria;D_1__Thermotogae;D_2__Thermotogae;D_3__EM3;D_4__uncultured bacterium;D_5__;D_6__;D_7__;D_8__;D_9__;D_10__;D_11__;D_12__;D_13__;D_14__	0.908834249
c97af09a45427ae7fbbbbf357e441035	D_0__Bacteria;D_1__Proteobacteria;D_2__Deltaproteobacteria;D_3__Bdellovibrionales;D_4__Bacteriovoracaceae;D_5__uncultured;D_6__uncultured organism;D_7__;D_8__;D_9__;D_10__;D_11__;D_12__;D_13__;D_14__	0.99975788
86e14dd85367bf944f87fb172a7697ea	D_0__Bacteria;D_1__Actinobacteria;D_2__Thermoleophilia;D_3__Gaiellales;D_4__uncultured;D_5__uncultured bacterium;D_6__;D_7__;D_8__;D_9__;D_10__;D_11__;D_12__;D_13__;D_14__	0.933525629
8d4f7b013c95e3d634d6b0d9c6156def	D_0__Bacteria;D_1__AC1;D_2__uncultured organism;D_3__;D_4__;D_5__;D_6__;D_7__;D_8__;D_9__;D_10__;D_11__;D_12__;D_13__;D_14__	0.80261036
fd32b682741e36a58cb621fd85d88c52	D_0__Archaea;D_1__Euryarchaeota;D_2__Thermoplasmata;D_3__Thermoplasmatales;D_4__Marine Benthic Group D and DHVEG-1;D_5__uncultured archaeon;D_6__;D_7__;D_8__;D_9__;D_10__;D_11__;D_12__;D_13__;D_14__	0.977450528
bc6ff72aea3c597cec056a6a99240ba1	D_0__Bacteria;D_1__Elusimicrobia;D_2__Elusimicrobia;D_3__Lineage IIa;D_4__uncultured bacterium;D_5__;D_6__;D_7__;D_8__;D_9__;D_10__;D_11__;D_12__;D_13__;D_14__	0.903663226
957a4352f5665be0fbc99981761a1269	D_0__Bacteria;D_1__Aquificae;D_2__Aquificae;D_3__Aquificales;D_4__Aquificaceae;D_5__Thermocrinis;D_6__uncultured Thermocrinis sp.;D_7__;D_8__;D_9__;D_10__;D_11__;D_12__;D_13__;D_14__	0.87883895
6b20d782f6e7a9b21fcedf21b598dc2c	D_0__Bacteria;D_1__Fibrobacteres;D_2__Chitinivibrionia;D_3__uncultured;D_4__uncultured bacterium;D_5__;D_6__;D_7__;D_8__;D_9__;D_10__;D_11__;D_12__;D_13__;D_14__	0.999999044
6a4c0e5943a7eb8c9f0b5b5e69171828	D_0__Bacteria;D_1__Actinobacteria;D_2__Actinobacteria;D_3__Corynebacteriales;D_4__Corynebacteriaceae;D_5__Corynebacterium 1;D_6__uncultured bacterium;D_7__;D_8__;D_9__;D_10__;D_11__;D_12__;D_13__;D_14__	0.949652785
41863abb5072ef2af74b2db36441fc03	D_0__Bacteria;D_1__Chloroflexi;D_2__Dehalococcoidia;D_3__GIF3;D_4__uncultured bacterium;D_5__;D_6__;D_7__;D_8__;D_9__;D_10__;D_11__;D_12__;D_13__;D_14__	0.718580025
3f048ed347e0693142f90d726ee9c113	D_0__Bacteria;D_1__Deinococcus-Thermus;D_2__Deinococci;D_3__Thermales;D_4__Thermaceae;D_5__Thermus;D_6__uncultured Thermus sp.;D_7__;D_8__;D_9__;D_10__;D_11__;D_12__;D_13__;D_14__	0.906284835
f26f5d79ac38b696c93ed04ba8b279e8	D_0__Bacteria;D_1__Proteobacteria;D_2__Betaproteobacteria;D_3__Burkholderiales;D_4__Comamonadaceae	0.999997593
8206d9eeadce4b55871aeb079a9e59b2	D_0__Bacteria;D_1__Proteobacteria;D_2__Gammaproteobacteria;D_3__Pseudomonadales;D_4__Pseudomonadaceae;D_5__Pseudomonas	0.999965608
c9a54aebf5dfcbd9adca048d100b3c16	D_0__Bacteria;D_1__Chloroflexi;D_2__Thermomicrobia;D_3__JG30-KF-CM45;D_4__uncultured bacterium;D_5__;D_6__;D_7__;D_8__;D_9__;D_10__;D_11__;D_12__;D_13__;D_14__	0.999994444
63907a4583f1b31a399e933829c76167	D_0__Bacteria;D_1__Aminicenantes;D_2__uncultured bacterium;D_3__;D_4__;D_5__;D_6__;D_7__;D_8__;D_9__;D_10__;D_11__;D_12__;D_13__;D_14__	0.758175955
374b724806294b861c4ed5cfb74e2f31	D_0__Bacteria;D_1__Proteobacteria;D_2__Alphaproteobacteria;D_3__Rhizobiales;D_4__Methylobacteriaceae;D_5__Methylobacterium;D_6__uncultured bacterium;D_7__;D_8__;D_9__;D_10__;D_11__;D_12__;D_13__;D_14__	0.999774457
a1c6c1cd21e9e303ae44a8ed94bf7cbe	D_0__Bacteria;D_1__Thermotogae;D_2__Thermotogae;D_3__EM3;D_4__uncultured Thermotogales bacterium;D_5__;D_6__;D_7__;D_8__;D_9__;D_10__;D_11__;D_12__;D_13__;D_14__	0.997471313
bb808fba64673acc691186039a696c3d	D_0__Bacteria;D_1__Chloroflexi;D_2__Dehalococcoidia;D_3__MSBL5;D_4__uncultured bacterium;D_5__;D_6__;D_7__;D_8__;D_9__;D_10__;D_11__;D_12__;D_13__;D_14__	0.998571072
ce008edf8e65ad4084e065d11f3d6592	D_0__Bacteria;D_1__RBG-1 (Zixibacteria);D_2__uncultured bacterium;D_3__;D_4__;D_5__;D_6__;D_7__;D_8__;D_9__;D_10__;D_11__;D_12__;D_13__;D_14__	0.990352503
e3c67f1846fe16ddf18e152bfbb34bce	D_0__Bacteria;D_1__Parcubacteria;D_2__uncultured Aquificales bacterium;D_3__;D_4__;D_5__;D_6__;D_7__;D_8__;D_9__;D_10__;D_11__;D_12__;D_13__;D_14__	1
b5be86032ba42ce563ab0fb0adf026dc	D_0__Bacteria;D_1__Proteobacteria;D_2__Deltaproteobacteria;D_3__Desulfuromonadales;D_4__Desulfuromonadaceae;D_5__Desulfuromusa;D_6__uncultured bacterium;D_7__;D_8__;D_9__;D_10__;D_11__;D_12__;D_13__;D_14__	0.933090944
611c19b63be49df5be1c283fd79044ac	D_0__Archaea;D_1__Woesearchaeota (DHVEG-6)	0.999870118
b9785a0639142475ddc056bfae1f32b4	D_0__Bacteria;D_1__Planctomycetes;D_2__Planctomycetacia;D_3__Planctomycetales;D_4__Planctomycetaceae;D_5__Pir4 lineage;D_6__uncultured bacterium;D_7__;D_8__;D_9__;D_10__;D_11__;D_12__;D_13__;D_14__	0.974480162
2bf3093b7be9c3683221b97160cd2fd6	D_0__Bacteria;D_1__Fervidibacteria;D_2__uncultured bacterium;D_3__;D_4__;D_5__;D_6__;D_7__;D_8__;D_9__;D_10__;D_11__;D_12__;D_13__;D_14__	0.997138843
e129b71db0cf235bd2632f03dbb018af	D_0__Bacteria;D_1__Fervidibacteria;D_2__uncultured bacterium;D_3__;D_4__;D_5__;D_6__;D_7__;D_8__;D_9__;D_10__;D_11__;D_12__;D_13__;D_14__	0.996002235
c782f9052fe90dfb22f52758c28f9650	D_0__Bacteria;D_1__Thermotogae;D_2__Thermotogae;D_3__EM3;D_4__uncultured bacterium;D_5__;D_6__;D_7__;D_8__;D_9__;D_10__;D_11__;D_12__;D_13__;D_14__	0.744150701
8ef6cec728e5f8f19b049f3b79931e70	D_0__Bacteria;D_1__Proteobacteria;D_2__Alphaproteobacteria;D_3__Sphingomonadales;D_4__Sphingomonadaceae;D_5__Sphingomonas	0.999582856
53c7021c9d3688ad36814adb21f7e632	D_0__Bacteria;D_1__Deinococcus-Thermus;D_2__Deinococci;D_3__Thermales;D_4__Thermaceae;D_5__Thermus	0.999999939
1173c185ed19c41e3600ddd259544269	D_0__Bacteria;D_1__Chloroflexi;D_2__Anaerolineae;D_3__Anaerolineales;D_4__Anaerolineaceae;D_5__uncultured;D_6__uncultured Chloroflexi bacterium;D_7__;D_8__;D_9__;D_10__;D_11__;D_12__;D_13__;D_14__	0.777881392
fa60b9ea7f88b557efc2c50d6c120f92	D_0__Bacteria;D_1__Chloroflexi;D_2__Thermomicrobia;D_3__JG30-KF-CM45;D_4__uncultured bacterium;D_5__;D_6__;D_7__;D_8__;D_9__;D_10__;D_11__;D_12__;D_13__;D_14__	0.736748178
3b4c3c51ec22fea1e730bf73e1aad838	D_0__Archaea;D_1__Bathyarchaeota;D_2__uncultured archaeon;D_3__;D_4__;D_5__;D_6__;D_7__;D_8__;D_9__;D_10__;D_11__;D_12__;D_13__;D_14__	0.947715043
623cb195ab04e999490ad31d3aeda27c	D_0__Bacteria;D_1__Chloroflexi;D_2__S085;D_3__uncultured bacterium;D_4__;D_5__;D_6__;D_7__;D_8__;D_9__;D_10__;D_11__;D_12__;D_13__;D_14__	0.997832319
c8b20871ff1fa4c1553b14c0c7c5d02e	D_0__Bacteria;D_1__Firmicutes;D_2__Clostridia;D_3__Clostridiales;D_4__Clostridiaceae 3;D_5__Clostridiisalibacter;D_6__uncultured organism;D_7__;D_8__;D_9__;D_10__;D_11__;D_12__;D_13__;D_14__	0.837953395
3535bfb4b12b29e8eda02ab016143fec	D_0__Bacteria;D_1__Cyanobacteria;D_2__Melainabacteria;D_3__Obscuribacterales;D_4__uncultured bacterium;D_5__;D_6__;D_7__;D_8__;D_9__;D_10__;D_11__;D_12__;D_13__;D_14__	0.999999979
e461e559751400f5fdd8c90bac803621	D_0__Bacteria;D_1__BP4;D_2__uncultured bacterium;D_3__;D_4__;D_5__;D_6__;D_7__;D_8__;D_9__;D_10__;D_11__;D_12__;D_13__;D_14__	0.97830801
b3b99c7e3a0d655fd4aeadf93820978c	D_0__Bacteria;D_1__Actinobacteria;D_2__Actinobacteria;D_3__Propionibacteriales;D_4__Nocardioidaceae;D_5__Nocardioides;D_6__uncultured bacterium;D_7__;D_8__;D_9__;D_10__;D_11__;D_12__;D_13__;D_14__	0.927292769
1fca696cb0daf8c9394650d762d7d373	D_0__Archaea;D_1__Aigarchaeota;D_2__Aigarchaeota Incertae Sedis;D_3__Unknown Order;D_4__Unknown Family;D_5__Candidatus Caldiarchaeum;D_6__uncultured crenarchaeote;D_7__;D_8__;D_9__;D_10__;D_11__;D_12__;D_13__;D_14__	0.859334115
c3a84cbd415653488b6cf5015f979727	D_0__Bacteria;D_1__Chloroflexi;D_2__Caldilineae;D_3__Caldilineales;D_4__Caldilineaceae;D_5__uncultured;D_6__uncultured bacterium;D_7__;D_8__;D_9__;D_10__;D_11__;D_12__;D_13__;D_14__	0.733240738
804c4b6aff26966df5f4ce762a43157c	D_0__Bacteria;D_1__Firmicutes;D_2__Clostridia;D_3__Thermoanaerobacterales;D_4__Thermoanaerobacteraceae;D_5__Ammonifex;D_6__uncultured bacterium;D_7__;D_8__;D_9__;D_10__;D_11__;D_12__;D_13__;D_14__	0.972293832
f6c34c0afd97ee438cfe35a2a38dff83	D_0__Bacteria;D_1__Thermotogae;D_2__Thermotogae;D_3__EM3;D_4__uncultured Thermotogales bacterium;D_5__;D_6__;D_7__;D_8__;D_9__;D_10__;D_11__;D_12__;D_13__;D_14__	0.996526082
8b53c1e7c9d8c5c7f2478c690c456448	D_0__Bacteria;D_1__Firmicutes;D_2__Clostridia;D_3__Clostridiales;D_4__Lachnospiraceae;D_5__Oribacterium;D_6__uncultured bacterium;D_7__;D_8__;D_9__;D_10__;D_11__;D_12__;D_13__;D_14__	0.996271096
08f8d83d9566e6477feaa25a1a3ca5e5	D_0__Bacteria;D_1__Actinobacteria;D_2__Actinobacteria;D_3__Frankiales;D_4__uncultured;D_5__uncultured bacterium;D_6__;D_7__;D_8__;D_9__;D_10__;D_11__;D_12__;D_13__;D_14__	0.836604458
669f23f9908f0f1e3fe6e4778d3afce3	D_0__Bacteria;D_1__Proteobacteria;D_2__Betaproteobacteria;D_3__Burkholderiales;D_4__Burkholderiaceae;D_5__Cupriavidus;D_6__uncultured bacterium;D_7__;D_8__;D_9__;D_10__;D_11__;D_12__;D_13__;D_14__	0.87880929
3fc063c74fcda10d62e40fba61386334	D_0__Archaea;D_1__Aigarchaeota;D_2__Aigarchaeota Incertae Sedis;D_3__Unknown Order;D_4__Unknown Family;D_5__Candidatus Caldiarchaeum;D_6__uncultured crenarchaeote;D_7__;D_8__;D_9__;D_10__;D_11__;D_12__;D_13__;D_14__	0.885079732
d80b3391cbd2fc88a69a6100f19ba2ef	D_0__Bacteria;D_1__Thermotogae;D_2__Thermotogae;D_3__EM3;D_4__uncultured Thermotogales bacterium;D_5__;D_6__;D_7__;D_8__;D_9__;D_10__;D_11__;D_12__;D_13__;D_14__	0.996730342
bc6b3a3aad93680900d6df3702f883b6	D_0__Bacteria;D_1__WS2;D_2__uncultured bacterium;D_3__;D_4__;D_5__;D_6__;D_7__;D_8__;D_9__;D_10__;D_11__;D_12__;D_13__;D_14__	0.999367832
66cfde4dec8345e45d018cb95a6eac66	D_0__Archaea;D_1__Crenarchaeota;D_2__Thermoprotei;D_3__Thermoproteales;D_4__Thermoproteaceae;D_5__Pyrobaculum;D_6__uncultured archaeon;D_7__;D_8__;D_9__;D_10__;D_11__;D_12__;D_13__;D_14__	0.975441393
5671e9db74b350ef70ae7551a029477f	D_0__Bacteria;D_1__Thermotogae;D_2__Thermotogae;D_3__EM3	0.994756686
199f84f675873847d9ba6111074dfef1	D_0__Bacteria;D_1__Cyanobacteria;D_2__Cyanobacteria;D_3__uncultured;D_4__uncultured bacterium;D_5__;D_6__;D_7__;D_8__;D_9__;D_10__;D_11__;D_12__;D_13__;D_14__	0.848493628
d4c9772df327cd8c4e5aa612210cafe6	D_0__Bacteria;D_1__Proteobacteria;D_2__Deltaproteobacteria;D_3__Desulfarculales;D_4__Desulfarculaceae;D_5__Desulfatiglans	0.999998405
39d82dded11faf4ff8e91216bad84217	D_0__Bacteria;D_1__Firmicutes;D_2__Clostridia;D_3__Clostridiales;D_4__Clostridiaceae 1;D_5__Clostridium sensu stricto 10;D_6__uncultured bacterium;D_7__;D_8__;D_9__;D_10__;D_11__;D_12__;D_13__;D_14__	0.956255181
81e3f70a2c7acd0b8ea933597a5c4cef	D_0__Bacteria;D_1__Aminicenantes;D_2__uncultured bacterium;D_3__;D_4__;D_5__;D_6__;D_7__;D_8__;D_9__;D_10__;D_11__;D_12__;D_13__;D_14__	0.964941247
b345e2e8ac4cd9ab4d9b1b7bfc424c92	D_0__Bacteria;D_1__Firmicutes;D_2__Clostridia;D_3__Clostridiales;D_4__Peptococcaceae;D_5__Desulfurispora;D_6__Desulfurispora thermophila;D_7__;D_8__;D_9__;D_10__;D_11__;D_12__;D_13__;D_14__	0.974385682
1698908c8258419bb0280f935088f1e4	D_0__Bacteria;D_1__Actinobacteria;D_2__Coriobacteriia;D_3__Coriobacteriales;D_4__Coriobacteriaceae;D_5__Olsenella;D_6__uncultured bacterium;D_7__;D_8__;D_9__;D_10__;D_11__;D_12__;D_13__;D_14__	0.978749272
36491f17e02405036d16175cf3a37fc7	D_0__Archaea;D_1__Euryarchaeota;D_2__Thermoplasmata;D_3__Thermoplasmatales;D_4__Marine Benthic Group D and DHVEG-1;D_5__uncultured archaeon;D_6__;D_7__;D_8__;D_9__;D_10__;D_11__;D_12__;D_13__;D_14__	0.899987503
564902cfd71fd848bf71aeab0e96b366	D_0__Archaea;D_1__Woesearchaeota (DHVEG-6)	0.836558679
d738c397b135a41d1df1a4b3fc23a99b	D_0__Bacteria;D_1__Chloroflexi;D_2__Dehalococcoidia;D_3__vadinBA26;D_4__uncultured bacterium;D_5__;D_6__;D_7__;D_8__;D_9__;D_10__;D_11__;D_12__;D_13__;D_14__	0.979900976
091ea2e9dd2f13d99465bbf3d20d6979	D_0__Bacteria;D_1__Aquificae;D_2__Aquificae;D_3__Aquificales;D_4__Aquificaceae;D_5__Thermocrinis;D_6__uncultured Thermocrinis sp.;D_7__;D_8__;D_9__;D_10__;D_11__;D_12__;D_13__;D_14__	0.846356954
34fee934737f1fd5bff584dfe84ed2c9	D_0__Bacteria;D_1__Proteobacteria;D_2__Deltaproteobacteria;D_3__Desulfarculales;D_4__Desulfarculaceae;D_5__Desulfatiglans;D_6__uncultured bacterium;D_7__;D_8__;D_9__;D_10__;D_11__;D_12__;D_13__;D_14__	0.990952269
8088a2583c3054bc4af5405648899581	D_0__Bacteria;D_1__Fervidibacteria;D_2__uncultured bacterium;D_3__;D_4__;D_5__;D_6__;D_7__;D_8__;D_9__;D_10__;D_11__;D_12__;D_13__;D_14__	0.995133495
a6353ac90a991501b3467a262fe1cf68	D_0__Bacteria;D_1__BP4;D_2__uncultured bacterium;D_3__;D_4__;D_5__;D_6__;D_7__;D_8__;D_9__;D_10__;D_11__;D_12__;D_13__;D_14__	0.980926198
608a339328ef9d782b38661d4266eadb	D_0__Bacteria;D_1__Spirochaetae;D_2__Spirochaetes;D_3__Spirochaetales;D_4__Spirochaetaceae;D_5__Spirochaeta 2	0.999998983
d817c1c9b1a55b6af451568e6e5fa39e	D_0__Bacteria;D_1__Proteobacteria;D_2__Gammaproteobacteria;D_3__Enterobacteriales;D_4__Enterobacteriaceae	0.999999857
f85304dcf3f8626c1529c6fd97dc2f19	D_0__Bacteria;D_1__Chloroflexi;D_2__Dehalococcoidia;D_3__GIF3;D_4__uncultured bacterium;D_5__;D_6__;D_7__;D_8__;D_9__;D_10__;D_11__;D_12__;D_13__;D_14__	0.999981189
0d6acce59270417b9cf0539da81dd4bc	D_0__Bacteria;D_1__Bacteroidetes;D_2__Flavobacteriia;D_3__Flavobacteriales;D_4__Flavobacteriaceae;D_5__Chryseobacterium;D_6__uncultured bacterium;D_7__;D_8__;D_9__;D_10__;D_11__;D_12__;D_13__;D_14__	0.992405203
06522620562b010adf7867ad921e67fe	D_0__Bacteria;D_1__Bacteroidetes;D_2__Flavobacteriia;D_3__Flavobacteriales;D_4__Flavobacteriaceae;D_5__NS3a marine group;D_6__uncultured bacterium;D_7__;D_8__;D_9__;D_10__;D_11__;D_12__;D_13__;D_14__	0.960401548
810bde2c51ba81ce2c02dcbb861670a0	D_0__Bacteria;D_1__Chloroflexi;D_2__Anaerolineae;D_3__Anaerolineales;D_4__Anaerolineaceae;D_5__uncultured	0.997372742
9f1c6f8ca767c1365e04a5d892666f2a	D_0__Bacteria;D_1__Chloroflexi;D_2__Anaerolineae;D_3__Anaerolineales;D_4__Anaerolineaceae;D_5__uncultured;D_6__uncultured organism;D_7__;D_8__;D_9__;D_10__;D_11__;D_12__;D_13__;D_14__	0.954182829
88101496a75bcc80e80be50fb8cf367c	Unassigned	0.849450524
a35c930cf42433d0d99094dc8840d240	D_0__Bacteria;D_1__Proteobacteria;D_2__Gammaproteobacteria;D_3__Enterobacteriales;D_4__Enterobacteriaceae;D_5__Candidatus Purcelliella;D_6__Candidatus Purcelliella pentastirinorum;D_7__;D_8__;D_9__;D_10__;D_11__;D_12__;D_13__;D_14__	0.946148524
a0018c5d7247c7b342f21a68afb812d4	D_0__Bacteria;D_1__Planctomycetes;D_2__Planctomycetacia;D_3__Planctomycetales;D_4__Planctomycetaceae;D_5__Pir2 lineage	0.706833094
c5e8da205685c980be78b852195774bf	D_0__Bacteria	0.998435762
3a61991bdd89079cdcb7b829b5ee28b5	D_0__Bacteria;D_1__Aminicenantes;D_2__uncultured Aminicenantes bacterium;D_3__;D_4__;D_5__;D_6__;D_7__;D_8__;D_9__;D_10__;D_11__;D_12__;D_13__;D_14__	0.744881588
9f54efb96880739d0e1470d46c5d0d41	D_0__Bacteria;D_1__RBG-1 (Zixibacteria)	0.999474557
a3f9489df7d1093b9e623c5a416809d0	D_0__Archaea;D_1__Euryarchaeota;D_2__Thermoplasmata;D_3__Thermoplasmatales;D_4__Thermoplasmataceae;D_5__Thermoplasma;D_6__uncultured archaeon;D_7__;D_8__;D_9__;D_10__;D_11__;D_12__;D_13__;D_14__	0.993870434
6162172c041f15302a2bb5b440e4eda2	D_0__Bacteria;D_1__Proteobacteria;D_2__Gammaproteobacteria;D_3__Enterobacteriales;D_4__Enterobacteriaceae;D_5__Escherichia-Shigella	0.998047716
7f9d81b083717b6899a1bf497bb2416e	Unassigned	0.575435344
cc02d8e02665dcb672be926e61f5d0ec	D_0__Bacteria;D_1__Actinobacteria;D_2__Actinobacteria;D_3__Corynebacteriales;D_4__Corynebacteriaceae;D_5__Corynebacterium 1;D_6__uncultured bacterium;D_7__;D_8__;D_9__;D_10__;D_11__;D_12__;D_13__;D_14__	0.801848951
9f406e64e538f256d4c2371eed115a8d	D_0__Bacteria;D_1__Actinobacteria;D_2__Thermoleophilia;D_3__Solirubrobacterales;D_4__Elev-16S-1332;D_5__uncultured bacterium;D_6__;D_7__;D_8__;D_9__;D_10__;D_11__;D_12__;D_13__;D_14__	0.796792542
179da5a5a4ad0f94701b68eb2930da72	D_0__Bacteria;D_1__Gemmatimonadetes;D_2__Longimicrobia;D_3__Longimicrobiales;D_4__Longimicrobiaceae;D_5__uncultured bacterium;D_6__;D_7__;D_8__;D_9__;D_10__;D_11__;D_12__;D_13__;D_14__	0.854024472
a74322cf391ed94cd9224abc81835355	D_0__Bacteria;D_1__Acidobacteria;D_2__Blastocatellia;D_3__Blastocatellales;D_4__Blastocatellaceae (Subgroup 4);D_5__Candidatus Chloracidobacterium;D_6__uncultured Acidobacteria bacterium;D_7__;D_8__;D_9__;D_10__;D_11__;D_12__;D_13__;D_14__	0.999995376
28bc4d20befe48bd9fc12456d11ad7d5	D_0__Bacteria;D_1__Bacteroidetes;D_2__Sphingobacteriia;D_3__Sphingobacteriales;D_4__Chitinophagaceae;D_5__Ferruginibacter;D_6__uncultured bacterium;D_7__;D_8__;D_9__;D_10__;D_11__;D_12__;D_13__;D_14__	0.758660511
d6ab9ed3d2c59fa02fa95dc5d031f9af	D_0__Bacteria;D_1__Proteobacteria;D_2__Deltaproteobacteria;D_3__Desulfarculales;D_4__Desulfarculaceae;D_5__Desulfatiglans	0.999999862
861013c3a40591a574b4696f02da1ff9	D_0__Bacteria;D_1__Bacteroidetes;D_2__Flavobacteriia;D_3__Flavobacteriales;D_4__Flavobacteriaceae;D_5__Actibacter;D_6__uncultured bacterium;D_7__;D_8__;D_9__;D_10__;D_11__;D_12__;D_13__;D_14__	0.933303281
170da053cd6cd3c7b2ab0034adcdbc35	D_0__Bacteria;D_1__Deferribacteres;D_2__Deferribacteres Incertae Sedis;D_3__Unknown Order;D_4__Unknown Family;D_5__Caldithrix;D_6__uncultured Deferribacteres bacterium;D_7__;D_8__;D_9__;D_10__;D_11__;D_12__;D_13__;D_14__	0.997022812
8b223f0c52e76b0c8eaf243d742a94d4	D_0__Archaea;D_1__Thaumarchaeota;D_2__Group C3;D_3__uncultured crenarchaeote;D_4__;D_5__;D_6__;D_7__;D_8__;D_9__;D_10__;D_11__;D_12__;D_13__;D_14__	0.931597326
c505190b6c319e4399a7ea9ce41b972f	D_0__Archaea;D_1__Euryarchaeota;D_2__Thermoplasmata;D_3__Thermoplasmatales;D_4__CCA47;D_5__uncultured Thermoplasmatales archaeon;D_6__;D_7__;D_8__;D_9__;D_10__;D_11__;D_12__;D_13__;D_14__	0.904040852
af1385150b464fb3ec900ac15aa8fa5a	D_0__Bacteria;D_1__Proteobacteria;D_2__Gammaproteobacteria;D_3__Thiotrichales;D_4__Piscirickettsiaceae;D_5__endosymbionts;D_6__uncultured bacterium;D_7__;D_8__;D_9__;D_10__;D_11__;D_12__;D_13__;D_14__	0.973685885
196c0a3e81bcec0812abf19de993752d	D_0__Bacteria;D_1__Proteobacteria;D_2__Gammaproteobacteria;D_3__Vibrionales;D_4__Vibrionaceae;D_5__Aliivibrio;D_6__uncultured bacterium;D_7__;D_8__;D_9__;D_10__;D_11__;D_12__;D_13__;D_14__	0.730049143
ca9c66d47347c03d0343d6fe03ed8636	D_0__Bacteria;D_1__Proteobacteria;D_2__Gammaproteobacteria;D_3__Pasteurellales;D_4__Pasteurellaceae;D_5__Haemophilus	0.992970053
7bbb75620661409b789afa24d319865a	D_0__Bacteria;D_1__Bacteroidetes;D_2__Flavobacteriia;D_3__Flavobacteriales;D_4__Flavobacteriaceae;D_5__Chryseobacterium;D_6__uncultured bacterium;D_7__;D_8__;D_9__;D_10__;D_11__;D_12__;D_13__;D_14__	0.994696244
3a3c8227154b22ee16305339e2d6567e	D_0__Bacteria;D_1__Acidobacteria;D_2__Subgroup 22	0.962468609
c4e19548823229805a6c170234178a50	D_0__Bacteria;D_1__Aquificae;D_2__Aquificae;D_3__Aquificales;D_4__Aquificaceae;D_5__Thermocrinis;D_6__uncultured Thermocrinis sp.;D_7__;D_8__;D_9__;D_10__;D_11__;D_12__;D_13__;D_14__	0.808592617
8846af2f4b428268f025ca440dcf46ba	D_0__Archaea;D_1__Ancient Archaeal Group(AAG);D_2__uncultured archaeon;D_3__;D_4__;D_5__;D_6__;D_7__;D_8__;D_9__;D_10__;D_11__;D_12__;D_13__;D_14__	1
922cf9e910fd1b5c6da9eab6a2c80bbd	D_0__Bacteria;D_1__Armatimonadetes;D_2__uncultured;D_3__uncultured Firmicutes bacterium;D_4__;D_5__;D_6__;D_7__;D_8__;D_9__;D_10__;D_11__;D_12__;D_13__;D_14__	0.991053617
1484a917675712f320be8fc57658edb8	D_0__Bacteria;D_1__Actinobacteria;D_2__Thermoleophilia;D_3__Solirubrobacterales;D_4__Elev-16S-1332;D_5__uncultured bacterium;D_6__;D_7__;D_8__;D_9__;D_10__;D_11__;D_12__;D_13__;D_14__	0.997638025
9286cc56f94e119096b7acec7c912ab1	D_0__Bacteria;D_1__TM6 (Dependentiae);D_2__uncultured bacterium;D_3__;D_4__;D_5__;D_6__;D_7__;D_8__;D_9__;D_10__;D_11__;D_12__;D_13__;D_14__	0.979166745
d60766af184e68b4c33f802b18925555	D_0__Bacteria;D_1__Proteobacteria;D_2__Deltaproteobacteria;D_3__Bdellovibrionales;D_4__Bacteriovoracaceae;D_5__Peredibacter	0.722410295
0b6ac7b2a654358c7a094d898d93d4ba	D_0__Bacteria;D_1__Chloroflexi;D_2__Dehalococcoidia;D_3__GIF3;D_4__uncultured bacterium;D_5__;D_6__;D_7__;D_8__;D_9__;D_10__;D_11__;D_12__;D_13__;D_14__	0.98886191
dc4bf58660359ee48d0fcfbe2157e5fb	D_0__Archaea;D_1__Woesearchaeota (DHVEG-6)	0.998013699
e40fa6b56a08ee1fef3a5b1bedb91a8d	D_0__Bacteria;D_1__Chlorobi;D_2__Chlorobia;D_3__Chlorobiales;D_4__OPB56;D_5__uncultured bacterium;D_6__;D_7__;D_8__;D_9__;D_10__;D_11__;D_12__;D_13__;D_14__	0.707529802
920e7e5111f59190320e781dc6fd90f9	D_0__Bacteria;D_1__Thermotogae;D_2__Thermotogae;D_3__EM3;D_4__uncultured Thermotogales bacterium;D_5__;D_6__;D_7__;D_8__;D_9__;D_10__;D_11__;D_12__;D_13__;D_14__	0.999418852
65bb0ede0cd4166436ac9e56229d552a	D_0__Bacteria;D_1__Armatimonadetes;D_2__uncultured	0.999999415
53072133b0733a454c149aed4f6cc203	D_0__Bacteria;D_1__Planctomycetes;D_2__MBMPE71;D_3__uncultured bacterium;D_4__;D_5__;D_6__;D_7__;D_8__;D_9__;D_10__;D_11__;D_12__;D_13__;D_14__	0.996339273
8bde03267496f075c676305ba18d7996	D_0__Bacteria;D_1__Ignavibacteriae;D_2__Ignavibacteria;D_3__Ignavibacteriales;D_4__PHOS-HE36;D_5__uncultured bacterium;D_6__;D_7__;D_8__;D_9__;D_10__;D_11__;D_12__;D_13__;D_14__	0.890304017
2bb4d5c074c5d3b7ea779197f1f6cb2e	D_0__Archaea;D_1__Korarchaeota;D_2__Korarchaeota Incertae Sedis;D_3__Unknown Order;D_4__Unknown Family;D_5__Candidatus Korarchaeum;D_6__uncultured korarchaeote;D_7__;D_8__;D_9__;D_10__;D_11__;D_12__;D_13__;D_14__	0.999998898
543bd986b2a924c177b15ccfa1fad821	D_0__Bacteria;D_1__Proteobacteria;D_2__Gammaproteobacteria;D_3__Thiotrichales;D_4__Piscirickettsiaceae;D_5__Thiomicrospira	0.995844369
cca9da3e03bac557ccba323df253ea41	D_0__Bacteria;D_1__Bacteroidetes;D_2__Bacteroidia;D_3__Bacteroidales;D_4__Porphyromonadaceae;D_5__Proteiniphilum;D_6__uncultured bacterium;D_7__;D_8__;D_9__;D_10__;D_11__;D_12__;D_13__;D_14__	0.894877831
2edd615f628bfcf290a3f0ca00e9013c	D_0__Bacteria;D_1__Firmicutes;D_2__Bacilli;D_3__Lactobacillales;D_4__Streptococcaceae;D_5__Streptococcus	0.999999869
51e130f453fd1b7a035ce9a17029c806	D_0__Bacteria;D_1__Deferribacteres;D_2__Deferribacteres Incertae Sedis;D_3__Unknown Order;D_4__Unknown Family;D_5__Caldithrix;D_6__uncultured Deferribacteres bacterium;D_7__;D_8__;D_9__;D_10__;D_11__;D_12__;D_13__;D_14__	0.921112147
63e46f59eef6c1535b9896498b39801b	D_0__Bacteria;D_1__Thermotogae;D_2__Thermotogae;D_3__EM3;D_4__uncultured Thermotogales bacterium;D_5__;D_6__;D_7__;D_8__;D_9__;D_10__;D_11__;D_12__;D_13__;D_14__	0.995104021
ce2be4bdf36435cbfac8b3c1b4b7f423	D_0__Bacteria;D_1__Deinococcus-Thermus;D_2__Deinococci;D_3__Thermales;D_4__Thermaceae;D_5__Thermus;D_6__uncultured Thermus sp.;D_7__;D_8__;D_9__;D_10__;D_11__;D_12__;D_13__;D_14__	0.954540921
c21f30e22c6e593a70720fec90c0df86	D_0__Bacteria;D_1__Chloroflexi;D_2__Anaerolineae;D_3__Anaerolineales;D_4__Anaerolineaceae;D_5__uncultured	0.962189765
9a55d41f1a4cdb4053c1fa64747551cf	D_0__Bacteria;D_1__Planctomycetes;D_2__Phycisphaerae;D_3__MSBL9;D_4__uncultured bacterium;D_5__;D_6__;D_7__;D_8__;D_9__;D_10__;D_11__;D_12__;D_13__;D_14__	0.729425714
28819be0683c1354ca0444c8295b3609	D_0__Bacteria	0.997759942
b59b1b3702d9f7d20569ccf6a6a1c204	D_0__Bacteria;D_1__Omnitrophica;D_2__uncultured Omnitrophica bacterium;D_3__;D_4__;D_5__;D_6__;D_7__;D_8__;D_9__;D_10__;D_11__;D_12__;D_13__;D_14__	0.878963989
bc56a7361c9a3b49f1f1c51874321e12	D_0__Bacteria;D_1__Actinobacteria;D_2__Actinobacteria;D_3__Micrococcales;D_4__Micrococcaceae;D_5__Kocuria;D_6__uncultured bacterium;D_7__;D_8__;D_9__;D_10__;D_11__;D_12__;D_13__;D_14__	0.990960438
6cf224347a20100ab8d196b8b4cf1193	D_0__Bacteria;D_1__Planctomycetes;D_2__Phycisphaerae;D_3__mle1-8;D_4__uncultured bacterium;D_5__;D_6__;D_7__;D_8__;D_9__;D_10__;D_11__;D_12__;D_13__;D_14__	0.985726032
9f1f4457828a5e7e33028b311f490a95	D_0__Bacteria;D_1__Proteobacteria;D_2__Gammaproteobacteria;D_3__Pasteurellales;D_4__Pasteurellaceae;D_5__Haemophilus	0.997392657
17eb27c8dd42a0700c945c8878ade477	D_0__Bacteria;D_1__Calescamantes;D_2__uncultured bacterium;D_3__;D_4__;D_5__;D_6__;D_7__;D_8__;D_9__;D_10__;D_11__;D_12__;D_13__;D_14__	0.960542898
ee0e11f5c67430d85abd732125f63f7d	D_0__Bacteria;D_1__Parcubacteria;D_2__Candidatus Kuenenbacteria;D_3__uncultured deep-sea bacterium;D_4__;D_5__;D_6__;D_7__;D_8__;D_9__;D_10__;D_11__;D_12__;D_13__;D_14__	0.768878963
7d532e6ccdc261c2436b8d859e4d2330	D_0__Bacteria;D_1__Chloroflexi;D_2__Dehalococcoidia;D_3__GIF9;D_4__uncultured bacterium;D_5__;D_6__;D_7__;D_8__;D_9__;D_10__;D_11__;D_12__;D_13__;D_14__	0.7015237
c15a8fe2e340c970c61de676146fe876	D_0__Bacteria;D_1__Actinobacteria;D_2__Thermoleophilia;D_3__Solirubrobacterales;D_4__Elev-16S-1332;D_5__uncultured bacterium;D_6__;D_7__;D_8__;D_9__;D_10__;D_11__;D_12__;D_13__;D_14__	0.927334326
214197923c506a9f369c2eb1e15ef1ae	D_0__Archaea;D_1__Woesearchaeota (DHVEG-6);D_2__uncultured euryarchaeote;D_3__;D_4__;D_5__;D_6__;D_7__;D_8__;D_9__;D_10__;D_11__;D_12__;D_13__;D_14__	0.711161135
f09979314993899e1b17a79f495a07da	D_0__Bacteria;D_1__Thermotogae;D_2__Thermotogae;D_3__EM3;D_4__uncultured Thermotogales bacterium;D_5__;D_6__;D_7__;D_8__;D_9__;D_10__;D_11__;D_12__;D_13__;D_14__	0.992871629
4c0ac05e6aecf3e4de5d556edfdbabc8	D_0__Bacteria;D_1__Proteobacteria;D_2__Gammaproteobacteria;D_3__Xanthomonadales;D_4__Xanthomonadaceae;D_5__Pseudoxanthomonas;D_6__uncultured bacterium;D_7__;D_8__;D_9__;D_10__;D_11__;D_12__;D_13__;D_14__	0.999927424
d7f61aff16b7ae3d941b5aff8f4840e0	D_0__Bacteria;D_1__Actinobacteria;D_2__Actinobacteria;D_3__Micrococcales;D_4__Intrasporangiaceae;D_5__Tetrasphaera;D_6__uncultured bacterium;D_7__;D_8__;D_9__;D_10__;D_11__;D_12__;D_13__;D_14__	0.704873077
9d5d118ad5d2ccbd63a5dabbf4b74397	D_0__Bacteria;D_1__Deinococcus-Thermus;D_2__Deinococci;D_3__Thermales;D_4__Thermaceae;D_5__Thermus	0.999999953
3c363e1cefb5513b38e9dde2b846a7ac	D_0__Archaea;D_1__Aigarchaeota;D_2__Aigarchaeota Incertae Sedis;D_3__Unknown Order;D_4__Unknown Family;D_5__Candidatus Caldiarchaeum;D_6__uncultured crenarchaeote;D_7__;D_8__;D_9__;D_10__;D_11__;D_12__;D_13__;D_14__	0.701800385
090bed4cc2c7cbcccc807dfe56511007	D_0__Archaea;D_1__Aigarchaeota;D_2__Aigarchaeota Incertae Sedis;D_3__Unknown Order;D_4__Unknown Family;D_5__Candidatus Caldiarchaeum;D_6__uncultured crenarchaeote;D_7__;D_8__;D_9__;D_10__;D_11__;D_12__;D_13__;D_14__	0.921176832
816d1dbfc82b2537f2db2648aa9b2404	D_0__Archaea;D_1__Aigarchaeota;D_2__Aigarchaeota Incertae Sedis;D_3__Unknown Order;D_4__Unknown Family;D_5__Candidatus Caldiarchaeum;D_6__uncultured crenarchaeote;D_7__;D_8__;D_9__;D_10__;D_11__;D_12__;D_13__;D_14__	0.875921603
f29037d23b3abc55a86ac6f17dbaa038	D_0__Bacteria;D_1__Bacteroidetes;D_2__Cytophagia;D_3__Cytophagales;D_4__Cytophagaceae;D_5__Dyadobacter;D_6__uncultured bacterium;D_7__;D_8__;D_9__;D_10__;D_11__;D_12__;D_13__;D_14__	0.999999272
e178586146fae4c7be2b1982339fec1d	D_0__Archaea;D_1__Woesearchaeota (DHVEG-6);D_2__uncultured bacterium;D_3__;D_4__;D_5__;D_6__;D_7__;D_8__;D_9__;D_10__;D_11__;D_12__;D_13__;D_14__	0.998067663
5cffdadd74542a00c6d69847bfb44354	D_0__Bacteria;D_1__Actinobacteria;D_2__Acidimicrobiia;D_3__Acidimicrobiales;D_4__Iamiaceae;D_5__Iamia;D_6__uncultured bacterium;D_7__;D_8__;D_9__;D_10__;D_11__;D_12__;D_13__;D_14__	0.946572292
f6f70369ea0aee6e843443fdc0de4d2a	D_0__Bacteria;D_1__Parcubacteria;D_2__uncultured Microgenomates group bacterium;D_3__;D_4__;D_5__;D_6__;D_7__;D_8__;D_9__;D_10__;D_11__;D_12__;D_13__;D_14__	0.974670505
14d05bcb6de5774c6a83affe499761f1	D_0__Bacteria;D_1__Proteobacteria;D_2__Gammaproteobacteria;D_3__Xanthomonadales;D_4__Xanthomonadaceae;D_5__Thermomonas;D_6__uncultured bacterium;D_7__;D_8__;D_9__;D_10__;D_11__;D_12__;D_13__;D_14__	0.961206728
3e1a26e59596ea4b27910d21a7f2685f	D_0__Bacteria;D_1__Verrucomicrobia;D_2__Verrucomicrobiae;D_3__Verrucomicrobiales;D_4__Verrucomicrobiaceae;D_5__Luteolibacter;D_6__uncultured bacterium;D_7__;D_8__;D_9__;D_10__;D_11__;D_12__;D_13__;D_14__	0.999425024
8efe6f71f4b169a5c1f1d3360e15a762	D_0__Bacteria;D_1__Chloroflexi;D_2__Dehalococcoidia;D_3__GIF9;D_4__uncultured bacterium;D_5__;D_6__;D_7__;D_8__;D_9__;D_10__;D_11__;D_12__;D_13__;D_14__	0.853101533
d41c8e9158e4aff602fd35fdb03a77f5	D_0__Bacteria;D_1__Parcubacteria;D_2__Candidatus Moranbacteria;D_3__uncultured bacterium;D_4__;D_5__;D_6__;D_7__;D_8__;D_9__;D_10__;D_11__;D_12__;D_13__;D_14__	0.999963349
cced59ee835db039261f57d709e0fbb2	D_0__Archaea;D_1__Bathyarchaeota;D_2__uncultured crenarchaeote;D_3__;D_4__;D_5__;D_6__;D_7__;D_8__;D_9__;D_10__;D_11__;D_12__;D_13__;D_14__	0.864349958
084ecb93955861a3a7796d612e1d7e0a	D_0__Archaea;D_1__Crenarchaeota;D_2__Thermoprotei;D_3__Thermoproteales;D_4__Thermoproteaceae;D_5__Pyrobaculum;D_6__uncultured archaeon;D_7__;D_8__;D_9__;D_10__;D_11__;D_12__;D_13__;D_14__	0.957935457
768bd606410ba69aa3942a08e0d7e0bf	D_0__Archaea;D_1__Woesearchaeota (DHVEG-6);D_2__uncultured archaeon;D_3__;D_4__;D_5__;D_6__;D_7__;D_8__;D_9__;D_10__;D_11__;D_12__;D_13__;D_14__	0.835543618
7158c9e8383761b6d66c9dc52ba092c1	D_0__Bacteria;D_1__Deinococcus-Thermus;D_2__Deinococci;D_3__Thermales;D_4__Thermaceae;D_5__Thermus	0.999999955
fae6d0c5cd2a53341a4ec984541b1541	D_0__Bacteria;D_1__Fusobacteria;D_2__Fusobacteriia;D_3__Fusobacteriales;D_4__Fusobacteriaceae;D_5__Fusobacterium;D_6__uncultured bacterium;D_7__;D_8__;D_9__;D_10__;D_11__;D_12__;D_13__;D_14__	0.989827486
7ef9ba0353fc8aac0d73fba4dd1410a0	D_0__Bacteria;D_1__Cyanobacteria;D_2__Cyanobacteria;D_3__SubsectionIII;D_4__FamilyI;D_5__uncultured;D_6__uncultured bacterium;D_7__;D_8__;D_9__;D_10__;D_11__;D_12__;D_13__;D_14__	0.894518958
fc0466889dcb07682fc4e6e1fd08918e	D_0__Bacteria;D_1__Thermotogae;D_2__Thermotogae;D_3__Mesoaciditogales;D_4__Mesoaciditogaceae;D_5__Mesoaciditoga;D_6__uncultured bacterium;D_7__;D_8__;D_9__;D_10__;D_11__;D_12__;D_13__;D_14__	0.999971534
5f6408b173f02f765485f69864ade4a2	D_0__Archaea;D_1__Aenigmarchaeota;D_2__Deep Sea Euryarchaeotic Group(DSEG);D_3__uncultured archaeon;D_4__;D_5__;D_6__;D_7__;D_8__;D_9__;D_10__;D_11__;D_12__;D_13__;D_14__	0.999620606
1a4350bff1e33bd3f2c36a954e327302	D_0__Bacteria;D_1__Proteobacteria;D_2__Epsilonproteobacteria;D_3__Campylobacterales;D_4__Helicobacteraceae;D_5__Sulfurovum;D_6__uncultured Epsilonproteobacteria bacterium;D_7__;D_8__;D_9__;D_10__;D_11__;D_12__;D_13__;D_14__	0.714340733
66d5c31f391e560e479b060632b6fe65	D_0__Bacteria;D_1__Fervidibacteria;D_2__uncultured bacterium;D_3__;D_4__;D_5__;D_6__;D_7__;D_8__;D_9__;D_10__;D_11__;D_12__;D_13__;D_14__	0.995788085
94a078debb8938c358f8290446c4e99f	D_0__Bacteria;D_1__Chloroflexi;D_2__Anaerolineae;D_3__Anaerolineales;D_4__Anaerolineaceae;D_5__uncultured	0.998642956
6069fe9237022c0ef05c4f8bc535280b	D_0__Bacteria;D_1__Firmicutes;D_2__Bacilli;D_3__Bacillales;D_4__Bacillaceae;D_5__Bacillus	0.993669215
5623743e559407d7ba0cf4d030471d89	D_0__Archaea;D_1__Parvarchaeota;D_2__uncultured archaeon;D_3__;D_4__;D_5__;D_6__;D_7__;D_8__;D_9__;D_10__;D_11__;D_12__;D_13__;D_14__	0.999965088
2512eafdfcf3f912a170c399cd373028	D_0__Bacteria;D_1__Proteobacteria;D_2__Deltaproteobacteria;D_3__Desulfarculales;D_4__Desulfarculaceae;D_5__Desulfatiglans;D_6__uncultured bacterium;D_7__;D_8__;D_9__;D_10__;D_11__;D_12__;D_13__;D_14__	0.999751031
160197f505df355e94b141f14c25f3a4	D_0__Bacteria;D_1__Fervidibacteria;D_2__uncultured bacterium;D_3__;D_4__;D_5__;D_6__;D_7__;D_8__;D_9__;D_10__;D_11__;D_12__;D_13__;D_14__	0.996246694
88a117d7ec242451bc7defd5ec971407	D_0__Bacteria;D_1__Firmicutes;D_2__Clostridia;D_3__Clostridiales;D_4__Heliobacteriaceae;D_5__Hydrogenispora;D_6__uncultured bacterium;D_7__;D_8__;D_9__;D_10__;D_11__;D_12__;D_13__;D_14__	0.999181859
f19fdbb6e3072cd4d95bfd7ca719a366	D_0__Bacteria;D_1__Actinobacteria;D_2__Actinobacteria;D_3__Pseudonocardiales;D_4__Pseudonocardiaceae;D_5__Pseudonocardia;D_6__uncultured bacterium;D_7__;D_8__;D_9__;D_10__;D_11__;D_12__;D_13__;D_14__	0.93787276
f618ed4ab338a18a22b0425f3f3895d7	D_0__Bacteria	0.990942853
c0b2d2079c5255a57f528aa216039bac	D_0__Bacteria;D_1__Chloroflexi;D_2__Dehalococcoidia;D_3__MSBL5;D_4__uncultured bacterium;D_5__;D_6__;D_7__;D_8__;D_9__;D_10__;D_11__;D_12__;D_13__;D_14__	0.999545402
e361cdb995c9e39bb9ad665ac93e4fcf	D_0__Bacteria;D_1__Proteobacteria;D_2__Alphaproteobacteria;D_3__Rickettsiales;D_4__SM2D12;D_5__uncultured bacterium;D_6__;D_7__;D_8__;D_9__;D_10__;D_11__;D_12__;D_13__;D_14__	0.875247384
2c7748797fb08d0cf056a3d1b007b624	D_0__Bacteria;D_1__Planctomycetes;D_2__Phycisphaerae;D_3__CCM11a;D_4__uncultured bacterium;D_5__;D_6__;D_7__;D_8__;D_9__;D_10__;D_11__;D_12__;D_13__;D_14__	0.951731724
1c3fdfd55ad793dc92529592f18126bf	D_0__Bacteria;D_1__Ignavibacteriae;D_2__Ignavibacteria;D_3__Ignavibacteriales;D_4__BSV26;D_5__bacterium JGI-1;D_6__;D_7__;D_8__;D_9__;D_10__;D_11__;D_12__;D_13__;D_14__	0.968733098
77a2d441da092f638a875228d6bfa8f2	D_0__Bacteria	0.99652199
534d3079e29bce8bd67016249a8eef80	D_0__Bacteria;D_1__Fervidibacteria;D_2__uncultured bacterium;D_3__;D_4__;D_5__;D_6__;D_7__;D_8__;D_9__;D_10__;D_11__;D_12__;D_13__;D_14__	0.993850521
49eee5f8b9b64383950db0308becf97a	D_0__Bacteria;D_1__Chlorobi;D_2__Chlorobia;D_3__Chlorobiales;D_4__OPB56	0.998743951
a3d701e36d777c0940fc31a9e541a16a	D_0__Bacteria;D_1__Proteobacteria;D_2__Gammaproteobacteria;D_3__Xanthomonadales;D_4__Xanthomonadaceae;D_5__Thermomonas;D_6__uncultured bacterium;D_7__;D_8__;D_9__;D_10__;D_11__;D_12__;D_13__;D_14__	0.984627464
6f935156f5cd8cec450f4e8535d08283	D_0__Bacteria;D_1__Verrucomicrobia;D_2__Opitutae;D_3__Opitutales;D_4__Opitutaceae;D_5__Opitutus;D_6__uncultured bacterium;D_7__;D_8__;D_9__;D_10__;D_11__;D_12__;D_13__;D_14__	0.752574565
a3ff2163856414c781603458282db6fe	D_0__Bacteria;D_1__WS2	0.991986844
4a6c44484b7d5c93dfd6e1109ac84add	D_0__Archaea;D_1__Woesearchaeota (DHVEG-6);D_2__uncultured crenarchaeote;D_3__;D_4__;D_5__;D_6__;D_7__;D_8__;D_9__;D_10__;D_11__;D_12__;D_13__;D_14__	0.949726746
67b9c787999e59837be1187dda1edb91	D_0__Bacteria;D_1__Ignavibacteriae;D_2__Ignavibacteria;D_3__Ignavibacteriales;D_4__Ignavibacteriaceae;D_5__Ignavibacterium;D_6__uncultured bacterium;D_7__;D_8__;D_9__;D_10__;D_11__;D_12__;D_13__;D_14__	0.965063505
41e9fa02e2e3f820c47d96fe900c6d3f	D_0__Bacteria;D_1__Cyanobacteria;D_2__Cyanobacteria;D_3__SubsectionI;D_4__FamilyI;D_5__Synechococcus;D_6__Synechococcus sp. 37;D_7__;D_8__;D_9__;D_10__;D_11__;D_12__;D_13__;D_14__	0.810851615
035ddbb47b77b521e10466a26431688e	D_0__Archaea;D_1__Euryarchaeota;D_2__Thermoplasmata;D_3__Thermoplasmatales;D_4__Marine Benthic Group D and DHVEG-1;D_5__uncultured archaeon;D_6__;D_7__;D_8__;D_9__;D_10__;D_11__;D_12__;D_13__;D_14__	0.971922839
a02ba19480181fcb520099dd67dd3720	D_0__Bacteria;D_1__Actinobacteria;D_2__OPB41;D_3__uncultured bacterium;D_4__;D_5__;D_6__;D_7__;D_8__;D_9__;D_10__;D_11__;D_12__;D_13__;D_14__	0.757259394
160205fc041c75d78e1fee6a4d1c64d2	D_0__Bacteria;D_1__Parcubacteria;D_2__uncultured Microgenomates group bacterium;D_3__;D_4__;D_5__;D_6__;D_7__;D_8__;D_9__;D_10__;D_11__;D_12__;D_13__;D_14__	0.97402031
4f15dfd520126d13b10ae8d175fb2a4e	D_0__Bacteria;D_1__Acidobacteria;D_2__Solibacteres;D_3__Solibacterales;D_4__Solibacteraceae (Subgroup 3);D_5__Bryobacter	0.854201905
eb192d251ed309965c5cfa3b339d4903	D_0__Bacteria;D_1__Proteobacteria;D_2__Epsilonproteobacteria;D_3__Campylobacterales;D_4__Campylobacteraceae;D_5__Arcobacter	0.999999965
67b109fcc4e705ecb98528d20fe68fbd	D_0__Bacteria;D_1__TA06;D_2__uncultured bacterium;D_3__;D_4__;D_5__;D_6__;D_7__;D_8__;D_9__;D_10__;D_11__;D_12__;D_13__;D_14__	0.999999518
3360a4f1b7b87aec23c58d4027df4e54	D_0__Bacteria;D_1__Verrucomicrobia;D_2__Verrucomicrobiae;D_3__Verrucomicrobiales;D_4__Verrucomicrobiaceae;D_5__Haloferula;D_6__uncultured bacterium;D_7__;D_8__;D_9__;D_10__;D_11__;D_12__;D_13__;D_14__	0.989635908
5fced2b16ad115dcd1c5b3a02c102bff	D_0__Bacteria;D_1__Proteobacteria;D_2__Deltaproteobacteria;D_3__Desulfobacterales;D_4__Desulfobacteraceae;D_5__Desulfobacterium;D_6__uncultured delta proteobacterium;D_7__;D_8__;D_9__;D_10__;D_11__;D_12__;D_13__;D_14__	0.989230381
f480d94a782b699c897ec599d80954a6	D_0__Bacteria;D_1__Proteobacteria;D_2__Gammaproteobacteria;D_3__Pseudomonadales;D_4__Pseudomonadaceae;D_5__Pseudomonas	0.99999835
51a8034821f4e9093a3895225dc69926	D_0__Bacteria;D_1__Hydrogenedentes	0.999885904
4cdb16ea5aa2a5471a8d02930cda6317	D_0__Bacteria;D_1__Chloroflexi;D_2__Dehalococcoidia;D_3__GIF3;D_4__uncultured bacterium;D_5__;D_6__;D_7__;D_8__;D_9__;D_10__;D_11__;D_12__;D_13__;D_14__	0.999982676
7e473b2d4f2b1885e4a303b9e619912d	D_0__Bacteria;D_1__Firmicutes;D_2__Clostridia;D_3__Clostridiales;D_4__Clostridiaceae 1;D_5__Clostridium sensu stricto 10;D_6__uncultured bacterium;D_7__;D_8__;D_9__;D_10__;D_11__;D_12__;D_13__;D_14__	0.930384926
0886c9d437d7c8a0597e63e78bbe06b0	D_0__Bacteria;D_1__Bacteroidetes;D_2__Flavobacteriia;D_3__Flavobacteriales;D_4__Flavobacteriaceae;D_5__Gillisia;D_6__uncultured bacterium;D_7__;D_8__;D_9__;D_10__;D_11__;D_12__;D_13__;D_14__	0.999999447
23fe54197549f90472eb31ae82417af6	D_0__Bacteria;D_1__Proteobacteria;D_2__Alphaproteobacteria;D_3__Rhizobiales;D_4__Hyphomicrobiaceae;D_5__Filomicrobium;D_6__uncultured bacterium;D_7__;D_8__;D_9__;D_10__;D_11__;D_12__;D_13__;D_14__	0.797897001
5d0dedb15e399661713ff1b9c2b20749	D_0__Bacteria;D_1__Firmicutes;D_2__Clostridia	0.961472132
c4debb0896345b752219e89ba108b983	D_0__Bacteria;D_1__Deinococcus-Thermus;D_2__Deinococci;D_3__Thermales;D_4__Thermaceae;D_5__Thermus;D_6__uncultured Thermus sp.;D_7__;D_8__;D_9__;D_10__;D_11__;D_12__;D_13__;D_14__	0.988212754
84b23302ad3e73b758afcb6d196262af	D_0__Archaea;D_1__Woesearchaeota (DHVEG-6);D_2__uncultured euryarchaeote;D_3__;D_4__;D_5__;D_6__;D_7__;D_8__;D_9__;D_10__;D_11__;D_12__;D_13__;D_14__	0.766008108
40ffac9cd8b8ef62bba893e2223310f0	D_0__Bacteria;D_1__Proteobacteria;D_2__Betaproteobacteria;D_3__Burkholderiales;D_4__Comamonadaceae	0.999997548
3ec673c0b4e78ff5e62a3dcb7b7e1fb5	D_0__Bacteria;D_1__Latescibacteria;D_2__uncultured Latescibacteria bacterium;D_3__;D_4__;D_5__;D_6__;D_7__;D_8__;D_9__;D_10__;D_11__;D_12__;D_13__;D_14__	0.998702635
0bf89c8ce740e1af8737b0bee35d0472	D_0__Bacteria;D_1__WS1;D_2__uncultured bacterium;D_3__;D_4__;D_5__;D_6__;D_7__;D_8__;D_9__;D_10__;D_11__;D_12__;D_13__;D_14__	0.99975002
f7264cefdb75d79117e27dc40dcd4bdf	D_0__Bacteria;D_1__Actinobacteria;D_2__OPB41	0.999999999
cd35828c8f623ae1b8b60a2d48307fe0	D_0__Bacteria;D_1__Parcubacteria;D_2__uncultured Aquificales bacterium;D_3__;D_4__;D_5__;D_6__;D_7__;D_8__;D_9__;D_10__;D_11__;D_12__;D_13__;D_14__	0.995688143
37db40bd383c0e11121cf1aa3d92325d	D_0__Archaea;D_1__Woesearchaeota (DHVEG-6);D_2__uncultured crenarchaeote;D_3__;D_4__;D_5__;D_6__;D_7__;D_8__;D_9__;D_10__;D_11__;D_12__;D_13__;D_14__	0.983641889
7790768c07ee78db0d141e279a29e38e	D_0__Archaea;D_1__Woesearchaeota (DHVEG-6)	0.999937599
989bd0d39b46393d43ef36a4a3328b89	D_0__Bacteria;D_1__Proteobacteria;D_2__Alphaproteobacteria;D_3__Sphingomonadales;D_4__Sphingomonadaceae;D_5__Sphingomonas;D_6__uncultured bacterium;D_7__;D_8__;D_9__;D_10__;D_11__;D_12__;D_13__;D_14__	0.708705964
81bb13d37c0b405d61398de83e32faf8	D_0__Bacteria;D_1__FL0428B-PF49;D_2__uncultured bacterium;D_3__;D_4__;D_5__;D_6__;D_7__;D_8__;D_9__;D_10__;D_11__;D_12__;D_13__;D_14__	0.999984017
6b4ba16c5f42bc75b1b94d70f6ad802c	D_0__Bacteria;D_1__Chloroflexi;D_2__S085;D_3__uncultured bacterium;D_4__;D_5__;D_6__;D_7__;D_8__;D_9__;D_10__;D_11__;D_12__;D_13__;D_14__	0.998558215
f1f47c0350d418c3fc91fadd7e87d2a6	D_0__Archaea;D_1__Woesearchaeota (DHVEG-6);D_2__uncultured crenarchaeote;D_3__;D_4__;D_5__;D_6__;D_7__;D_8__;D_9__;D_10__;D_11__;D_12__;D_13__;D_14__	0.826557795
03ffd710af7cee3c57aa900bc2735446	D_0__Bacteria;D_1__Actinobacteria;D_2__Actinobacteria;D_3__Corynebacteriales;D_4__Nocardiaceae;D_5__Williamsia;D_6__uncultured bacterium;D_7__;D_8__;D_9__;D_10__;D_11__;D_12__;D_13__;D_14__	0.988503778
3ae23b69c3e0d35aae6075fec716081f	D_0__Bacteria;D_1__Chlorobi;D_2__Chlorobia;D_3__Chlorobiales;D_4__OPB56	0.999384708
88fcdb6dff3d0ff6958a6ab74f53e5d2	D_0__Bacteria;D_1__Planctomycetes;D_2__Phycisphaerae;D_3__MSBL9;D_4__uncultured bacterium;D_5__;D_6__;D_7__;D_8__;D_9__;D_10__;D_11__;D_12__;D_13__;D_14__	0.838093284
e9b8203465ec1caea45f84654c263ee6	D_0__Bacteria;D_1__Proteobacteria;D_2__Deltaproteobacteria	0.771747268
a7f1bedce83e3676d7efc5bf3e7fab73	D_0__Bacteria;D_1__Proteobacteria;D_2__Deltaproteobacteria;D_3__Bdellovibrionales;D_4__Bacteriovoracaceae;D_5__Peredibacter;D_6__uncultured bacterium;D_7__;D_8__;D_9__;D_10__;D_11__;D_12__;D_13__;D_14__	0.998234286
e9eafbf4c9287485b8c7fd77ca782b94	D_0__Bacteria;D_1__Proteobacteria;D_2__Deltaproteobacteria;D_3__Desulfarculales;D_4__Desulfarculaceae;D_5__Desulfatiglans	0.999999351
494f7f897e035773fd65de322771a8dc	D_0__Bacteria;D_1__Calescamantes	0.999999411
5c084c1e0fc93c21b7183534868b9f15	D_0__Bacteria;D_1__Chloroflexi;D_2__Thermoflexia;D_3__Thermoflexales;D_4__Thermoflexaceae;D_5__Thermoflexus;D_6__uncultured bacterium;D_7__;D_8__;D_9__;D_10__;D_11__;D_12__;D_13__;D_14__	0.996179695
3a54d4e72af90b9c2fd50d7d1bb0336b	D_0__Bacteria;D_1__Actinobacteria;D_2__Acidimicrobiia;D_3__Acidimicrobiales;D_4__Acidimicrobiaceae;D_5__Ilumatobacter;D_6__uncultured bacterium;D_7__;D_8__;D_9__;D_10__;D_11__;D_12__;D_13__;D_14__	0.980871279
5b3aeed4db0ff9eafb25d1fadd5a4506	D_0__Bacteria;D_1__Proteobacteria;D_2__Alphaproteobacteria;D_3__Rhizobiales;D_4__Rhizobiales Incertae Sedis;D_5__Rhizomicrobium;D_6__uncultured bacterium;D_7__;D_8__;D_9__;D_10__;D_11__;D_12__;D_13__;D_14__	0.998740264
6ba43acb03ae795b3e7e31f2be946006	D_0__Bacteria;D_1__Firmicutes;D_2__Bacilli;D_3__Lactobacillales;D_4__Leuconostocaceae;D_5__Leuconostoc;D_6__Leuconostoc mesenteroides;D_7__;D_8__;D_9__;D_10__;D_11__;D_12__;D_13__;D_14__	0.974474995
47ee012e6bf01ba25c1e9d73e2241846	D_0__Bacteria;D_1__Actinobacteria;D_2__Actinobacteria;D_3__Micrococcales;D_4__Promicromonosporaceae;D_5__Promicromonospora;D_6__uncultured bacterium;D_7__;D_8__;D_9__;D_10__;D_11__;D_12__;D_13__;D_14__	0.915092424
f097b0112915d41d0401237493e74e1f	D_0__Bacteria;D_1__Chloroflexi;D_2__Dehalococcoidia;D_3__FW22;D_4__uncultured bacterium;D_5__;D_6__;D_7__;D_8__;D_9__;D_10__;D_11__;D_12__;D_13__;D_14__	0.994175259
fb556cb90de3ccfa9775a4a675f1e42b	D_0__Bacteria;D_1__Acetothermia	0.999999093
1354d8eddb9222983aca5a2fd2c6c7a5	D_0__Bacteria;D_1__Actinobacteria;D_2__Actinobacteria;D_3__Micrococcales;D_4__Brevibacteriaceae;D_5__Brevibacterium;D_6__uncultured bacterium;D_7__;D_8__;D_9__;D_10__;D_11__;D_12__;D_13__;D_14__	0.988742451
867dc56240b39aea310507adde0ecdba	D_0__Bacteria;D_1__Firmicutes;D_2__Bacilli;D_3__Lactobacillales;D_4__Lactobacillaceae;D_5__Lactobacillus	0.999996265
a586953af577815db7f4df207b47b179	D_0__Bacteria	0.987349688
5a67befd6273481412334f295499e0d5	D_0__Bacteria;D_1__Proteobacteria;D_2__Deltaproteobacteria;D_3__Desulfarculales;D_4__Desulfarculaceae;D_5__Desulfatiglans;D_6__uncultured delta proteobacterium;D_7__;D_8__;D_9__;D_10__;D_11__;D_12__;D_13__;D_14__	0.864922112
0c5d2114ee9993714e590b3f7cb4e9ef	D_0__Bacteria;D_1__Proteobacteria;D_2__Betaproteobacteria;D_3__Burkholderiales;D_4__Oxalobacteraceae;D_5__Massilia;D_6__uncultured bacterium;D_7__;D_8__;D_9__;D_10__;D_11__;D_12__;D_13__;D_14__	0.938172343
0f5f48d793a468de8ec2131049a25f1e	D_0__Bacteria;D_1__Proteobacteria;D_2__Betaproteobacteria;D_3__Burkholderiales;D_4__Oxalobacteraceae;D_5__Noviherbaspirillum;D_6__uncultured bacterium;D_7__;D_8__;D_9__;D_10__;D_11__;D_12__;D_13__;D_14__	0.892029237
8d22b65b40859ef7f76481ca41612999	D_0__Archaea;D_1__Euryarchaeota;D_2__Thermoplasmata;D_3__Thermoplasmatales;D_4__Marine Benthic Group D and DHVEG-1;D_5__uncultured archaeon;D_6__;D_7__;D_8__;D_9__;D_10__;D_11__;D_12__;D_13__;D_14__	0.953741651
6f9bce43941f131ad57bde8476cdbb32	D_0__Bacteria;D_1__Bacteroidetes;D_2__Bacteroidetes Incertae Sedis;D_3__Order II;D_4__Rhodothermaceae;D_5__Rhodothermus;D_6__uncultured bacterium;D_7__;D_8__;D_9__;D_10__;D_11__;D_12__;D_13__;D_14__	0.950304828
b383a0f98e44fe8a7452ebf944105c48	D_0__Bacteria;D_1__Firmicutes;D_2__Bacilli;D_3__Bacillales;D_4__Bacillaceae;D_5__Bacillus	0.99999962
bad84b5b7c35fd0f0276153dd39341f9	D_0__Bacteria;D_1__Proteobacteria;D_2__Alphaproteobacteria;D_3__Rhizobiales;D_4__uncultured;D_5__uncultured bacterium;D_6__;D_7__;D_8__;D_9__;D_10__;D_11__;D_12__;D_13__;D_14__	0.762392771
80d3cc74bc9a947140fc04652878e70d	D_0__Bacteria;D_1__Thermotogae;D_2__Thermotogae;D_3__EM3;D_4__uncultured Thermotogales bacterium;D_5__;D_6__;D_7__;D_8__;D_9__;D_10__;D_11__;D_12__;D_13__;D_14__	0.999168839
cf71c75eae1afe4031a9b689f71deac6	D_0__Bacteria;D_1__Planctomycetes;D_2__Phycisphaerae;D_3__MSBL9;D_4__uncultured bacterium;D_5__;D_6__;D_7__;D_8__;D_9__;D_10__;D_11__;D_12__;D_13__;D_14__	0.998082826
f5ad00cde16925fd00a485b240472ce3	D_0__Archaea;D_1__Aigarchaeota;D_2__Aigarchaeota Incertae Sedis;D_3__Unknown Order;D_4__Unknown Family;D_5__Candidatus Caldiarchaeum;D_6__uncultured archaeon;D_7__;D_8__;D_9__;D_10__;D_11__;D_12__;D_13__;D_14__	0.748160303
fbcf1677656646c76715776e2cc2f2b0	D_0__Bacteria;D_1__Proteobacteria;D_2__Alphaproteobacteria	0.900445891
3872f985f67cbd4663c3696418de8e7e	D_0__Bacteria;D_1__Actinobacteria;D_2__Thermoleophilia;D_3__Gaiellales;D_4__uncultured;D_5__uncultured bacterium;D_6__;D_7__;D_8__;D_9__;D_10__;D_11__;D_12__;D_13__;D_14__	0.951514177
ef1d24b5de011bd1b0fa22efb0f2416a	D_0__Bacteria;D_1__Proteobacteria;D_2__Deltaproteobacteria;D_3__Desulfobacterales;D_4__Desulfobulbaceae;D_5__SEEP-SRB4;D_6__uncultured bacterium;D_7__;D_8__;D_9__;D_10__;D_11__;D_12__;D_13__;D_14__	0.907164476
50bd1f46e322624ac6c7222375df790d	D_0__Bacteria;D_1__Armatimonadetes;D_2__uncultured	0.999976299
815d37bf9f56554caca931d3c3d0f44f	D_0__Bacteria;D_1__Chloroflexi;D_2__Thermomicrobia;D_3__JG30-KF-CM45;D_4__uncultured Chloroflexi bacterium;D_5__;D_6__;D_7__;D_8__;D_9__;D_10__;D_11__;D_12__;D_13__;D_14__	0.972918969
dc681f94937cfc359726cdfb70745b2e	D_0__Bacteria;D_1__Chloroflexi;D_2__Thermoflexia;D_3__Thermoflexales;D_4__Thermoflexaceae;D_5__Thermoflexus;D_6__uncultured bacterium;D_7__;D_8__;D_9__;D_10__;D_11__;D_12__;D_13__;D_14__	0.987498794
d213172fe731c82a53bbe9e910ea8b97	D_0__Archaea;D_1__Korarchaeota;D_2__Korarchaeota Incertae Sedis;D_3__Unknown Order;D_4__Unknown Family;D_5__Candidatus Korarchaeum;D_6__uncultured korarchaeote;D_7__;D_8__;D_9__;D_10__;D_11__;D_12__;D_13__;D_14__	0.999999953
355e22668ca848c707c27020a2db4619	D_0__Bacteria;D_1__Proteobacteria;D_2__Deltaproteobacteria;D_3__Desulfarculales;D_4__Desulfarculaceae;D_5__Desulfatiglans;D_6__uncultured delta proteobacterium;D_7__;D_8__;D_9__;D_10__;D_11__;D_12__;D_13__;D_14__	0.899626662
d7e6f5a0acac74b95955afa7364221c0	D_0__Bacteria;D_1__Actinobacteria;D_2__Actinobacteria;D_3__Micrococcales;D_4__Brevibacteriaceae;D_5__Brevibacterium;D_6__uncultured bacterium;D_7__;D_8__;D_9__;D_10__;D_11__;D_12__;D_13__;D_14__	0.999998924
881669f2c0a4608b5281983cb96190fc	D_0__Bacteria;D_1__Proteobacteria;D_2__Deltaproteobacteria;D_3__Desulfarculales;D_4__Desulfarculaceae;D_5__Desulfatiglans;D_6__uncultured bacterium;D_7__;D_8__;D_9__;D_10__;D_11__;D_12__;D_13__;D_14__	0.998889781
b43c66beb85401eca4b2b1a6c0d0a7b5	D_0__Archaea;D_1__Aigarchaeota;D_2__Aigarchaeota Incertae Sedis;D_3__Unknown Order;D_4__Unknown Family;D_5__Candidatus Caldiarchaeum;D_6__uncultured crenarchaeote;D_7__;D_8__;D_9__;D_10__;D_11__;D_12__;D_13__;D_14__	0.879728579
79847a854f555d3f2dbe0370ed2906f9	D_0__Bacteria;D_1__Deinococcus-Thermus;D_2__Deinococci;D_3__Thermales;D_4__Thermaceae;D_5__Thermus;D_6__uncultured Thermus sp.;D_7__;D_8__;D_9__;D_10__;D_11__;D_12__;D_13__;D_14__	0.852422974
ed8c26db88abcd3c52d29f40d0821095	D_0__Bacteria;D_1__Proteobacteria;D_2__Deltaproteobacteria;D_3__Oligoflexales;D_4__0319-6G20;D_5__uncultured organism;D_6__;D_7__;D_8__;D_9__;D_10__;D_11__;D_12__;D_13__;D_14__	0.998992254
d9cfa3b3230b0909d4f0cc3337d4bc01	D_0__Archaea;D_1__Bathyarchaeota	0.999996493
bff87d693481083ec4115bb2725d7b21	D_0__Bacteria;D_1__Chloroflexi;D_2__Thermomicrobia;D_3__JG30-KF-CM45;D_4__uncultured bacterium;D_5__;D_6__;D_7__;D_8__;D_9__;D_10__;D_11__;D_12__;D_13__;D_14__	0.999691801
92e87f7938086ecdb74b3fcef0305800	D_0__Bacteria;D_1__Firmicutes;D_2__Clostridia;D_3__Thermoanaerobacterales;D_4__Thermoanaerobacteraceae;D_5__Syntrophaceticus;D_6__uncultured bacterium;D_7__;D_8__;D_9__;D_10__;D_11__;D_12__;D_13__;D_14__	0.99964933
24b645e1fb5eccdd9554ceffc7ed3fa6	D_0__Bacteria;D_1__FCPU426;D_2__uncultured bacterium;D_3__;D_4__;D_5__;D_6__;D_7__;D_8__;D_9__;D_10__;D_11__;D_12__;D_13__;D_14__	0.999366102
1d58e72b25df4dcda38da3ebfcc645bb	D_0__Bacteria;D_1__Chloroflexi;D_2__Thermoflexia;D_3__Thermoflexales;D_4__Thermoflexaceae;D_5__Thermoflexus;D_6__uncultured bacterium;D_7__;D_8__;D_9__;D_10__;D_11__;D_12__;D_13__;D_14__	0.985909271
22f1fa0bdcc19746dee080bcc12a1840	D_0__Bacteria;D_1__Proteobacteria;D_2__Alphaproteobacteria;D_3__Rickettsiales;D_4__Mitochondria	1
9abf699c615fd1f28697e7dedbcec533	D_0__Bacteria;D_1__BP4	0.999999278
74f2b914d46e84bf209765309d8a33cc	D_0__Bacteria;D_1__Cyanobacteria;D_2__Cyanobacteria;D_3__SubsectionI;D_4__FamilyI;D_5__Synechococcus	0.999804662
480bf08a5918c2975913f433f8106ddd	D_0__Bacteria;D_1__Planctomycetes;D_2__Planctomycetacia;D_3__Planctomycetales;D_4__Planctomycetaceae;D_5__Rhodopirellula	0.999317212
29f4066d72dccc85a5e3cb427cd59758	D_0__Bacteria;D_1__Actinobacteria;D_2__Actinobacteria;D_3__Micrococcales;D_4__Intrasporangiaceae;D_5__Tetrasphaera;D_6__uncultured bacterium;D_7__;D_8__;D_9__;D_10__;D_11__;D_12__;D_13__;D_14__	0.727482085
ef4a42f5877136576e72fb2d47d328f1	D_0__Bacteria;D_1__Elusimicrobia;D_2__Elusimicrobia;D_3__Rs-M47;D_4__uncultured bacterium;D_5__;D_6__;D_7__;D_8__;D_9__;D_10__;D_11__;D_12__;D_13__;D_14__	0.71650884
69424b6a4db888c517c47ff6a40a3e15	D_0__Archaea;D_1__Lokiarchaeota	0.999999989
93fcdc9887dffed8d1683d06da79813b	D_0__Bacteria;D_1__Bacteroidetes;D_2__Bacteroidetes BD2-2;D_3__uncultured bacterium;D_4__;D_5__;D_6__;D_7__;D_8__;D_9__;D_10__;D_11__;D_12__;D_13__;D_14__	0.803787238
6eeab3fb5a99cca2f0a584047433a90b	D_0__Bacteria;D_1__Actinobacteria;D_2__Actinobacteria;D_3__Micrococcales;D_4__Microbacteriaceae;D_5__Leucobacter;D_6__uncultured bacterium;D_7__;D_8__;D_9__;D_10__;D_11__;D_12__;D_13__;D_14__	0.989595616
e8cbffaf307e558323c0bdfd01cbf6ae	D_0__Archaea;D_1__Ancient Archaeal Group(AAG);D_2__uncultured archaeon;D_3__;D_4__;D_5__;D_6__;D_7__;D_8__;D_9__;D_10__;D_11__;D_12__;D_13__;D_14__	1
4ce7e167e289678830b2610dda4b458a	D_0__Archaea;D_1__Aigarchaeota;D_2__Aigarchaeota Incertae Sedis;D_3__Unknown Order;D_4__Unknown Family;D_5__Candidatus Caldiarchaeum;D_6__uncultured crenarchaeote;D_7__;D_8__;D_9__;D_10__;D_11__;D_12__;D_13__;D_14__	0.901598123
368b5d3ee7d63bf5029c47a5a50eb3a8	D_0__Bacteria;D_1__Proteobacteria;D_2__Deltaproteobacteria;D_3__Bdellovibrionales;D_4__Bdellovibrionaceae;D_5__Bdellovibrio;D_6__uncultured bacterium;D_7__;D_8__;D_9__;D_10__;D_11__;D_12__;D_13__;D_14__	0.994981334
d70c43e99a9a0a7d76a67cb0374b7e4a	D_0__Bacteria;D_1__Proteobacteria;D_2__Alphaproteobacteria;D_3__Rhizobiales;D_4__Hyphomicrobiaceae;D_5__Devosia;D_6__uncultured bacterium;D_7__;D_8__;D_9__;D_10__;D_11__;D_12__;D_13__;D_14__	0.795336383
2c5bfc40499989e507089fdbb696cd93	D_0__Bacteria;D_1__Actinobacteria;D_2__Actinobacteria;D_3__Pseudonocardiales;D_4__Pseudonocardiaceae;D_5__Actinophytocola;D_6__uncultured bacterium;D_7__;D_8__;D_9__;D_10__;D_11__;D_12__;D_13__;D_14__	0.857135999
805b2c2b7c322f5eee07dbbf0db0913d	D_0__Bacteria	0.999858381
9a67f9c746ecac01bbc2ac6ccc122d54	D_0__Bacteria;D_1__WS2;D_2__uncultured bacterium;D_3__;D_4__;D_5__;D_6__;D_7__;D_8__;D_9__;D_10__;D_11__;D_12__;D_13__;D_14__	0.996146345
0091bbe6fbab63428229579bb4d1b31f	D_0__Bacteria;D_1__Gemmatimonadetes;D_2__Gemmatimonadetes;D_3__Gemmatimonadales;D_4__Gemmatimonadaceae;D_5__Gemmatimonas	0.915259197
63f686d318252aaee6b01385f14a95aa	D_0__Bacteria;D_1__Proteobacteria;D_2__Alphaproteobacteria;D_3__Rhizobiales	0.999997195
b09a2fd3d886b333481cf20e8c8c7f1e	D_0__Bacteria;D_1__Deinococcus-Thermus;D_2__Deinococci;D_3__Thermales;D_4__Thermaceae;D_5__Thermus;D_6__uncultured Thermus sp.;D_7__;D_8__;D_9__;D_10__;D_11__;D_12__;D_13__;D_14__	0.899222897
dcd45aebbb6d51904272fdefe6c0dc5c	D_0__Bacteria;D_1__Proteobacteria;D_2__Betaproteobacteria;D_3__Neisseriales;D_4__Neisseriaceae;D_5__Conchiformibius;D_6__uncultured bacterium;D_7__;D_8__;D_9__;D_10__;D_11__;D_12__;D_13__;D_14__	0.997263739
27ddda49aafedff5a665ad6ccee76ab4	D_0__Archaea;D_1__Euryarchaeota;D_2__Thermoplasmata;D_3__Thermoplasmatales;D_4__Marine Benthic Group D and DHVEG-1;D_5__uncultured archaeon;D_6__;D_7__;D_8__;D_9__;D_10__;D_11__;D_12__;D_13__;D_14__	0.98015816
e3e57d9a61985403db1a67ebf2e71752	D_0__Bacteria;D_1__Microgenomates;D_2__Candidatus Woesebacteria;D_3__uncultured bacterium;D_4__;D_5__;D_6__;D_7__;D_8__;D_9__;D_10__;D_11__;D_12__;D_13__;D_14__	0.999899607
0358064865872ea1ff65d557302e69df	D_0__Bacteria;D_1__Planctomycetes;D_2__vadinHA49;D_3__uncultured bacterium;D_4__;D_5__;D_6__;D_7__;D_8__;D_9__;D_10__;D_11__;D_12__;D_13__;D_14__	0.876608294
e2d7c57eb38403ef78f1bf36cb535bc8	D_0__Bacteria;D_1__Armatimonadetes;D_2__uncultured;D_3__uncultured Firmicutes bacterium;D_4__;D_5__;D_6__;D_7__;D_8__;D_9__;D_10__;D_11__;D_12__;D_13__;D_14__	0.947097096
72c3351bc5dc5795b8200ed7c10c3f77	D_0__Bacteria;D_1__Actinobacteria;D_2__Thermoleophilia;D_3__Solirubrobacterales;D_4__Solirubrobacteraceae;D_5__Solirubrobacter;D_6__uncultured bacterium;D_7__;D_8__;D_9__;D_10__;D_11__;D_12__;D_13__;D_14__	0.99988276
9e6f47e81c41d81ef6f084a47aadf035	D_0__Bacteria;D_1__Chloroflexi;D_2__Dehalococcoidia;D_3__Napoli-4B-65;D_4__uncultured bacterium;D_5__;D_6__;D_7__;D_8__;D_9__;D_10__;D_11__;D_12__;D_13__;D_14__	0.999619175
930bd976bb670c25f689d7d0c8a0e12e	D_0__Bacteria;D_1__Actinobacteria;D_2__MB-A2-108;D_3__uncultured bacterium;D_4__;D_5__;D_6__;D_7__;D_8__;D_9__;D_10__;D_11__;D_12__;D_13__;D_14__	0.997146359
923f521b9cf313f1f95c9367e09bbc1c	D_0__Bacteria;D_1__Firmicutes;D_2__Negativicutes;D_3__Selenomonadales;D_4__Veillonellaceae;D_5__Veillonella	0.999999999
6d7d3732b793ccb50afac8b6c682ad54	D_0__Bacteria;D_1__Acetothermia;D_2__Unknown Class;D_3__Unknown Order;D_4__Unknown Family;D_5__Candidatus Acetothermus;D_6__uncultured bacterium;D_7__;D_8__;D_9__;D_10__;D_11__;D_12__;D_13__;D_14__	0.825294566
d78ed2d2e5f4ee9c4768b59371291a85	D_0__Bacteria;D_1__Actinobacteria;D_2__Actinobacteria;D_3__Corynebacteriales;D_4__Nocardiaceae;D_5__Gordonia;D_6__uncultured bacterium;D_7__;D_8__;D_9__;D_10__;D_11__;D_12__;D_13__;D_14__	0.999494691
af66fb7e513e890972e76a45510d6be2	D_0__Bacteria;D_1__Fervidibacteria;D_2__uncultured bacterium;D_3__;D_4__;D_5__;D_6__;D_7__;D_8__;D_9__;D_10__;D_11__;D_12__;D_13__;D_14__	0.932833842
f5b43f67949f5e4d3323d751921e5f07	D_0__Bacteria;D_1__Fusobacteria;D_2__Fusobacteriia;D_3__Fusobacteriales;D_4__Leptotrichiaceae;D_5__Leptotrichia;D_6__uncultured bacterium;D_7__;D_8__;D_9__;D_10__;D_11__;D_12__;D_13__;D_14__	0.95383609
2030b39f9f6fe8ac18ab336c1dc429b5	D_0__Bacteria;D_1__Cloacimonetes;D_2__MSBL8;D_3__uncultured bacterium;D_4__;D_5__;D_6__;D_7__;D_8__;D_9__;D_10__;D_11__;D_12__;D_13__;D_14__	0.99998031
ca61aa1c616011ef20c5115de0c32b95	D_0__Archaea;D_1__Aigarchaeota;D_2__Aigarchaeota Incertae Sedis;D_3__Unknown Order;D_4__Unknown Family;D_5__Candidatus Caldiarchaeum;D_6__uncultured crenarchaeote;D_7__;D_8__;D_9__;D_10__;D_11__;D_12__;D_13__;D_14__	0.967742504
8a45dc29f3fa48bd1b36bca6b4190fb0	D_0__Bacteria;D_1__Chloroflexi;D_2__Anaerolineae;D_3__Anaerolineales;D_4__Anaerolineaceae;D_5__uncultured;D_6__uncultured marine bacterium;D_7__;D_8__;D_9__;D_10__;D_11__;D_12__;D_13__;D_14__	0.985158468
fa328f292a7b788ec95f9b5010c0c84a	D_0__Archaea;D_1__Bathyarchaeota	0.999999451
a3b460aa556b6ba18de4f72832a6ac65	D_0__Bacteria;D_1__Chloroflexi;D_2__Anaerolineae;D_3__Anaerolineales;D_4__Anaerolineaceae;D_5__uncultured;D_6__uncultured microorganism;D_7__;D_8__;D_9__;D_10__;D_11__;D_12__;D_13__;D_14__	0.780220411
8e534e739d5a52d725b02ec18bfaccef	D_0__Archaea;D_1__Euryarchaeota;D_2__Thermoplasmata;D_3__Thermoplasmatales;D_4__Marine Benthic Group D and DHVEG-1;D_5__uncultured archaeon;D_6__;D_7__;D_8__;D_9__;D_10__;D_11__;D_12__;D_13__;D_14__	0.999738244
f72e3a57877ea8d6ccc79c538edd7c29	D_0__Bacteria;D_1__Acidobacteria;D_2__Solibacteres;D_3__Solibacterales;D_4__Solibacteraceae (Subgroup 3);D_5__Paludibaculum;D_6__uncultured bacterium;D_7__;D_8__;D_9__;D_10__;D_11__;D_12__;D_13__;D_14__	0.9267178
df4a38c99959a8f9daaa403b912d208b	D_0__Bacteria;D_1__Verrucomicrobia;D_2__Verrucomicrobiae;D_3__Verrucomicrobiales;D_4__Verrucomicrobiaceae;D_5__Verrucomicrobium	0.999998588
46761a5424fd3904d7ff59184580ddfe	D_0__Bacteria;D_1__Chloroflexi;D_2__Anaerolineae;D_3__Anaerolineales;D_4__Anaerolineaceae;D_5__uncultured	0.999693713
58c91c433b8ff91f598e541869396af4	D_0__Bacteria;D_1__Chloroflexi;D_2__S085;D_3__uncultured bacterium;D_4__;D_5__;D_6__;D_7__;D_8__;D_9__;D_10__;D_11__;D_12__;D_13__;D_14__	0.998450868
c92647bdabe5ac8129aac095c369c43e	D_0__Bacteria;D_1__Proteobacteria;D_2__Gammaproteobacteria;D_3__Pseudomonadales;D_4__Moraxellaceae;D_5__Acinetobacter	0.999999169
06fbdd0723e15d853ad5ccf20cab0698	D_0__Archaea;D_1__Thaumarchaeota;D_2__Thaumarchaeota Incertae Sedis;D_3__Unknown Order;D_4__Unknown Family;D_5__Candidatus Nitrosocaldus;D_6__uncultured crenarchaeote;D_7__;D_8__;D_9__;D_10__;D_11__;D_12__;D_13__;D_14__	0.986199675
6cdb65ca4aec92d00b1c04485e13ca0b	D_0__Bacteria;D_1__Deinococcus-Thermus;D_2__Deinococci;D_3__Thermales;D_4__Thermaceae;D_5__Thermus;D_6__uncultured Thermus sp.;D_7__;D_8__;D_9__;D_10__;D_11__;D_12__;D_13__;D_14__	0.870720606
979ada6fd23872705dbe1391c6626eee	D_0__Bacteria;D_1__Aquificae;D_2__Aquificae;D_3__Aquificales;D_4__Aquificaceae;D_5__Thermocrinis;D_6__uncultured Thermocrinis sp.;D_7__;D_8__;D_9__;D_10__;D_11__;D_12__;D_13__;D_14__	0.884167418
2d6d2f92401d37d7478c1e4bbb93fc5f	D_0__Bacteria;D_1__Chlorobi;D_2__Chlorobia;D_3__Chlorobiales;D_4__OPB56;D_5__uncultured bacterium;D_6__;D_7__;D_8__;D_9__;D_10__;D_11__;D_12__;D_13__;D_14__	0.739985683
50811bbef95a584a1d67265e186a59d8	D_0__Archaea;D_1__Candidate division YNPFFA;D_2__crenarchaeote JGI-OTU-1;D_3__;D_4__;D_5__;D_6__;D_7__;D_8__;D_9__;D_10__;D_11__;D_12__;D_13__;D_14__	0.999685045
a6a6d304bb5875844f5442870392c8ce	D_0__Bacteria;D_1__Bacteroidetes;D_2__Sphingobacteriia;D_3__Sphingobacteriales;D_4__Saprospiraceae;D_5__uncultured;D_6__uncultured Saprospiraceae bacterium;D_7__;D_8__;D_9__;D_10__;D_11__;D_12__;D_13__;D_14__	0.85529657
497a26126c9e726c768bdec79e8c4e9b	D_0__Bacteria;D_1__Actinobacteria;D_2__Actinobacteria;D_3__Micrococcales;D_4__Microbacteriaceae	0.999325843
73019f066110de1d658b58005062df87	D_0__Bacteria;D_1__Bacteroidetes;D_2__Flavobacteriia;D_3__Flavobacteriales;D_4__Flavobacteriaceae;D_5__Flavobacterium	0.999995753
479f1ee5a868f0b68ced1eb3cd0315ec	D_0__Bacteria;D_1__Cloacimonetes;D_2__MSBL8;D_3__uncultured bacterium;D_4__;D_5__;D_6__;D_7__;D_8__;D_9__;D_10__;D_11__;D_12__;D_13__;D_14__	0.999999918
a3a8f3b9465d0a01a5ae84ecdbfbdf40	D_0__Bacteria;D_1__Proteobacteria;D_2__Alphaproteobacteria;D_3__Rhodobacterales;D_4__Rhodobacteraceae	0.999998341
bfe7795e52d043e68f31cc33f4023911	D_0__Bacteria;D_1__Actinobacteria;D_2__Actinobacteria;D_3__Propionibacteriales;D_4__Nocardioidaceae;D_5__Nocardioides;D_6__uncultured bacterium;D_7__;D_8__;D_9__;D_10__;D_11__;D_12__;D_13__;D_14__	0.920975723
6917ca5343e5defca0c086d65be60ee4	D_0__Bacteria;D_1__Verrucomicrobia;D_2__MSBL3;D_3__uncultured bacterium;D_4__;D_5__;D_6__;D_7__;D_8__;D_9__;D_10__;D_11__;D_12__;D_13__;D_14__	0.994528691
f88bd580e5364ed80416c5b20d61a27f	D_0__Bacteria;D_1__Chloroflexi;D_2__Anaerolineae;D_3__Anaerolineales;D_4__Anaerolineaceae;D_5__uncultured	0.961985683
4128d558d7ba23a01bde915ef4400022	D_0__Archaea;D_1__Aigarchaeota;D_2__Aigarchaeota Incertae Sedis;D_3__Unknown Order;D_4__Unknown Family;D_5__Candidatus Caldiarchaeum;D_6__uncultured crenarchaeote;D_7__;D_8__;D_9__;D_10__;D_11__;D_12__;D_13__;D_14__	0.897411559
019199436ffe151e9492cf05fdb7dc06	D_0__Bacteria;D_1__Proteobacteria;D_2__Alphaproteobacteria;D_3__Rhizobiales;D_4__Rhodobiaceae;D_5__uncultured;D_6__uncultured bacterium;D_7__;D_8__;D_9__;D_10__;D_11__;D_12__;D_13__;D_14__	0.897888822
7054e9c6ee5ec37d83ec7580547d055a	D_0__Bacteria;D_1__AC1;D_2__uncultured organism;D_3__;D_4__;D_5__;D_6__;D_7__;D_8__;D_9__;D_10__;D_11__;D_12__;D_13__;D_14__	0.949896416
a14fef7033bfc92af47b1c23878f00a7	D_0__Archaea;D_1__Crenarchaeota;D_2__Thermoprotei;D_3__Thermoproteales;D_4__Thermoproteaceae;D_5__Pyrobaculum;D_6__uncultured archaeon;D_7__;D_8__;D_9__;D_10__;D_11__;D_12__;D_13__;D_14__	0.971300626
aeddecdfca51e6dda2abdcc4fa6f3caa	D_0__Archaea;D_1__Woesearchaeota (DHVEG-6)	0.999227386
66ea28cc849e8b74845af8f57d44d354	D_0__Bacteria;D_1__Ignavibacteriae;D_2__Ignavibacteria;D_3__Ignavibacteriales;D_4__BSV26;D_5__bacterium JGI-1;D_6__;D_7__;D_8__;D_9__;D_10__;D_11__;D_12__;D_13__;D_14__	0.958869292
d6a314f80829c197c138bbe8251b3b70	D_0__Bacteria;D_1__Verrucomicrobia;D_2__Spartobacteria;D_3__Chthoniobacterales;D_4__Chthoniobacteraceae;D_5__Chthoniobacter	0.999998882
d74a4f6766f16a6fadbdcd32cd1ecc00	D_0__Bacteria;D_1__Planctomycetes;D_2__Phycisphaerae;D_3__MSBL9;D_4__uncultured planctomycete;D_5__;D_6__;D_7__;D_8__;D_9__;D_10__;D_11__;D_12__;D_13__;D_14__	0.997774945
2ad8c647d56606cad44e605a715a8827	D_0__Archaea;D_1__Woesearchaeota (DHVEG-6)	0.997514309
4dba6420472e7a72eb0540d2dad36d5f	D_0__Bacteria;D_1__Chloroflexi;D_2__Dehalococcoidia;D_3__vadinBA26;D_4__uncultured bacterium;D_5__;D_6__;D_7__;D_8__;D_9__;D_10__;D_11__;D_12__;D_13__;D_14__	0.828607845
46bd0b374e4d3e401211a8a60ebdb6d9	D_0__Bacteria;D_1__Chloroflexi;D_2__Anaerolineae;D_3__Anaerolineales;D_4__Anaerolineaceae;D_5__uncultured	0.99999507
80f3f8bea40de581e158f719333f7ace	D_0__Archaea;D_1__Aigarchaeota;D_2__Aigarchaeota Incertae Sedis;D_3__Unknown Order;D_4__Unknown Family;D_5__Candidatus Caldiarchaeum;D_6__uncultured crenarchaeote;D_7__;D_8__;D_9__;D_10__;D_11__;D_12__;D_13__;D_14__	0.859437907
4d72007c70f4abc0bf9e8fe8b826d07d	D_0__Bacteria;D_1__Proteobacteria;D_2__Gammaproteobacteria;D_3__Enterobacteriales;D_4__Enterobacteriaceae	0.999991478
bb7ebb4ba1151048972feb939b00452b	D_0__Bacteria	0.966405736
64a1e07ee53557bce058dfe56b2fd7d9	D_0__Archaea;D_1__Aigarchaeota;D_2__Aigarchaeota Incertae Sedis;D_3__Unknown Order;D_4__Unknown Family;D_5__Candidatus Caldiarchaeum;D_6__uncultured crenarchaeote;D_7__;D_8__;D_9__;D_10__;D_11__;D_12__;D_13__;D_14__	0.987642836
67673b275d1090b830ef96bbc2dd216c	D_0__Archaea;D_1__Woesearchaeota (DHVEG-6);D_2__unidentified archaeon;D_3__;D_4__;D_5__;D_6__;D_7__;D_8__;D_9__;D_10__;D_11__;D_12__;D_13__;D_14__	0.996907882
238b2b549af78db99d64c58a61f0cb3e	D_0__Bacteria;D_1__Parcubacteria;D_2__uncultured Microgenomates group bacterium;D_3__;D_4__;D_5__;D_6__;D_7__;D_8__;D_9__;D_10__;D_11__;D_12__;D_13__;D_14__	0.923611274
3e197af51ee3f6d6648762ca8b34082f	D_0__Bacteria;D_1__Chloroflexi;D_2__Anaerolineae;D_3__Anaerolineales;D_4__Anaerolineaceae;D_5__uncultured	0.999932656
c777f17d5f79d0298625d73b849fc1e6	D_0__Bacteria;D_1__Chlorobi;D_2__Chlorobia;D_3__Chlorobiales;D_4__OPB56	0.999721588
8fc4cfce024ba6b19b616374d107eca7	D_0__Bacteria;D_1__Acidobacteria;D_2__Blastocatellia;D_3__Blastocatellales;D_4__Blastocatellaceae (Subgroup 4);D_5__11-24;D_6__uncultured Acidobacteriaceae bacterium;D_7__;D_8__;D_9__;D_10__;D_11__;D_12__;D_13__;D_14__	0.99826793
60e64663110bf944a17eb2f62cd529ca	D_0__Bacteria;D_1__RBG-1 (Zixibacteria)	0.833648471
e6260382cfbd6616c4c5548da690f0ba	D_0__Bacteria;D_1__Thermotogae;D_2__Thermotogae;D_3__EM3;D_4__uncultured Thermotogales bacterium;D_5__;D_6__;D_7__;D_8__;D_9__;D_10__;D_11__;D_12__;D_13__;D_14__	0.995630855
a8957c576478819cc34a31575e2b9c00	D_0__Bacteria;D_1__Firmicutes;D_2__Clostridia;D_3__Clostridiales;D_4__Peptococcaceae;D_5__Desulfotomaculum	0.896914181
8b5e73640a2d51c34d314fd884450a0f	D_0__Bacteria;D_1__Chloroflexi;D_2__SBR2076;D_3__uncultured Chloroflexi bacterium;D_4__;D_5__;D_6__;D_7__;D_8__;D_9__;D_10__;D_11__;D_12__;D_13__;D_14__	0.925093957
0991e56de46fde79bbe3970c7f10b433	D_0__Bacteria;D_1__Planctomycetes;D_2__Planctomycetacia;D_3__Planctomycetales;D_4__Planctomycetaceae;D_5__uncultured	0.997378217
def0bb5d3a8207c23896b402c8c650bb	D_0__Bacteria;D_1__RBG-1 (Zixibacteria);D_2__uncultured bacterium;D_3__;D_4__;D_5__;D_6__;D_7__;D_8__;D_9__;D_10__;D_11__;D_12__;D_13__;D_14__	0.999568492
1c64e89b49434544eb9fc9671e66281f	D_0__Bacteria;D_1__Firmicutes;D_2__Clostridia;D_3__uncultured bacterium;D_4__;D_5__;D_6__;D_7__;D_8__;D_9__;D_10__;D_11__;D_12__;D_13__;D_14__	0.742521776
fd2312ee3e35f85529fdf86eccd0f893	D_0__Archaea;D_1__Crenarchaeota;D_2__Thermoprotei;D_3__Thermoproteales;D_4__Thermoproteaceae;D_5__Pyrobaculum;D_6__uncultured archaeon;D_7__;D_8__;D_9__;D_10__;D_11__;D_12__;D_13__;D_14__	0.976823603
ca073a93c69cbac58b94a39349628075	D_0__Bacteria;D_1__Bacteroidetes;D_2__Sphingobacteriia;D_3__Sphingobacteriales;D_4__Lentimicrobiaceae	0.998654267
21cf5a64f09de2eb1e4e49738cdc8c4b	D_0__Archaea;D_1__Marine Hydrothermal Vent Group(MHVG);D_2__uncultured euryarchaeote;D_3__;D_4__;D_5__;D_6__;D_7__;D_8__;D_9__;D_10__;D_11__;D_12__;D_13__;D_14__	0.992071949
c94e66f1aeb73138c43a3a7d8a74f826	D_0__Bacteria;D_1__Chloroflexi;D_2__Anaerolineae;D_3__Anaerolineales;D_4__Anaerolineaceae;D_5__uncultured;D_6__uncultured organism;D_7__;D_8__;D_9__;D_10__;D_11__;D_12__;D_13__;D_14__	0.99813005
c17270f7ea159abccaed5309f8fe982c	D_0__Archaea;D_1__Woesearchaeota (DHVEG-6);D_2__unidentified archaeon;D_3__;D_4__;D_5__;D_6__;D_7__;D_8__;D_9__;D_10__;D_11__;D_12__;D_13__;D_14__	0.805274732
4d7dd0cbb43d17d729f234f2f0bf62cd	D_0__Bacteria;D_1__Bacteroidetes;D_2__Sphingobacteriia;D_3__Sphingobacteriales;D_4__Chitinophagaceae;D_5__Flavihumibacter;D_6__uncultured bacterium;D_7__;D_8__;D_9__;D_10__;D_11__;D_12__;D_13__;D_14__	0.999890052
0dc604ec0afb867721bec814b50999ae	D_0__Bacteria;D_1__Chloroflexi;D_2__KD4-96;D_3__uncultured bacterium;D_4__;D_5__;D_6__;D_7__;D_8__;D_9__;D_10__;D_11__;D_12__;D_13__;D_14__	0.999783846
d7348b86110af99c20176a0c0aa0697a	D_0__Bacteria;D_1__Cyanobacteria;D_2__Melainabacteria;D_3__Obscuribacterales;D_4__uncultured bacterium;D_5__;D_6__;D_7__;D_8__;D_9__;D_10__;D_11__;D_12__;D_13__;D_14__	0.999999995
c8db8d51b1c9b534919ca3eefc81a1c3	D_0__Bacteria;D_1__Planctomycetes;D_2__Planctomycetacia;D_3__Planctomycetales;D_4__Planctomycetaceae;D_5__Rhodopirellula;D_6__Pirellula sp.;D_7__;D_8__;D_9__;D_10__;D_11__;D_12__;D_13__;D_14__	0.739217864
ef78de2aec3ab36f34ffb4235500437f	D_0__Archaea;D_1__Aigarchaeota;D_2__Aigarchaeota Incertae Sedis;D_3__Unknown Order;D_4__Unknown Family;D_5__Candidatus Caldiarchaeum;D_6__uncultured archaeon;D_7__;D_8__;D_9__;D_10__;D_11__;D_12__;D_13__;D_14__	0.762501994
6b1489a8f98603ee677b7574ce95a8d5	D_0__Bacteria;D_1__Acidobacteria;D_2__Holophagae;D_3__Subgroup 10;D_4__NS72;D_5__uncultured bacterium;D_6__;D_7__;D_8__;D_9__;D_10__;D_11__;D_12__;D_13__;D_14__	0.996058706
ca9352750a09db2efad5788b01355bc0	D_0__Archaea;D_1__Marine Hydrothermal Vent Group 1(MHVG-1);D_2__uncultured archaeon;D_3__;D_4__;D_5__;D_6__;D_7__;D_8__;D_9__;D_10__;D_11__;D_12__;D_13__;D_14__	0.99636001
bd2ad00d586fbb853586dae6812f7b24	D_0__Bacteria;D_1__Firmicutes;D_2__Bacilli;D_3__Lactobacillales;D_4__Lactobacillaceae;D_5__Pediococcus	0.998717836
dc9f284f50f62d8a6c8fb5d72954b153	D_0__Bacteria;D_1__Armatimonadetes;D_2__uncultured;D_3__uncultured Firmicutes bacterium;D_4__;D_5__;D_6__;D_7__;D_8__;D_9__;D_10__;D_11__;D_12__;D_13__;D_14__	0.978354346
086a0d51aec4ff2a139a7a3b2c97bc0a	D_0__Bacteria;D_1__Parcubacteria;D_2__uncultured Microgenomates group bacterium;D_3__;D_4__;D_5__;D_6__;D_7__;D_8__;D_9__;D_10__;D_11__;D_12__;D_13__;D_14__	0.834802933
d790c7aecaea82c37679204877ae63bc	D_0__Bacteria;D_1__Chloroflexi;D_2__Anaerolineae;D_3__Anaerolineales;D_4__Anaerolineaceae;D_5__uncultured;D_6__uncultured microorganism;D_7__;D_8__;D_9__;D_10__;D_11__;D_12__;D_13__;D_14__	0.731730356
1e36f37a67728ca2b8b17ed4f2981882	D_0__Bacteria;D_1__Proteobacteria;D_2__Gammaproteobacteria;D_3__Legionellales;D_4__Coxiellaceae;D_5__Coxiella;D_6__uncultured bacterium;D_7__;D_8__;D_9__;D_10__;D_11__;D_12__;D_13__;D_14__	0.751065827
5881e2c571670ae5b1931a7d6edf6f5e	D_0__Bacteria;D_1__BRC1	0.922270981
45f2429fd517cbfd6404d0a6419f8d03	D_0__Bacteria;D_1__Proteobacteria;D_2__Betaproteobacteria;D_3__TRA3-20;D_4__uncultured bacterium;D_5__;D_6__;D_7__;D_8__;D_9__;D_10__;D_11__;D_12__;D_13__;D_14__	0.87477598
217e7239db8bf6d7c04b59e18cf4cbd5	D_0__Bacteria;D_1__Parcubacteria;D_2__uncultured Microgenomates group bacterium;D_3__;D_4__;D_5__;D_6__;D_7__;D_8__;D_9__;D_10__;D_11__;D_12__;D_13__;D_14__	0.984271286
bc3676c17839094c4fa8e33268905268	D_0__Archaea;D_1__Thaumarchaeota;D_2__Soil Crenarchaeotic Group(SCG);D_3__uncultured archaeon;D_4__;D_5__;D_6__;D_7__;D_8__;D_9__;D_10__;D_11__;D_12__;D_13__;D_14__	0.770547659
7e1fc8e6ebab8727d30aa8675d17ca9c	D_0__Bacteria;D_1__Proteobacteria;D_2__Alphaproteobacteria;D_3__Rhizobiales;D_4__Hyphomicrobiaceae;D_5__Devosia;D_6__uncultured bacterium;D_7__;D_8__;D_9__;D_10__;D_11__;D_12__;D_13__;D_14__	0.993388303
c9de210c5a513e7749d7e67ce403d19a	D_0__Bacteria;D_1__Proteobacteria;D_2__Betaproteobacteria;D_3__Burkholderiales;D_4__Comamonadaceae	0.999999546
cd020cfe41d0d09cf26a03b15e3d25f5	D_0__Archaea;D_1__Aigarchaeota;D_2__Aigarchaeota Incertae Sedis;D_3__Unknown Order;D_4__Unknown Family;D_5__Candidatus Caldiarchaeum;D_6__uncultured archaeon;D_7__;D_8__;D_9__;D_10__;D_11__;D_12__;D_13__;D_14__	0.864818767
3b6ea05df4ad5e7fc19516403cba33bc	D_0__Bacteria;D_1__Proteobacteria;D_2__Epsilonproteobacteria;D_3__Campylobacterales;D_4__Campylobacteraceae;D_5__Arcobacter;D_6__uncultured Epsilonproteobacteria bacterium;D_7__;D_8__;D_9__;D_10__;D_11__;D_12__;D_13__;D_14__	0.783097391
9d8913fe30d5edf91f25580999a28c6e	D_0__Bacteria;D_1__Planctomycetes;D_2__Planctomycetacia;D_3__Planctomycetales;D_4__Planctomycetaceae;D_5__Rhodopirellula;D_6__Pirellula sp.;D_7__;D_8__;D_9__;D_10__;D_11__;D_12__;D_13__;D_14__	0.73554786
7c92e7356f8cccdaea50da0513bcffd2	D_0__Bacteria;D_1__Acidobacteria;D_2__Holophagae;D_3__Holophagae Incertae Sedis;D_4__Unknown Family;D_5__Thermoanaerobaculum;D_6__uncultured bacterium;D_7__;D_8__;D_9__;D_10__;D_11__;D_12__;D_13__;D_14__	0.99895692
f546512d63504edd93aa22ccfc649b80	D_0__Bacteria;D_1__Proteobacteria;D_2__Alphaproteobacteria;D_3__Rhizobiales;D_4__Rhodobiaceae;D_5__uncultured;D_6__uncultured bacterium;D_7__;D_8__;D_9__;D_10__;D_11__;D_12__;D_13__;D_14__	0.972991157
b541bc254b7115e7462ba0f9e8b785ee	D_0__Bacteria;D_1__Chloroflexi;D_2__Ardenticatenia;D_3__uncultured;D_4__uncultured bacterium;D_5__;D_6__;D_7__;D_8__;D_9__;D_10__;D_11__;D_12__;D_13__;D_14__	0.974839851
16ea8565674b75ff9bd97f1c632ccffa	D_0__Bacteria	0.998423698
978fdeff61ec42624812d4023dc1d287	D_0__Bacteria;D_1__Actinobacteria;D_2__Thermoleophilia;D_3__Gaiellales;D_4__uncultured;D_5__uncultured bacterium;D_6__;D_7__;D_8__;D_9__;D_10__;D_11__;D_12__;D_13__;D_14__	0.758218446
05e1cb0545433af3e922f36d280e521a	D_0__Archaea;D_1__Woesearchaeota (DHVEG-6)	0.983368244
34c34ded8281531f649961baa8482c5a	D_0__Bacteria;D_1__Spirochaetae;D_2__Spirochaetes;D_3__Spirochaetales;D_4__Spirochaetaceae;D_5__Spirochaeta 2	0.999999937
c26a373f045e052c8603913d14e2b163	D_0__Archaea;D_1__Crenarchaeota;D_2__Thermoprotei;D_3__Thermoproteales;D_4__Thermoproteaceae;D_5__Pyrobaculum;D_6__uncultured archaeon;D_7__;D_8__;D_9__;D_10__;D_11__;D_12__;D_13__;D_14__	0.974712712
f963955ec1409ebf353beb0f40327462	D_0__Bacteria;D_1__Chloroflexi;D_2__Anaerolineae;D_3__Anaerolineales;D_4__Anaerolineaceae;D_5__uncultured	0.932706852
70afa15531f074cfb240c76071bb9e62	D_0__Bacteria	0.874420024
e951fbdc2168354a9ba9aa88cb388fed	D_0__Bacteria;D_1__Latescibacteria;D_2__uncultured bacterium;D_3__;D_4__;D_5__;D_6__;D_7__;D_8__;D_9__;D_10__;D_11__;D_12__;D_13__;D_14__	0.994424263
b937a2d6237b85746c218fd6d3cc140c	D_0__Bacteria;D_1__Proteobacteria;D_2__Gammaproteobacteria;D_3__Oceanospirillales;D_4__Oceanospirillaceae;D_5__Marinobacterium;D_6__uncultured bacterium;D_7__;D_8__;D_9__;D_10__;D_11__;D_12__;D_13__;D_14__	0.999491373
81c5360fb882f575daf7e61e5edfb8df	D_0__Bacteria;D_1__Deinococcus-Thermus;D_2__Deinococci;D_3__Thermales;D_4__Thermaceae;D_5__Thermus;D_6__uncultured Thermus sp.;D_7__;D_8__;D_9__;D_10__;D_11__;D_12__;D_13__;D_14__	0.961452541
1ae4bab1273ce42fcbf8a43bb190c793	D_0__Bacteria;D_1__Armatimonadetes;D_2__uncultured;D_3__uncultured Firmicutes bacterium;D_4__;D_5__;D_6__;D_7__;D_8__;D_9__;D_10__;D_11__;D_12__;D_13__;D_14__	0.859264053
9926deedbfc2a46911e96d896655009d	Unassigned	0.848345277
c576d06f521adfc6403025ab9dbd356a	D_0__Archaea;D_1__Thaumarchaeota;D_2__Group C3;D_3__uncultured crenarchaeote;D_4__;D_5__;D_6__;D_7__;D_8__;D_9__;D_10__;D_11__;D_12__;D_13__;D_14__	0.908354858
aa4bf2ea4cc350a775a73c00fb7181fe	D_0__Archaea;D_1__Crenarchaeota;D_2__Thermoprotei;D_3__Thermoproteales;D_4__Thermoproteaceae;D_5__Pyrobaculum;D_6__uncultured archaeon;D_7__;D_8__;D_9__;D_10__;D_11__;D_12__;D_13__;D_14__	0.977580605
dbcab9590c6e51dd4f9b5852dcb30aba	D_0__Archaea;D_1__Woesearchaeota (DHVEG-6);D_2__unidentified archaeon;D_3__;D_4__;D_5__;D_6__;D_7__;D_8__;D_9__;D_10__;D_11__;D_12__;D_13__;D_14__	0.857309309
3e1a114bcd146357b6e410d22f44dedd	D_0__Bacteria;D_1__Bacteroidetes;D_2__Sphingobacteriia;D_3__Sphingobacteriales;D_4__Chitinophagaceae;D_5__Ferruginibacter;D_6__uncultured bacterium;D_7__;D_8__;D_9__;D_10__;D_11__;D_12__;D_13__;D_14__	0.738171542
8373bdf3ea7b29cad3b13da5ed880cfa	D_0__Bacteria;D_1__Chloroflexi;D_2__Anaerolineae;D_3__Anaerolineales;D_4__Anaerolineaceae;D_5__uncultured	0.999960427
293ae4e6546479185fe8df1509e297b9	D_0__Bacteria;D_1__Proteobacteria;D_2__Deltaproteobacteria;D_3__Bdellovibrionales;D_4__Bdellovibrionaceae;D_5__Bdellovibrio;D_6__uncultured bacterium;D_7__;D_8__;D_9__;D_10__;D_11__;D_12__;D_13__;D_14__	0.996622614
d7d13c0dbccfbd848c6ab087c24d6bc9	D_0__Bacteria;D_1__Proteobacteria;D_2__Gammaproteobacteria;D_3__Xanthomonadales;D_4__Xanthomonadaceae;D_5__Thermomonas;D_6__uncultured bacterium;D_7__;D_8__;D_9__;D_10__;D_11__;D_12__;D_13__;D_14__	0.863418843
1c97f1fcc81ea28f28ea06d114fb964c	D_0__Bacteria;D_1__Cyanobacteria;D_2__Chloroplast;D_3__uncultured diatom;D_4__;D_5__;D_6__;D_7__;D_8__;D_9__;D_10__;D_11__;D_12__;D_13__;D_14__	0.96790904
1da3700d84091b5319f2bd95d1fccec9	D_0__Bacteria;D_1__Deinococcus-Thermus;D_2__Deinococci;D_3__Thermales;D_4__Thermaceae;D_5__Thermus;D_6__uncultured Thermus sp.;D_7__;D_8__;D_9__;D_10__;D_11__;D_12__;D_13__;D_14__	0.865469181
13c2217179f5619b219e85176d0033fc	D_0__Bacteria;D_1__Proteobacteria;D_2__Gammaproteobacteria;D_3__Arenicellales;D_4__Arenicellaceae;D_5__uncultured;D_6__uncultured gamma proteobacterium;D_7__;D_8__;D_9__;D_10__;D_11__;D_12__;D_13__;D_14__	0.995203936
48a0f778d2f8aca2af0e30d02d6610f6	D_0__Bacteria;D_1__Chloroflexi;D_2__Dehalococcoidia;D_3__vadinBA26;D_4__uncultured bacterium;D_5__;D_6__;D_7__;D_8__;D_9__;D_10__;D_11__;D_12__;D_13__;D_14__	0.82483431
2cd5cda56e6c44aadcaf9fb89b90f70c	D_0__Bacteria;D_1__Actinobacteria;D_2__Actinobacteria;D_3__Micrococcales;D_4__Micrococcaceae;D_5__Kocuria;D_6__uncultured bacterium;D_7__;D_8__;D_9__;D_10__;D_11__;D_12__;D_13__;D_14__	0.994247152
e7de908be1e1be940a0079e106300550	D_0__Bacteria;D_1__Chloroflexi;D_2__Anaerolineae;D_3__Anaerolineales;D_4__Anaerolineaceae;D_5__uncultured;D_6__uncultured Chloroflexi bacterium;D_7__;D_8__;D_9__;D_10__;D_11__;D_12__;D_13__;D_14__	0.881076562
d30fb6e152a94db29ecadc9055c5de51	Unassigned	0.713437016
1355edc411e21cb7d3f8a49255919412	D_0__Archaea;D_1__uncultured archaeon;D_2__;D_3__;D_4__;D_5__;D_6__;D_7__;D_8__;D_9__;D_10__;D_11__;D_12__;D_13__;D_14__	0.999172233
b889457d1280c421c112f80604705793	D_0__Bacteria;D_1__Chlamydiae;D_2__LD1-PA32;D_3__uncultured bacterium;D_4__;D_5__;D_6__;D_7__;D_8__;D_9__;D_10__;D_11__;D_12__;D_13__;D_14__	0.966932574
c536600e96c96094be5d82c2146cb84b	D_0__Bacteria;D_1__Thermotogae;D_2__Thermotogae;D_3__EM3;D_4__uncultured Thermotogales bacterium;D_5__;D_6__;D_7__;D_8__;D_9__;D_10__;D_11__;D_12__;D_13__;D_14__	0.996672193
6eabd362ef1911167c5debe1e45617f9	D_0__Bacteria;D_1__Proteobacteria;D_2__Alphaproteobacteria;D_3__Sphingomonadales;D_4__Erythrobacteraceae;D_5__Erythrobacter;D_6__uncultured bacterium;D_7__;D_8__;D_9__;D_10__;D_11__;D_12__;D_13__;D_14__	0.993804021
27154d99b12ffae106c5cc3c69f22e57	D_0__Archaea;D_1__Euryarchaeota;D_2__Thermoplasmata;D_3__Thermoplasmatales;D_4__Marine Benthic Group D and DHVEG-1;D_5__uncultured archaeon;D_6__;D_7__;D_8__;D_9__;D_10__;D_11__;D_12__;D_13__;D_14__	0.975019186
a372a64c2fc3e996615605bc7f702633	D_0__Bacteria;D_1__Planctomycetes;D_2__Planctomycetacia;D_3__Planctomycetales;D_4__Planctomycetaceae;D_5__Pir4 lineage	0.966622245
f1cc1bc67c42f813f0c436031d43b056	D_0__Bacteria;D_1__Armatimonadetes;D_2__uncultured	0.999999329
4d28f898e8a753a2f0d0efdb283b0623	D_0__Bacteria	0.969153319
f110f9c5ecf4f42177533d9269a4b225	D_0__Bacteria;D_1__Proteobacteria;D_2__Deltaproteobacteria	0.987996757
02937ae09b35977f185d4def1c1b95eb	D_0__Bacteria;D_1__Fervidibacteria;D_2__uncultured bacterium;D_3__;D_4__;D_5__;D_6__;D_7__;D_8__;D_9__;D_10__;D_11__;D_12__;D_13__;D_14__	0.993976988
cc9ab1800608cc70ce7a3660d3a9c240	D_0__Bacteria;D_1__Spirochaetae;D_2__Spirochaetes;D_3__Spirochaetales;D_4__Spirochaetaceae;D_5__Spirochaeta 2	0.999999113
89d1b93be47dfad3d14536c65e136e85	D_0__Archaea;D_1__Euryarchaeota;D_2__Thermoplasmata;D_3__Thermoplasmatales;D_4__A10;D_5__uncultured archaeon;D_6__;D_7__;D_8__;D_9__;D_10__;D_11__;D_12__;D_13__;D_14__	0.999474848
70c9a95ad7c53c7d29e7df41bd702a32	D_0__Bacteria;D_1__Proteobacteria;D_2__Gammaproteobacteria;D_3__Pseudomonadales;D_4__Pseudomonadaceae;D_5__Pseudomonas	0.999950909
f4f0df339f1830adb8aa3ebe64c0b815	D_0__Bacteria;D_1__Proteobacteria;D_2__Betaproteobacteria;D_3__Burkholderiales;D_4__Oxalobacteraceae;D_5__Massilia;D_6__uncultured bacterium;D_7__;D_8__;D_9__;D_10__;D_11__;D_12__;D_13__;D_14__	0.962769658
d6358030ca553d7dc9c1294dec807344	D_0__Bacteria;D_1__Firmicutes;D_2__Clostridia;D_3__Clostridiales;D_4__Family XII;D_5__Fusibacter;D_6__uncultured organism;D_7__;D_8__;D_9__;D_10__;D_11__;D_12__;D_13__;D_14__	0.990889628
8383d5b09eabce3c722a78310cb708af	D_0__Bacteria;D_1__Bacteroidetes;D_2__Flavobacteriia;D_3__Flavobacteriales;D_4__Flavobacteriaceae;D_5__Salinimicrobium;D_6__uncultured bacterium;D_7__;D_8__;D_9__;D_10__;D_11__;D_12__;D_13__;D_14__	0.998324673
dc316dad927897850b9a1edf191b9ed3	D_0__Bacteria;D_1__Verrucomicrobia;D_2__WCHB1-41;D_3__uncultured organism;D_4__;D_5__;D_6__;D_7__;D_8__;D_9__;D_10__;D_11__;D_12__;D_13__;D_14__	0.983807605
ac8fd22703d7ebd5ff97a3a2f278df39	D_0__Bacteria;D_1__Actinobacteria;D_2__Actinobacteria;D_3__Corynebacteriales;D_4__Corynebacteriaceae;D_5__Lawsonella;D_6__uncultured bacterium;D_7__;D_8__;D_9__;D_10__;D_11__;D_12__;D_13__;D_14__	1
cf4ccd0f7efbe30c1dc5bf495d4b07c2	D_0__Bacteria;D_1__Gemmatimonadetes;D_2__MD2902-B12;D_3__uncultured microorganism;D_4__;D_5__;D_6__;D_7__;D_8__;D_9__;D_10__;D_11__;D_12__;D_13__;D_14__	0.727857225
6ced80375f1b9c942a7a298388e96216	D_0__Bacteria;D_1__Aquificae;D_2__Aquificae;D_3__Aquificales;D_4__Hydrogenothermaceae;D_5__Sulfurihydrogenibium	0.999999977
c22d8085fa8474e9b8935283a11aec8f	D_0__Bacteria;D_1__Planctomycetes;D_2__Phycisphaerae;D_3__Tepidisphaerales;D_4__Tepidisphaeraceae;D_5__uncultured bacterium;D_6__;D_7__;D_8__;D_9__;D_10__;D_11__;D_12__;D_13__;D_14__	0.990644527
d56218023269c95d871ef294d8a2fff9	D_0__Bacteria;D_1__Actinobacteria;D_2__Actinobacteria;D_3__Corynebacteriales;D_4__Corynebacteriaceae;D_5__Corynebacterium 1;D_6__uncultured bacterium;D_7__;D_8__;D_9__;D_10__;D_11__;D_12__;D_13__;D_14__	0.793413172
[truncated: 2,628 more rows]
