# Supplementary material for: Activity-based cell sorting reveals responses of uncultured archaea and bacteria to substrate amendment
Source: ISME J. 2020 Sep 4;14(11):2851–61. doi: 10.1038/s41396-020-00749-1 (PMC7784905; doi:10.1038/s41396-020-00749-1)
Supplement: Supplementary file 7 — SI Bioinformatics files [file 41396_2020_749_MOESM7_ESM.zip › regression_model.csv]

Domain	Phylum	Class	Order	Family	Genus	Reads	Substrate	Process	Replicate	Type_Rep
Bacteria	Fervidibacteria	uncultured bacterium				29020	Acetate	Presort	1	Biological
Archaea	Aigarchaeota	Aigarchaeota Incertae Sedis	Unknown Order	Unknown Family	Candidatus Caldiarchaeum	25963	Acetate	Presort	1	Biological
Bacteria	Chlorobi	Chlorobia	Chlorobiales	OPB56		4955	Acetate	Presort	1	Biological
Bacteria	Deinococcus-Thermus	Deinococci	Thermales	Thermaceae	Thermus	2015	Acetate	Presort	1	Biological
Bacteria	Parcubacteria	uncultured Microgenomates group bacterium				881	Acetate	Presort	1	Biological
Archaea	Candidate division YNPFFA	crenarchaeote JGI-OTU-1				1418	Acetate	Presort	1	Biological
Bacteria	Chloroflexi	Thermoflexia	Thermoflexales	Thermoflexaceae	Thermoflexus	1549	Acetate	Presort	1	Biological
Bacteria	Parcubacteria	uncultured Aquificales bacterium				281	Acetate	Presort	1	Biological
Bacteria	Armatimonadetes	uncultured	uncultured Firmicutes bacterium			577	Acetate	Presort	1	Biological
Bacteria	Acidobacteria	Blastocatellia	Blastocatellales	Blastocatellaceae (Subgroup 4)	43793	79	Acetate	Presort	1	Biological
Bacteria	Chloroflexi	Thermomicrobia	Thermomicrobiales	Thermomicrobiaceae	Thermomicrobium	13	Acetate	Presort	1	Biological
Archaea	Thaumarchaeota					1443	Acetate	Presort	1	Biological
Archaea	Thaumarchaeota	Thaumarchaeota Incertae Sedis	Unknown Order	Unknown Family	Candidatus Nitrosocaldus	263	Acetate	Presort	1	Biological
Bacteria	Calescamantes	uncultured bacterium				99	Acetate	Presort	1	Biological
Bacteria	Chloroflexi	S085	uncultured bacterium			271	Acetate	Presort	1	Biological
Bacteria	Thermotogae	Thermotogae	EM3	uncultured Thermotogales bacterium		77	Acetate	Presort	1	Biological
Bacteria	Aquificae	Aquificae	Aquificales	Aquificaceae	Thermocrinis	28	Acetate	Presort	1	Biological
Bacteria	Ignavibacteriae	Ignavibacteria	Ignavibacteriales	BSV26	bacterium JGI-1	57	Acetate	Presort	1	Biological
Bacteria	Thermotogae	Thermotogae	EM3	uncultured bacterium		434	Acetate	Presort	1	Biological
Bacteria	Cyanobacteria	Cyanobacteria	SubsectionI	FamilyI	Synechococcus	50	Acetate	Presort	1	Biological
Bacteria	BP4	uncultured bacterium				39	Acetate	Presort	1	Biological
Bacteria	Calescamantes					24	Acetate	Presort	1	Biological
Bacteria	GAL15	uncultured bacterium				144	Acetate	Presort	1	Biological
Bacteria	Armatimonadetes	uncultured	uncultured Armatimonadetes bacterium			74	Acetate	Presort	1	Biological
Bacteria						7	Acetate	Presort	1	Biological
Bacteria	Cyanobacteria	Chloroplast				0	Acetate	Presort	1	Biological
Bacteria	Acidobacteria	GBS-L1-B05	uncultured bacterium			18	Acetate	Presort	1	Biological
Archaea	Miscellaneous Euryarchaeotic Group(MEG)	uncultured Thermoproteales archaeon				0	Acetate	Presort	1	Biological
Bacteria	Armatimonadetes	uncultured				36	Acetate	Presort	1	Biological
Bacteria	BP4					0	Acetate	Presort	1	Biological
Bacteria	Firmicutes	Bacilli	Lactobacillales	Lactobacillaceae	Lactobacillus	0	Acetate	Presort	1	Biological
Bacteria	Firmicutes	Bacilli	Lactobacillales	Enterococcaceae	Enterococcus	0	Acetate	Presort	1	Biological
Bacteria	Actinobacteria	Actinobacteria	Corynebacteriales	Corynebacteriaceae	Corynebacterium 1	0	Acetate	Presort	1	Biological
Bacteria	Parcubacteria					0	Acetate	Presort	1	Biological
Archaea	Crenarchaeota	Thermoprotei	Thermoproteales	Thermoproteaceae	Pyrobaculum	15	Acetate	Presort	1	Biological
Bacteria	Firmicutes	Bacilli	Lactobacillales	Lactobacillaceae	Pediococcus	0	Acetate	Presort	1	Biological
Bacteria	Chloroflexi	Anaerolineae	Anaerolineales	Anaerolineaceae	uncultured	0	Acetate	Presort	1	Biological
Archaea	Euryarchaeota	Thermoplasmata	Thermoplasmatales	Marine Benthic Group D and DHVEG-1	uncultured archaeon	0	Acetate	Presort	1	Biological
Bacteria	Bacteroidetes	Cytophagia	Cytophagales	Cytophagaceae	Hymenobacter	0	Acetate	Presort	1	Biological
Bacteria	Acetothermia	uncultured bacterium				0	Acetate	Presort	1	Biological
Bacteria	Firmicutes	Clostridia	Thermoanaerobacterales	Family III	Caldicellulosiruptor	0	Acetate	Presort	1	Biological
Unassigned	Unassigned	Unassigned	Unassigned	Unassigned	Unassigned	0	Acetate	Presort	1	Biological
Bacteria	Fervidibacteria	uncultured bacterium				32289	Aspartate	Presort	1	Biological
Archaea	Aigarchaeota	Aigarchaeota Incertae Sedis	Unknown Order	Unknown Family	Candidatus Caldiarchaeum	29917	Aspartate	Presort	1	Biological
Bacteria	Chlorobi	Chlorobia	Chlorobiales	OPB56		10152	Aspartate	Presort	1	Biological
Bacteria	Deinococcus-Thermus	Deinococci	Thermales	Thermaceae	Thermus	2779	Aspartate	Presort	1	Biological
Bacteria	Parcubacteria	uncultured Microgenomates group bacterium				1695	Aspartate	Presort	1	Biological
Archaea	Candidate division YNPFFA	crenarchaeote JGI-OTU-1				1118	Aspartate	Presort	1	Biological
Bacteria	Chloroflexi	Thermoflexia	Thermoflexales	Thermoflexaceae	Thermoflexus	1651	Aspartate	Presort	1	Biological
Bacteria	Parcubacteria	uncultured Aquificales bacterium				930	Aspartate	Presort	1	Biological
Bacteria	Armatimonadetes	uncultured	uncultured Firmicutes bacterium			2957	Aspartate	Presort	1	Biological
Bacteria	Acidobacteria	Blastocatellia	Blastocatellales	Blastocatellaceae (Subgroup 4)	43793	1381	Aspartate	Presort	1	Biological
Bacteria	Chloroflexi	Thermomicrobia	Thermomicrobiales	Thermomicrobiaceae	Thermomicrobium	73	Aspartate	Presort	1	Biological
Archaea	Thaumarchaeota					1588	Aspartate	Presort	1	Biological
Archaea	Thaumarchaeota	Thaumarchaeota Incertae Sedis	Unknown Order	Unknown Family	Candidatus Nitrosocaldus	303	Aspartate	Presort	1	Biological
Bacteria	Calescamantes	uncultured bacterium				597	Aspartate	Presort	1	Biological
Bacteria	Chloroflexi	S085	uncultured bacterium			436	Aspartate	Presort	1	Biological
Bacteria	Thermotogae	Thermotogae	EM3	uncultured Thermotogales bacterium		477	Aspartate	Presort	1	Biological
Bacteria	Aquificae	Aquificae	Aquificales	Aquificaceae	Thermocrinis	232	Aspartate	Presort	1	Biological
Bacteria	Ignavibacteriae	Ignavibacteria	Ignavibacteriales	BSV26	bacterium JGI-1	450	Aspartate	Presort	1	Biological
Bacteria	Thermotogae	Thermotogae	EM3	uncultured bacterium		211	Aspartate	Presort	1	Biological
Bacteria	Cyanobacteria	Cyanobacteria	SubsectionI	FamilyI	Synechococcus	73	Aspartate	Presort	1	Biological
Bacteria	BP4	uncultured bacterium				121	Aspartate	Presort	1	Biological
Bacteria	Calescamantes					164	Aspartate	Presort	1	Biological
Bacteria	GAL15	uncultured bacterium				151	Aspartate	Presort	1	Biological
Bacteria	Armatimonadetes	uncultured	uncultured Armatimonadetes bacterium			398	Aspartate	Presort	1	Biological
Bacteria						44	Aspartate	Presort	1	Biological
Bacteria	Cyanobacteria	Chloroplast				0	Aspartate	Presort	1	Biological
Bacteria	Acidobacteria	GBS-L1-B05	uncultured bacterium			107	Aspartate	Presort	1	Biological
Archaea	Miscellaneous Euryarchaeotic Group(MEG)	uncultured Thermoproteales archaeon				23	Aspartate	Presort	1	Biological
Bacteria	Armatimonadetes	uncultured				110	Aspartate	Presort	1	Biological
Bacteria	BP4					0	Aspartate	Presort	1	Biological
Bacteria	Firmicutes	Bacilli	Lactobacillales	Lactobacillaceae	Lactobacillus	0	Aspartate	Presort	1	Biological
Bacteria	Firmicutes	Bacilli	Lactobacillales	Enterococcaceae	Enterococcus	0	Aspartate	Presort	1	Biological
Bacteria	Actinobacteria	Actinobacteria	Corynebacteriales	Corynebacteriaceae	Corynebacterium 1	0	Aspartate	Presort	1	Biological
Bacteria	Parcubacteria					0	Aspartate	Presort	1	Biological
Archaea	Crenarchaeota	Thermoprotei	Thermoproteales	Thermoproteaceae	Pyrobaculum	11	Aspartate	Presort	1	Biological
Bacteria	Firmicutes	Bacilli	Lactobacillales	Lactobacillaceae	Pediococcus	0	Aspartate	Presort	1	Biological
Bacteria	Chloroflexi	Anaerolineae	Anaerolineales	Anaerolineaceae	uncultured	0	Aspartate	Presort	1	Biological
Archaea	Euryarchaeota	Thermoplasmata	Thermoplasmatales	Marine Benthic Group D and DHVEG-1	uncultured archaeon	0	Aspartate	Presort	1	Biological
Bacteria	Bacteroidetes	Cytophagia	Cytophagales	Cytophagaceae	Hymenobacter	0	Aspartate	Presort	1	Biological
Bacteria	Acetothermia	uncultured bacterium				0	Aspartate	Presort	1	Biological
Bacteria	Firmicutes	Clostridia	Thermoanaerobacterales	Family III	Caldicellulosiruptor	0	Aspartate	Presort	1	Biological
Unassigned	Unassigned	Unassigned	Unassigned	Unassigned	Unassigned	0	Aspartate	Presort	1	Biological
Bacteria	Fervidibacteria	uncultured bacterium				20797	Biotin	Presort	1	Biological
Archaea	Aigarchaeota	Aigarchaeota Incertae Sedis	Unknown Order	Unknown Family	Candidatus Caldiarchaeum	31292	Biotin	Presort	1	Biological
Bacteria	Chlorobi	Chlorobia	Chlorobiales	OPB56		9124	Biotin	Presort	1	Biological
Bacteria	Deinococcus-Thermus	Deinococci	Thermales	Thermaceae	Thermus	3189	Biotin	Presort	1	Biological
Bacteria	Parcubacteria	uncultured Microgenomates group bacterium				1376	Biotin	Presort	1	Biological
Archaea	Candidate division YNPFFA	crenarchaeote JGI-OTU-1				3765	Biotin	Presort	1	Biological
Bacteria	Chloroflexi	Thermoflexia	Thermoflexales	Thermoflexaceae	Thermoflexus	2866	Biotin	Presort	1	Biological
Bacteria	Parcubacteria	uncultured Aquificales bacterium				509	Biotin	Presort	1	Biological
Bacteria	Armatimonadetes	uncultured	uncultured Firmicutes bacterium			1050	Biotin	Presort	1	Biological
Bacteria	Acidobacteria	Blastocatellia	Blastocatellales	Blastocatellaceae (Subgroup 4)	43793	77	Biotin	Presort	1	Biological
Bacteria	Chloroflexi	Thermomicrobia	Thermomicrobiales	Thermomicrobiaceae	Thermomicrobium	29	Biotin	Presort	1	Biological
Archaea	Thaumarchaeota					2179	Biotin	Presort	1	Biological
Archaea	Thaumarchaeota	Thaumarchaeota Incertae Sedis	Unknown Order	Unknown Family	Candidatus Nitrosocaldus	2804	Biotin	Presort	1	Biological
Bacteria	Calescamantes	uncultured bacterium				171	Biotin	Presort	1	Biological
Bacteria	Chloroflexi	S085	uncultured bacterium			1012	Biotin	Presort	1	Biological
Bacteria	Thermotogae	Thermotogae	EM3	uncultured Thermotogales bacterium		392	Biotin	Presort	1	Biological
Bacteria	Aquificae	Aquificae	Aquificales	Aquificaceae	Thermocrinis	67	Biotin	Presort	1	Biological
Bacteria	Ignavibacteriae	Ignavibacteria	Ignavibacteriales	BSV26	bacterium JGI-1	169	Biotin	Presort	1	Biological
Bacteria	Thermotogae	Thermotogae	EM3	uncultured bacterium		1487	Biotin	Presort	1	Biological
Bacteria	Cyanobacteria	Cyanobacteria	SubsectionI	FamilyI	Synechococcus	96	Biotin	Presort	1	Biological
Bacteria	BP4	uncultured bacterium				94	Biotin	Presort	1	Biological
Bacteria	Calescamantes					47	Biotin	Presort	1	Biological
Bacteria	GAL15	uncultured bacterium				241	Biotin	Presort	1	Biological
Bacteria	Armatimonadetes	uncultured	uncultured Armatimonadetes bacterium			148	Biotin	Presort	1	Biological
Bacteria						58	Biotin	Presort	1	Biological
Bacteria	Cyanobacteria	Chloroplast				0	Biotin	Presort	1	Biological
Bacteria	Acidobacteria	GBS-L1-B05	uncultured bacterium			38	Biotin	Presort	1	Biological
Archaea	Miscellaneous Euryarchaeotic Group(MEG)	uncultured Thermoproteales archaeon				0	Biotin	Presort	1	Biological
Bacteria	Armatimonadetes	uncultured				62	Biotin	Presort	1	Biological
Bacteria	BP4					0	Biotin	Presort	1	Biological
Bacteria	Firmicutes	Bacilli	Lactobacillales	Lactobacillaceae	Lactobacillus	0	Biotin	Presort	1	Biological
Bacteria	Firmicutes	Bacilli	Lactobacillales	Enterococcaceae	Enterococcus	0	Biotin	Presort	1	Biological
Bacteria	Actinobacteria	Actinobacteria	Corynebacteriales	Corynebacteriaceae	Corynebacterium 1	0	Biotin	Presort	1	Biological
Bacteria	Parcubacteria					0	Biotin	Presort	1	Biological
Archaea	Crenarchaeota	Thermoprotei	Thermoproteales	Thermoproteaceae	Pyrobaculum	0	Biotin	Presort	1	Biological
Bacteria	Firmicutes	Bacilli	Lactobacillales	Lactobacillaceae	Pediococcus	0	Biotin	Presort	1	Biological
Bacteria	Chloroflexi	Anaerolineae	Anaerolineales	Anaerolineaceae	uncultured	0	Biotin	Presort	1	Biological
Archaea	Euryarchaeota	Thermoplasmata	Thermoplasmatales	Marine Benthic Group D and DHVEG-1	uncultured archaeon	0	Biotin	Presort	1	Biological
Bacteria	Bacteroidetes	Cytophagia	Cytophagales	Cytophagaceae	Hymenobacter	0	Biotin	Presort	1	Biological
Bacteria	Acetothermia	uncultured bacterium				0	Biotin	Presort	1	Biological
Bacteria	Firmicutes	Clostridia	Thermoanaerobacterales	Family III	Caldicellulosiruptor	0	Biotin	Presort	1	Biological
Unassigned	Unassigned	Unassigned	Unassigned	Unassigned	Unassigned	0	Biotin	Presort	1	Biological
Bacteria	Fervidibacteria	uncultured bacterium				7841	Cellobiose	Presort	1	Biological
Archaea	Aigarchaeota	Aigarchaeota Incertae Sedis	Unknown Order	Unknown Family	Candidatus Caldiarchaeum	7691	Cellobiose	Presort	1	Biological
Bacteria	Chlorobi	Chlorobia	Chlorobiales	OPB56		26138	Cellobiose	Presort	1	Biological
Bacteria	Deinococcus-Thermus	Deinococci	Thermales	Thermaceae	Thermus	7706	Cellobiose	Presort	1	Biological
Bacteria	Parcubacteria	uncultured Microgenomates group bacterium				1222	Cellobiose	Presort	1	Biological
Archaea	Candidate division YNPFFA	crenarchaeote JGI-OTU-1				969	Cellobiose	Presort	1	Biological
Bacteria	Chloroflexi	Thermoflexia	Thermoflexales	Thermoflexaceae	Thermoflexus	605	Cellobiose	Presort	1	Biological
Bacteria	Parcubacteria	uncultured Aquificales bacterium				555	Cellobiose	Presort	1	Biological
Bacteria	Armatimonadetes	uncultured	uncultured Firmicutes bacterium			14754	Cellobiose	Presort	1	Biological
Bacteria	Acidobacteria	Blastocatellia	Blastocatellales	Blastocatellaceae (Subgroup 4)	43793	269	Cellobiose	Presort	1	Biological
Bacteria	Chloroflexi	Thermomicrobia	Thermomicrobiales	Thermomicrobiaceae	Thermomicrobium	244	Cellobiose	Presort	1	Biological
Archaea	Thaumarchaeota					38	Cellobiose	Presort	1	Biological
Archaea	Thaumarchaeota	Thaumarchaeota Incertae Sedis	Unknown Order	Unknown Family	Candidatus Nitrosocaldus	137	Cellobiose	Presort	1	Biological
Bacteria	Calescamantes	uncultured bacterium				686	Cellobiose	Presort	1	Biological
Bacteria	Chloroflexi	S085	uncultured bacterium			97	Cellobiose	Presort	1	Biological
Bacteria	Thermotogae	Thermotogae	EM3	uncultured Thermotogales bacterium		713	Cellobiose	Presort	1	Biological
Bacteria	Aquificae	Aquificae	Aquificales	Aquificaceae	Thermocrinis	2514	Cellobiose	Presort	1	Biological
Bacteria	Ignavibacteriae	Ignavibacteria	Ignavibacteriales	BSV26	bacterium JGI-1	329	Cellobiose	Presort	1	Biological
Bacteria	Thermotogae	Thermotogae	EM3	uncultured bacterium		1024	Cellobiose	Presort	1	Biological
Bacteria	Cyanobacteria	Cyanobacteria	SubsectionI	FamilyI	Synechococcus	140	Cellobiose	Presort	1	Biological
Bacteria	BP4	uncultured bacterium				850	Cellobiose	Presort	1	Biological
Bacteria	Calescamantes					351	Cellobiose	Presort	1	Biological
Bacteria	GAL15	uncultured bacterium				583	Cellobiose	Presort	1	Biological
Bacteria	Armatimonadetes	uncultured	uncultured Armatimonadetes bacterium			766	Cellobiose	Presort	1	Biological
Bacteria						41	Cellobiose	Presort	1	Biological
Bacteria	Cyanobacteria	Chloroplast				0	Cellobiose	Presort	1	Biological
Bacteria	Acidobacteria	GBS-L1-B05	uncultured bacterium			76	Cellobiose	Presort	1	Biological
Archaea	Miscellaneous Euryarchaeotic Group(MEG)	uncultured Thermoproteales archaeon				67	Cellobiose	Presort	1	Biological
Bacteria	Armatimonadetes	uncultured				283	Cellobiose	Presort	1	Biological
Bacteria	BP4					61	Cellobiose	Presort	1	Biological
Bacteria	Firmicutes	Bacilli	Lactobacillales	Lactobacillaceae	Lactobacillus	0	Cellobiose	Presort	1	Biological
Bacteria	Firmicutes	Bacilli	Lactobacillales	Enterococcaceae	Enterococcus	0	Cellobiose	Presort	1	Biological
Bacteria	Actinobacteria	Actinobacteria	Corynebacteriales	Corynebacteriaceae	Corynebacterium 1	0	Cellobiose	Presort	1	Biological
Bacteria	Parcubacteria					0	Cellobiose	Presort	1	Biological
Archaea	Crenarchaeota	Thermoprotei	Thermoproteales	Thermoproteaceae	Pyrobaculum	53	Cellobiose	Presort	1	Biological
Bacteria	Firmicutes	Bacilli	Lactobacillales	Lactobacillaceae	Pediococcus	0	Cellobiose	Presort	1	Biological
Bacteria	Chloroflexi	Anaerolineae	Anaerolineales	Anaerolineaceae	uncultured	0	Cellobiose	Presort	1	Biological
Archaea	Euryarchaeota	Thermoplasmata	Thermoplasmatales	Marine Benthic Group D and DHVEG-1	uncultured archaeon	0	Cellobiose	Presort	1	Biological
Bacteria	Bacteroidetes	Cytophagia	Cytophagales	Cytophagaceae	Hymenobacter	0	Cellobiose	Presort	1	Biological
Bacteria	Acetothermia	uncultured bacterium				0	Cellobiose	Presort	1	Biological
Bacteria	Firmicutes	Clostridia	Thermoanaerobacterales	Family III	Caldicellulosiruptor	0	Cellobiose	Presort	1	Biological
Unassigned	Unassigned	Unassigned	Unassigned	Unassigned	Unassigned	0	Cellobiose	Presort	1	Biological
Bacteria	Fervidibacteria	uncultured bacterium				26158	Cellulose	Presort	1	Biological
Archaea	Aigarchaeota	Aigarchaeota Incertae Sedis	Unknown Order	Unknown Family	Candidatus Caldiarchaeum	31743	Cellulose	Presort	1	Biological
Bacteria	Chlorobi	Chlorobia	Chlorobiales	OPB56		12136	Cellulose	Presort	1	Biological
Bacteria	Deinococcus-Thermus	Deinococci	Thermales	Thermaceae	Thermus	2213	Cellulose	Presort	1	Biological
Bacteria	Parcubacteria	uncultured Microgenomates group bacterium				809	Cellulose	Presort	1	Biological
Archaea	Candidate division YNPFFA	crenarchaeote JGI-OTU-1				2249	Cellulose	Presort	1	Biological
Bacteria	Chloroflexi	Thermoflexia	Thermoflexales	Thermoflexaceae	Thermoflexus	2148	Cellulose	Presort	1	Biological
Bacteria	Parcubacteria	uncultured Aquificales bacterium				338	Cellulose	Presort	1	Biological
Bacteria	Armatimonadetes	uncultured	uncultured Firmicutes bacterium			742	Cellulose	Presort	1	Biological
Bacteria	Acidobacteria	Blastocatellia	Blastocatellales	Blastocatellaceae (Subgroup 4)	43793	301	Cellulose	Presort	1	Biological
Bacteria	Chloroflexi	Thermomicrobia	Thermomicrobiales	Thermomicrobiaceae	Thermomicrobium	166	Cellulose	Presort	1	Biological
Archaea	Thaumarchaeota					1698	Cellulose	Presort	1	Biological
Archaea	Thaumarchaeota	Thaumarchaeota Incertae Sedis	Unknown Order	Unknown Family	Candidatus Nitrosocaldus	958	Cellulose	Presort	1	Biological
Bacteria	Calescamantes	uncultured bacterium				178	Cellulose	Presort	1	Biological
Bacteria	Chloroflexi	S085	uncultured bacterium			380	Cellulose	Presort	1	Biological
Bacteria	Thermotogae	Thermotogae	EM3	uncultured Thermotogales bacterium		174	Cellulose	Presort	1	Biological
Bacteria	Aquificae	Aquificae	Aquificales	Aquificaceae	Thermocrinis	199	Cellulose	Presort	1	Biological
Bacteria	Ignavibacteriae	Ignavibacteria	Ignavibacteriales	BSV26	bacterium JGI-1	388	Cellulose	Presort	1	Biological
Bacteria	Thermotogae	Thermotogae	EM3	uncultured bacterium		250	Cellulose	Presort	1	Biological
Bacteria	Cyanobacteria	Cyanobacteria	SubsectionI	FamilyI	Synechococcus	34	Cellulose	Presort	1	Biological
Bacteria	BP4	uncultured bacterium				124	Cellulose	Presort	1	Biological
Bacteria	Calescamantes					44	Cellulose	Presort	1	Biological
Bacteria	GAL15	uncultured bacterium				85	Cellulose	Presort	1	Biological
Bacteria	Armatimonadetes	uncultured	uncultured Armatimonadetes bacterium			140	Cellulose	Presort	1	Biological
Bacteria						43	Cellulose	Presort	1	Biological
Bacteria	Cyanobacteria	Chloroplast				0	Cellulose	Presort	1	Biological
Bacteria	Acidobacteria	GBS-L1-B05	uncultured bacterium			38	Cellulose	Presort	1	Biological
Archaea	Miscellaneous Euryarchaeotic Group(MEG)	uncultured Thermoproteales archaeon				6	Cellulose	Presort	1	Biological
Bacteria	Armatimonadetes	uncultured				41	Cellulose	Presort	1	Biological
Bacteria	BP4					0	Cellulose	Presort	1	Biological
Bacteria	Firmicutes	Bacilli	Lactobacillales	Lactobacillaceae	Lactobacillus	0	Cellulose	Presort	1	Biological
Bacteria	Firmicutes	Bacilli	Lactobacillales	Enterococcaceae	Enterococcus	0	Cellulose	Presort	1	Biological
Bacteria	Actinobacteria	Actinobacteria	Corynebacteriales	Corynebacteriaceae	Corynebacterium 1	0	Cellulose	Presort	1	Biological
Bacteria	Parcubacteria					0	Cellulose	Presort	1	Biological
Archaea	Crenarchaeota	Thermoprotei	Thermoproteales	Thermoproteaceae	Pyrobaculum	34	Cellulose	Presort	1	Biological
Bacteria	Firmicutes	Bacilli	Lactobacillales	Lactobacillaceae	Pediococcus	0	Cellulose	Presort	1	Biological
Bacteria	Chloroflexi	Anaerolineae	Anaerolineales	Anaerolineaceae	uncultured	0	Cellulose	Presort	1	Biological
Archaea	Euryarchaeota	Thermoplasmata	Thermoplasmatales	Marine Benthic Group D and DHVEG-1	uncultured archaeon	0	Cellulose	Presort	1	Biological
Bacteria	Bacteroidetes	Cytophagia	Cytophagales	Cytophagaceae	Hymenobacter	0	Cellulose	Presort	1	Biological
Bacteria	Acetothermia	uncultured bacterium				0	Cellulose	Presort	1	Biological
Bacteria	Firmicutes	Clostridia	Thermoanaerobacterales	Family III	Caldicellulosiruptor	0	Cellulose	Presort	1	Biological
Unassigned	Unassigned	Unassigned	Unassigned	Unassigned	Unassigned	0	Cellulose	Presort	1	Biological
Bacteria	Fervidibacteria	uncultured bacterium				15873	Glucose	Presort	1	Biological
Archaea	Aigarchaeota	Aigarchaeota Incertae Sedis	Unknown Order	Unknown Family	Candidatus Caldiarchaeum	18723	Glucose	Presort	1	Biological
Bacteria	Chlorobi	Chlorobia	Chlorobiales	OPB56		5543	Glucose	Presort	1	Biological
Bacteria	Deinococcus-Thermus	Deinococci	Thermales	Thermaceae	Thermus	1434	Glucose	Presort	1	Biological
Bacteria	Parcubacteria	uncultured Microgenomates group bacterium				569	Glucose	Presort	1	Biological
Archaea	Candidate division YNPFFA	crenarchaeote JGI-OTU-1				5058	Glucose	Presort	1	Biological
Bacteria	Chloroflexi	Thermoflexia	Thermoflexales	Thermoflexaceae	Thermoflexus	1250	Glucose	Presort	1	Biological
Bacteria	Parcubacteria	uncultured Aquificales bacterium				163	Glucose	Presort	1	Biological
Bacteria	Armatimonadetes	uncultured	uncultured Firmicutes bacterium			1019	Glucose	Presort	1	Biological
Bacteria	Acidobacteria	Blastocatellia	Blastocatellales	Blastocatellaceae (Subgroup 4)	43793	491	Glucose	Presort	1	Biological
Bacteria	Chloroflexi	Thermomicrobia	Thermomicrobiales	Thermomicrobiaceae	Thermomicrobium	35	Glucose	Presort	1	Biological
Archaea	Thaumarchaeota					1956	Glucose	Presort	1	Biological
Archaea	Thaumarchaeota	Thaumarchaeota Incertae Sedis	Unknown Order	Unknown Family	Candidatus Nitrosocaldus	936	Glucose	Presort	1	Biological
Bacteria	Calescamantes	uncultured bacterium				387	Glucose	Presort	1	Biological
Bacteria	Chloroflexi	S085	uncultured bacterium			229	Glucose	Presort	1	Biological
Bacteria	Thermotogae	Thermotogae	EM3	uncultured Thermotogales bacterium		336	Glucose	Presort	1	Biological
Bacteria	Aquificae	Aquificae	Aquificales	Aquificaceae	Thermocrinis	163	Glucose	Presort	1	Biological
Bacteria	Ignavibacteriae	Ignavibacteria	Ignavibacteriales	BSV26	bacterium JGI-1	325	Glucose	Presort	1	Biological
Bacteria	Thermotogae	Thermotogae	EM3	uncultured bacterium		248	Glucose	Presort	1	Biological
Bacteria	Cyanobacteria	Cyanobacteria	SubsectionI	FamilyI	Synechococcus	0	Glucose	Presort	1	Biological
Bacteria	BP4	uncultured bacterium				31	Glucose	Presort	1	Biological
Bacteria	Calescamantes					52	Glucose	Presort	1	Biological
Bacteria	GAL15	uncultured bacterium				19	Glucose	Presort	1	Biological
Bacteria	Armatimonadetes	uncultured	uncultured Armatimonadetes bacterium			144	Glucose	Presort	1	Biological
Bacteria						15	Glucose	Presort	1	Biological
Bacteria	Cyanobacteria	Chloroplast				0	Glucose	Presort	1	Biological
Bacteria	Acidobacteria	GBS-L1-B05	uncultured bacterium			6	Glucose	Presort	1	Biological
Archaea	Miscellaneous Euryarchaeotic Group(MEG)	uncultured Thermoproteales archaeon				8	Glucose	Presort	1	Biological
Bacteria	Armatimonadetes	uncultured				0	Glucose	Presort	1	Biological
Bacteria	BP4					0	Glucose	Presort	1	Biological
Bacteria	Firmicutes	Bacilli	Lactobacillales	Lactobacillaceae	Lactobacillus	0	Glucose	Presort	1	Biological
Bacteria	Firmicutes	Bacilli	Lactobacillales	Enterococcaceae	Enterococcus	0	Glucose	Presort	1	Biological
Bacteria	Actinobacteria	Actinobacteria	Corynebacteriales	Corynebacteriaceae	Corynebacterium 1	0	Glucose	Presort	1	Biological
Bacteria	Parcubacteria					0	Glucose	Presort	1	Biological
Archaea	Crenarchaeota	Thermoprotei	Thermoproteales	Thermoproteaceae	Pyrobaculum	0	Glucose	Presort	1	Biological
Bacteria	Firmicutes	Bacilli	Lactobacillales	Lactobacillaceae	Pediococcus	0	Glucose	Presort	1	Biological
Bacteria	Chloroflexi	Anaerolineae	Anaerolineales	Anaerolineaceae	uncultured	0	Glucose	Presort	1	Biological
Archaea	Euryarchaeota	Thermoplasmata	Thermoplasmatales	Marine Benthic Group D and DHVEG-1	uncultured archaeon	0	Glucose	Presort	1	Biological
Bacteria	Bacteroidetes	Cytophagia	Cytophagales	Cytophagaceae	Hymenobacter	0	Glucose	Presort	1	Biological
Bacteria	Acetothermia	uncultured bacterium				0	Glucose	Presort	1	Biological
Bacteria	Firmicutes	Clostridia	Thermoanaerobacterales	Family III	Caldicellulosiruptor	0	Glucose	Presort	1	Biological
Unassigned	Unassigned	Unassigned	Unassigned	Unassigned	Unassigned	2	Glucose	Presort	1	Biological
Bacteria	Fervidibacteria	uncultured bacterium				2001	Glycerol	Presort	1	Biological
Archaea	Aigarchaeota	Aigarchaeota Incertae Sedis	Unknown Order	Unknown Family	Candidatus Caldiarchaeum	2031	Glycerol	Presort	1	Biological
Bacteria	Chlorobi	Chlorobia	Chlorobiales	OPB56		595	Glycerol	Presort	1	Biological
Bacteria	Deinococcus-Thermus	Deinococci	Thermales	Thermaceae	Thermus	141	Glycerol	Presort	1	Biological
Bacteria	Parcubacteria	uncultured Microgenomates group bacterium				74	Glycerol	Presort	1	Biological
Archaea	Candidate division YNPFFA	crenarchaeote JGI-OTU-1				650	Glycerol	Presort	1	Biological
Bacteria	Chloroflexi	Thermoflexia	Thermoflexales	Thermoflexaceae	Thermoflexus	111	Glycerol	Presort	1	Biological
Bacteria	Parcubacteria	uncultured Aquificales bacterium				27	Glycerol	Presort	1	Biological
Bacteria	Armatimonadetes	uncultured	uncultured Firmicutes bacterium			108	Glycerol	Presort	1	Biological
Bacteria	Acidobacteria	Blastocatellia	Blastocatellales	Blastocatellaceae (Subgroup 4)	43793	78	Glycerol	Presort	1	Biological
Bacteria	Chloroflexi	Thermomicrobia	Thermomicrobiales	Thermomicrobiaceae	Thermomicrobium	0	Glycerol	Presort	1	Biological
Archaea	Thaumarchaeota					356	Glycerol	Presort	1	Biological
Archaea	Thaumarchaeota	Thaumarchaeota Incertae Sedis	Unknown Order	Unknown Family	Candidatus Nitrosocaldus	176	Glycerol	Presort	1	Biological
Bacteria	Calescamantes	uncultured bacterium				47	Glycerol	Presort	1	Biological
Bacteria	Chloroflexi	S085	uncultured bacterium			22	Glycerol	Presort	1	Biological
Bacteria	Thermotogae	Thermotogae	EM3	uncultured Thermotogales bacterium		50	Glycerol	Presort	1	Biological
Bacteria	Aquificae	Aquificae	Aquificales	Aquificaceae	Thermocrinis	10	Glycerol	Presort	1	Biological
Bacteria	Ignavibacteriae	Ignavibacteria	Ignavibacteriales	BSV26	bacterium JGI-1	41	Glycerol	Presort	1	Biological
Bacteria	Thermotogae	Thermotogae	EM3	uncultured bacterium		32	Glycerol	Presort	1	Biological
Bacteria	Cyanobacteria	Cyanobacteria	SubsectionI	FamilyI	Synechococcus	4	Glycerol	Presort	1	Biological
Bacteria	BP4	uncultured bacterium				3	Glycerol	Presort	1	Biological
Bacteria	Calescamantes					0	Glycerol	Presort	1	Biological
Bacteria	GAL15	uncultured bacterium				9	Glycerol	Presort	1	Biological
Bacteria	Armatimonadetes	uncultured	uncultured Armatimonadetes bacterium			10	Glycerol	Presort	1	Biological
Bacteria						46	Glycerol	Presort	1	Biological
Bacteria	Cyanobacteria	Chloroplast				0	Glycerol	Presort	1	Biological
Bacteria	Acidobacteria	GBS-L1-B05	uncultured bacterium			0	Glycerol	Presort	1	Biological
Archaea	Miscellaneous Euryarchaeotic Group(MEG)	uncultured Thermoproteales archaeon				0	Glycerol	Presort	1	Biological
Bacteria	Armatimonadetes	uncultured				0	Glycerol	Presort	1	Biological
Bacteria	BP4					0	Glycerol	Presort	1	Biological
Bacteria	Firmicutes	Bacilli	Lactobacillales	Lactobacillaceae	Lactobacillus	0	Glycerol	Presort	1	Biological
Bacteria	Firmicutes	Bacilli	Lactobacillales	Enterococcaceae	Enterococcus	0	Glycerol	Presort	1	Biological
Bacteria	Actinobacteria	Actinobacteria	Corynebacteriales	Corynebacteriaceae	Corynebacterium 1	0	Glycerol	Presort	1	Biological
Bacteria	Parcubacteria					0	Glycerol	Presort	1	Biological
Archaea	Crenarchaeota	Thermoprotei	Thermoproteales	Thermoproteaceae	Pyrobaculum	0	Glycerol	Presort	1	Biological
Bacteria	Firmicutes	Bacilli	Lactobacillales	Lactobacillaceae	Pediococcus	0	Glycerol	Presort	1	Biological
Bacteria	Chloroflexi	Anaerolineae	Anaerolineales	Anaerolineaceae	uncultured	0	Glycerol	Presort	1	Biological
Archaea	Euryarchaeota	Thermoplasmata	Thermoplasmatales	Marine Benthic Group D and DHVEG-1	uncultured archaeon	0	Glycerol	Presort	1	Biological
Bacteria	Bacteroidetes	Cytophagia	Cytophagales	Cytophagaceae	Hymenobacter	0	Glycerol	Presort	1	Biological
Bacteria	Acetothermia	uncultured bacterium				0	Glycerol	Presort	1	Biological
Bacteria	Firmicutes	Clostridia	Thermoanaerobacterales	Family III	Caldicellulosiruptor	0	Glycerol	Presort	1	Biological
Unassigned	Unassigned	Unassigned	Unassigned	Unassigned	Unassigned	0	Glycerol	Presort	1	Biological
Bacteria	Fervidibacteria	uncultured bacterium				24225	NH4_0.1mgl	Presort	1	Biological
Archaea	Aigarchaeota	Aigarchaeota Incertae Sedis	Unknown Order	Unknown Family	Candidatus Caldiarchaeum	29108	NH4_0.1mgl	Presort	1	Biological
Bacteria	Chlorobi	Chlorobia	Chlorobiales	OPB56		9516	NH4_0.1mgl	Presort	1	Biological
Bacteria	Deinococcus-Thermus	Deinococci	Thermales	Thermaceae	Thermus	3108	NH4_0.1mgl	Presort	1	Biological
Bacteria	Parcubacteria	uncultured Microgenomates group bacterium				2031	NH4_0.1mgl	Presort	1	Biological
Archaea	Candidate division YNPFFA	crenarchaeote JGI-OTU-1				7958	NH4_0.1mgl	Presort	1	Biological
Bacteria	Chloroflexi	Thermoflexia	Thermoflexales	Thermoflexaceae	Thermoflexus	1356	NH4_0.1mgl	Presort	1	Biological
Bacteria	Parcubacteria	uncultured Aquificales bacterium				1136	NH4_0.1mgl	Presort	1	Biological
Bacteria	Armatimonadetes	uncultured	uncultured Firmicutes bacterium			1174	NH4_0.1mgl	Presort	1	Biological
Bacteria	Acidobacteria	Blastocatellia	Blastocatellales	Blastocatellaceae (Subgroup 4)	43793	1041	NH4_0.1mgl	Presort	1	Biological
Bacteria	Chloroflexi	Thermomicrobia	Thermomicrobiales	Thermomicrobiaceae	Thermomicrobium	23	NH4_0.1mgl	Presort	1	Biological
Archaea	Thaumarchaeota					2660	NH4_0.1mgl	Presort	1	Biological
Archaea	Thaumarchaeota	Thaumarchaeota Incertae Sedis	Unknown Order	Unknown Family	Candidatus Nitrosocaldus	1497	NH4_0.1mgl	Presort	1	Biological
Bacteria	Calescamantes	uncultured bacterium				772	NH4_0.1mgl	Presort	1	Biological
Bacteria	Chloroflexi	S085	uncultured bacterium			407	NH4_0.1mgl	Presort	1	Biological
Bacteria	Thermotogae	Thermotogae	EM3	uncultured Thermotogales bacterium		655	NH4_0.1mgl	Presort	1	Biological
Bacteria	Aquificae	Aquificae	Aquificales	Aquificaceae	Thermocrinis	303	NH4_0.1mgl	Presort	1	Biological
Bacteria	Ignavibacteriae	Ignavibacteria	Ignavibacteriales	BSV26	bacterium JGI-1	469	NH4_0.1mgl	Presort	1	Biological
Bacteria	Thermotogae	Thermotogae	EM3	uncultured bacterium		473	NH4_0.1mgl	Presort	1	Biological
Bacteria	Cyanobacteria	Cyanobacteria	SubsectionI	FamilyI	Synechococcus	25	NH4_0.1mgl	Presort	1	Biological
Bacteria	BP4	uncultured bacterium				66	NH4_0.1mgl	Presort	1	Biological
Bacteria	Calescamantes					258	NH4_0.1mgl	Presort	1	Biological
Bacteria	GAL15	uncultured bacterium				38	NH4_0.1mgl	Presort	1	Biological
Bacteria	Armatimonadetes	uncultured	uncultured Armatimonadetes bacterium			160	NH4_0.1mgl	Presort	1	Biological
Bacteria						56	NH4_0.1mgl	Presort	1	Biological
Bacteria	Cyanobacteria	Chloroplast				0	NH4_0.1mgl	Presort	1	Biological
Bacteria	Acidobacteria	GBS-L1-B05	uncultured bacterium			45	NH4_0.1mgl	Presort	1	Biological
Archaea	Miscellaneous Euryarchaeotic Group(MEG)	uncultured Thermoproteales archaeon				29	NH4_0.1mgl	Presort	1	Biological
Bacteria	Armatimonadetes	uncultured				52	NH4_0.1mgl	Presort	1	Biological
Bacteria	BP4					0	NH4_0.1mgl	Presort	1	Biological
Bacteria	Firmicutes	Bacilli	Lactobacillales	Lactobacillaceae	Lactobacillus	0	NH4_0.1mgl	Presort	1	Biological
Bacteria	Firmicutes	Bacilli	Lactobacillales	Enterococcaceae	Enterococcus	0	NH4_0.1mgl	Presort	1	Biological
Bacteria	Actinobacteria	Actinobacteria	Corynebacteriales	Corynebacteriaceae	Corynebacterium 1	0	NH4_0.1mgl	Presort	1	Biological
Bacteria	Parcubacteria					0	NH4_0.1mgl	Presort	1	Biological
Archaea	Crenarchaeota	Thermoprotei	Thermoproteales	Thermoproteaceae	Pyrobaculum	12	NH4_0.1mgl	Presort	1	Biological
Bacteria	Firmicutes	Bacilli	Lactobacillales	Lactobacillaceae	Pediococcus	0	NH4_0.1mgl	Presort	1	Biological
Bacteria	Chloroflexi	Anaerolineae	Anaerolineales	Anaerolineaceae	uncultured	0	NH4_0.1mgl	Presort	1	Biological
Archaea	Euryarchaeota	Thermoplasmata	Thermoplasmatales	Marine Benthic Group D and DHVEG-1	uncultured archaeon	0	NH4_0.1mgl	Presort	1	Biological
Bacteria	Bacteroidetes	Cytophagia	Cytophagales	Cytophagaceae	Hymenobacter	11	NH4_0.1mgl	Presort	1	Biological
Bacteria	Acetothermia	uncultured bacterium				0	NH4_0.1mgl	Presort	1	Biological
Bacteria	Firmicutes	Clostridia	Thermoanaerobacterales	Family III	Caldicellulosiruptor	0	NH4_0.1mgl	Presort	1	Biological
Unassigned	Unassigned	Unassigned	Unassigned	Unassigned	Unassigned	3	NH4_0.1mgl	Presort	1	Biological
Bacteria	Fervidibacteria	uncultured bacterium				34989	NH4_2mgl	Presort	1	Biological
Archaea	Aigarchaeota	Aigarchaeota Incertae Sedis	Unknown Order	Unknown Family	Candidatus Caldiarchaeum	29474	NH4_2mgl	Presort	1	Biological
Bacteria	Chlorobi	Chlorobia	Chlorobiales	OPB56		14442	NH4_2mgl	Presort	1	Biological
Bacteria	Deinococcus-Thermus	Deinococci	Thermales	Thermaceae	Thermus	2454	NH4_2mgl	Presort	1	Biological
Bacteria	Parcubacteria	uncultured Microgenomates group bacterium				1721	NH4_2mgl	Presort	1	Biological
Archaea	Candidate division YNPFFA	crenarchaeote JGI-OTU-1				1056	NH4_2mgl	Presort	1	Biological
Bacteria	Chloroflexi	Thermoflexia	Thermoflexales	Thermoflexaceae	Thermoflexus	1902	NH4_2mgl	Presort	1	Biological
Bacteria	Parcubacteria	uncultured Aquificales bacterium				572	NH4_2mgl	Presort	1	Biological
Bacteria	Armatimonadetes	uncultured	uncultured Firmicutes bacterium			1434	NH4_2mgl	Presort	1	Biological
Bacteria	Acidobacteria	Blastocatellia	Blastocatellales	Blastocatellaceae (Subgroup 4)	43793	327	NH4_2mgl	Presort	1	Biological
Bacteria	Chloroflexi	Thermomicrobia	Thermomicrobiales	Thermomicrobiaceae	Thermomicrobium	164	NH4_2mgl	Presort	1	Biological
Archaea	Thaumarchaeota					768	NH4_2mgl	Presort	1	Biological
Archaea	Thaumarchaeota	Thaumarchaeota Incertae Sedis	Unknown Order	Unknown Family	Candidatus Nitrosocaldus	569	NH4_2mgl	Presort	1	Biological
Bacteria	Calescamantes	uncultured bacterium				226	NH4_2mgl	Presort	1	Biological
Bacteria	Chloroflexi	S085	uncultured bacterium			502	NH4_2mgl	Presort	1	Biological
Bacteria	Thermotogae	Thermotogae	EM3	uncultured Thermotogales bacterium		384	NH4_2mgl	Presort	1	Biological
Bacteria	Aquificae	Aquificae	Aquificales	Aquificaceae	Thermocrinis	192	NH4_2mgl	Presort	1	Biological
Bacteria	Ignavibacteriae	Ignavibacteria	Ignavibacteriales	BSV26	bacterium JGI-1	190	NH4_2mgl	Presort	1	Biological
Bacteria	Thermotogae	Thermotogae	EM3	uncultured bacterium		368	NH4_2mgl	Presort	1	Biological
Bacteria	Cyanobacteria	Cyanobacteria	SubsectionI	FamilyI	Synechococcus	76	NH4_2mgl	Presort	1	Biological
Bacteria	BP4	uncultured bacterium				150	NH4_2mgl	Presort	1	Biological
Bacteria	Calescamantes					65	NH4_2mgl	Presort	1	Biological
Bacteria	GAL15	uncultured bacterium				87	NH4_2mgl	Presort	1	Biological
Bacteria	Armatimonadetes	uncultured	uncultured Armatimonadetes bacterium			221	NH4_2mgl	Presort	1	Biological
Bacteria						136	NH4_2mgl	Presort	1	Biological
Bacteria	Cyanobacteria	Chloroplast				0	NH4_2mgl	Presort	1	Biological
Bacteria	Acidobacteria	GBS-L1-B05	uncultured bacterium			53	NH4_2mgl	Presort	1	Biological
Archaea	Miscellaneous Euryarchaeotic Group(MEG)	uncultured Thermoproteales archaeon				11	NH4_2mgl	Presort	1	Biological
Bacteria	Armatimonadetes	uncultured				106	NH4_2mgl	Presort	1	Biological
Bacteria	BP4					0	NH4_2mgl	Presort	1	Biological
Bacteria	Firmicutes	Bacilli	Lactobacillales	Lactobacillaceae	Lactobacillus	0	NH4_2mgl	Presort	1	Biological
Bacteria	Firmicutes	Bacilli	Lactobacillales	Enterococcaceae	Enterococcus	0	NH4_2mgl	Presort	1	Biological
Bacteria	Actinobacteria	Actinobacteria	Corynebacteriales	Corynebacteriaceae	Corynebacterium 1	0	NH4_2mgl	Presort	1	Biological
Bacteria	Parcubacteria					0	NH4_2mgl	Presort	1	Biological
Archaea	Crenarchaeota	Thermoprotei	Thermoproteales	Thermoproteaceae	Pyrobaculum	16	NH4_2mgl	Presort	1	Biological
Bacteria	Firmicutes	Bacilli	Lactobacillales	Lactobacillaceae	Pediococcus	0	NH4_2mgl	Presort	1	Biological
Bacteria	Chloroflexi	Anaerolineae	Anaerolineales	Anaerolineaceae	uncultured	2	NH4_2mgl	Presort	1	Biological
Archaea	Euryarchaeota	Thermoplasmata	Thermoplasmatales	Marine Benthic Group D and DHVEG-1	uncultured archaeon	0	NH4_2mgl	Presort	1	Biological
Bacteria	Bacteroidetes	Cytophagia	Cytophagales	Cytophagaceae	Hymenobacter	0	NH4_2mgl	Presort	1	Biological
Bacteria	Acetothermia	uncultured bacterium				6	NH4_2mgl	Presort	1	Biological
Bacteria	Firmicutes	Clostridia	Thermoanaerobacterales	Family III	Caldicellulosiruptor	0	NH4_2mgl	Presort	1	Biological
Unassigned	Unassigned	Unassigned	Unassigned	Unassigned	Unassigned	0	NH4_2mgl	Presort	1	Biological
Bacteria	Fervidibacteria	uncultured bacterium				37336	NH4_5mgl	Presort	1	Biological
Archaea	Aigarchaeota	Aigarchaeota Incertae Sedis	Unknown Order	Unknown Family	Candidatus Caldiarchaeum	23413	NH4_5mgl	Presort	1	Biological
Bacteria	Chlorobi	Chlorobia	Chlorobiales	OPB56		10203	NH4_5mgl	Presort	1	Biological
Bacteria	Deinococcus-Thermus	Deinococci	Thermales	Thermaceae	Thermus	2713	NH4_5mgl	Presort	1	Biological
Bacteria	Parcubacteria	uncultured Microgenomates group bacterium				1157	NH4_5mgl	Presort	1	Biological
Archaea	Candidate division YNPFFA	crenarchaeote JGI-OTU-1				3395	NH4_5mgl	Presort	1	Biological
Bacteria	Chloroflexi	Thermoflexia	Thermoflexales	Thermoflexaceae	Thermoflexus	1507	NH4_5mgl	Presort	1	Biological
Bacteria	Parcubacteria	uncultured Aquificales bacterium				690	NH4_5mgl	Presort	1	Biological
Bacteria	Armatimonadetes	uncultured	uncultured Firmicutes bacterium			1998	NH4_5mgl	Presort	1	Biological
Bacteria	Acidobacteria	Blastocatellia	Blastocatellales	Blastocatellaceae (Subgroup 4)	43793	966	NH4_5mgl	Presort	1	Biological
Bacteria	Chloroflexi	Thermomicrobia	Thermomicrobiales	Thermomicrobiaceae	Thermomicrobium	369	NH4_5mgl	Presort	1	Biological
Archaea	Thaumarchaeota					3288	NH4_5mgl	Presort	1	Biological
Archaea	Thaumarchaeota	Thaumarchaeota Incertae Sedis	Unknown Order	Unknown Family	Candidatus Nitrosocaldus	517	NH4_5mgl	Presort	1	Biological
Bacteria	Calescamantes	uncultured bacterium				405	NH4_5mgl	Presort	1	Biological
Bacteria	Chloroflexi	S085	uncultured bacterium			961	NH4_5mgl	Presort	1	Biological
Bacteria	Thermotogae	Thermotogae	EM3	uncultured Thermotogales bacterium		251	NH4_5mgl	Presort	1	Biological
Bacteria	Aquificae	Aquificae	Aquificales	Aquificaceae	Thermocrinis	119	NH4_5mgl	Presort	1	Biological
Bacteria	Ignavibacteriae	Ignavibacteria	Ignavibacteriales	BSV26	bacterium JGI-1	294	NH4_5mgl	Presort	1	Biological
Bacteria	Thermotogae	Thermotogae	EM3	uncultured bacterium		203	NH4_5mgl	Presort	1	Biological
Bacteria	Cyanobacteria	Cyanobacteria	SubsectionI	FamilyI	Synechococcus	69	NH4_5mgl	Presort	1	Biological
Bacteria	BP4	uncultured bacterium				104	NH4_5mgl	Presort	1	Biological
Bacteria	Calescamantes					162	NH4_5mgl	Presort	1	Biological
Bacteria	GAL15	uncultured bacterium				226	NH4_5mgl	Presort	1	Biological
Bacteria	Armatimonadetes	uncultured	uncultured Armatimonadetes bacterium			414	NH4_5mgl	Presort	1	Biological
Bacteria						40	NH4_5mgl	Presort	1	Biological
Bacteria	Cyanobacteria	Chloroplast				0	NH4_5mgl	Presort	1	Biological
Bacteria	Acidobacteria	GBS-L1-B05	uncultured bacterium			60	NH4_5mgl	Presort	1	Biological
Archaea	Miscellaneous Euryarchaeotic Group(MEG)	uncultured Thermoproteales archaeon				10	NH4_5mgl	Presort	1	Biological
Bacteria	Armatimonadetes	uncultured				48	NH4_5mgl	Presort	1	Biological
Bacteria	BP4					0	NH4_5mgl	Presort	1	Biological
Bacteria	Firmicutes	Bacilli	Lactobacillales	Lactobacillaceae	Lactobacillus	0	NH4_5mgl	Presort	1	Biological
Bacteria	Firmicutes	Bacilli	Lactobacillales	Enterococcaceae	Enterococcus	0	NH4_5mgl	Presort	1	Biological
Bacteria	Actinobacteria	Actinobacteria	Corynebacteriales	Corynebacteriaceae	Corynebacterium 1	0	NH4_5mgl	Presort	1	Biological
Bacteria	Parcubacteria					0	NH4_5mgl	Presort	1	Biological
Archaea	Crenarchaeota	Thermoprotei	Thermoproteales	Thermoproteaceae	Pyrobaculum	16	NH4_5mgl	Presort	1	Biological
Bacteria	Firmicutes	Bacilli	Lactobacillales	Lactobacillaceae	Pediococcus	0	NH4_5mgl	Presort	1	Biological
Bacteria	Chloroflexi	Anaerolineae	Anaerolineales	Anaerolineaceae	uncultured	0	NH4_5mgl	Presort	1	Biological
Archaea	Euryarchaeota	Thermoplasmata	Thermoplasmatales	Marine Benthic Group D and DHVEG-1	uncultured archaeon	0	NH4_5mgl	Presort	1	Biological
Bacteria	Bacteroidetes	Cytophagia	Cytophagales	Cytophagaceae	Hymenobacter	0	NH4_5mgl	Presort	1	Biological
Bacteria	Acetothermia	uncultured bacterium				0	NH4_5mgl	Presort	1	Biological
Bacteria	Firmicutes	Clostridia	Thermoanaerobacterales	Family III	Caldicellulosiruptor	0	NH4_5mgl	Presort	1	Biological
Unassigned	Unassigned	Unassigned	Unassigned	Unassigned	Unassigned	0	NH4_5mgl	Presort	1	Biological
Bacteria	Fervidibacteria	uncultured bacterium				30481	Pyruvate	Presort	1	Biological
Archaea	Aigarchaeota	Aigarchaeota Incertae Sedis	Unknown Order	Unknown Family	Candidatus Caldiarchaeum	26386	Pyruvate	Presort	1	Biological
Bacteria	Chlorobi	Chlorobia	Chlorobiales	OPB56		10674	Pyruvate	Presort	1	Biological
Bacteria	Deinococcus-Thermus	Deinococci	Thermales	Thermaceae	Thermus	3038	Pyruvate	Presort	1	Biological
Bacteria	Parcubacteria	uncultured Microgenomates group bacterium				1382	Pyruvate	Presort	1	Biological
Archaea	Candidate division YNPFFA	crenarchaeote JGI-OTU-1				4963	Pyruvate	Presort	1	Biological
Bacteria	Chloroflexi	Thermoflexia	Thermoflexales	Thermoflexaceae	Thermoflexus	1963	Pyruvate	Presort	1	Biological
Bacteria	Parcubacteria	uncultured Aquificales bacterium				736	Pyruvate	Presort	1	Biological
Bacteria	Armatimonadetes	uncultured	uncultured Firmicutes bacterium			1827	Pyruvate	Presort	1	Biological
Bacteria	Acidobacteria	Blastocatellia	Blastocatellales	Blastocatellaceae (Subgroup 4)	43793	1010	Pyruvate	Presort	1	Biological
Bacteria	Chloroflexi	Thermomicrobia	Thermomicrobiales	Thermomicrobiaceae	Thermomicrobium	344	Pyruvate	Presort	1	Biological
Archaea	Thaumarchaeota					3607	Pyruvate	Presort	1	Biological
Archaea	Thaumarchaeota	Thaumarchaeota Incertae Sedis	Unknown Order	Unknown Family	Candidatus Nitrosocaldus	976	Pyruvate	Presort	1	Biological
Bacteria	Calescamantes	uncultured bacterium				492	Pyruvate	Presort	1	Biological
Bacteria	Chloroflexi	S085	uncultured bacterium			1429	Pyruvate	Presort	1	Biological
Bacteria	Thermotogae	Thermotogae	EM3	uncultured Thermotogales bacterium		427	Pyruvate	Presort	1	Biological
Bacteria	Aquificae	Aquificae	Aquificales	Aquificaceae	Thermocrinis	129	Pyruvate	Presort	1	Biological
Bacteria	Ignavibacteriae	Ignavibacteria	Ignavibacteriales	BSV26	bacterium JGI-1	423	Pyruvate	Presort	1	Biological
Bacteria	Thermotogae	Thermotogae	EM3	uncultured bacterium		262	Pyruvate	Presort	1	Biological
Bacteria	Cyanobacteria	Cyanobacteria	SubsectionI	FamilyI	Synechococcus	68	Pyruvate	Presort	1	Biological
Bacteria	BP4	uncultured bacterium				138	Pyruvate	Presort	1	Biological
Bacteria	Calescamantes					243	Pyruvate	Presort	1	Biological
Bacteria	GAL15	uncultured bacterium				121	Pyruvate	Presort	1	Biological
Bacteria	Armatimonadetes	uncultured	uncultured Armatimonadetes bacterium			274	Pyruvate	Presort	1	Biological
Bacteria						138	Pyruvate	Presort	1	Biological
Bacteria	Cyanobacteria	Chloroplast				0	Pyruvate	Presort	1	Biological
Bacteria	Acidobacteria	GBS-L1-B05	uncultured bacterium			76	Pyruvate	Presort	1	Biological
Archaea	Miscellaneous Euryarchaeotic Group(MEG)	uncultured Thermoproteales archaeon				10	Pyruvate	Presort	1	Biological
Bacteria	Armatimonadetes	uncultured				71	Pyruvate	Presort	1	Biological
Bacteria	BP4					0	Pyruvate	Presort	1	Biological
Bacteria	Firmicutes	Bacilli	Lactobacillales	Lactobacillaceae	Lactobacillus	0	Pyruvate	Presort	1	Biological
Bacteria	Firmicutes	Bacilli	Lactobacillales	Enterococcaceae	Enterococcus	12	Pyruvate	Presort	1	Biological
Bacteria	Actinobacteria	Actinobacteria	Corynebacteriales	Corynebacteriaceae	Corynebacterium 1	0	Pyruvate	Presort	1	Biological
Bacteria	Parcubacteria					0	Pyruvate	Presort	1	Biological
Archaea	Crenarchaeota	Thermoprotei	Thermoproteales	Thermoproteaceae	Pyrobaculum	10	Pyruvate	Presort	1	Biological
Bacteria	Firmicutes	Bacilli	Lactobacillales	Lactobacillaceae	Pediococcus	0	Pyruvate	Presort	1	Biological
Bacteria	Chloroflexi	Anaerolineae	Anaerolineales	Anaerolineaceae	uncultured	0	Pyruvate	Presort	1	Biological
Archaea	Euryarchaeota	Thermoplasmata	Thermoplasmatales	Marine Benthic Group D and DHVEG-1	uncultured archaeon	0	Pyruvate	Presort	1	Biological
Bacteria	Bacteroidetes	Cytophagia	Cytophagales	Cytophagaceae	Hymenobacter	0	Pyruvate	Presort	1	Biological
Bacteria	Acetothermia	uncultured bacterium				0	Pyruvate	Presort	1	Biological
Bacteria	Firmicutes	Clostridia	Thermoanaerobacterales	Family III	Caldicellulosiruptor	0	Pyruvate	Presort	1	Biological
Unassigned	Unassigned	Unassigned	Unassigned	Unassigned	Unassigned	0	Pyruvate	Presort	1	Biological
Bacteria	Fervidibacteria	uncultured bacterium				28950	Riboflavin	Presort	1	Biological
Archaea	Aigarchaeota	Aigarchaeota Incertae Sedis	Unknown Order	Unknown Family	Candidatus Caldiarchaeum	24488	Riboflavin	Presort	1	Biological
Bacteria	Chlorobi	Chlorobia	Chlorobiales	OPB56		11398	Riboflavin	Presort	1	Biological
Bacteria	Deinococcus-Thermus	Deinococci	Thermales	Thermaceae	Thermus	1931	Riboflavin	Presort	1	Biological
Bacteria	Parcubacteria	uncultured Microgenomates group bacterium				956	Riboflavin	Presort	1	Biological
Archaea	Candidate division YNPFFA	crenarchaeote JGI-OTU-1				1180	Riboflavin	Presort	1	Biological
Bacteria	Chloroflexi	Thermoflexia	Thermoflexales	Thermoflexaceae	Thermoflexus	2162	Riboflavin	Presort	1	Biological
Bacteria	Parcubacteria	uncultured Aquificales bacterium				367	Riboflavin	Presort	1	Biological
Bacteria	Armatimonadetes	uncultured	uncultured Firmicutes bacterium			834	Riboflavin	Presort	1	Biological
Bacteria	Acidobacteria	Blastocatellia	Blastocatellales	Blastocatellaceae (Subgroup 4)	43793	149	Riboflavin	Presort	1	Biological
Bacteria	Chloroflexi	Thermomicrobia	Thermomicrobiales	Thermomicrobiaceae	Thermomicrobium	295	Riboflavin	Presort	1	Biological
Archaea	Thaumarchaeota					2103	Riboflavin	Presort	1	Biological
Archaea	Thaumarchaeota	Thaumarchaeota Incertae Sedis	Unknown Order	Unknown Family	Candidatus Nitrosocaldus	1572	Riboflavin	Presort	1	Biological
Bacteria	Calescamantes	uncultured bacterium				319	Riboflavin	Presort	1	Biological
Bacteria	Chloroflexi	S085	uncultured bacterium			1116	Riboflavin	Presort	1	Biological
Bacteria	Thermotogae	Thermotogae	EM3	uncultured Thermotogales bacterium		155	Riboflavin	Presort	1	Biological
Bacteria	Aquificae	Aquificae	Aquificales	Aquificaceae	Thermocrinis	120	Riboflavin	Presort	1	Biological
Bacteria	Ignavibacteriae	Ignavibacteria	Ignavibacteriales	BSV26	bacterium JGI-1	152	Riboflavin	Presort	1	Biological
Bacteria	Thermotogae	Thermotogae	EM3	uncultured bacterium		500	Riboflavin	Presort	1	Biological
Bacteria	Cyanobacteria	Cyanobacteria	SubsectionI	FamilyI	Synechococcus	81	Riboflavin	Presort	1	Biological
Bacteria	BP4	uncultured bacterium				126	Riboflavin	Presort	1	Biological
Bacteria	Calescamantes					97	Riboflavin	Presort	1	Biological
Bacteria	GAL15	uncultured bacterium				142	Riboflavin	Presort	1	Biological
Bacteria	Armatimonadetes	uncultured	uncultured Armatimonadetes bacterium			142	Riboflavin	Presort	1	Biological
Bacteria						63	Riboflavin	Presort	1	Biological
Bacteria	Cyanobacteria	Chloroplast				0	Riboflavin	Presort	1	Biological
Bacteria	Acidobacteria	GBS-L1-B05	uncultured bacterium			40	Riboflavin	Presort	1	Biological
Archaea	Miscellaneous Euryarchaeotic Group(MEG)	uncultured Thermoproteales archaeon				10	Riboflavin	Presort	1	Biological
Bacteria	Armatimonadetes	uncultured				27	Riboflavin	Presort	1	Biological
Bacteria	BP4					0	Riboflavin	Presort	1	Biological
Bacteria	Firmicutes	Bacilli	Lactobacillales	Lactobacillaceae	Lactobacillus	0	Riboflavin	Presort	1	Biological
Bacteria	Firmicutes	Bacilli	Lactobacillales	Enterococcaceae	Enterococcus	6	Riboflavin	Presort	1	Biological
Bacteria	Actinobacteria	Actinobacteria	Corynebacteriales	Corynebacteriaceae	Corynebacterium 1	0	Riboflavin	Presort	1	Biological
Bacteria	Parcubacteria					0	Riboflavin	Presort	1	Biological
Archaea	Crenarchaeota	Thermoprotei	Thermoproteales	Thermoproteaceae	Pyrobaculum	28	Riboflavin	Presort	1	Biological
Bacteria	Firmicutes	Bacilli	Lactobacillales	Lactobacillaceae	Pediococcus	0	Riboflavin	Presort	1	Biological
Bacteria	Chloroflexi	Anaerolineae	Anaerolineales	Anaerolineaceae	uncultured	0	Riboflavin	Presort	1	Biological
Archaea	Euryarchaeota	Thermoplasmata	Thermoplasmatales	Marine Benthic Group D and DHVEG-1	uncultured archaeon	0	Riboflavin	Presort	1	Biological
Bacteria	Bacteroidetes	Cytophagia	Cytophagales	Cytophagaceae	Hymenobacter	0	Riboflavin	Presort	1	Biological
Bacteria	Acetothermia	uncultured bacterium				0	Riboflavin	Presort	1	Biological
Bacteria	Firmicutes	Clostridia	Thermoanaerobacterales	Family III	Caldicellulosiruptor	0	Riboflavin	Presort	1	Biological
Unassigned	Unassigned	Unassigned	Unassigned	Unassigned	Unassigned	0	Riboflavin	Presort	1	Biological
Bacteria	Fervidibacteria	uncultured bacterium				26604	Ribose	Presort	1	Biological
Archaea	Aigarchaeota	Aigarchaeota Incertae Sedis	Unknown Order	Unknown Family	Candidatus Caldiarchaeum	26649	Ribose	Presort	1	Biological
Bacteria	Chlorobi	Chlorobia	Chlorobiales	OPB56		6533	Ribose	Presort	1	Biological
Bacteria	Deinococcus-Thermus	Deinococci	Thermales	Thermaceae	Thermus	2059	Ribose	Presort	1	Biological
Bacteria	Parcubacteria	uncultured Microgenomates group bacterium				736	Ribose	Presort	1	Biological
Archaea	Candidate division YNPFFA	crenarchaeote JGI-OTU-1				4559	Ribose	Presort	1	Biological
Bacteria	Chloroflexi	Thermoflexia	Thermoflexales	Thermoflexaceae	Thermoflexus	1695	Ribose	Presort	1	Biological
Bacteria	Parcubacteria	uncultured Aquificales bacterium				361	Ribose	Presort	1	Biological
Bacteria	Armatimonadetes	uncultured	uncultured Firmicutes bacterium			1507	Ribose	Presort	1	Biological
Bacteria	Acidobacteria	Blastocatellia	Blastocatellales	Blastocatellaceae (Subgroup 4)	43793	809	Ribose	Presort	1	Biological
Bacteria	Chloroflexi	Thermomicrobia	Thermomicrobiales	Thermomicrobiaceae	Thermomicrobium	397	Ribose	Presort	1	Biological
Archaea	Thaumarchaeota					1662	Ribose	Presort	1	Biological
Archaea	Thaumarchaeota	Thaumarchaeota Incertae Sedis	Unknown Order	Unknown Family	Candidatus Nitrosocaldus	3047	Ribose	Presort	1	Biological
Bacteria	Calescamantes	uncultured bacterium				428	Ribose	Presort	1	Biological
Bacteria	Chloroflexi	S085	uncultured bacterium			941	Ribose	Presort	1	Biological
Bacteria	Thermotogae	Thermotogae	EM3	uncultured Thermotogales bacterium		317	Ribose	Presort	1	Biological
Bacteria	Aquificae	Aquificae	Aquificales	Aquificaceae	Thermocrinis	367	Ribose	Presort	1	Biological
Bacteria	Ignavibacteriae	Ignavibacteria	Ignavibacteriales	BSV26	bacterium JGI-1	449	Ribose	Presort	1	Biological
Bacteria	Thermotogae	Thermotogae	EM3	uncultured bacterium		292	Ribose	Presort	1	Biological
Bacteria	Cyanobacteria	Cyanobacteria	SubsectionI	FamilyI	Synechococcus	28	Ribose	Presort	1	Biological
Bacteria	BP4	uncultured bacterium				70	Ribose	Presort	1	Biological
Bacteria	Calescamantes					97	Ribose	Presort	1	Biological
Bacteria	GAL15	uncultured bacterium				102	Ribose	Presort	1	Biological
Bacteria	Armatimonadetes	uncultured	uncultured Armatimonadetes bacterium			190	Ribose	Presort	1	Biological
Bacteria						126	Ribose	Presort	1	Biological
Bacteria	Cyanobacteria	Chloroplast				0	Ribose	Presort	1	Biological
Bacteria	Acidobacteria	GBS-L1-B05	uncultured bacterium			27	Ribose	Presort	1	Biological
Archaea	Miscellaneous Euryarchaeotic Group(MEG)	uncultured Thermoproteales archaeon				10	Ribose	Presort	1	Biological
Bacteria	Armatimonadetes	uncultured				61	Ribose	Presort	1	Biological
Bacteria	BP4					0	Ribose	Presort	1	Biological
Bacteria	Firmicutes	Bacilli	Lactobacillales	Lactobacillaceae	Lactobacillus	0	Ribose	Presort	1	Biological
Bacteria	Firmicutes	Bacilli	Lactobacillales	Enterococcaceae	Enterococcus	0	Ribose	Presort	1	Biological
Bacteria	Actinobacteria	Actinobacteria	Corynebacteriales	Corynebacteriaceae	Corynebacterium 1	0	Ribose	Presort	1	Biological
Bacteria	Parcubacteria					0	Ribose	Presort	1	Biological
Archaea	Crenarchaeota	Thermoprotei	Thermoproteales	Thermoproteaceae	Pyrobaculum	6	Ribose	Presort	1	Biological
Bacteria	Firmicutes	Bacilli	Lactobacillales	Lactobacillaceae	Pediococcus	0	Ribose	Presort	1	Biological
Bacteria	Chloroflexi	Anaerolineae	Anaerolineales	Anaerolineaceae	uncultured	0	Ribose	Presort	1	Biological
Archaea	Euryarchaeota	Thermoplasmata	Thermoplasmatales	Marine Benthic Group D and DHVEG-1	uncultured archaeon	0	Ribose	Presort	1	Biological
Bacteria	Bacteroidetes	Cytophagia	Cytophagales	Cytophagaceae	Hymenobacter	0	Ribose	Presort	1	Biological
Bacteria	Acetothermia	uncultured bacterium				0	Ribose	Presort	1	Biological
Bacteria	Firmicutes	Clostridia	Thermoanaerobacterales	Family III	Caldicellulosiruptor	0	Ribose	Presort	1	Biological
Unassigned	Unassigned	Unassigned	Unassigned	Unassigned	Unassigned	0	Ribose	Presort	1	Biological
Bacteria	Fervidibacteria	uncultured bacterium				23314	Serine	Presort	1	Biological
Archaea	Aigarchaeota	Aigarchaeota Incertae Sedis	Unknown Order	Unknown Family	Candidatus Caldiarchaeum	17925	Serine	Presort	1	Biological
Bacteria	Chlorobi	Chlorobia	Chlorobiales	OPB56		5752	Serine	Presort	1	Biological
Bacteria	Deinococcus-Thermus	Deinococci	Thermales	Thermaceae	Thermus	1184	Serine	Presort	1	Biological
Bacteria	Parcubacteria	uncultured Microgenomates group bacterium				673	Serine	Presort	1	Biological
Archaea	Candidate division YNPFFA	crenarchaeote JGI-OTU-1				5544	Serine	Presort	1	Biological
Bacteria	Chloroflexi	Thermoflexia	Thermoflexales	Thermoflexaceae	Thermoflexus	826	Serine	Presort	1	Biological
Bacteria	Parcubacteria	uncultured Aquificales bacterium				364	Serine	Presort	1	Biological
Bacteria	Armatimonadetes	uncultured	uncultured Firmicutes bacterium			1051	Serine	Presort	1	Biological
Bacteria	Acidobacteria	Blastocatellia	Blastocatellales	Blastocatellaceae (Subgroup 4)	43793	634	Serine	Presort	1	Biological
Bacteria	Chloroflexi	Thermomicrobia	Thermomicrobiales	Thermomicrobiaceae	Thermomicrobium	138	Serine	Presort	1	Biological
Archaea	Thaumarchaeota					2941	Serine	Presort	1	Biological
Archaea	Thaumarchaeota	Thaumarchaeota Incertae Sedis	Unknown Order	Unknown Family	Candidatus Nitrosocaldus	910	Serine	Presort	1	Biological
Bacteria	Calescamantes	uncultured bacterium				297	Serine	Presort	1	Biological
Bacteria	Chloroflexi	S085	uncultured bacterium			327	Serine	Presort	1	Biological
Bacteria	Thermotogae	Thermotogae	EM3	uncultured Thermotogales bacterium		183	Serine	Presort	1	Biological
Bacteria	Aquificae	Aquificae	Aquificales	Aquificaceae	Thermocrinis	87	Serine	Presort	1	Biological
Bacteria	Ignavibacteriae	Ignavibacteria	Ignavibacteriales	BSV26	bacterium JGI-1	251	Serine	Presort	1	Biological
Bacteria	Thermotogae	Thermotogae	EM3	uncultured bacterium		154	Serine	Presort	1	Biological
Bacteria	Cyanobacteria	Cyanobacteria	SubsectionI	FamilyI	Synechococcus	38	Serine	Presort	1	Biological
Bacteria	BP4	uncultured bacterium				40	Serine	Presort	1	Biological
Bacteria	Calescamantes					120	Serine	Presort	1	Biological
Bacteria	GAL15	uncultured bacterium				59	Serine	Presort	1	Biological
Bacteria	Armatimonadetes	uncultured	uncultured Armatimonadetes bacterium			148	Serine	Presort	1	Biological
Bacteria						87	Serine	Presort	1	Biological
Bacteria	Cyanobacteria	Chloroplast				0	Serine	Presort	1	Biological
Bacteria	Acidobacteria	GBS-L1-B05	uncultured bacterium			22	Serine	Presort	1	Biological
Archaea	Miscellaneous Euryarchaeotic Group(MEG)	uncultured Thermoproteales archaeon				10	Serine	Presort	1	Biological
Bacteria	Armatimonadetes	uncultured				36	Serine	Presort	1	Biological
Bacteria	BP4					0	Serine	Presort	1	Biological
Bacteria	Firmicutes	Bacilli	Lactobacillales	Lactobacillaceae	Lactobacillus	0	Serine	Presort	1	Biological
Bacteria	Firmicutes	Bacilli	Lactobacillales	Enterococcaceae	Enterococcus	10	Serine	Presort	1	Biological
Bacteria	Actinobacteria	Actinobacteria	Corynebacteriales	Corynebacteriaceae	Corynebacterium 1	2	Serine	Presort	1	Biological
Bacteria	Parcubacteria					0	Serine	Presort	1	Biological
Archaea	Crenarchaeota	Thermoprotei	Thermoproteales	Thermoproteaceae	Pyrobaculum	10	Serine	Presort	1	Biological
Bacteria	Firmicutes	Bacilli	Lactobacillales	Lactobacillaceae	Pediococcus	0	Serine	Presort	1	Biological
Bacteria	Chloroflexi	Anaerolineae	Anaerolineales	Anaerolineaceae	uncultured	0	Serine	Presort	1	Biological
Archaea	Euryarchaeota	Thermoplasmata	Thermoplasmatales	Marine Benthic Group D and DHVEG-1	uncultured archaeon	0	Serine	Presort	1	Biological
Bacteria	Bacteroidetes	Cytophagia	Cytophagales	Cytophagaceae	Hymenobacter	0	Serine	Presort	1	Biological
Bacteria	Acetothermia	uncultured bacterium				0	Serine	Presort	1	Biological
Bacteria	Firmicutes	Clostridia	Thermoanaerobacterales	Family III	Caldicellulosiruptor	0	Serine	Presort	1	Biological
Unassigned	Unassigned	Unassigned	Unassigned	Unassigned	Unassigned	0	Serine	Presort	1	Biological
Bacteria	Fervidibacteria	uncultured bacterium				18500	Thiamine	Presort	1	Biological
Archaea	Aigarchaeota	Aigarchaeota Incertae Sedis	Unknown Order	Unknown Family	Candidatus Caldiarchaeum	18076	Thiamine	Presort	1	Biological
Bacteria	Chlorobi	Chlorobia	Chlorobiales	OPB56		6364	Thiamine	Presort	1	Biological
Bacteria	Deinococcus-Thermus	Deinococci	Thermales	Thermaceae	Thermus	2212	Thiamine	Presort	1	Biological
Bacteria	Parcubacteria	uncultured Microgenomates group bacterium				473	Thiamine	Presort	1	Biological
Archaea	Candidate division YNPFFA	crenarchaeote JGI-OTU-1				4533	Thiamine	Presort	1	Biological
Bacteria	Chloroflexi	Thermoflexia	Thermoflexales	Thermoflexaceae	Thermoflexus	1882	Thiamine	Presort	1	Biological
Bacteria	Parcubacteria	uncultured Aquificales bacterium				215	Thiamine	Presort	1	Biological
Bacteria	Armatimonadetes	uncultured	uncultured Firmicutes bacterium			1848	Thiamine	Presort	1	Biological
Bacteria	Acidobacteria	Blastocatellia	Blastocatellales	Blastocatellaceae (Subgroup 4)	43793	376	Thiamine	Presort	1	Biological
Bacteria	Chloroflexi	Thermomicrobia	Thermomicrobiales	Thermomicrobiaceae	Thermomicrobium	93	Thiamine	Presort	1	Biological
Archaea	Thaumarchaeota					1633	Thiamine	Presort	1	Biological
Archaea	Thaumarchaeota	Thaumarchaeota Incertae Sedis	Unknown Order	Unknown Family	Candidatus Nitrosocaldus	1037	Thiamine	Presort	1	Biological
Bacteria	Calescamantes	uncultured bacterium				446	Thiamine	Presort	1	Biological
Bacteria	Chloroflexi	S085	uncultured bacterium			376	Thiamine	Presort	1	Biological
Bacteria	Thermotogae	Thermotogae	EM3	uncultured Thermotogales bacterium		331	Thiamine	Presort	1	Biological
Bacteria	Aquificae	Aquificae	Aquificales	Aquificaceae	Thermocrinis	251	Thiamine	Presort	1	Biological
Bacteria	Ignavibacteriae	Ignavibacteria	Ignavibacteriales	BSV26	bacterium JGI-1	366	Thiamine	Presort	1	Biological
Bacteria	Thermotogae	Thermotogae	EM3	uncultured bacterium		248	Thiamine	Presort	1	Biological
Bacteria	Cyanobacteria	Cyanobacteria	SubsectionI	FamilyI	Synechococcus	15	Thiamine	Presort	1	Biological
Bacteria	BP4	uncultured bacterium				30	Thiamine	Presort	1	Biological
Bacteria	Calescamantes					111	Thiamine	Presort	1	Biological
Bacteria	GAL15	uncultured bacterium				59	Thiamine	Presort	1	Biological
Bacteria	Armatimonadetes	uncultured	uncultured Armatimonadetes bacterium			180	Thiamine	Presort	1	Biological
Bacteria						20	Thiamine	Presort	1	Biological
Bacteria	Cyanobacteria	Chloroplast				0	Thiamine	Presort	1	Biological
Bacteria	Acidobacteria	GBS-L1-B05	uncultured bacterium			10	Thiamine	Presort	1	Biological
Archaea	Miscellaneous Euryarchaeotic Group(MEG)	uncultured Thermoproteales archaeon				6	Thiamine	Presort	1	Biological
Bacteria	Armatimonadetes	uncultured				64	Thiamine	Presort	1	Biological
Bacteria	BP4					0	Thiamine	Presort	1	Biological
Bacteria	Firmicutes	Bacilli	Lactobacillales	Lactobacillaceae	Lactobacillus	0	Thiamine	Presort	1	Biological
Bacteria	Firmicutes	Bacilli	Lactobacillales	Enterococcaceae	Enterococcus	0	Thiamine	Presort	1	Biological
Bacteria	Actinobacteria	Actinobacteria	Corynebacteriales	Corynebacteriaceae	Corynebacterium 1	0	Thiamine	Presort	1	Biological
Bacteria	Parcubacteria					0	Thiamine	Presort	1	Biological
Archaea	Crenarchaeota	Thermoprotei	Thermoproteales	Thermoproteaceae	Pyrobaculum	0	Thiamine	Presort	1	Biological
Bacteria	Firmicutes	Bacilli	Lactobacillales	Lactobacillaceae	Pediococcus	0	Thiamine	Presort	1	Biological
Bacteria	Chloroflexi	Anaerolineae	Anaerolineales	Anaerolineaceae	uncultured	0	Thiamine	Presort	1	Biological
Archaea	Euryarchaeota	Thermoplasmata	Thermoplasmatales	Marine Benthic Group D and DHVEG-1	uncultured archaeon	0	Thiamine	Presort	1	Biological
Bacteria	Bacteroidetes	Cytophagia	Cytophagales	Cytophagaceae	Hymenobacter	0	Thiamine	Presort	1	Biological
Bacteria	Acetothermia	uncultured bacterium				0	Thiamine	Presort	1	Biological
Bacteria	Firmicutes	Clostridia	Thermoanaerobacterales	Family III	Caldicellulosiruptor	0	Thiamine	Presort	1	Biological
Unassigned	Unassigned	Unassigned	Unassigned	Unassigned	Unassigned	0	Thiamine	Presort	1	Biological
Bacteria	Fervidibacteria	uncultured bacterium				18097	Valine	Presort	1	Biological
Archaea	Aigarchaeota	Aigarchaeota Incertae Sedis	Unknown Order	Unknown Family	Candidatus Caldiarchaeum	16408	Valine	Presort	1	Biological
Bacteria	Chlorobi	Chlorobia	Chlorobiales	OPB56		5828	Valine	Presort	1	Biological
Bacteria	Deinococcus-Thermus	Deinococci	Thermales	Thermaceae	Thermus	1994	Valine	Presort	1	Biological
Bacteria	Parcubacteria	uncultured Microgenomates group bacterium				437	Valine	Presort	1	Biological
Archaea	Candidate division YNPFFA	crenarchaeote JGI-OTU-1				1095	Valine	Presort	1	Biological
Bacteria	Chloroflexi	Thermoflexia	Thermoflexales	Thermoflexaceae	Thermoflexus	1233	Valine	Presort	1	Biological
Bacteria	Parcubacteria	uncultured Aquificales bacterium				188	Valine	Presort	1	Biological
Bacteria	Armatimonadetes	uncultured	uncultured Firmicutes bacterium			395	Valine	Presort	1	Biological
Bacteria	Acidobacteria	Blastocatellia	Blastocatellales	Blastocatellaceae (Subgroup 4)	43793	51	Valine	Presort	1	Biological
Bacteria	Chloroflexi	Thermomicrobia	Thermomicrobiales	Thermomicrobiaceae	Thermomicrobium	265	Valine	Presort	1	Biological
Archaea	Thaumarchaeota					1520	Valine	Presort	1	Biological
Archaea	Thaumarchaeota	Thaumarchaeota Incertae Sedis	Unknown Order	Unknown Family	Candidatus Nitrosocaldus	1433	Valine	Presort	1	Biological
Bacteria	Calescamantes	uncultured bacterium				140	Valine	Presort	1	Biological
Bacteria	Chloroflexi	S085	uncultured bacterium			428	Valine	Presort	1	Biological
Bacteria	Thermotogae	Thermotogae	EM3	uncultured Thermotogales bacterium		87	Valine	Presort	1	Biological
Bacteria	Aquificae	Aquificae	Aquificales	Aquificaceae	Thermocrinis	35	Valine	Presort	1	Biological
Bacteria	Ignavibacteriae	Ignavibacteria	Ignavibacteriales	BSV26	bacterium JGI-1	62	Valine	Presort	1	Biological
Bacteria	Thermotogae	Thermotogae	EM3	uncultured bacterium		212	Valine	Presort	1	Biological
Bacteria	Cyanobacteria	Cyanobacteria	SubsectionI	FamilyI	Synechococcus	104	Valine	Presort	1	Biological
Bacteria	BP4	uncultured bacterium				102	Valine	Presort	1	Biological
Bacteria	Calescamantes					0	Valine	Presort	1	Biological
Bacteria	GAL15	uncultured bacterium				135	Valine	Presort	1	Biological
Bacteria	Armatimonadetes	uncultured	uncultured Armatimonadetes bacterium			88	Valine	Presort	1	Biological
Bacteria						0	Valine	Presort	1	Biological
Bacteria	Cyanobacteria	Chloroplast				0	Valine	Presort	1	Biological
Bacteria	Acidobacteria	GBS-L1-B05	uncultured bacterium			13	Valine	Presort	1	Biological
Archaea	Miscellaneous Euryarchaeotic Group(MEG)	uncultured Thermoproteales archaeon				0	Valine	Presort	1	Biological
Bacteria	Armatimonadetes	uncultured				0	Valine	Presort	1	Biological
Bacteria	BP4					0	Valine	Presort	1	Biological
Bacteria	Firmicutes	Bacilli	Lactobacillales	Lactobacillaceae	Lactobacillus	0	Valine	Presort	1	Biological
Bacteria	Firmicutes	Bacilli	Lactobacillales	Enterococcaceae	Enterococcus	0	Valine	Presort	1	Biological
Bacteria	Actinobacteria	Actinobacteria	Corynebacteriales	Corynebacteriaceae	Corynebacterium 1	0	Valine	Presort	1	Biological
Bacteria	Parcubacteria					0	Valine	Presort	1	Biological
Archaea	Crenarchaeota	Thermoprotei	Thermoproteales	Thermoproteaceae	Pyrobaculum	9	Valine	Presort	1	Biological
Bacteria	Firmicutes	Bacilli	Lactobacillales	Lactobacillaceae	Pediococcus	0	Valine	Presort	1	Biological
Bacteria	Chloroflexi	Anaerolineae	Anaerolineales	Anaerolineaceae	uncultured	0	Valine	Presort	1	Biological
Archaea	Euryarchaeota	Thermoplasmata	Thermoplasmatales	Marine Benthic Group D and DHVEG-1	uncultured archaeon	0	Valine	Presort	1	Biological
Bacteria	Bacteroidetes	Cytophagia	Cytophagales	Cytophagaceae	Hymenobacter	0	Valine	Presort	1	Biological
Bacteria	Acetothermia	uncultured bacterium				0	Valine	Presort	1	Biological
Bacteria	Firmicutes	Clostridia	Thermoanaerobacterales	Family III	Caldicellulosiruptor	0	Valine	Presort	1	Biological
Unassigned	Unassigned	Unassigned	Unassigned	Unassigned	Unassigned	0	Valine	Presort	1	Biological
Bacteria	Fervidibacteria	uncultured bacterium				34486	HPG	Presort	1	Biological
Archaea	Aigarchaeota	Aigarchaeota Incertae Sedis	Unknown Order	Unknown Family	Candidatus Caldiarchaeum	34682	HPG	Presort	1	Biological
Bacteria	Chlorobi	Chlorobia	Chlorobiales	OPB56		13260	HPG	Presort	1	Biological
Bacteria	Deinococcus-Thermus	Deinococci	Thermales	Thermaceae	Thermus	3444	HPG	Presort	1	Biological
Bacteria	Parcubacteria	uncultured Microgenomates group bacterium				2886	HPG	Presort	1	Biological
Archaea	Candidate division YNPFFA	crenarchaeote JGI-OTU-1				9802	HPG	Presort	1	Biological
Bacteria	Chloroflexi	Thermoflexia	Thermoflexales	Thermoflexaceae	Thermoflexus	1316	HPG	Presort	1	Biological
Bacteria	Parcubacteria	uncultured Aquificales bacterium				1379	HPG	Presort	1	Biological
Bacteria	Armatimonadetes	uncultured	uncultured Firmicutes bacterium			840	HPG	Presort	1	Biological
Bacteria	Acidobacteria	Blastocatellia	Blastocatellales	Blastocatellaceae (Subgroup 4)	43793	679	HPG	Presort	1	Biological
Bacteria	Chloroflexi	Thermomicrobia	Thermomicrobiales	Thermomicrobiaceae	Thermomicrobium	336	HPG	Presort	1	Biological
Archaea	Thaumarchaeota					3486	HPG	Presort	1	Biological
Archaea	Thaumarchaeota	Thaumarchaeota Incertae Sedis	Unknown Order	Unknown Family	Candidatus Nitrosocaldus	984	HPG	Presort	1	Biological
Bacteria	Calescamantes	uncultured bacterium				219	HPG	Presort	1	Biological
Bacteria	Chloroflexi	S085	uncultured bacterium			706	HPG	Presort	1	Biological
Bacteria	Thermotogae	Thermotogae	EM3	uncultured Thermotogales bacterium		356	HPG	Presort	1	Biological
Bacteria	Aquificae	Aquificae	Aquificales	Aquificaceae	Thermocrinis	133	HPG	Presort	1	Biological
Bacteria	Ignavibacteriae	Ignavibacteria	Ignavibacteriales	BSV26	bacterium JGI-1	362	HPG	Presort	1	Biological
Bacteria	Thermotogae	Thermotogae	EM3	uncultured bacterium		255	HPG	Presort	1	Biological
Bacteria	Cyanobacteria	Cyanobacteria	SubsectionI	FamilyI	Synechococcus	72	HPG	Presort	1	Biological
Bacteria	BP4	uncultured bacterium				137	HPG	Presort	1	Biological
Bacteria	Calescamantes					102	HPG	Presort	1	Biological
Bacteria	GAL15	uncultured bacterium				161	HPG	Presort	1	Biological
Bacteria	Armatimonadetes	uncultured	uncultured Armatimonadetes bacterium			197	HPG	Presort	1	Biological
Bacteria						30	HPG	Presort	1	Biological
Bacteria	Cyanobacteria	Chloroplast				0	HPG	Presort	1	Biological
Bacteria	Acidobacteria	GBS-L1-B05	uncultured bacterium			40	HPG	Presort	1	Biological
Archaea	Miscellaneous Euryarchaeotic Group(MEG)	uncultured Thermoproteales archaeon				18	HPG	Presort	1	Biological
Bacteria	Armatimonadetes	uncultured				23	HPG	Presort	1	Biological
Bacteria	BP4					0	HPG	Presort	1	Biological
Bacteria	Firmicutes	Bacilli	Lactobacillales	Lactobacillaceae	Lactobacillus	0	HPG	Presort	1	Biological
Bacteria	Firmicutes	Bacilli	Lactobacillales	Enterococcaceae	Enterococcus	0	HPG	Presort	1	Biological
Bacteria	Actinobacteria	Actinobacteria	Corynebacteriales	Corynebacteriaceae	Corynebacterium 1	0	HPG	Presort	1	Biological
Bacteria	Parcubacteria					0	HPG	Presort	1	Biological
Archaea	Crenarchaeota	Thermoprotei	Thermoproteales	Thermoproteaceae	Pyrobaculum	0	HPG	Presort	1	Biological
Bacteria	Firmicutes	Bacilli	Lactobacillales	Lactobacillaceae	Pediococcus	0	HPG	Presort	1	Biological
Bacteria	Chloroflexi	Anaerolineae	Anaerolineales	Anaerolineaceae	uncultured	0	HPG	Presort	1	Biological
Archaea	Euryarchaeota	Thermoplasmata	Thermoplasmatales	Marine Benthic Group D and DHVEG-1	uncultured archaeon	0	HPG	Presort	1	Biological
Bacteria	Bacteroidetes	Cytophagia	Cytophagales	Cytophagaceae	Hymenobacter	0	HPG	Presort	1	Biological
Bacteria	Acetothermia	uncultured bacterium				0	HPG	Presort	1	Biological
Bacteria	Firmicutes	Clostridia	Thermoanaerobacterales	Family III	Caldicellulosiruptor	0	HPG	Presort	1	Biological
Unassigned	Unassigned	Unassigned	Unassigned	Unassigned	Unassigned	2	HPG	Presort	1	Biological
Bacteria	Fervidibacteria	uncultured bacterium				28521	Acetate	Presort	2	Biological
Archaea	Aigarchaeota	Aigarchaeota Incertae Sedis	Unknown Order	Unknown Family	Candidatus Caldiarchaeum	26811	Acetate	Presort	2	Biological
Bacteria	Chlorobi	Chlorobia	Chlorobiales	OPB56		10514	Acetate	Presort	2	Biological
Bacteria	Deinococcus-Thermus	Deinococci	Thermales	Thermaceae	Thermus	3954	Acetate	Presort	2	Biological
Bacteria	Parcubacteria	uncultured Microgenomates group bacterium				1778	Acetate	Presort	2	Biological
Archaea	Candidate division YNPFFA	crenarchaeote JGI-OTU-1				1632	Acetate	Presort	2	Biological
Bacteria	Chloroflexi	Thermoflexia	Thermoflexales	Thermoflexaceae	Thermoflexus	1947	Acetate	Presort	2	Biological
Bacteria	Parcubacteria	uncultured Aquificales bacterium				829	Acetate	Presort	2	Biological
Bacteria	Armatimonadetes	uncultured	uncultured Firmicutes bacterium			862	Acetate	Presort	2	Biological
Bacteria	Acidobacteria	Blastocatellia	Blastocatellales	Blastocatellaceae (Subgroup 4)	43793	240	Acetate	Presort	2	Biological
Bacteria	Chloroflexi	Thermomicrobia	Thermomicrobiales	Thermomicrobiaceae	Thermomicrobium	398	Acetate	Presort	2	Biological
Archaea	Thaumarchaeota					1685	Acetate	Presort	2	Biological
Archaea	Thaumarchaeota	Thaumarchaeota Incertae Sedis	Unknown Order	Unknown Family	Candidatus Nitrosocaldus	963	Acetate	Presort	2	Biological
Bacteria	Calescamantes	uncultured bacterium				378	Acetate	Presort	2	Biological
Bacteria	Chloroflexi	S085	uncultured bacterium			1393	Acetate	Presort	2	Biological
Bacteria	Thermotogae	Thermotogae	EM3	uncultured Thermotogales bacterium		313	Acetate	Presort	2	Biological
Bacteria	Aquificae	Aquificae	Aquificales	Aquificaceae	Thermocrinis	181	Acetate	Presort	2	Biological
Bacteria	Ignavibacteriae	Ignavibacteria	Ignavibacteriales	BSV26	bacterium JGI-1	184	Acetate	Presort	2	Biological
Bacteria	Thermotogae	Thermotogae	EM3	uncultured bacterium		530	Acetate	Presort	2	Biological
Bacteria	Cyanobacteria	Cyanobacteria	SubsectionI	FamilyI	Synechococcus	137	Acetate	Presort	2	Biological
Bacteria	BP4	uncultured bacterium				124	Acetate	Presort	2	Biological
Bacteria	Calescamantes					103	Acetate	Presort	2	Biological
Bacteria	GAL15	uncultured bacterium				173	Acetate	Presort	2	Biological
Bacteria	Armatimonadetes	uncultured	uncultured Armatimonadetes bacterium			149	Acetate	Presort	2	Biological
Bacteria						110	Acetate	Presort	2	Biological
Bacteria	Cyanobacteria	Chloroplast				0	Acetate	Presort	2	Biological
Bacteria	Acidobacteria	GBS-L1-B05	uncultured bacterium			34	Acetate	Presort	2	Biological
Archaea	Miscellaneous Euryarchaeotic Group(MEG)	uncultured Thermoproteales archaeon				25	Acetate	Presort	2	Biological
Bacteria	Armatimonadetes	uncultured				34	Acetate	Presort	2	Biological
Bacteria	BP4					0	Acetate	Presort	2	Biological
Bacteria	Firmicutes	Bacilli	Lactobacillales	Lactobacillaceae	Lactobacillus	0	Acetate	Presort	2	Biological
Bacteria	Firmicutes	Bacilli	Lactobacillales	Enterococcaceae	Enterococcus	0	Acetate	Presort	2	Biological
Bacteria	Actinobacteria	Actinobacteria	Corynebacteriales	Corynebacteriaceae	Corynebacterium 1	0	Acetate	Presort	2	Biological
Bacteria	Parcubacteria					0	Acetate	Presort	2	Biological
Archaea	Crenarchaeota	Thermoprotei	Thermoproteales	Thermoproteaceae	Pyrobaculum	17	Acetate	Presort	2	Biological
Bacteria	Firmicutes	Bacilli	Lactobacillales	Lactobacillaceae	Pediococcus	0	Acetate	Presort	2	Biological
Bacteria	Chloroflexi	Anaerolineae	Anaerolineales	Anaerolineaceae	uncultured	0	Acetate	Presort	2	Biological
Archaea	Euryarchaeota	Thermoplasmata	Thermoplasmatales	Marine Benthic Group D and DHVEG-1	uncultured archaeon	0	Acetate	Presort	2	Biological
Bacteria	Bacteroidetes	Cytophagia	Cytophagales	Cytophagaceae	Hymenobacter	0	Acetate	Presort	2	Biological
Bacteria	Acetothermia	uncultured bacterium				0	Acetate	Presort	2	Biological
Bacteria	Firmicutes	Clostridia	Thermoanaerobacterales	Family III	Caldicellulosiruptor	0	Acetate	Presort	2	Biological
Unassigned	Unassigned	Unassigned	Unassigned	Unassigned	Unassigned	3	Acetate	Presort	2	Biological
Bacteria	Fervidibacteria	uncultured bacterium				29048	Aspartate	Presort	2	Biological
Archaea	Aigarchaeota	Aigarchaeota Incertae Sedis	Unknown Order	Unknown Family	Candidatus Caldiarchaeum	26339	Aspartate	Presort	2	Biological
Bacteria	Chlorobi	Chlorobia	Chlorobiales	OPB56		11687	Aspartate	Presort	2	Biological
Bacteria	Deinococcus-Thermus	Deinococci	Thermales	Thermaceae	Thermus	3623	Aspartate	Presort	2	Biological
Bacteria	Parcubacteria	uncultured Microgenomates group bacterium				1492	Aspartate	Presort	2	Biological
Archaea	Candidate division YNPFFA	crenarchaeote JGI-OTU-1				3886	Aspartate	Presort	2	Biological
Bacteria	Chloroflexi	Thermoflexia	Thermoflexales	Thermoflexaceae	Thermoflexus	1607	Aspartate	Presort	2	Biological
Bacteria	Parcubacteria	uncultured Aquificales bacterium				807	Aspartate	Presort	2	Biological
Bacteria	Armatimonadetes	uncultured	uncultured Firmicutes bacterium			870	Aspartate	Presort	2	Biological
Bacteria	Acidobacteria	Blastocatellia	Blastocatellales	Blastocatellaceae (Subgroup 4)	43793	234	Aspartate	Presort	2	Biological
Bacteria	Chloroflexi	Thermomicrobia	Thermomicrobiales	Thermomicrobiaceae	Thermomicrobium	700	Aspartate	Presort	2	Biological
Archaea	Thaumarchaeota					3580	Aspartate	Presort	2	Biological
Archaea	Thaumarchaeota	Thaumarchaeota Incertae Sedis	Unknown Order	Unknown Family	Candidatus Nitrosocaldus	1812	Aspartate	Presort	2	Biological
Bacteria	Calescamantes	uncultured bacterium				386	Aspartate	Presort	2	Biological
Bacteria	Chloroflexi	S085	uncultured bacterium			1528	Aspartate	Presort	2	Biological
Bacteria	Thermotogae	Thermotogae	EM3	uncultured Thermotogales bacterium		213	Aspartate	Presort	2	Biological
Bacteria	Aquificae	Aquificae	Aquificales	Aquificaceae	Thermocrinis	151	Aspartate	Presort	2	Biological
Bacteria	Ignavibacteriae	Ignavibacteria	Ignavibacteriales	BSV26	bacterium JGI-1	170	Aspartate	Presort	2	Biological
Bacteria	Thermotogae	Thermotogae	EM3	uncultured bacterium		433	Aspartate	Presort	2	Biological
Bacteria	Cyanobacteria	Cyanobacteria	SubsectionI	FamilyI	Synechococcus	148	Aspartate	Presort	2	Biological
Bacteria	BP4	uncultured bacterium				113	Aspartate	Presort	2	Biological
Bacteria	Calescamantes					126	Aspartate	Presort	2	Biological
Bacteria	GAL15	uncultured bacterium				196	Aspartate	Presort	2	Biological
Bacteria	Armatimonadetes	uncultured	uncultured Armatimonadetes bacterium			140	Aspartate	Presort	2	Biological
Bacteria						136	Aspartate	Presort	2	Biological
Bacteria	Cyanobacteria	Chloroplast				0	Aspartate	Presort	2	Biological
Bacteria	Acidobacteria	GBS-L1-B05	uncultured bacterium			39	Aspartate	Presort	2	Biological
Archaea	Miscellaneous Euryarchaeotic Group(MEG)	uncultured Thermoproteales archaeon				21	Aspartate	Presort	2	Biological
Bacteria	Armatimonadetes	uncultured				62	Aspartate	Presort	2	Biological
Bacteria	BP4					0	Aspartate	Presort	2	Biological
Bacteria	Firmicutes	Bacilli	Lactobacillales	Lactobacillaceae	Lactobacillus	0	Aspartate	Presort	2	Biological
Bacteria	Firmicutes	Bacilli	Lactobacillales	Enterococcaceae	Enterococcus	0	Aspartate	Presort	2	Biological
Bacteria	Actinobacteria	Actinobacteria	Corynebacteriales	Corynebacteriaceae	Corynebacterium 1	0	Aspartate	Presort	2	Biological
Bacteria	Parcubacteria					0	Aspartate	Presort	2	Biological
Archaea	Crenarchaeota	Thermoprotei	Thermoproteales	Thermoproteaceae	Pyrobaculum	29	Aspartate	Presort	2	Biological
Bacteria	Firmicutes	Bacilli	Lactobacillales	Lactobacillaceae	Pediococcus	0	Aspartate	Presort	2	Biological
Bacteria	Chloroflexi	Anaerolineae	Anaerolineales	Anaerolineaceae	uncultured	0	Aspartate	Presort	2	Biological
Archaea	Euryarchaeota	Thermoplasmata	Thermoplasmatales	Marine Benthic Group D and DHVEG-1	uncultured archaeon	0	Aspartate	Presort	2	Biological
Bacteria	Bacteroidetes	Cytophagia	Cytophagales	Cytophagaceae	Hymenobacter	0	Aspartate	Presort	2	Biological
Bacteria	Acetothermia	uncultured bacterium				0	Aspartate	Presort	2	Biological
Bacteria	Firmicutes	Clostridia	Thermoanaerobacterales	Family III	Caldicellulosiruptor	0	Aspartate	Presort	2	Biological
Unassigned	Unassigned	Unassigned	Unassigned	Unassigned	Unassigned	3	Aspartate	Presort	2	Biological
Bacteria	Fervidibacteria	uncultured bacterium				21892	Biotin	Presort	2	Biological
Archaea	Aigarchaeota	Aigarchaeota Incertae Sedis	Unknown Order	Unknown Family	Candidatus Caldiarchaeum	14259	Biotin	Presort	2	Biological
Bacteria	Chlorobi	Chlorobia	Chlorobiales	OPB56		5007	Biotin	Presort	2	Biological
Bacteria	Deinococcus-Thermus	Deinococci	Thermales	Thermaceae	Thermus	1705	Biotin	Presort	2	Biological
Bacteria	Parcubacteria	uncultured Microgenomates group bacterium				704	Biotin	Presort	2	Biological
Archaea	Candidate division YNPFFA	crenarchaeote JGI-OTU-1				2187	Biotin	Presort	2	Biological
Bacteria	Chloroflexi	Thermoflexia	Thermoflexales	Thermoflexaceae	Thermoflexus	1104	Biotin	Presort	2	Biological
Bacteria	Parcubacteria	uncultured Aquificales bacterium				396	Biotin	Presort	2	Biological
Bacteria	Armatimonadetes	uncultured	uncultured Firmicutes bacterium			629	Biotin	Presort	2	Biological
Bacteria	Acidobacteria	Blastocatellia	Blastocatellales	Blastocatellaceae (Subgroup 4)	43793	134	Biotin	Presort	2	Biological
Bacteria	Chloroflexi	Thermomicrobia	Thermomicrobiales	Thermomicrobiaceae	Thermomicrobium	285	Biotin	Presort	2	Biological
Archaea	Thaumarchaeota					1625	Biotin	Presort	2	Biological
Archaea	Thaumarchaeota	Thaumarchaeota Incertae Sedis	Unknown Order	Unknown Family	Candidatus Nitrosocaldus	833	Biotin	Presort	2	Biological
Bacteria	Calescamantes	uncultured bacterium				165	Biotin	Presort	2	Biological
Bacteria	Chloroflexi	S085	uncultured bacterium			598	Biotin	Presort	2	Biological
Bacteria	Thermotogae	Thermotogae	EM3	uncultured Thermotogales bacterium		141	Biotin	Presort	2	Biological
Bacteria	Aquificae	Aquificae	Aquificales	Aquificaceae	Thermocrinis	142	Biotin	Presort	2	Biological
Bacteria	Ignavibacteriae	Ignavibacteria	Ignavibacteriales	BSV26	bacterium JGI-1	175	Biotin	Presort	2	Biological
Bacteria	Thermotogae	Thermotogae	EM3	uncultured bacterium		167	Biotin	Presort	2	Biological
Bacteria	Cyanobacteria	Cyanobacteria	SubsectionI	FamilyI	Synechococcus	63	Biotin	Presort	2	Biological
Bacteria	BP4	uncultured bacterium				55	Biotin	Presort	2	Biological
Bacteria	Calescamantes					86	Biotin	Presort	2	Biological
Bacteria	GAL15	uncultured bacterium				55	Biotin	Presort	2	Biological
Bacteria	Armatimonadetes	uncultured	uncultured Armatimonadetes bacterium			101	Biotin	Presort	2	Biological
Bacteria						54	Biotin	Presort	2	Biological
Bacteria	Cyanobacteria	Chloroplast				0	Biotin	Presort	2	Biological
Bacteria	Acidobacteria	GBS-L1-B05	uncultured bacterium			15	Biotin	Presort	2	Biological
Archaea	Miscellaneous Euryarchaeotic Group(MEG)	uncultured Thermoproteales archaeon				13	Biotin	Presort	2	Biological
Bacteria	Armatimonadetes	uncultured				21	Biotin	Presort	2	Biological
Bacteria	BP4					0	Biotin	Presort	2	Biological
Bacteria	Firmicutes	Bacilli	Lactobacillales	Lactobacillaceae	Lactobacillus	0	Biotin	Presort	2	Biological
Bacteria	Firmicutes	Bacilli	Lactobacillales	Enterococcaceae	Enterococcus	0	Biotin	Presort	2	Biological
Bacteria	Actinobacteria	Actinobacteria	Corynebacteriales	Corynebacteriaceae	Corynebacterium 1	0	Biotin	Presort	2	Biological
Bacteria	Parcubacteria					0	Biotin	Presort	2	Biological
Archaea	Crenarchaeota	Thermoprotei	Thermoproteales	Thermoproteaceae	Pyrobaculum	0	Biotin	Presort	2	Biological
Bacteria	Firmicutes	Bacilli	Lactobacillales	Lactobacillaceae	Pediococcus	0	Biotin	Presort	2	Biological
Bacteria	Chloroflexi	Anaerolineae	Anaerolineales	Anaerolineaceae	uncultured	0	Biotin	Presort	2	Biological
Archaea	Euryarchaeota	Thermoplasmata	Thermoplasmatales	Marine Benthic Group D and DHVEG-1	uncultured archaeon	0	Biotin	Presort	2	Biological
Bacteria	Bacteroidetes	Cytophagia	Cytophagales	Cytophagaceae	Hymenobacter	0	Biotin	Presort	2	Biological
Bacteria	Acetothermia	uncultured bacterium				0	Biotin	Presort	2	Biological
Bacteria	Firmicutes	Clostridia	Thermoanaerobacterales	Family III	Caldicellulosiruptor	0	Biotin	Presort	2	Biological
Unassigned	Unassigned	Unassigned	Unassigned	Unassigned	Unassigned	0	Biotin	Presort	2	Biological
Bacteria	Fervidibacteria	uncultured bacterium				10793	Cellobiose	Presort	2	Biological
Archaea	Aigarchaeota	Aigarchaeota Incertae Sedis	Unknown Order	Unknown Family	Candidatus Caldiarchaeum	30889	Cellobiose	Presort	2	Biological
Bacteria	Chlorobi	Chlorobia	Chlorobiales	OPB56		25676	Cellobiose	Presort	2	Biological
Bacteria	Deinococcus-Thermus	Deinococci	Thermales	Thermaceae	Thermus	4716	Cellobiose	Presort	2	Biological
Bacteria	Parcubacteria	uncultured Microgenomates group bacterium				1278	Cellobiose	Presort	2	Biological
Archaea	Candidate division YNPFFA	crenarchaeote JGI-OTU-1				1027	Cellobiose	Presort	2	Biological
Bacteria	Chloroflexi	Thermoflexia	Thermoflexales	Thermoflexaceae	Thermoflexus	395	Cellobiose	Presort	2	Biological
Bacteria	Parcubacteria	uncultured Aquificales bacterium				640	Cellobiose	Presort	2	Biological
Bacteria	Armatimonadetes	uncultured	uncultured Firmicutes bacterium			2833	Cellobiose	Presort	2	Biological
Bacteria	Acidobacteria	Blastocatellia	Blastocatellales	Blastocatellaceae (Subgroup 4)	43793	439	Cellobiose	Presort	2	Biological
Bacteria	Chloroflexi	Thermomicrobia	Thermomicrobiales	Thermomicrobiaceae	Thermomicrobium	113	Cellobiose	Presort	2	Biological
Archaea	Thaumarchaeota					196	Cellobiose	Presort	2	Biological
Archaea	Thaumarchaeota	Thaumarchaeota Incertae Sedis	Unknown Order	Unknown Family	Candidatus Nitrosocaldus	105	Cellobiose	Presort	2	Biological
Bacteria	Calescamantes	uncultured bacterium				572	Cellobiose	Presort	2	Biological
Bacteria	Chloroflexi	S085	uncultured bacterium			125	Cellobiose	Presort	2	Biological
Bacteria	Thermotogae	Thermotogae	EM3	uncultured Thermotogales bacterium		1193	Cellobiose	Presort	2	Biological
Bacteria	Aquificae	Aquificae	Aquificales	Aquificaceae	Thermocrinis	1498	Cellobiose	Presort	2	Biological
Bacteria	Ignavibacteriae	Ignavibacteria	Ignavibacteriales	BSV26	bacterium JGI-1	433	Cellobiose	Presort	2	Biological
Bacteria	Thermotogae	Thermotogae	EM3	uncultured bacterium		1318	Cellobiose	Presort	2	Biological
Bacteria	Cyanobacteria	Cyanobacteria	SubsectionI	FamilyI	Synechococcus	153	Cellobiose	Presort	2	Biological
Bacteria	BP4	uncultured bacterium				464	Cellobiose	Presort	2	Biological
Bacteria	Calescamantes					334	Cellobiose	Presort	2	Biological
Bacteria	GAL15	uncultured bacterium				152	Cellobiose	Presort	2	Biological
Bacteria	Armatimonadetes	uncultured	uncultured Armatimonadetes bacterium			153	Cellobiose	Presort	2	Biological
Bacteria						250	Cellobiose	Presort	2	Biological
Bacteria	Cyanobacteria	Chloroplast				0	Cellobiose	Presort	2	Biological
Bacteria	Acidobacteria	GBS-L1-B05	uncultured bacterium			104	Cellobiose	Presort	2	Biological
Archaea	Miscellaneous Euryarchaeotic Group(MEG)	uncultured Thermoproteales archaeon				19	Cellobiose	Presort	2	Biological
Bacteria	Armatimonadetes	uncultured				127	Cellobiose	Presort	2	Biological
Bacteria	BP4					0	Cellobiose	Presort	2	Biological
Bacteria	Firmicutes	Bacilli	Lactobacillales	Lactobacillaceae	Lactobacillus	0	Cellobiose	Presort	2	Biological
Bacteria	Firmicutes	Bacilli	Lactobacillales	Enterococcaceae	Enterococcus	0	Cellobiose	Presort	2	Biological
Bacteria	Actinobacteria	Actinobacteria	Corynebacteriales	Corynebacteriaceae	Corynebacterium 1	0	Cellobiose	Presort	2	Biological
Bacteria	Parcubacteria					0	Cellobiose	Presort	2	Biological
Archaea	Crenarchaeota	Thermoprotei	Thermoproteales	Thermoproteaceae	Pyrobaculum	35	Cellobiose	Presort	2	Biological
Bacteria	Firmicutes	Bacilli	Lactobacillales	Lactobacillaceae	Pediococcus	0	Cellobiose	Presort	2	Biological
Bacteria	Chloroflexi	Anaerolineae	Anaerolineales	Anaerolineaceae	uncultured	0	Cellobiose	Presort	2	Biological
Archaea	Euryarchaeota	Thermoplasmata	Thermoplasmatales	Marine Benthic Group D and DHVEG-1	uncultured archaeon	0	Cellobiose	Presort	2	Biological
Bacteria	Bacteroidetes	Cytophagia	Cytophagales	Cytophagaceae	Hymenobacter	0	Cellobiose	Presort	2	Biological
Bacteria	Acetothermia	uncultured bacterium				0	Cellobiose	Presort	2	Biological
Bacteria	Firmicutes	Clostridia	Thermoanaerobacterales	Family III	Caldicellulosiruptor	0	Cellobiose	Presort	2	Biological
Unassigned	Unassigned	Unassigned	Unassigned	Unassigned	Unassigned	5	Cellobiose	Presort	2	Biological
Bacteria	Fervidibacteria	uncultured bacterium				22480	Cellulose	Presort	2	Biological
Archaea	Aigarchaeota	Aigarchaeota Incertae Sedis	Unknown Order	Unknown Family	Candidatus Caldiarchaeum	37897	Cellulose	Presort	2	Biological
Bacteria	Chlorobi	Chlorobia	Chlorobiales	OPB56		10971	Cellulose	Presort	2	Biological
Bacteria	Deinococcus-Thermus	Deinococci	Thermales	Thermaceae	Thermus	2050	Cellulose	Presort	2	Biological
Bacteria	Parcubacteria	uncultured Microgenomates group bacterium				1124	Cellulose	Presort	2	Biological
Archaea	Candidate division YNPFFA	crenarchaeote JGI-OTU-1				8256	Cellulose	Presort	2	Biological
Bacteria	Chloroflexi	Thermoflexia	Thermoflexales	Thermoflexaceae	Thermoflexus	1820	Cellulose	Presort	2	Biological
Bacteria	Parcubacteria	uncultured Aquificales bacterium				818	Cellulose	Presort	2	Biological
Bacteria	Armatimonadetes	uncultured	uncultured Firmicutes bacterium			606	Cellulose	Presort	2	Biological
Bacteria	Acidobacteria	Blastocatellia	Blastocatellales	Blastocatellaceae (Subgroup 4)	43793	223	Cellulose	Presort	2	Biological
Bacteria	Chloroflexi	Thermomicrobia	Thermomicrobiales	Thermomicrobiaceae	Thermomicrobium	303	Cellulose	Presort	2	Biological
Archaea	Thaumarchaeota					7310	Cellulose	Presort	2	Biological
Archaea	Thaumarchaeota	Thaumarchaeota Incertae Sedis	Unknown Order	Unknown Family	Candidatus Nitrosocaldus	3209	Cellulose	Presort	2	Biological
Bacteria	Calescamantes	uncultured bacterium				240	Cellulose	Presort	2	Biological
Bacteria	Chloroflexi	S085	uncultured bacterium			1003	Cellulose	Presort	2	Biological
Bacteria	Thermotogae	Thermotogae	EM3	uncultured Thermotogales bacterium		242	Cellulose	Presort	2	Biological
Bacteria	Aquificae	Aquificae	Aquificales	Aquificaceae	Thermocrinis	163	Cellulose	Presort	2	Biological
Bacteria	Ignavibacteriae	Ignavibacteria	Ignavibacteriales	BSV26	bacterium JGI-1	378	Cellulose	Presort	2	Biological
Bacteria	Thermotogae	Thermotogae	EM3	uncultured bacterium		379	Cellulose	Presort	2	Biological
Bacteria	Cyanobacteria	Cyanobacteria	SubsectionI	FamilyI	Synechococcus	48	Cellulose	Presort	2	Biological
Bacteria	BP4	uncultured bacterium				173	Cellulose	Presort	2	Biological
Bacteria	Calescamantes					69	Cellulose	Presort	2	Biological
Bacteria	GAL15	uncultured bacterium				101	Cellulose	Presort	2	Biological
Bacteria	Armatimonadetes	uncultured	uncultured Armatimonadetes bacterium			108	Cellulose	Presort	2	Biological
Bacteria						171	Cellulose	Presort	2	Biological
Bacteria	Cyanobacteria	Chloroplast				0	Cellulose	Presort	2	Biological
Bacteria	Acidobacteria	GBS-L1-B05	uncultured bacterium			20	Cellulose	Presort	2	Biological
Archaea	Miscellaneous Euryarchaeotic Group(MEG)	uncultured Thermoproteales archaeon				12	Cellulose	Presort	2	Biological
Bacteria	Armatimonadetes	uncultured				33	Cellulose	Presort	2	Biological
Bacteria	BP4					0	Cellulose	Presort	2	Biological
Bacteria	Firmicutes	Bacilli	Lactobacillales	Lactobacillaceae	Lactobacillus	0	Cellulose	Presort	2	Biological
Bacteria	Firmicutes	Bacilli	Lactobacillales	Enterococcaceae	Enterococcus	0	Cellulose	Presort	2	Biological
Bacteria	Actinobacteria	Actinobacteria	Corynebacteriales	Corynebacteriaceae	Corynebacterium 1	0	Cellulose	Presort	2	Biological
Bacteria	Parcubacteria					0	Cellulose	Presort	2	Biological
Archaea	Crenarchaeota	Thermoprotei	Thermoproteales	Thermoproteaceae	Pyrobaculum	9	Cellulose	Presort	2	Biological
Bacteria	Firmicutes	Bacilli	Lactobacillales	Lactobacillaceae	Pediococcus	0	Cellulose	Presort	2	Biological
Bacteria	Chloroflexi	Anaerolineae	Anaerolineales	Anaerolineaceae	uncultured	0	Cellulose	Presort	2	Biological
Archaea	Euryarchaeota	Thermoplasmata	Thermoplasmatales	Marine Benthic Group D and DHVEG-1	uncultured archaeon	0	Cellulose	Presort	2	Biological
Bacteria	Bacteroidetes	Cytophagia	Cytophagales	Cytophagaceae	Hymenobacter	0	Cellulose	Presort	2	Biological
Bacteria	Acetothermia	uncultured bacterium				0	Cellulose	Presort	2	Biological
Bacteria	Firmicutes	Clostridia	Thermoanaerobacterales	Family III	Caldicellulosiruptor	0	Cellulose	Presort	2	Biological
Unassigned	Unassigned	Unassigned	Unassigned	Unassigned	Unassigned	0	Cellulose	Presort	2	Biological
Bacteria	Fervidibacteria	uncultured bacterium				30793	Glucose	Presort	2	Biological
Archaea	Aigarchaeota	Aigarchaeota Incertae Sedis	Unknown Order	Unknown Family	Candidatus Caldiarchaeum	26691	Glucose	Presort	2	Biological
Bacteria	Chlorobi	Chlorobia	Chlorobiales	OPB56		9622	Glucose	Presort	2	Biological
Bacteria	Deinococcus-Thermus	Deinococci	Thermales	Thermaceae	Thermus	2511	Glucose	Presort	2	Biological
Bacteria	Parcubacteria	uncultured Microgenomates group bacterium				1127	Glucose	Presort	2	Biological
Archaea	Candidate division YNPFFA	crenarchaeote JGI-OTU-1				11544	Glucose	Presort	2	Biological
Bacteria	Chloroflexi	Thermoflexia	Thermoflexales	Thermoflexaceae	Thermoflexus	1432	Glucose	Presort	2	Biological
Bacteria	Parcubacteria	uncultured Aquificales bacterium				523	Glucose	Presort	2	Biological
Bacteria	Armatimonadetes	uncultured	uncultured Firmicutes bacterium			1310	Glucose	Presort	2	Biological
Bacteria	Acidobacteria	Blastocatellia	Blastocatellales	Blastocatellaceae (Subgroup 4)	43793	755	Glucose	Presort	2	Biological
Bacteria	Chloroflexi	Thermomicrobia	Thermomicrobiales	Thermomicrobiaceae	Thermomicrobium	207	Glucose	Presort	2	Biological
Archaea	Thaumarchaeota					3391	Glucose	Presort	2	Biological
Archaea	Thaumarchaeota	Thaumarchaeota Incertae Sedis	Unknown Order	Unknown Family	Candidatus Nitrosocaldus	2633	Glucose	Presort	2	Biological
Bacteria	Calescamantes	uncultured bacterium				645	Glucose	Presort	2	Biological
Bacteria	Chloroflexi	S085	uncultured bacterium			684	Glucose	Presort	2	Biological
Bacteria	Thermotogae	Thermotogae	EM3	uncultured Thermotogales bacterium		670	Glucose	Presort	2	Biological
Bacteria	Aquificae	Aquificae	Aquificales	Aquificaceae	Thermocrinis	288	Glucose	Presort	2	Biological
Bacteria	Ignavibacteriae	Ignavibacteria	Ignavibacteriales	BSV26	bacterium JGI-1	531	Glucose	Presort	2	Biological
Bacteria	Thermotogae	Thermotogae	EM3	uncultured bacterium		500	Glucose	Presort	2	Biological
Bacteria	Cyanobacteria	Cyanobacteria	SubsectionI	FamilyI	Synechococcus	29	Glucose	Presort	2	Biological
Bacteria	BP4	uncultured bacterium				50	Glucose	Presort	2	Biological
Bacteria	Calescamantes					201	Glucose	Presort	2	Biological
Bacteria	GAL15	uncultured bacterium				95	Glucose	Presort	2	Biological
Bacteria	Armatimonadetes	uncultured	uncultured Armatimonadetes bacterium			115	Glucose	Presort	2	Biological
Bacteria						158	Glucose	Presort	2	Biological
Bacteria	Cyanobacteria	Chloroplast				0	Glucose	Presort	2	Biological
Bacteria	Acidobacteria	GBS-L1-B05	uncultured bacterium			17	Glucose	Presort	2	Biological
Archaea	Miscellaneous Euryarchaeotic Group(MEG)	uncultured Thermoproteales archaeon				19	Glucose	Presort	2	Biological
Bacteria	Armatimonadetes	uncultured				36	Glucose	Presort	2	Biological
Bacteria	BP4					0	Glucose	Presort	2	Biological
Bacteria	Firmicutes	Bacilli	Lactobacillales	Lactobacillaceae	Lactobacillus	0	Glucose	Presort	2	Biological
Bacteria	Firmicutes	Bacilli	Lactobacillales	Enterococcaceae	Enterococcus	0	Glucose	Presort	2	Biological
Bacteria	Actinobacteria	Actinobacteria	Corynebacteriales	Corynebacteriaceae	Corynebacterium 1	0	Glucose	Presort	2	Biological
Bacteria	Parcubacteria					0	Glucose	Presort	2	Biological
Archaea	Crenarchaeota	Thermoprotei	Thermoproteales	Thermoproteaceae	Pyrobaculum	8	Glucose	Presort	2	Biological
Bacteria	Firmicutes	Bacilli	Lactobacillales	Lactobacillaceae	Pediococcus	0	Glucose	Presort	2	Biological
Bacteria	Chloroflexi	Anaerolineae	Anaerolineales	Anaerolineaceae	uncultured	0	Glucose	Presort	2	Biological
Archaea	Euryarchaeota	Thermoplasmata	Thermoplasmatales	Marine Benthic Group D and DHVEG-1	uncultured archaeon	0	Glucose	Presort	2	Biological
Bacteria	Bacteroidetes	Cytophagia	Cytophagales	Cytophagaceae	Hymenobacter	0	Glucose	Presort	2	Biological
Bacteria	Acetothermia	uncultured bacterium				0	Glucose	Presort	2	Biological
Bacteria	Firmicutes	Clostridia	Thermoanaerobacterales	Family III	Caldicellulosiruptor	0	Glucose	Presort	2	Biological
Unassigned	Unassigned	Unassigned	Unassigned	Unassigned	Unassigned	6	Glucose	Presort	2	Biological
Bacteria	Fervidibacteria	uncultured bacterium				9701	Glycine	Presort	2	Biological
Archaea	Aigarchaeota	Aigarchaeota Incertae Sedis	Unknown Order	Unknown Family	Candidatus Caldiarchaeum	6219	Glycine	Presort	2	Biological
Bacteria	Chlorobi	Chlorobia	Chlorobiales	OPB56		2984	Glycine	Presort	2	Biological
Bacteria	Deinococcus-Thermus	Deinococci	Thermales	Thermaceae	Thermus	866	Glycine	Presort	2	Biological
Bacteria	Parcubacteria	uncultured Microgenomates group bacterium				209	Glycine	Presort	2	Biological
Archaea	Candidate division YNPFFA	crenarchaeote JGI-OTU-1				395	Glycine	Presort	2	Biological
Bacteria	Chloroflexi	Thermoflexia	Thermoflexales	Thermoflexaceae	Thermoflexus	915	Glycine	Presort	2	Biological
Bacteria	Parcubacteria	uncultured Aquificales bacterium				81	Glycine	Presort	2	Biological
Bacteria	Armatimonadetes	uncultured	uncultured Firmicutes bacterium			338	Glycine	Presort	2	Biological
Bacteria	Acidobacteria	Blastocatellia	Blastocatellales	Blastocatellaceae (Subgroup 4)	43793	49	Glycine	Presort	2	Biological
Bacteria	Chloroflexi	Thermomicrobia	Thermomicrobiales	Thermomicrobiaceae	Thermomicrobium	234	Glycine	Presort	2	Biological
Archaea	Thaumarchaeota					344	Glycine	Presort	2	Biological
Archaea	Thaumarchaeota	Thaumarchaeota Incertae Sedis	Unknown Order	Unknown Family	Candidatus Nitrosocaldus	769	Glycine	Presort	2	Biological
Bacteria	Calescamantes	uncultured bacterium				44	Glycine	Presort	2	Biological
Bacteria	Chloroflexi	S085	uncultured bacterium			321	Glycine	Presort	2	Biological
Bacteria	Thermotogae	Thermotogae	EM3	uncultured Thermotogales bacterium		71	Glycine	Presort	2	Biological
Bacteria	Aquificae	Aquificae	Aquificales	Aquificaceae	Thermocrinis	8	Glycine	Presort	2	Biological
Bacteria	Ignavibacteriae	Ignavibacteria	Ignavibacteriales	BSV26	bacterium JGI-1	41	Glycine	Presort	2	Biological
Bacteria	Thermotogae	Thermotogae	EM3	uncultured bacterium		442	Glycine	Presort	2	Biological
Bacteria	Cyanobacteria	Cyanobacteria	SubsectionI	FamilyI	Synechococcus	101	Glycine	Presort	2	Biological
Bacteria	BP4	uncultured bacterium				37	Glycine	Presort	2	Biological
Bacteria	Calescamantes					0	Glycine	Presort	2	Biological
Bacteria	GAL15	uncultured bacterium				129	Glycine	Presort	2	Biological
Bacteria	Armatimonadetes	uncultured	uncultured Armatimonadetes bacterium			83	Glycine	Presort	2	Biological
Bacteria						22	Glycine	Presort	2	Biological
Bacteria	Cyanobacteria	Chloroplast				0	Glycine	Presort	2	Biological
Bacteria	Acidobacteria	GBS-L1-B05	uncultured bacterium			4	Glycine	Presort	2	Biological
Archaea	Miscellaneous Euryarchaeotic Group(MEG)	uncultured Thermoproteales archaeon				0	Glycine	Presort	2	Biological
Bacteria	Armatimonadetes	uncultured				0	Glycine	Presort	2	Biological
Bacteria	BP4					0	Glycine	Presort	2	Biological
Bacteria	Firmicutes	Bacilli	Lactobacillales	Lactobacillaceae	Lactobacillus	0	Glycine	Presort	2	Biological
Bacteria	Firmicutes	Bacilli	Lactobacillales	Enterococcaceae	Enterococcus	0	Glycine	Presort	2	Biological
Bacteria	Actinobacteria	Actinobacteria	Corynebacteriales	Corynebacteriaceae	Corynebacterium 1	0	Glycine	Presort	2	Biological
Bacteria	Parcubacteria					0	Glycine	Presort	2	Biological
Archaea	Crenarchaeota	Thermoprotei	Thermoproteales	Thermoproteaceae	Pyrobaculum	0	Glycine	Presort	2	Biological
Bacteria	Firmicutes	Bacilli	Lactobacillales	Lactobacillaceae	Pediococcus	0	Glycine	Presort	2	Biological
Bacteria	Chloroflexi	Anaerolineae	Anaerolineales	Anaerolineaceae	uncultured	0	Glycine	Presort	2	Biological
Archaea	Euryarchaeota	Thermoplasmata	Thermoplasmatales	Marine Benthic Group D and DHVEG-1	uncultured archaeon	0	Glycine	Presort	2	Biological
Bacteria	Bacteroidetes	Cytophagia	Cytophagales	Cytophagaceae	Hymenobacter	0	Glycine	Presort	2	Biological
Bacteria	Acetothermia	uncultured bacterium				0	Glycine	Presort	2	Biological
Bacteria	Firmicutes	Clostridia	Thermoanaerobacterales	Family III	Caldicellulosiruptor	0	Glycine	Presort	2	Biological
Unassigned	Unassigned	Unassigned	Unassigned	Unassigned	Unassigned	0	Glycine	Presort	2	Biological
Bacteria	Fervidibacteria	uncultured bacterium				11665	Nitrite	Presort	2	Biological
Archaea	Aigarchaeota	Aigarchaeota Incertae Sedis	Unknown Order	Unknown Family	Candidatus Caldiarchaeum	21501	Nitrite	Presort	2	Biological
Bacteria	Chlorobi	Chlorobia	Chlorobiales	OPB56		4235	Nitrite	Presort	2	Biological
Bacteria	Deinococcus-Thermus	Deinococci	Thermales	Thermaceae	Thermus	1340	Nitrite	Presort	2	Biological
Bacteria	Parcubacteria	uncultured Microgenomates group bacterium				1186	Nitrite	Presort	2	Biological
Archaea	Candidate division YNPFFA	crenarchaeote JGI-OTU-1				2837	Nitrite	Presort	2	Biological
Bacteria	Chloroflexi	Thermoflexia	Thermoflexales	Thermoflexaceae	Thermoflexus	1045	Nitrite	Presort	2	Biological
Bacteria	Parcubacteria	uncultured Aquificales bacterium				532	Nitrite	Presort	2	Biological
Bacteria	Armatimonadetes	uncultured	uncultured Firmicutes bacterium			465	Nitrite	Presort	2	Biological
Bacteria	Acidobacteria	Blastocatellia	Blastocatellales	Blastocatellaceae (Subgroup 4)	43793	472	Nitrite	Presort	2	Biological
Bacteria	Chloroflexi	Thermomicrobia	Thermomicrobiales	Thermomicrobiaceae	Thermomicrobium	79	Nitrite	Presort	2	Biological
Archaea	Thaumarchaeota					531	Nitrite	Presort	2	Biological
Archaea	Thaumarchaeota	Thaumarchaeota Incertae Sedis	Unknown Order	Unknown Family	Candidatus Nitrosocaldus	102	Nitrite	Presort	2	Biological
Bacteria	Calescamantes	uncultured bacterium				276	Nitrite	Presort	2	Biological
Bacteria	Chloroflexi	S085	uncultured bacterium			67	Nitrite	Presort	2	Biological
Bacteria	Thermotogae	Thermotogae	EM3	uncultured Thermotogales bacterium		56	Nitrite	Presort	2	Biological
Bacteria	Aquificae	Aquificae	Aquificales	Aquificaceae	Thermocrinis	945	Nitrite	Presort	2	Biological
Bacteria	Ignavibacteriae	Ignavibacteria	Ignavibacteriales	BSV26	bacterium JGI-1	650	Nitrite	Presort	2	Biological
Bacteria	Thermotogae	Thermotogae	EM3	uncultured bacterium		49	Nitrite	Presort	2	Biological
Bacteria	Cyanobacteria	Cyanobacteria	SubsectionI	FamilyI	Synechococcus	17	Nitrite	Presort	2	Biological
Bacteria	BP4	uncultured bacterium				186	Nitrite	Presort	2	Biological
Bacteria	Calescamantes					108	Nitrite	Presort	2	Biological
Bacteria	GAL15	uncultured bacterium				27	Nitrite	Presort	2	Biological
Bacteria	Armatimonadetes	uncultured	uncultured Armatimonadetes bacterium			0	Nitrite	Presort	2	Biological
Bacteria						96	Nitrite	Presort	2	Biological
Bacteria	Cyanobacteria	Chloroplast				0	Nitrite	Presort	2	Biological
Bacteria	Acidobacteria	GBS-L1-B05	uncultured bacterium			10	Nitrite	Presort	2	Biological
Archaea	Miscellaneous Euryarchaeotic Group(MEG)	uncultured Thermoproteales archaeon				22	Nitrite	Presort	2	Biological
Bacteria	Armatimonadetes	uncultured				86	Nitrite	Presort	2	Biological
Bacteria	BP4					0	Nitrite	Presort	2	Biological
Bacteria	Firmicutes	Bacilli	Lactobacillales	Lactobacillaceae	Lactobacillus	0	Nitrite	Presort	2	Biological
Bacteria	Firmicutes	Bacilli	Lactobacillales	Enterococcaceae	Enterococcus	0	Nitrite	Presort	2	Biological
Bacteria	Actinobacteria	Actinobacteria	Corynebacteriales	Corynebacteriaceae	Corynebacterium 1	0	Nitrite	Presort	2	Biological
Bacteria	Parcubacteria					0	Nitrite	Presort	2	Biological
Archaea	Crenarchaeota	Thermoprotei	Thermoproteales	Thermoproteaceae	Pyrobaculum	0	Nitrite	Presort	2	Biological
Bacteria	Firmicutes	Bacilli	Lactobacillales	Lactobacillaceae	Pediococcus	11	Nitrite	Presort	2	Biological
Bacteria	Chloroflexi	Anaerolineae	Anaerolineales	Anaerolineaceae	uncultured	0	Nitrite	Presort	2	Biological
Archaea	Euryarchaeota	Thermoplasmata	Thermoplasmatales	Marine Benthic Group D and DHVEG-1	uncultured archaeon	6	Nitrite	Presort	2	Biological
Bacteria	Bacteroidetes	Cytophagia	Cytophagales	Cytophagaceae	Hymenobacter	0	Nitrite	Presort	2	Biological
Bacteria	Acetothermia	uncultured bacterium				0	Nitrite	Presort	2	Biological
Bacteria	Firmicutes	Clostridia	Thermoanaerobacterales	Family III	Caldicellulosiruptor	15	Nitrite	Presort	2	Biological
Unassigned	Unassigned	Unassigned	Unassigned	Unassigned	Unassigned	24	Nitrite	Presort	2	Biological
Bacteria	Fervidibacteria	uncultured bacterium				27613	NH4_0.1mgl	Presort	2	Biological
Archaea	Aigarchaeota	Aigarchaeota Incertae Sedis	Unknown Order	Unknown Family	Candidatus Caldiarchaeum	28808	NH4_0.1mgl	Presort	2	Biological
Bacteria	Chlorobi	Chlorobia	Chlorobiales	OPB56		10709	NH4_0.1mgl	Presort	2	Biological
Bacteria	Deinococcus-Thermus	Deinococci	Thermales	Thermaceae	Thermus	2331	NH4_0.1mgl	Presort	2	Biological
Bacteria	Parcubacteria	uncultured Microgenomates group bacterium				2408	NH4_0.1mgl	Presort	2	Biological
Archaea	Candidate division YNPFFA	crenarchaeote JGI-OTU-1				8072	NH4_0.1mgl	Presort	2	Biological
Bacteria	Chloroflexi	Thermoflexia	Thermoflexales	Thermoflexaceae	Thermoflexus	1306	NH4_0.1mgl	Presort	2	Biological
Bacteria	Parcubacteria	uncultured Aquificales bacterium				1666	NH4_0.1mgl	Presort	2	Biological
Bacteria	Armatimonadetes	uncultured	uncultured Firmicutes bacterium			807	NH4_0.1mgl	Presort	2	Biological
Bacteria	Acidobacteria	Blastocatellia	Blastocatellales	Blastocatellaceae (Subgroup 4)	43793	1124	NH4_0.1mgl	Presort	2	Biological
Bacteria	Chloroflexi	Thermomicrobia	Thermomicrobiales	Thermomicrobiaceae	Thermomicrobium	345	NH4_0.1mgl	Presort	2	Biological
Archaea	Thaumarchaeota					3337	NH4_0.1mgl	Presort	2	Biological
Archaea	Thaumarchaeota	Thaumarchaeota Incertae Sedis	Unknown Order	Unknown Family	Candidatus Nitrosocaldus	790	NH4_0.1mgl	Presort	2	Biological
Bacteria	Calescamantes	uncultured bacterium				317	NH4_0.1mgl	Presort	2	Biological
Bacteria	Chloroflexi	S085	uncultured bacterium			675	NH4_0.1mgl	Presort	2	Biological
Bacteria	Thermotogae	Thermotogae	EM3	uncultured Thermotogales bacterium		215	NH4_0.1mgl	Presort	2	Biological
Bacteria	Aquificae	Aquificae	Aquificales	Aquificaceae	Thermocrinis	172	NH4_0.1mgl	Presort	2	Biological
Bacteria	Ignavibacteriae	Ignavibacteria	Ignavibacteriales	BSV26	bacterium JGI-1	389	NH4_0.1mgl	Presort	2	Biological
Bacteria	Thermotogae	Thermotogae	EM3	uncultured bacterium		192	NH4_0.1mgl	Presort	2	Biological
Bacteria	Cyanobacteria	Cyanobacteria	SubsectionI	FamilyI	Synechococcus	53	NH4_0.1mgl	Presort	2	Biological
Bacteria	BP4	uncultured bacterium				79	NH4_0.1mgl	Presort	2	Biological
Bacteria	Calescamantes					127	NH4_0.1mgl	Presort	2	Biological
Bacteria	GAL15	uncultured bacterium				68	NH4_0.1mgl	Presort	2	Biological
Bacteria	Armatimonadetes	uncultured	uncultured Armatimonadetes bacterium			143	NH4_0.1mgl	Presort	2	Biological
Bacteria						70	NH4_0.1mgl	Presort	2	Biological
Bacteria	Cyanobacteria	Chloroplast				0	NH4_0.1mgl	Presort	2	Biological
Bacteria	Acidobacteria	GBS-L1-B05	uncultured bacterium			31	NH4_0.1mgl	Presort	2	Biological
Archaea	Miscellaneous Euryarchaeotic Group(MEG)	uncultured Thermoproteales archaeon				38	NH4_0.1mgl	Presort	2	Biological
Bacteria	Armatimonadetes	uncultured				0	NH4_0.1mgl	Presort	2	Biological
Bacteria	BP4					0	NH4_0.1mgl	Presort	2	Biological
Bacteria	Firmicutes	Bacilli	Lactobacillales	Lactobacillaceae	Lactobacillus	0	NH4_0.1mgl	Presort	2	Biological
Bacteria	Firmicutes	Bacilli	Lactobacillales	Enterococcaceae	Enterococcus	0	NH4_0.1mgl	Presort	2	Biological
Bacteria	Actinobacteria	Actinobacteria	Corynebacteriales	Corynebacteriaceae	Corynebacterium 1	0	NH4_0.1mgl	Presort	2	Biological
Bacteria	Parcubacteria					50	NH4_0.1mgl	Presort	2	Biological
Archaea	Crenarchaeota	Thermoprotei	Thermoproteales	Thermoproteaceae	Pyrobaculum	21	NH4_0.1mgl	Presort	2	Biological
Bacteria	Firmicutes	Bacilli	Lactobacillales	Lactobacillaceae	Pediococcus	0	NH4_0.1mgl	Presort	2	Biological
Bacteria	Chloroflexi	Anaerolineae	Anaerolineales	Anaerolineaceae	uncultured	0	NH4_0.1mgl	Presort	2	Biological
Archaea	Euryarchaeota	Thermoplasmata	Thermoplasmatales	Marine Benthic Group D and DHVEG-1	uncultured archaeon	0	NH4_0.1mgl	Presort	2	Biological
Bacteria	Bacteroidetes	Cytophagia	Cytophagales	Cytophagaceae	Hymenobacter	14	NH4_0.1mgl	Presort	2	Biological
Bacteria	Acetothermia	uncultured bacterium				22	NH4_0.1mgl	Presort	2	Biological
Bacteria	Firmicutes	Clostridia	Thermoanaerobacterales	Family III	Caldicellulosiruptor	0	NH4_0.1mgl	Presort	2	Biological
Unassigned	Unassigned	Unassigned	Unassigned	Unassigned	Unassigned	7	NH4_0.1mgl	Presort	2	Biological
Bacteria	Fervidibacteria	uncultured bacterium				28150	NH4_2mgl	Presort	2	Biological
Archaea	Aigarchaeota	Aigarchaeota Incertae Sedis	Unknown Order	Unknown Family	Candidatus Caldiarchaeum	23309	NH4_2mgl	Presort	2	Biological
Bacteria	Chlorobi	Chlorobia	Chlorobiales	OPB56		10870	NH4_2mgl	Presort	2	Biological
Bacteria	Deinococcus-Thermus	Deinococci	Thermales	Thermaceae	Thermus	3141	NH4_2mgl	Presort	2	Biological
Bacteria	Parcubacteria	uncultured Microgenomates group bacterium				2199	NH4_2mgl	Presort	2	Biological
Archaea	Candidate division YNPFFA	crenarchaeote JGI-OTU-1				3148	NH4_2mgl	Presort	2	Biological
Bacteria	Chloroflexi	Thermoflexia	Thermoflexales	Thermoflexaceae	Thermoflexus	1582	NH4_2mgl	Presort	2	Biological
Bacteria	Parcubacteria	uncultured Aquificales bacterium				1622	NH4_2mgl	Presort	2	Biological
Bacteria	Armatimonadetes	uncultured	uncultured Firmicutes bacterium			1574	NH4_2mgl	Presort	2	Biological
Bacteria	Acidobacteria	Blastocatellia	Blastocatellales	Blastocatellaceae (Subgroup 4)	43793	1497	NH4_2mgl	Presort	2	Biological
Bacteria	Chloroflexi	Thermomicrobia	Thermomicrobiales	Thermomicrobiaceae	Thermomicrobium	221	NH4_2mgl	Presort	2	Biological
Archaea	Thaumarchaeota					3641	NH4_2mgl	Presort	2	Biological
Archaea	Thaumarchaeota	Thaumarchaeota Incertae Sedis	Unknown Order	Unknown Family	Candidatus Nitrosocaldus	309	NH4_2mgl	Presort	2	Biological
Bacteria	Calescamantes	uncultured bacterium				803	NH4_2mgl	Presort	2	Biological
Bacteria	Chloroflexi	S085	uncultured bacterium			606	NH4_2mgl	Presort	2	Biological
Bacteria	Thermotogae	Thermotogae	EM3	uncultured Thermotogales bacterium		458	NH4_2mgl	Presort	2	Biological
Bacteria	Aquificae	Aquificae	Aquificales	Aquificaceae	Thermocrinis	262	NH4_2mgl	Presort	2	Biological
Bacteria	Ignavibacteriae	Ignavibacteria	Ignavibacteriales	BSV26	bacterium JGI-1	512	NH4_2mgl	Presort	2	Biological
Bacteria	Thermotogae	Thermotogae	EM3	uncultured bacterium		333	NH4_2mgl	Presort	2	Biological
Bacteria	Cyanobacteria	Cyanobacteria	SubsectionI	FamilyI	Synechococcus	84	NH4_2mgl	Presort	2	Biological
Bacteria	BP4	uncultured bacterium				114	NH4_2mgl	Presort	2	Biological
Bacteria	Calescamantes					266	NH4_2mgl	Presort	2	Biological
Bacteria	GAL15	uncultured bacterium				101	NH4_2mgl	Presort	2	Biological
Bacteria	Armatimonadetes	uncultured	uncultured Armatimonadetes bacterium			181	NH4_2mgl	Presort	2	Biological
Bacteria						98	NH4_2mgl	Presort	2	Biological
Bacteria	Cyanobacteria	Chloroplast				0	NH4_2mgl	Presort	2	Biological
Bacteria	Acidobacteria	GBS-L1-B05	uncultured bacterium			54	NH4_2mgl	Presort	2	Biological
Archaea	Miscellaneous Euryarchaeotic Group(MEG)	uncultured Thermoproteales archaeon				25	NH4_2mgl	Presort	2	Biological
Bacteria	Armatimonadetes	uncultured				107	NH4_2mgl	Presort	2	Biological
Bacteria	BP4					0	NH4_2mgl	Presort	2	Biological
Bacteria	Firmicutes	Bacilli	Lactobacillales	Lactobacillaceae	Lactobacillus	0	NH4_2mgl	Presort	2	Biological
Bacteria	Firmicutes	Bacilli	Lactobacillales	Enterococcaceae	Enterococcus	0	NH4_2mgl	Presort	2	Biological
Bacteria	Actinobacteria	Actinobacteria	Corynebacteriales	Corynebacteriaceae	Corynebacterium 1	0	NH4_2mgl	Presort	2	Biological
Bacteria	Parcubacteria					0	NH4_2mgl	Presort	2	Biological
Archaea	Crenarchaeota	Thermoprotei	Thermoproteales	Thermoproteaceae	Pyrobaculum	15	NH4_2mgl	Presort	2	Biological
Bacteria	Firmicutes	Bacilli	Lactobacillales	Lactobacillaceae	Pediococcus	0	NH4_2mgl	Presort	2	Biological
Bacteria	Chloroflexi	Anaerolineae	Anaerolineales	Anaerolineaceae	uncultured	0	NH4_2mgl	Presort	2	Biological
Archaea	Euryarchaeota	Thermoplasmata	Thermoplasmatales	Marine Benthic Group D and DHVEG-1	uncultured archaeon	0	NH4_2mgl	Presort	2	Biological
Bacteria	Bacteroidetes	Cytophagia	Cytophagales	Cytophagaceae	Hymenobacter	0	NH4_2mgl	Presort	2	Biological
Bacteria	Acetothermia	uncultured bacterium				0	NH4_2mgl	Presort	2	Biological
Bacteria	Firmicutes	Clostridia	Thermoanaerobacterales	Family III	Caldicellulosiruptor	0	NH4_2mgl	Presort	2	Biological
Unassigned	Unassigned	Unassigned	Unassigned	Unassigned	Unassigned	4	NH4_2mgl	Presort	2	Biological
Bacteria	Fervidibacteria	uncultured bacterium				42437	NH4_5mgl	Presort	2	Biological
Archaea	Aigarchaeota	Aigarchaeota Incertae Sedis	Unknown Order	Unknown Family	Candidatus Caldiarchaeum	24640	NH4_5mgl	Presort	2	Biological
Bacteria	Chlorobi	Chlorobia	Chlorobiales	OPB56		9975	NH4_5mgl	Presort	2	Biological
Bacteria	Deinococcus-Thermus	Deinococci	Thermales	Thermaceae	Thermus	3865	NH4_5mgl	Presort	2	Biological
Bacteria	Parcubacteria	uncultured Microgenomates group bacterium				1454	NH4_5mgl	Presort	2	Biological
Archaea	Candidate division YNPFFA	crenarchaeote JGI-OTU-1				1936	NH4_5mgl	Presort	2	Biological
Bacteria	Chloroflexi	Thermoflexia	Thermoflexales	Thermoflexaceae	Thermoflexus	1973	NH4_5mgl	Presort	2	Biological
Bacteria	Parcubacteria	uncultured Aquificales bacterium				1058	NH4_5mgl	Presort	2	Biological
Bacteria	Armatimonadetes	uncultured	uncultured Firmicutes bacterium			3376	NH4_5mgl	Presort	2	Biological
Bacteria	Acidobacteria	Blastocatellia	Blastocatellales	Blastocatellaceae (Subgroup 4)	43793	1296	NH4_5mgl	Presort	2	Biological
Bacteria	Chloroflexi	Thermomicrobia	Thermomicrobiales	Thermomicrobiaceae	Thermomicrobium	353	NH4_5mgl	Presort	2	Biological
Archaea	Thaumarchaeota					3106	NH4_5mgl	Presort	2	Biological
Archaea	Thaumarchaeota	Thaumarchaeota Incertae Sedis	Unknown Order	Unknown Family	Candidatus Nitrosocaldus	815	NH4_5mgl	Presort	2	Biological
Bacteria	Calescamantes	uncultured bacterium				651	NH4_5mgl	Presort	2	Biological
Bacteria	Chloroflexi	S085	uncultured bacterium			628	NH4_5mgl	Presort	2	Biological
Bacteria	Thermotogae	Thermotogae	EM3	uncultured Thermotogales bacterium		444	NH4_5mgl	Presort	2	Biological
Bacteria	Aquificae	Aquificae	Aquificales	Aquificaceae	Thermocrinis	218	NH4_5mgl	Presort	2	Biological
Bacteria	Ignavibacteriae	Ignavibacteria	Ignavibacteriales	BSV26	bacterium JGI-1	375	NH4_5mgl	Presort	2	Biological
Bacteria	Thermotogae	Thermotogae	EM3	uncultured bacterium		281	NH4_5mgl	Presort	2	Biological
Bacteria	Cyanobacteria	Cyanobacteria	SubsectionI	FamilyI	Synechococcus	52	NH4_5mgl	Presort	2	Biological
Bacteria	BP4	uncultured bacterium				145	NH4_5mgl	Presort	2	Biological
Bacteria	Calescamantes					211	NH4_5mgl	Presort	2	Biological
Bacteria	GAL15	uncultured bacterium				181	NH4_5mgl	Presort	2	Biological
Bacteria	Armatimonadetes	uncultured	uncultured Armatimonadetes bacterium			402	NH4_5mgl	Presort	2	Biological
Bacteria						131	NH4_5mgl	Presort	2	Biological
Bacteria	Cyanobacteria	Chloroplast				0	NH4_5mgl	Presort	2	Biological
Bacteria	Acidobacteria	GBS-L1-B05	uncultured bacterium			60	NH4_5mgl	Presort	2	Biological
Archaea	Miscellaneous Euryarchaeotic Group(MEG)	uncultured Thermoproteales archaeon				17	NH4_5mgl	Presort	2	Biological
Bacteria	Armatimonadetes	uncultured				128	NH4_5mgl	Presort	2	Biological
Bacteria	BP4					0	NH4_5mgl	Presort	2	Biological
Bacteria	Firmicutes	Bacilli	Lactobacillales	Lactobacillaceae	Lactobacillus	0	NH4_5mgl	Presort	2	Biological
Bacteria	Firmicutes	Bacilli	Lactobacillales	Enterococcaceae	Enterococcus	0	NH4_5mgl	Presort	2	Biological
Bacteria	Actinobacteria	Actinobacteria	Corynebacteriales	Corynebacteriaceae	Corynebacterium 1	0	NH4_5mgl	Presort	2	Biological
Bacteria	Parcubacteria					0	NH4_5mgl	Presort	2	Biological
Archaea	Crenarchaeota	Thermoprotei	Thermoproteales	Thermoproteaceae	Pyrobaculum	18	NH4_5mgl	Presort	2	Biological
Bacteria	Firmicutes	Bacilli	Lactobacillales	Lactobacillaceae	Pediococcus	0	NH4_5mgl	Presort	2	Biological
Bacteria	Chloroflexi	Anaerolineae	Anaerolineales	Anaerolineaceae	uncultured	0	NH4_5mgl	Presort	2	Biological
Archaea	Euryarchaeota	Thermoplasmata	Thermoplasmatales	Marine Benthic Group D and DHVEG-1	uncultured archaeon	0	NH4_5mgl	Presort	2	Biological
Bacteria	Bacteroidetes	Cytophagia	Cytophagales	Cytophagaceae	Hymenobacter	0	NH4_5mgl	Presort	2	Biological
Bacteria	Acetothermia	uncultured bacterium				0	NH4_5mgl	Presort	2	Biological
Bacteria	Firmicutes	Clostridia	Thermoanaerobacterales	Family III	Caldicellulosiruptor	0	NH4_5mgl	Presort	2	Biological
Unassigned	Unassigned	Unassigned	Unassigned	Unassigned	Unassigned	0	NH4_5mgl	Presort	2	Biological
Bacteria	Fervidibacteria	uncultured bacterium				37544	Pyruvate	Presort	2	Biological
Archaea	Aigarchaeota	Aigarchaeota Incertae Sedis	Unknown Order	Unknown Family	Candidatus Caldiarchaeum	29512	Pyruvate	Presort	2	Biological
Bacteria	Chlorobi	Chlorobia	Chlorobiales	OPB56		13005	Pyruvate	Presort	2	Biological
Bacteria	Deinococcus-Thermus	Deinococci	Thermales	Thermaceae	Thermus	2737	Pyruvate	Presort	2	Biological
Bacteria	Parcubacteria	uncultured Microgenomates group bacterium				2182	Pyruvate	Presort	2	Biological
Archaea	Candidate division YNPFFA	crenarchaeote JGI-OTU-1				10203	Pyruvate	Presort	2	Biological
Bacteria	Chloroflexi	Thermoflexia	Thermoflexales	Thermoflexaceae	Thermoflexus	1393	Pyruvate	Presort	2	Biological
Bacteria	Parcubacteria	uncultured Aquificales bacterium				1306	Pyruvate	Presort	2	Biological
Bacteria	Armatimonadetes	uncultured	uncultured Firmicutes bacterium			645	Pyruvate	Presort	2	Biological
Bacteria	Acidobacteria	Blastocatellia	Blastocatellales	Blastocatellaceae (Subgroup 4)	43793	593	Pyruvate	Presort	2	Biological
Bacteria	Chloroflexi	Thermomicrobia	Thermomicrobiales	Thermomicrobiaceae	Thermomicrobium	494	Pyruvate	Presort	2	Biological
Archaea	Thaumarchaeota					4530	Pyruvate	Presort	2	Biological
Archaea	Thaumarchaeota	Thaumarchaeota Incertae Sedis	Unknown Order	Unknown Family	Candidatus Nitrosocaldus	731	Pyruvate	Presort	2	Biological
Bacteria	Calescamantes	uncultured bacterium				308	Pyruvate	Presort	2	Biological
Bacteria	Chloroflexi	S085	uncultured bacterium			820	Pyruvate	Presort	2	Biological
Bacteria	Thermotogae	Thermotogae	EM3	uncultured Thermotogales bacterium		385	Pyruvate	Presort	2	Biological
Bacteria	Aquificae	Aquificae	Aquificales	Aquificaceae	Thermocrinis	166	Pyruvate	Presort	2	Biological
Bacteria	Ignavibacteriae	Ignavibacteria	Ignavibacteriales	BSV26	bacterium JGI-1	392	Pyruvate	Presort	2	Biological
Bacteria	Thermotogae	Thermotogae	EM3	uncultured bacterium		217	Pyruvate	Presort	2	Biological
Bacteria	Cyanobacteria	Cyanobacteria	SubsectionI	FamilyI	Synechococcus	39	Pyruvate	Presort	2	Biological
Bacteria	BP4	uncultured bacterium				76	Pyruvate	Presort	2	Biological
Bacteria	Calescamantes					170	Pyruvate	Presort	2	Biological
Bacteria	GAL15	uncultured bacterium				64	Pyruvate	Presort	2	Biological
Bacteria	Armatimonadetes	uncultured	uncultured Armatimonadetes bacterium			104	Pyruvate	Presort	2	Biological
Bacteria						254	Pyruvate	Presort	2	Biological
Bacteria	Cyanobacteria	Chloroplast				0	Pyruvate	Presort	2	Biological
Bacteria	Acidobacteria	GBS-L1-B05	uncultured bacterium			26	Pyruvate	Presort	2	Biological
Archaea	Miscellaneous Euryarchaeotic Group(MEG)	uncultured Thermoproteales archaeon				38	Pyruvate	Presort	2	Biological
Bacteria	Armatimonadetes	uncultured				0	Pyruvate	Presort	2	Biological
Bacteria	BP4					0	Pyruvate	Presort	2	Biological
Bacteria	Firmicutes	Bacilli	Lactobacillales	Lactobacillaceae	Lactobacillus	0	Pyruvate	Presort	2	Biological
Bacteria	Firmicutes	Bacilli	Lactobacillales	Enterococcaceae	Enterococcus	0	Pyruvate	Presort	2	Biological
Bacteria	Actinobacteria	Actinobacteria	Corynebacteriales	Corynebacteriaceae	Corynebacterium 1	0	Pyruvate	Presort	2	Biological
Bacteria	Parcubacteria					0	Pyruvate	Presort	2	Biological
Archaea	Crenarchaeota	Thermoprotei	Thermoproteales	Thermoproteaceae	Pyrobaculum	0	Pyruvate	Presort	2	Biological
Bacteria	Firmicutes	Bacilli	Lactobacillales	Lactobacillaceae	Pediococcus	0	Pyruvate	Presort	2	Biological
Bacteria	Chloroflexi	Anaerolineae	Anaerolineales	Anaerolineaceae	uncultured	0	Pyruvate	Presort	2	Biological
Archaea	Euryarchaeota	Thermoplasmata	Thermoplasmatales	Marine Benthic Group D and DHVEG-1	uncultured archaeon	0	Pyruvate	Presort	2	Biological
Bacteria	Bacteroidetes	Cytophagia	Cytophagales	Cytophagaceae	Hymenobacter	0	Pyruvate	Presort	2	Biological
Bacteria	Acetothermia	uncultured bacterium				0	Pyruvate	Presort	2	Biological
Bacteria	Firmicutes	Clostridia	Thermoanaerobacterales	Family III	Caldicellulosiruptor	0	Pyruvate	Presort	2	Biological
Unassigned	Unassigned	Unassigned	Unassigned	Unassigned	Unassigned	0	Pyruvate	Presort	2	Biological
Bacteria	Fervidibacteria	uncultured bacterium				27657	Riboflavin	Presort	2	Biological
Archaea	Aigarchaeota	Aigarchaeota Incertae Sedis	Unknown Order	Unknown Family	Candidatus Caldiarchaeum	31423	Riboflavin	Presort	2	Biological
Bacteria	Chlorobi	Chlorobia	Chlorobiales	OPB56		8417	Riboflavin	Presort	2	Biological
Bacteria	Deinococcus-Thermus	Deinococci	Thermales	Thermaceae	Thermus	3250	Riboflavin	Presort	2	Biological
Bacteria	Parcubacteria	uncultured Microgenomates group bacterium				1326	Riboflavin	Presort	2	Biological
Archaea	Candidate division YNPFFA	crenarchaeote JGI-OTU-1				4543	Riboflavin	Presort	2	Biological
Bacteria	Chloroflexi	Thermoflexia	Thermoflexales	Thermoflexaceae	Thermoflexus	1575	Riboflavin	Presort	2	Biological
Bacteria	Parcubacteria	uncultured Aquificales bacterium				744	Riboflavin	Presort	2	Biological
Bacteria	Armatimonadetes	uncultured	uncultured Firmicutes bacterium			526	Riboflavin	Presort	2	Biological
Bacteria	Acidobacteria	Blastocatellia	Blastocatellales	Blastocatellaceae (Subgroup 4)	43793	97	Riboflavin	Presort	2	Biological
Bacteria	Chloroflexi	Thermomicrobia	Thermomicrobiales	Thermomicrobiaceae	Thermomicrobium	286	Riboflavin	Presort	2	Biological
Archaea	Thaumarchaeota					4013	Riboflavin	Presort	2	Biological
Archaea	Thaumarchaeota	Thaumarchaeota Incertae Sedis	Unknown Order	Unknown Family	Candidatus Nitrosocaldus	1398	Riboflavin	Presort	2	Biological
Bacteria	Calescamantes	uncultured bacterium				230	Riboflavin	Presort	2	Biological
Bacteria	Chloroflexi	S085	uncultured bacterium			753	Riboflavin	Presort	2	Biological
Bacteria	Thermotogae	Thermotogae	EM3	uncultured Thermotogales bacterium		158	Riboflavin	Presort	2	Biological
Bacteria	Aquificae	Aquificae	Aquificales	Aquificaceae	Thermocrinis	109	Riboflavin	Presort	2	Biological
Bacteria	Ignavibacteriae	Ignavibacteria	Ignavibacteriales	BSV26	bacterium JGI-1	137	Riboflavin	Presort	2	Biological
Bacteria	Thermotogae	Thermotogae	EM3	uncultured bacterium		383	Riboflavin	Presort	2	Biological
Bacteria	Cyanobacteria	Cyanobacteria	SubsectionI	FamilyI	Synechococcus	57	Riboflavin	Presort	2	Biological
Bacteria	BP4	uncultured bacterium				78	Riboflavin	Presort	2	Biological
Bacteria	Calescamantes					81	Riboflavin	Presort	2	Biological
Bacteria	GAL15	uncultured bacterium				92	Riboflavin	Presort	2	Biological
Bacteria	Armatimonadetes	uncultured	uncultured Armatimonadetes bacterium			104	Riboflavin	Presort	2	Biological
Bacteria						16	Riboflavin	Presort	2	Biological
Bacteria	Cyanobacteria	Chloroplast				0	Riboflavin	Presort	2	Biological
Bacteria	Acidobacteria	GBS-L1-B05	uncultured bacterium			15	Riboflavin	Presort	2	Biological
Archaea	Miscellaneous Euryarchaeotic Group(MEG)	uncultured Thermoproteales archaeon				11	Riboflavin	Presort	2	Biological
Bacteria	Armatimonadetes	uncultured				24	Riboflavin	Presort	2	Biological
Bacteria	BP4					0	Riboflavin	Presort	2	Biological
Bacteria	Firmicutes	Bacilli	Lactobacillales	Lactobacillaceae	Lactobacillus	0	Riboflavin	Presort	2	Biological
Bacteria	Firmicutes	Bacilli	Lactobacillales	Enterococcaceae	Enterococcus	0	Riboflavin	Presort	2	Biological
Bacteria	Actinobacteria	Actinobacteria	Corynebacteriales	Corynebacteriaceae	Corynebacterium 1	0	Riboflavin	Presort	2	Biological
Bacteria	Parcubacteria					0	Riboflavin	Presort	2	Biological
Archaea	Crenarchaeota	Thermoprotei	Thermoproteales	Thermoproteaceae	Pyrobaculum	12	Riboflavin	Presort	2	Biological
Bacteria	Firmicutes	Bacilli	Lactobacillales	Lactobacillaceae	Pediococcus	0	Riboflavin	Presort	2	Biological
Bacteria	Chloroflexi	Anaerolineae	Anaerolineales	Anaerolineaceae	uncultured	0	Riboflavin	Presort	2	Biological
Archaea	Euryarchaeota	Thermoplasmata	Thermoplasmatales	Marine Benthic Group D and DHVEG-1	uncultured archaeon	0	Riboflavin	Presort	2	Biological
Bacteria	Bacteroidetes	Cytophagia	Cytophagales	Cytophagaceae	Hymenobacter	0	Riboflavin	Presort	2	Biological
Bacteria	Acetothermia	uncultured bacterium				0	Riboflavin	Presort	2	Biological
Bacteria	Firmicutes	Clostridia	Thermoanaerobacterales	Family III	Caldicellulosiruptor	0	Riboflavin	Presort	2	Biological
Unassigned	Unassigned	Unassigned	Unassigned	Unassigned	Unassigned	0	Riboflavin	Presort	2	Biological
Bacteria	Fervidibacteria	uncultured bacterium				49268	Ribose	Presort	2	Biological
Archaea	Aigarchaeota	Aigarchaeota Incertae Sedis	Unknown Order	Unknown Family	Candidatus Caldiarchaeum	8670	Ribose	Presort	2	Biological
Bacteria	Chlorobi	Chlorobia	Chlorobiales	OPB56		4523	Ribose	Presort	2	Biological
Bacteria	Deinococcus-Thermus	Deinococci	Thermales	Thermaceae	Thermus	6547	Ribose	Presort	2	Biological
Bacteria	Parcubacteria	uncultured Microgenomates group bacterium				1303	Ribose	Presort	2	Biological
Archaea	Candidate division YNPFFA	crenarchaeote JGI-OTU-1				1147	Ribose	Presort	2	Biological
Bacteria	Chloroflexi	Thermoflexia	Thermoflexales	Thermoflexaceae	Thermoflexus	622	Ribose	Presort	2	Biological
Bacteria	Parcubacteria	uncultured Aquificales bacterium				254	Ribose	Presort	2	Biological
Bacteria	Armatimonadetes	uncultured	uncultured Firmicutes bacterium			1645	Ribose	Presort	2	Biological
Bacteria	Acidobacteria	Blastocatellia	Blastocatellales	Blastocatellaceae (Subgroup 4)	43793	78	Ribose	Presort	2	Biological
Bacteria	Chloroflexi	Thermomicrobia	Thermomicrobiales	Thermomicrobiaceae	Thermomicrobium	341	Ribose	Presort	2	Biological
Archaea	Thaumarchaeota					13	Ribose	Presort	2	Biological
Archaea	Thaumarchaeota	Thaumarchaeota Incertae Sedis	Unknown Order	Unknown Family	Candidatus Nitrosocaldus	640	Ribose	Presort	2	Biological
Bacteria	Calescamantes	uncultured bacterium				62	Ribose	Presort	2	Biological
Bacteria	Chloroflexi	S085	uncultured bacterium			102	Ribose	Presort	2	Biological
Bacteria	Thermotogae	Thermotogae	EM3	uncultured Thermotogales bacterium		129	Ribose	Presort	2	Biological
Bacteria	Aquificae	Aquificae	Aquificales	Aquificaceae	Thermocrinis	100	Ribose	Presort	2	Biological
Bacteria	Ignavibacteriae	Ignavibacteria	Ignavibacteriales	BSV26	bacterium JGI-1	66	Ribose	Presort	2	Biological
Bacteria	Thermotogae	Thermotogae	EM3	uncultured bacterium		498	Ribose	Presort	2	Biological
Bacteria	Cyanobacteria	Cyanobacteria	SubsectionI	FamilyI	Synechococcus	139	Ribose	Presort	2	Biological
Bacteria	BP4	uncultured bacterium				206	Ribose	Presort	2	Biological
Bacteria	Calescamantes					38	Ribose	Presort	2	Biological
Bacteria	GAL15	uncultured bacterium				219	Ribose	Presort	2	Biological
Bacteria	Armatimonadetes	uncultured	uncultured Armatimonadetes bacterium			111	Ribose	Presort	2	Biological
Bacteria						25	Ribose	Presort	2	Biological
Bacteria	Cyanobacteria	Chloroplast				0	Ribose	Presort	2	Biological
Bacteria	Acidobacteria	GBS-L1-B05	uncultured bacterium			29	Ribose	Presort	2	Biological
Archaea	Miscellaneous Euryarchaeotic Group(MEG)	uncultured Thermoproteales archaeon				0	Ribose	Presort	2	Biological
Bacteria	Armatimonadetes	uncultured				97	Ribose	Presort	2	Biological
Bacteria	BP4					9	Ribose	Presort	2	Biological
Bacteria	Firmicutes	Bacilli	Lactobacillales	Lactobacillaceae	Lactobacillus	0	Ribose	Presort	2	Biological
Bacteria	Firmicutes	Bacilli	Lactobacillales	Enterococcaceae	Enterococcus	0	Ribose	Presort	2	Biological
Bacteria	Actinobacteria	Actinobacteria	Corynebacteriales	Corynebacteriaceae	Corynebacterium 1	0	Ribose	Presort	2	Biological
Bacteria	Parcubacteria					0	Ribose	Presort	2	Biological
Archaea	Crenarchaeota	Thermoprotei	Thermoproteales	Thermoproteaceae	Pyrobaculum	31	Ribose	Presort	2	Biological
Bacteria	Firmicutes	Bacilli	Lactobacillales	Lactobacillaceae	Pediococcus	0	Ribose	Presort	2	Biological
Bacteria	Chloroflexi	Anaerolineae	Anaerolineales	Anaerolineaceae	uncultured	0	Ribose	Presort	2	Biological
Archaea	Euryarchaeota	Thermoplasmata	Thermoplasmatales	Marine Benthic Group D and DHVEG-1	uncultured archaeon	0	Ribose	Presort	2	Biological
Bacteria	Bacteroidetes	Cytophagia	Cytophagales	Cytophagaceae	Hymenobacter	0	Ribose	Presort	2	Biological
Bacteria	Acetothermia	uncultured bacterium				0	Ribose	Presort	2	Biological
Bacteria	Firmicutes	Clostridia	Thermoanaerobacterales	Family III	Caldicellulosiruptor	0	Ribose	Presort	2	Biological
Unassigned	Unassigned	Unassigned	Unassigned	Unassigned	Unassigned	0	Ribose	Presort	2	Biological
Bacteria	Fervidibacteria	uncultured bacterium				43846	Serine	Presort	2	Biological
Archaea	Aigarchaeota	Aigarchaeota Incertae Sedis	Unknown Order	Unknown Family	Candidatus Caldiarchaeum	16276	Serine	Presort	2	Biological
Bacteria	Chlorobi	Chlorobia	Chlorobiales	OPB56		11041	Serine	Presort	2	Biological
Bacteria	Deinococcus-Thermus	Deinococci	Thermales	Thermaceae	Thermus	4170	Serine	Presort	2	Biological
Bacteria	Parcubacteria	uncultured Microgenomates group bacterium				1424	Serine	Presort	2	Biological
Archaea	Candidate division YNPFFA	crenarchaeote JGI-OTU-1				6025	Serine	Presort	2	Biological
Bacteria	Chloroflexi	Thermoflexia	Thermoflexales	Thermoflexaceae	Thermoflexus	1226	Serine	Presort	2	Biological
Bacteria	Parcubacteria	uncultured Aquificales bacterium				603	Serine	Presort	2	Biological
Bacteria	Armatimonadetes	uncultured	uncultured Firmicutes bacterium			2014	Serine	Presort	2	Biological
Bacteria	Acidobacteria	Blastocatellia	Blastocatellales	Blastocatellaceae (Subgroup 4)	43793	349	Serine	Presort	2	Biological
Bacteria	Chloroflexi	Thermomicrobia	Thermomicrobiales	Thermomicrobiaceae	Thermomicrobium	328	Serine	Presort	2	Biological
Archaea	Thaumarchaeota					1814	Serine	Presort	2	Biological
Archaea	Thaumarchaeota	Thaumarchaeota Incertae Sedis	Unknown Order	Unknown Family	Candidatus Nitrosocaldus	827	Serine	Presort	2	Biological
Bacteria	Calescamantes	uncultured bacterium				367	Serine	Presort	2	Biological
Bacteria	Chloroflexi	S085	uncultured bacterium			594	Serine	Presort	2	Biological
Bacteria	Thermotogae	Thermotogae	EM3	uncultured Thermotogales bacterium		278	Serine	Presort	2	Biological
Bacteria	Aquificae	Aquificae	Aquificales	Aquificaceae	Thermocrinis	423	Serine	Presort	2	Biological
Bacteria	Ignavibacteriae	Ignavibacteria	Ignavibacteriales	BSV26	bacterium JGI-1	347	Serine	Presort	2	Biological
Bacteria	Thermotogae	Thermotogae	EM3	uncultured bacterium		350	Serine	Presort	2	Biological
Bacteria	Cyanobacteria	Cyanobacteria	SubsectionI	FamilyI	Synechococcus	22	Serine	Presort	2	Biological
Bacteria	BP4	uncultured bacterium				63	Serine	Presort	2	Biological
Bacteria	Calescamantes					97	Serine	Presort	2	Biological
Bacteria	GAL15	uncultured bacterium				71	Serine	Presort	2	Biological
Bacteria	Armatimonadetes	uncultured	uncultured Armatimonadetes bacterium			194	Serine	Presort	2	Biological
Bacteria						55	Serine	Presort	2	Biological
Bacteria	Cyanobacteria	Chloroplast				0	Serine	Presort	2	Biological
Bacteria	Acidobacteria	GBS-L1-B05	uncultured bacterium			15	Serine	Presort	2	Biological
Archaea	Miscellaneous Euryarchaeotic Group(MEG)	uncultured Thermoproteales archaeon				13	Serine	Presort	2	Biological
Bacteria	Armatimonadetes	uncultured				66	Serine	Presort	2	Biological
Bacteria	BP4					0	Serine	Presort	2	Biological
Bacteria	Firmicutes	Bacilli	Lactobacillales	Lactobacillaceae	Lactobacillus	0	Serine	Presort	2	Biological
Bacteria	Firmicutes	Bacilli	Lactobacillales	Enterococcaceae	Enterococcus	0	Serine	Presort	2	Biological
Bacteria	Actinobacteria	Actinobacteria	Corynebacteriales	Corynebacteriaceae	Corynebacterium 1	0	Serine	Presort	2	Biological
Bacteria	Parcubacteria					0	Serine	Presort	2	Biological
Archaea	Crenarchaeota	Thermoprotei	Thermoproteales	Thermoproteaceae	Pyrobaculum	0	Serine	Presort	2	Biological
Bacteria	Firmicutes	Bacilli	Lactobacillales	Lactobacillaceae	Pediococcus	0	Serine	Presort	2	Biological
Bacteria	Chloroflexi	Anaerolineae	Anaerolineales	Anaerolineaceae	uncultured	0	Serine	Presort	2	Biological
Archaea	Euryarchaeota	Thermoplasmata	Thermoplasmatales	Marine Benthic Group D and DHVEG-1	uncultured archaeon	0	Serine	Presort	2	Biological
Bacteria	Bacteroidetes	Cytophagia	Cytophagales	Cytophagaceae	Hymenobacter	0	Serine	Presort	2	Biological
Bacteria	Acetothermia	uncultured bacterium				0	Serine	Presort	2	Biological
Bacteria	Firmicutes	Clostridia	Thermoanaerobacterales	Family III	Caldicellulosiruptor	0	Serine	Presort	2	Biological
Unassigned	Unassigned	Unassigned	Unassigned	Unassigned	Unassigned	0	Serine	Presort	2	Biological
Bacteria	Fervidibacteria	uncultured bacterium				34214	Thiamine	Presort	2	Biological
Archaea	Aigarchaeota	Aigarchaeota Incertae Sedis	Unknown Order	Unknown Family	Candidatus Caldiarchaeum	18127	Thiamine	Presort	2	Biological
Bacteria	Chlorobi	Chlorobia	Chlorobiales	OPB56		9625	Thiamine	Presort	2	Biological
Bacteria	Deinococcus-Thermus	Deinococci	Thermales	Thermaceae	Thermus	2845	Thiamine	Presort	2	Biological
Bacteria	Parcubacteria	uncultured Microgenomates group bacterium				635	Thiamine	Presort	2	Biological
Archaea	Candidate division YNPFFA	crenarchaeote JGI-OTU-1				959	Thiamine	Presort	2	Biological
Bacteria	Chloroflexi	Thermoflexia	Thermoflexales	Thermoflexaceae	Thermoflexus	1535	Thiamine	Presort	2	Biological
Bacteria	Parcubacteria	uncultured Aquificales bacterium				341	Thiamine	Presort	2	Biological
Bacteria	Armatimonadetes	uncultured	uncultured Firmicutes bacterium			2582	Thiamine	Presort	2	Biological
Bacteria	Acidobacteria	Blastocatellia	Blastocatellales	Blastocatellaceae (Subgroup 4)	43793	867	Thiamine	Presort	2	Biological
Bacteria	Chloroflexi	Thermomicrobia	Thermomicrobiales	Thermomicrobiaceae	Thermomicrobium	304	Thiamine	Presort	2	Biological
Archaea	Thaumarchaeota					774	Thiamine	Presort	2	Biological
Archaea	Thaumarchaeota	Thaumarchaeota Incertae Sedis	Unknown Order	Unknown Family	Candidatus Nitrosocaldus	799	Thiamine	Presort	2	Biological
Bacteria	Calescamantes	uncultured bacterium				367	Thiamine	Presort	2	Biological
Bacteria	Chloroflexi	S085	uncultured bacterium			881	Thiamine	Presort	2	Biological
Bacteria	Thermotogae	Thermotogae	EM3	uncultured Thermotogales bacterium		266	Thiamine	Presort	2	Biological
Bacteria	Aquificae	Aquificae	Aquificales	Aquificaceae	Thermocrinis	203	Thiamine	Presort	2	Biological
Bacteria	Ignavibacteriae	Ignavibacteria	Ignavibacteriales	BSV26	bacterium JGI-1	488	Thiamine	Presort	2	Biological
Bacteria	Thermotogae	Thermotogae	EM3	uncultured bacterium		160	Thiamine	Presort	2	Biological
Bacteria	Cyanobacteria	Cyanobacteria	SubsectionI	FamilyI	Synechococcus	34	Thiamine	Presort	2	Biological
Bacteria	BP4	uncultured bacterium				92	Thiamine	Presort	2	Biological
Bacteria	Calescamantes					100	Thiamine	Presort	2	Biological
Bacteria	GAL15	uncultured bacterium				163	Thiamine	Presort	2	Biological
Bacteria	Armatimonadetes	uncultured	uncultured Armatimonadetes bacterium			312	Thiamine	Presort	2	Biological
Bacteria						41	Thiamine	Presort	2	Biological
Bacteria	Cyanobacteria	Chloroplast				0	Thiamine	Presort	2	Biological
Bacteria	Acidobacteria	GBS-L1-B05	uncultured bacterium			15	Thiamine	Presort	2	Biological
Archaea	Miscellaneous Euryarchaeotic Group(MEG)	uncultured Thermoproteales archaeon				0	Thiamine	Presort	2	Biological
Bacteria	Armatimonadetes	uncultured				73	Thiamine	Presort	2	Biological
Bacteria	BP4					0	Thiamine	Presort	2	Biological
Bacteria	Firmicutes	Bacilli	Lactobacillales	Lactobacillaceae	Lactobacillus	0	Thiamine	Presort	2	Biological
Bacteria	Firmicutes	Bacilli	Lactobacillales	Enterococcaceae	Enterococcus	0	Thiamine	Presort	2	Biological
Bacteria	Actinobacteria	Actinobacteria	Corynebacteriales	Corynebacteriaceae	Corynebacterium 1	0	Thiamine	Presort	2	Biological
Bacteria	Parcubacteria					0	Thiamine	Presort	2	Biological
Archaea	Crenarchaeota	Thermoprotei	Thermoproteales	Thermoproteaceae	Pyrobaculum	12	Thiamine	Presort	2	Biological
Bacteria	Firmicutes	Bacilli	Lactobacillales	Lactobacillaceae	Pediococcus	0	Thiamine	Presort	2	Biological
Bacteria	Chloroflexi	Anaerolineae	Anaerolineales	Anaerolineaceae	uncultured	0	Thiamine	Presort	2	Biological
Archaea	Euryarchaeota	Thermoplasmata	Thermoplasmatales	Marine Benthic Group D and DHVEG-1	uncultured archaeon	0	Thiamine	Presort	2	Biological
Bacteria	Bacteroidetes	Cytophagia	Cytophagales	Cytophagaceae	Hymenobacter	0	Thiamine	Presort	2	Biological
Bacteria	Acetothermia	uncultured bacterium				0	Thiamine	Presort	2	Biological
Bacteria	Firmicutes	Clostridia	Thermoanaerobacterales	Family III	Caldicellulosiruptor	0	Thiamine	Presort	2	Biological
Unassigned	Unassigned	Unassigned	Unassigned	Unassigned	Unassigned	0	Thiamine	Presort	2	Biological
Bacteria	Fervidibacteria	uncultured bacterium				24562	Control	Presort	2	Biological
Archaea	Aigarchaeota	Aigarchaeota Incertae Sedis	Unknown Order	Unknown Family	Candidatus Caldiarchaeum	30631	Control	Presort	2	Biological
Bacteria	Chlorobi	Chlorobia	Chlorobiales	OPB56		7665	Control	Presort	2	Biological
Bacteria	Deinococcus-Thermus	Deinococci	Thermales	Thermaceae	Thermus	6668	Control	Presort	2	Biological
Bacteria	Parcubacteria	uncultured Microgenomates group bacterium				3220	Control	Presort	2	Biological
Archaea	Candidate division YNPFFA	crenarchaeote JGI-OTU-1				298	Control	Presort	2	Biological
Bacteria	Chloroflexi	Thermoflexia	Thermoflexales	Thermoflexaceae	Thermoflexus	834	Control	Presort	2	Biological
Bacteria	Parcubacteria	uncultured Aquificales bacterium				860	Control	Presort	2	Biological
Bacteria	Armatimonadetes	uncultured	uncultured Firmicutes bacterium			812	Control	Presort	2	Biological
Bacteria	Acidobacteria	Blastocatellia	Blastocatellales	Blastocatellaceae (Subgroup 4)	43793	273	Control	Presort	2	Biological
Bacteria	Chloroflexi	Thermomicrobia	Thermomicrobiales	Thermomicrobiaceae	Thermomicrobium	455	Control	Presort	2	Biological
Archaea	Thaumarchaeota					0	Control	Presort	2	Biological
Archaea	Thaumarchaeota	Thaumarchaeota Incertae Sedis	Unknown Order	Unknown Family	Candidatus Nitrosocaldus	209	Control	Presort	2	Biological
Bacteria	Calescamantes	uncultured bacterium				261	Control	Presort	2	Biological
Bacteria	Chloroflexi	S085	uncultured bacterium			88	Control	Presort	2	Biological
Bacteria	Thermotogae	Thermotogae	EM3	uncultured Thermotogales bacterium		116	Control	Presort	2	Biological
Bacteria	Aquificae	Aquificae	Aquificales	Aquificaceae	Thermocrinis	332	Control	Presort	2	Biological
Bacteria	Ignavibacteriae	Ignavibacteria	Ignavibacteriales	BSV26	bacterium JGI-1	1810	Control	Presort	2	Biological
Bacteria	Thermotogae	Thermotogae	EM3	uncultured bacterium		142	Control	Presort	2	Biological
Bacteria	Cyanobacteria	Cyanobacteria	SubsectionI	FamilyI	Synechococcus	33	Control	Presort	2	Biological
Bacteria	BP4	uncultured bacterium				405	Control	Presort	2	Biological
Bacteria	Calescamantes					0	Control	Presort	2	Biological
Bacteria	GAL15	uncultured bacterium				148	Control	Presort	2	Biological
Bacteria	Armatimonadetes	uncultured	uncultured Armatimonadetes bacterium			122	Control	Presort	2	Biological
Bacteria						1136	Control	Presort	2	Biological
Bacteria	Cyanobacteria	Chloroplast				6	Control	Presort	2	Biological
Bacteria	Acidobacteria	GBS-L1-B05	uncultured bacterium			48	Control	Presort	2	Biological
Archaea	Miscellaneous Euryarchaeotic Group(MEG)	uncultured Thermoproteales archaeon				86	Control	Presort	2	Biological
Bacteria	Armatimonadetes	uncultured				0	Control	Presort	2	Biological
Bacteria	BP4					0	Control	Presort	2	Biological
Bacteria	Firmicutes	Bacilli	Lactobacillales	Lactobacillaceae	Lactobacillus	54	Control	Presort	2	Biological
Bacteria	Firmicutes	Bacilli	Lactobacillales	Enterococcaceae	Enterococcus	11	Control	Presort	2	Biological
Bacteria	Actinobacteria	Actinobacteria	Corynebacteriales	Corynebacteriaceae	Corynebacterium 1	0	Control	Presort	2	Biological
Bacteria	Parcubacteria					61	Control	Presort	2	Biological
Archaea	Crenarchaeota	Thermoprotei	Thermoproteales	Thermoproteaceae	Pyrobaculum	36	Control	Presort	2	Biological
Bacteria	Firmicutes	Bacilli	Lactobacillales	Lactobacillaceae	Pediococcus	0	Control	Presort	2	Biological
Bacteria	Chloroflexi	Anaerolineae	Anaerolineales	Anaerolineaceae	uncultured	29	Control	Presort	2	Biological
Archaea	Euryarchaeota	Thermoplasmata	Thermoplasmatales	Marine Benthic Group D and DHVEG-1	uncultured archaeon	28	Control	Presort	2	Biological
Bacteria	Bacteroidetes	Cytophagia	Cytophagales	Cytophagaceae	Hymenobacter	27	Control	Presort	2	Biological
Bacteria	Acetothermia	uncultured bacterium				75	Control	Presort	2	Biological
Bacteria	Firmicutes	Clostridia	Thermoanaerobacterales	Family III	Caldicellulosiruptor	27	Control	Presort	2	Biological
Unassigned	Unassigned	Unassigned	Unassigned	Unassigned	Unassigned	31	Control	Presort	2	Biological
Bacteria	Fervidibacteria	uncultured bacterium				22797	HPG	Presort	2	Biological
Archaea	Aigarchaeota	Aigarchaeota Incertae Sedis	Unknown Order	Unknown Family	Candidatus Caldiarchaeum	22220	HPG	Presort	2	Biological
Bacteria	Chlorobi	Chlorobia	Chlorobiales	OPB56		9239	HPG	Presort	2	Biological
Bacteria	Deinococcus-Thermus	Deinococci	Thermales	Thermaceae	Thermus	2454	HPG	Presort	2	Biological
Bacteria	Parcubacteria	uncultured Microgenomates group bacterium				3010	HPG	Presort	2	Biological
Archaea	Candidate division YNPFFA	crenarchaeote JGI-OTU-1				7893	HPG	Presort	2	Biological
Bacteria	Chloroflexi	Thermoflexia	Thermoflexales	Thermoflexaceae	Thermoflexus	1189	HPG	Presort	2	Biological
Bacteria	Parcubacteria	uncultured Aquificales bacterium				1921	HPG	Presort	2	Biological
Bacteria	Armatimonadetes	uncultured	uncultured Firmicutes bacterium			994	HPG	Presort	2	Biological
Bacteria	Acidobacteria	Blastocatellia	Blastocatellales	Blastocatellaceae (Subgroup 4)	43793	676	HPG	Presort	2	Biological
Bacteria	Chloroflexi	Thermomicrobia	Thermomicrobiales	Thermomicrobiaceae	Thermomicrobium	259	HPG	Presort	2	Biological
Archaea	Thaumarchaeota					2248	HPG	Presort	2	Biological
Archaea	Thaumarchaeota	Thaumarchaeota Incertae Sedis	Unknown Order	Unknown Family	Candidatus Nitrosocaldus	677	HPG	Presort	2	Biological
Bacteria	Calescamantes	uncultured bacterium				527	HPG	Presort	2	Biological
Bacteria	Chloroflexi	S085	uncultured bacterium			311	HPG	Presort	2	Biological
Bacteria	Thermotogae	Thermotogae	EM3	uncultured Thermotogales bacterium		556	HPG	Presort	2	Biological
Bacteria	Aquificae	Aquificae	Aquificales	Aquificaceae	Thermocrinis	265	HPG	Presort	2	Biological
Bacteria	Ignavibacteriae	Ignavibacteria	Ignavibacteriales	BSV26	bacterium JGI-1	469	HPG	Presort	2	Biological
Bacteria	Thermotogae	Thermotogae	EM3	uncultured bacterium		341	HPG	Presort	2	Biological
Bacteria	Cyanobacteria	Cyanobacteria	SubsectionI	FamilyI	Synechococcus	24	HPG	Presort	2	Biological
Bacteria	BP4	uncultured bacterium				81	HPG	Presort	2	Biological
Bacteria	Calescamantes					190	HPG	Presort	2	Biological
Bacteria	GAL15	uncultured bacterium				47	HPG	Presort	2	Biological
Bacteria	Armatimonadetes	uncultured	uncultured Armatimonadetes bacterium			146	HPG	Presort	2	Biological
Bacteria						56	HPG	Presort	2	Biological
Bacteria	Cyanobacteria	Chloroplast				0	HPG	Presort	2	Biological
Bacteria	Acidobacteria	GBS-L1-B05	uncultured bacterium			17	HPG	Presort	2	Biological
Archaea	Miscellaneous Euryarchaeotic Group(MEG)	uncultured Thermoproteales archaeon				70	HPG	Presort	2	Biological
Bacteria	Armatimonadetes	uncultured				27	HPG	Presort	2	Biological
Bacteria	BP4					0	HPG	Presort	2	Biological
Bacteria	Firmicutes	Bacilli	Lactobacillales	Lactobacillaceae	Lactobacillus	0	HPG	Presort	2	Biological
Bacteria	Firmicutes	Bacilli	Lactobacillales	Enterococcaceae	Enterococcus	0	HPG	Presort	2	Biological
Bacteria	Actinobacteria	Actinobacteria	Corynebacteriales	Corynebacteriaceae	Corynebacterium 1	0	HPG	Presort	2	Biological
Bacteria	Parcubacteria					66	HPG	Presort	2	Biological
Archaea	Crenarchaeota	Thermoprotei	Thermoproteales	Thermoproteaceae	Pyrobaculum	0	HPG	Presort	2	Biological
Bacteria	Firmicutes	Bacilli	Lactobacillales	Lactobacillaceae	Pediococcus	0	HPG	Presort	2	Biological
Bacteria	Chloroflexi	Anaerolineae	Anaerolineales	Anaerolineaceae	uncultured	0	HPG	Presort	2	Biological
Archaea	Euryarchaeota	Thermoplasmata	Thermoplasmatales	Marine Benthic Group D and DHVEG-1	uncultured archaeon	0	HPG	Presort	2	Biological
Bacteria	Bacteroidetes	Cytophagia	Cytophagales	Cytophagaceae	Hymenobacter	0	HPG	Presort	2	Biological
Bacteria	Acetothermia	uncultured bacterium				0	HPG	Presort	2	Biological
Bacteria	Firmicutes	Clostridia	Thermoanaerobacterales	Family III	Caldicellulosiruptor	0	HPG	Presort	2	Biological
Unassigned	Unassigned	Unassigned	Unassigned	Unassigned	Unassigned	0	HPG	Presort	2	Biological
Bacteria	Fervidibacteria	uncultured bacterium				16658	Acetate	Presort	3	Biological
Archaea	Aigarchaeota	Aigarchaeota Incertae Sedis	Unknown Order	Unknown Family	Candidatus Caldiarchaeum	43462	Acetate	Presort	3	Biological
Bacteria	Chlorobi	Chlorobia	Chlorobiales	OPB56		4336	Acetate	Presort	3	Biological
Bacteria	Deinococcus-Thermus	Deinococci	Thermales	Thermaceae	Thermus	3273	Acetate	Presort	3	Biological
Bacteria	Parcubacteria	uncultured Microgenomates group bacterium				1664	Acetate	Presort	3	Biological
Archaea	Candidate division YNPFFA	crenarchaeote JGI-OTU-1				2046	Acetate	Presort	3	Biological
Bacteria	Chloroflexi	Thermoflexia	Thermoflexales	Thermoflexaceae	Thermoflexus	1928	Acetate	Presort	3	Biological
Bacteria	Parcubacteria	uncultured Aquificales bacterium				1146	Acetate	Presort	3	Biological
Bacteria	Armatimonadetes	uncultured	uncultured Firmicutes bacterium			814	Acetate	Presort	3	Biological
Bacteria	Acidobacteria	Blastocatellia	Blastocatellales	Blastocatellaceae (Subgroup 4)	43793	1229	Acetate	Presort	3	Biological
Bacteria	Chloroflexi	Thermomicrobia	Thermomicrobiales	Thermomicrobiaceae	Thermomicrobium	780	Acetate	Presort	3	Biological
Archaea	Thaumarchaeota					458	Acetate	Presort	3	Biological
Archaea	Thaumarchaeota	Thaumarchaeota Incertae Sedis	Unknown Order	Unknown Family	Candidatus Nitrosocaldus	981	Acetate	Presort	3	Biological
Bacteria	Calescamantes	uncultured bacterium				328	Acetate	Presort	3	Biological
Bacteria	Chloroflexi	S085	uncultured bacterium			1143	Acetate	Presort	3	Biological
Bacteria	Thermotogae	Thermotogae	EM3	uncultured Thermotogales bacterium		378	Acetate	Presort	3	Biological
Bacteria	Aquificae	Aquificae	Aquificales	Aquificaceae	Thermocrinis	222	Acetate	Presort	3	Biological
Bacteria	Ignavibacteriae	Ignavibacteria	Ignavibacteriales	BSV26	bacterium JGI-1	334	Acetate	Presort	3	Biological
Bacteria	Thermotogae	Thermotogae	EM3	uncultured bacterium		271	Acetate	Presort	3	Biological
Bacteria	Cyanobacteria	Cyanobacteria	SubsectionI	FamilyI	Synechococcus	117	Acetate	Presort	3	Biological
Bacteria	BP4	uncultured bacterium				202	Acetate	Presort	3	Biological
Bacteria	Calescamantes					123	Acetate	Presort	3	Biological
Bacteria	GAL15	uncultured bacterium				95	Acetate	Presort	3	Biological
Bacteria	Armatimonadetes	uncultured	uncultured Armatimonadetes bacterium			111	Acetate	Presort	3	Biological
Bacteria						61	Acetate	Presort	3	Biological
Bacteria	Cyanobacteria	Chloroplast				0	Acetate	Presort	3	Biological
Bacteria	Acidobacteria	GBS-L1-B05	uncultured bacterium			36	Acetate	Presort	3	Biological
Archaea	Miscellaneous Euryarchaeotic Group(MEG)	uncultured Thermoproteales archaeon				15	Acetate	Presort	3	Biological
Bacteria	Armatimonadetes	uncultured				24	Acetate	Presort	3	Biological
Bacteria	BP4					0	Acetate	Presort	3	Biological
Bacteria	Firmicutes	Bacilli	Lactobacillales	Lactobacillaceae	Lactobacillus	0	Acetate	Presort	3	Biological
Bacteria	Firmicutes	Bacilli	Lactobacillales	Enterococcaceae	Enterococcus	0	Acetate	Presort	3	Biological
Bacteria	Actinobacteria	Actinobacteria	Corynebacteriales	Corynebacteriaceae	Corynebacterium 1	0	Acetate	Presort	3	Biological
Bacteria	Parcubacteria					0	Acetate	Presort	3	Biological
Archaea	Crenarchaeota	Thermoprotei	Thermoproteales	Thermoproteaceae	Pyrobaculum	20	Acetate	Presort	3	Biological
Bacteria	Firmicutes	Bacilli	Lactobacillales	Lactobacillaceae	Pediococcus	0	Acetate	Presort	3	Biological
Bacteria	Chloroflexi	Anaerolineae	Anaerolineales	Anaerolineaceae	uncultured	0	Acetate	Presort	3	Biological
Archaea	Euryarchaeota	Thermoplasmata	Thermoplasmatales	Marine Benthic Group D and DHVEG-1	uncultured archaeon	0	Acetate	Presort	3	Biological
Bacteria	Bacteroidetes	Cytophagia	Cytophagales	Cytophagaceae	Hymenobacter	9	Acetate	Presort	3	Biological
Bacteria	Acetothermia	uncultured bacterium				6	Acetate	Presort	3	Biological
Bacteria	Firmicutes	Clostridia	Thermoanaerobacterales	Family III	Caldicellulosiruptor	0	Acetate	Presort	3	Biological
Unassigned	Unassigned	Unassigned	Unassigned	Unassigned	Unassigned	0	Acetate	Presort	3	Biological
Bacteria	Fervidibacteria	uncultured bacterium				24957	Biotin	Presort	3	Biological
Archaea	Aigarchaeota	Aigarchaeota Incertae Sedis	Unknown Order	Unknown Family	Candidatus Caldiarchaeum	28697	Biotin	Presort	3	Biological
Bacteria	Chlorobi	Chlorobia	Chlorobiales	OPB56		9048	Biotin	Presort	3	Biological
Bacteria	Deinococcus-Thermus	Deinococci	Thermales	Thermaceae	Thermus	8121	Biotin	Presort	3	Biological
Bacteria	Parcubacteria	uncultured Microgenomates group bacterium				2780	Biotin	Presort	3	Biological
Archaea	Candidate division YNPFFA	crenarchaeote JGI-OTU-1				320	Biotin	Presort	3	Biological
Bacteria	Chloroflexi	Thermoflexia	Thermoflexales	Thermoflexaceae	Thermoflexus	3689	Biotin	Presort	3	Biological
Bacteria	Parcubacteria	uncultured Aquificales bacterium				810	Biotin	Presort	3	Biological
Bacteria	Armatimonadetes	uncultured	uncultured Firmicutes bacterium			2300	Biotin	Presort	3	Biological
Bacteria	Acidobacteria	Blastocatellia	Blastocatellales	Blastocatellaceae (Subgroup 4)	43793	222	Biotin	Presort	3	Biological
Bacteria	Chloroflexi	Thermomicrobia	Thermomicrobiales	Thermomicrobiaceae	Thermomicrobium	654	Biotin	Presort	3	Biological
Archaea	Thaumarchaeota					15	Biotin	Presort	3	Biological
Archaea	Thaumarchaeota	Thaumarchaeota Incertae Sedis	Unknown Order	Unknown Family	Candidatus Nitrosocaldus	1051	Biotin	Presort	3	Biological
Bacteria	Calescamantes	uncultured bacterium				166	Biotin	Presort	3	Biological
Bacteria	Chloroflexi	S085	uncultured bacterium			175	Biotin	Presort	3	Biological
Bacteria	Thermotogae	Thermotogae	EM3	uncultured Thermotogales bacterium		545	Biotin	Presort	3	Biological
Bacteria	Aquificae	Aquificae	Aquificales	Aquificaceae	Thermocrinis	272	Biotin	Presort	3	Biological
Bacteria	Ignavibacteriae	Ignavibacteria	Ignavibacteriales	BSV26	bacterium JGI-1	168	Biotin	Presort	3	Biological
Bacteria	Thermotogae	Thermotogae	EM3	uncultured bacterium		1134	Biotin	Presort	3	Biological
Bacteria	Cyanobacteria	Cyanobacteria	SubsectionI	FamilyI	Synechococcus	240	Biotin	Presort	3	Biological
Bacteria	BP4	uncultured bacterium				345	Biotin	Presort	3	Biological
Bacteria	Calescamantes					0	Biotin	Presort	3	Biological
Bacteria	GAL15	uncultured bacterium				400	Biotin	Presort	3	Biological
Bacteria	Armatimonadetes	uncultured	uncultured Armatimonadetes bacterium			315	Biotin	Presort	3	Biological
Bacteria						162	Biotin	Presort	3	Biological
Bacteria	Cyanobacteria	Chloroplast				0	Biotin	Presort	3	Biological
Bacteria	Acidobacteria	GBS-L1-B05	uncultured bacterium			78	Biotin	Presort	3	Biological
Archaea	Miscellaneous Euryarchaeotic Group(MEG)	uncultured Thermoproteales archaeon				14	Biotin	Presort	3	Biological
Bacteria	Armatimonadetes	uncultured				174	Biotin	Presort	3	Biological
Bacteria	BP4					0	Biotin	Presort	3	Biological
Bacteria	Firmicutes	Bacilli	Lactobacillales	Lactobacillaceae	Lactobacillus	3	Biotin	Presort	3	Biological
Bacteria	Firmicutes	Bacilli	Lactobacillales	Enterococcaceae	Enterococcus	0	Biotin	Presort	3	Biological
Bacteria	Actinobacteria	Actinobacteria	Corynebacteriales	Corynebacteriaceae	Corynebacterium 1	0	Biotin	Presort	3	Biological
Bacteria	Parcubacteria					0	Biotin	Presort	3	Biological
Archaea	Crenarchaeota	Thermoprotei	Thermoproteales	Thermoproteaceae	Pyrobaculum	34	Biotin	Presort	3	Biological
Bacteria	Firmicutes	Bacilli	Lactobacillales	Lactobacillaceae	Pediococcus	0	Biotin	Presort	3	Biological
Bacteria	Chloroflexi	Anaerolineae	Anaerolineales	Anaerolineaceae	uncultured	0	Biotin	Presort	3	Biological
Archaea	Euryarchaeota	Thermoplasmata	Thermoplasmatales	Marine Benthic Group D and DHVEG-1	uncultured archaeon	0	Biotin	Presort	3	Biological
Bacteria	Bacteroidetes	Cytophagia	Cytophagales	Cytophagaceae	Hymenobacter	8	Biotin	Presort	3	Biological
Bacteria	Acetothermia	uncultured bacterium				0	Biotin	Presort	3	Biological
Bacteria	Firmicutes	Clostridia	Thermoanaerobacterales	Family III	Caldicellulosiruptor	0	Biotin	Presort	3	Biological
Unassigned	Unassigned	Unassigned	Unassigned	Unassigned	Unassigned	0	Biotin	Presort	3	Biological
Bacteria	Fervidibacteria	uncultured bacterium				8941	Cellobiose	Presort	3	Biological
Archaea	Aigarchaeota	Aigarchaeota Incertae Sedis	Unknown Order	Unknown Family	Candidatus Caldiarchaeum	40758	Cellobiose	Presort	3	Biological
Bacteria	Chlorobi	Chlorobia	Chlorobiales	OPB56		11732	Cellobiose	Presort	3	Biological
Bacteria	Deinococcus-Thermus	Deinococci	Thermales	Thermaceae	Thermus	2424	Cellobiose	Presort	3	Biological
Bacteria	Parcubacteria	uncultured Microgenomates group bacterium				1731	Cellobiose	Presort	3	Biological
Archaea	Candidate division YNPFFA	crenarchaeote JGI-OTU-1				1724	Cellobiose	Presort	3	Biological
Bacteria	Chloroflexi	Thermoflexia	Thermoflexales	Thermoflexaceae	Thermoflexus	283	Cellobiose	Presort	3	Biological
Bacteria	Parcubacteria	uncultured Aquificales bacterium				985	Cellobiose	Presort	3	Biological
Bacteria	Armatimonadetes	uncultured	uncultured Firmicutes bacterium			1345	Cellobiose	Presort	3	Biological
Bacteria	Acidobacteria	Blastocatellia	Blastocatellales	Blastocatellaceae (Subgroup 4)	43793	566	Cellobiose	Presort	3	Biological
Bacteria	Chloroflexi	Thermomicrobia	Thermomicrobiales	Thermomicrobiaceae	Thermomicrobium	111	Cellobiose	Presort	3	Biological
Archaea	Thaumarchaeota					262	Cellobiose	Presort	3	Biological
Archaea	Thaumarchaeota	Thaumarchaeota Incertae Sedis	Unknown Order	Unknown Family	Candidatus Nitrosocaldus	126	Cellobiose	Presort	3	Biological
Bacteria	Calescamantes	uncultured bacterium				706	Cellobiose	Presort	3	Biological
Bacteria	Chloroflexi	S085	uncultured bacterium			297	Cellobiose	Presort	3	Biological
Bacteria	Thermotogae	Thermotogae	EM3	uncultured Thermotogales bacterium		1264	Cellobiose	Presort	3	Biological
Bacteria	Aquificae	Aquificae	Aquificales	Aquificaceae	Thermocrinis	1044	Cellobiose	Presort	3	Biological
Bacteria	Ignavibacteriae	Ignavibacteria	Ignavibacteriales	BSV26	bacterium JGI-1	372	Cellobiose	Presort	3	Biological
Bacteria	Thermotogae	Thermotogae	EM3	uncultured bacterium		732	Cellobiose	Presort	3	Biological
Bacteria	Cyanobacteria	Cyanobacteria	SubsectionI	FamilyI	Synechococcus	68	Cellobiose	Presort	3	Biological
Bacteria	BP4	uncultured bacterium				312	Cellobiose	Presort	3	Biological
Bacteria	Calescamantes					370	Cellobiose	Presort	3	Biological
Bacteria	GAL15	uncultured bacterium				185	Cellobiose	Presort	3	Biological
Bacteria	Armatimonadetes	uncultured	uncultured Armatimonadetes bacterium			88	Cellobiose	Presort	3	Biological
Bacteria						119	Cellobiose	Presort	3	Biological
Bacteria	Cyanobacteria	Chloroplast				0	Cellobiose	Presort	3	Biological
Bacteria	Acidobacteria	GBS-L1-B05	uncultured bacterium			156	Cellobiose	Presort	3	Biological
Archaea	Miscellaneous Euryarchaeotic Group(MEG)	uncultured Thermoproteales archaeon				52	Cellobiose	Presort	3	Biological
Bacteria	Armatimonadetes	uncultured				0	Cellobiose	Presort	3	Biological
Bacteria	BP4					0	Cellobiose	Presort	3	Biological
Bacteria	Firmicutes	Bacilli	Lactobacillales	Lactobacillaceae	Lactobacillus	0	Cellobiose	Presort	3	Biological
Bacteria	Firmicutes	Bacilli	Lactobacillales	Enterococcaceae	Enterococcus	0	Cellobiose	Presort	3	Biological
Bacteria	Actinobacteria	Actinobacteria	Corynebacteriales	Corynebacteriaceae	Corynebacterium 1	0	Cellobiose	Presort	3	Biological
Bacteria	Parcubacteria					50	Cellobiose	Presort	3	Biological
Archaea	Crenarchaeota	Thermoprotei	Thermoproteales	Thermoproteaceae	Pyrobaculum	46	Cellobiose	Presort	3	Biological
Bacteria	Firmicutes	Bacilli	Lactobacillales	Lactobacillaceae	Pediococcus	0	Cellobiose	Presort	3	Biological
Bacteria	Chloroflexi	Anaerolineae	Anaerolineales	Anaerolineaceae	uncultured	0	Cellobiose	Presort	3	Biological
Archaea	Euryarchaeota	Thermoplasmata	Thermoplasmatales	Marine Benthic Group D and DHVEG-1	uncultured archaeon	0	Cellobiose	Presort	3	Biological
Bacteria	Bacteroidetes	Cytophagia	Cytophagales	Cytophagaceae	Hymenobacter	0	Cellobiose	Presort	3	Biological
Bacteria	Acetothermia	uncultured bacterium				0	Cellobiose	Presort	3	Biological
Bacteria	Firmicutes	Clostridia	Thermoanaerobacterales	Family III	Caldicellulosiruptor	0	Cellobiose	Presort	3	Biological
Unassigned	Unassigned	Unassigned	Unassigned	Unassigned	Unassigned	7	Cellobiose	Presort	3	Biological
Bacteria	Fervidibacteria	uncultured bacterium				28931	Cellulose	Presort	3	Biological
Archaea	Aigarchaeota	Aigarchaeota Incertae Sedis	Unknown Order	Unknown Family	Candidatus Caldiarchaeum	18962	Cellulose	Presort	3	Biological
Bacteria	Chlorobi	Chlorobia	Chlorobiales	OPB56		8889	Cellulose	Presort	3	Biological
Bacteria	Deinococcus-Thermus	Deinococci	Thermales	Thermaceae	Thermus	4050	Cellulose	Presort	3	Biological
Bacteria	Parcubacteria	uncultured Microgenomates group bacterium				2443	Cellulose	Presort	3	Biological
Archaea	Candidate division YNPFFA	crenarchaeote JGI-OTU-1				232	Cellulose	Presort	3	Biological
Bacteria	Chloroflexi	Thermoflexia	Thermoflexales	Thermoflexaceae	Thermoflexus	2969	Cellulose	Presort	3	Biological
Bacteria	Parcubacteria	uncultured Aquificales bacterium				795	Cellulose	Presort	3	Biological
Bacteria	Armatimonadetes	uncultured	uncultured Firmicutes bacterium			574	Cellulose	Presort	3	Biological
Bacteria	Acidobacteria	Blastocatellia	Blastocatellales	Blastocatellaceae (Subgroup 4)	43793	196	Cellulose	Presort	3	Biological
Bacteria	Chloroflexi	Thermomicrobia	Thermomicrobiales	Thermomicrobiaceae	Thermomicrobium	653	Cellulose	Presort	3	Biological
Archaea	Thaumarchaeota					38	Cellulose	Presort	3	Biological
Archaea	Thaumarchaeota	Thaumarchaeota Incertae Sedis	Unknown Order	Unknown Family	Candidatus Nitrosocaldus	125	Cellulose	Presort	3	Biological
Bacteria	Calescamantes	uncultured bacterium				218	Cellulose	Presort	3	Biological
Bacteria	Chloroflexi	S085	uncultured bacterium			313	Cellulose	Presort	3	Biological
Bacteria	Thermotogae	Thermotogae	EM3	uncultured Thermotogales bacterium		91	Cellulose	Presort	3	Biological
Bacteria	Aquificae	Aquificae	Aquificales	Aquificaceae	Thermocrinis	381	Cellulose	Presort	3	Biological
Bacteria	Ignavibacteriae	Ignavibacteria	Ignavibacteriales	BSV26	bacterium JGI-1	325	Cellulose	Presort	3	Biological
Bacteria	Thermotogae	Thermotogae	EM3	uncultured bacterium		145	Cellulose	Presort	3	Biological
Bacteria	Cyanobacteria	Cyanobacteria	SubsectionI	FamilyI	Synechococcus	89	Cellulose	Presort	3	Biological
Bacteria	BP4	uncultured bacterium				401	Cellulose	Presort	3	Biological
Bacteria	Calescamantes					85	Cellulose	Presort	3	Biological
Bacteria	GAL15	uncultured bacterium				125	Cellulose	Presort	3	Biological
Bacteria	Armatimonadetes	uncultured	uncultured Armatimonadetes bacterium			126	Cellulose	Presort	3	Biological
Bacteria						19	Cellulose	Presort	3	Biological
Bacteria	Cyanobacteria	Chloroplast				0	Cellulose	Presort	3	Biological
Bacteria	Acidobacteria	GBS-L1-B05	uncultured bacterium			40	Cellulose	Presort	3	Biological
Archaea	Miscellaneous Euryarchaeotic Group(MEG)	uncultured Thermoproteales archaeon				27	Cellulose	Presort	3	Biological
Bacteria	Armatimonadetes	uncultured				82	Cellulose	Presort	3	Biological
Bacteria	BP4					0	Cellulose	Presort	3	Biological
Bacteria	Firmicutes	Bacilli	Lactobacillales	Lactobacillaceae	Lactobacillus	0	Cellulose	Presort	3	Biological
Bacteria	Firmicutes	Bacilli	Lactobacillales	Enterococcaceae	Enterococcus	0	Cellulose	Presort	3	Biological
Bacteria	Actinobacteria	Actinobacteria	Corynebacteriales	Corynebacteriaceae	Corynebacterium 1	0	Cellulose	Presort	3	Biological
Bacteria	Parcubacteria					0	Cellulose	Presort	3	Biological
Archaea	Crenarchaeota	Thermoprotei	Thermoproteales	Thermoproteaceae	Pyrobaculum	31	Cellulose	Presort	3	Biological
Bacteria	Firmicutes	Bacilli	Lactobacillales	Lactobacillaceae	Pediococcus	0	Cellulose	Presort	3	Biological
Bacteria	Chloroflexi	Anaerolineae	Anaerolineales	Anaerolineaceae	uncultured	0	Cellulose	Presort	3	Biological
Archaea	Euryarchaeota	Thermoplasmata	Thermoplasmatales	Marine Benthic Group D and DHVEG-1	uncultured archaeon	0	Cellulose	Presort	3	Biological
Bacteria	Bacteroidetes	Cytophagia	Cytophagales	Cytophagaceae	Hymenobacter	0	Cellulose	Presort	3	Biological
Bacteria	Acetothermia	uncultured bacterium				0	Cellulose	Presort	3	Biological
Bacteria	Firmicutes	Clostridia	Thermoanaerobacterales	Family III	Caldicellulosiruptor	0	Cellulose	Presort	3	Biological
Unassigned	Unassigned	Unassigned	Unassigned	Unassigned	Unassigned	0	Cellulose	Presort	3	Biological
Bacteria	Fervidibacteria	uncultured bacterium				16286	Glucose	Presort	3	Biological
Archaea	Aigarchaeota	Aigarchaeota Incertae Sedis	Unknown Order	Unknown Family	Candidatus Caldiarchaeum	34374	Glucose	Presort	3	Biological
Bacteria	Chlorobi	Chlorobia	Chlorobiales	OPB56		7013	Glucose	Presort	3	Biological
Bacteria	Deinococcus-Thermus	Deinococci	Thermales	Thermaceae	Thermus	4432	Glucose	Presort	3	Biological
Bacteria	Parcubacteria	uncultured Microgenomates group bacterium				2255	Glucose	Presort	3	Biological
Archaea	Candidate division YNPFFA	crenarchaeote JGI-OTU-1				1940	Glucose	Presort	3	Biological
Bacteria	Chloroflexi	Thermoflexia	Thermoflexales	Thermoflexaceae	Thermoflexus	3429	Glucose	Presort	3	Biological
Bacteria	Parcubacteria	uncultured Aquificales bacterium				1470	Glucose	Presort	3	Biological
Bacteria	Armatimonadetes	uncultured	uncultured Firmicutes bacterium			1216	Glucose	Presort	3	Biological
Bacteria	Acidobacteria	Blastocatellia	Blastocatellales	Blastocatellaceae (Subgroup 4)	43793	2185	Glucose	Presort	3	Biological
Bacteria	Chloroflexi	Thermomicrobia	Thermomicrobiales	Thermomicrobiaceae	Thermomicrobium	747	Glucose	Presort	3	Biological
Archaea	Thaumarchaeota					266	Glucose	Presort	3	Biological
Archaea	Thaumarchaeota	Thaumarchaeota Incertae Sedis	Unknown Order	Unknown Family	Candidatus Nitrosocaldus	190	Glucose	Presort	3	Biological
Bacteria	Calescamantes	uncultured bacterium				1379	Glucose	Presort	3	Biological
Bacteria	Chloroflexi	S085	uncultured bacterium			1096	Glucose	Presort	3	Biological
Bacteria	Thermotogae	Thermotogae	EM3	uncultured Thermotogales bacterium		607	Glucose	Presort	3	Biological
Bacteria	Aquificae	Aquificae	Aquificales	Aquificaceae	Thermocrinis	569	Glucose	Presort	3	Biological
Bacteria	Ignavibacteriae	Ignavibacteria	Ignavibacteriales	BSV26	bacterium JGI-1	573	Glucose	Presort	3	Biological
Bacteria	Thermotogae	Thermotogae	EM3	uncultured bacterium		214	Glucose	Presort	3	Biological
Bacteria	Cyanobacteria	Cyanobacteria	SubsectionI	FamilyI	Synechococcus	54	Glucose	Presort	3	Biological
Bacteria	BP4	uncultured bacterium				121	Glucose	Presort	3	Biological
Bacteria	Calescamantes					263	Glucose	Presort	3	Biological
Bacteria	GAL15	uncultured bacterium				135	Glucose	Presort	3	Biological
Bacteria	Armatimonadetes	uncultured	uncultured Armatimonadetes bacterium			216	Glucose	Presort	3	Biological
Bacteria						24	Glucose	Presort	3	Biological
Bacteria	Cyanobacteria	Chloroplast				0	Glucose	Presort	3	Biological
Bacteria	Acidobacteria	GBS-L1-B05	uncultured bacterium			82	Glucose	Presort	3	Biological
Archaea	Miscellaneous Euryarchaeotic Group(MEG)	uncultured Thermoproteales archaeon				33	Glucose	Presort	3	Biological
Bacteria	Armatimonadetes	uncultured				0	Glucose	Presort	3	Biological
Bacteria	BP4					0	Glucose	Presort	3	Biological
Bacteria	Firmicutes	Bacilli	Lactobacillales	Lactobacillaceae	Lactobacillus	0	Glucose	Presort	3	Biological
Bacteria	Firmicutes	Bacilli	Lactobacillales	Enterococcaceae	Enterococcus	0	Glucose	Presort	3	Biological
Bacteria	Actinobacteria	Actinobacteria	Corynebacteriales	Corynebacteriaceae	Corynebacterium 1	0	Glucose	Presort	3	Biological
Bacteria	Parcubacteria					55	Glucose	Presort	3	Biological
Archaea	Crenarchaeota	Thermoprotei	Thermoproteales	Thermoproteaceae	Pyrobaculum	25	Glucose	Presort	3	Biological
Bacteria	Firmicutes	Bacilli	Lactobacillales	Lactobacillaceae	Pediococcus	0	Glucose	Presort	3	Biological
Bacteria	Chloroflexi	Anaerolineae	Anaerolineales	Anaerolineaceae	uncultured	0	Glucose	Presort	3	Biological
Archaea	Euryarchaeota	Thermoplasmata	Thermoplasmatales	Marine Benthic Group D and DHVEG-1	uncultured archaeon	0	Glucose	Presort	3	Biological
Bacteria	Bacteroidetes	Cytophagia	Cytophagales	Cytophagaceae	Hymenobacter	0	Glucose	Presort	3	Biological
Bacteria	Acetothermia	uncultured bacterium				0	Glucose	Presort	3	Biological
Bacteria	Firmicutes	Clostridia	Thermoanaerobacterales	Family III	Caldicellulosiruptor	0	Glucose	Presort	3	Biological
Unassigned	Unassigned	Unassigned	Unassigned	Unassigned	Unassigned	4	Glucose	Presort	3	Biological
Bacteria	Fervidibacteria	uncultured bacterium				23123	Glycerol	Presort	3	Biological
Archaea	Aigarchaeota	Aigarchaeota Incertae Sedis	Unknown Order	Unknown Family	Candidatus Caldiarchaeum	32980	Glycerol	Presort	3	Biological
Bacteria	Chlorobi	Chlorobia	Chlorobiales	OPB56		4882	Glycerol	Presort	3	Biological
Bacteria	Deinococcus-Thermus	Deinococci	Thermales	Thermaceae	Thermus	1992	Glycerol	Presort	3	Biological
Bacteria	Parcubacteria	uncultured Microgenomates group bacterium				1571	Glycerol	Presort	3	Biological
Archaea	Candidate division YNPFFA	crenarchaeote JGI-OTU-1				2996	Glycerol	Presort	3	Biological
Bacteria	Chloroflexi	Thermoflexia	Thermoflexales	Thermoflexaceae	Thermoflexus	1542	Glycerol	Presort	3	Biological
Bacteria	Parcubacteria	uncultured Aquificales bacterium				929	Glycerol	Presort	3	Biological
Bacteria	Armatimonadetes	uncultured	uncultured Firmicutes bacterium			737	Glycerol	Presort	3	Biological
Bacteria	Acidobacteria	Blastocatellia	Blastocatellales	Blastocatellaceae (Subgroup 4)	43793	1705	Glycerol	Presort	3	Biological
Bacteria	Chloroflexi	Thermomicrobia	Thermomicrobiales	Thermomicrobiaceae	Thermomicrobium	246	Glycerol	Presort	3	Biological
Archaea	Thaumarchaeota					445	Glycerol	Presort	3	Biological
Archaea	Thaumarchaeota	Thaumarchaeota Incertae Sedis	Unknown Order	Unknown Family	Candidatus Nitrosocaldus	700	Glycerol	Presort	3	Biological
Bacteria	Calescamantes	uncultured bacterium				598	Glycerol	Presort	3	Biological
Bacteria	Chloroflexi	S085	uncultured bacterium			359	Glycerol	Presort	3	Biological
Bacteria	Thermotogae	Thermotogae	EM3	uncultured Thermotogales bacterium		327	Glycerol	Presort	3	Biological
Bacteria	Aquificae	Aquificae	Aquificales	Aquificaceae	Thermocrinis	282	Glycerol	Presort	3	Biological
Bacteria	Ignavibacteriae	Ignavibacteria	Ignavibacteriales	BSV26	bacterium JGI-1	464	Glycerol	Presort	3	Biological
Bacteria	Thermotogae	Thermotogae	EM3	uncultured bacterium		220	Glycerol	Presort	3	Biological
Bacteria	Cyanobacteria	Cyanobacteria	SubsectionI	FamilyI	Synechococcus	38	Glycerol	Presort	3	Biological
Bacteria	BP4	uncultured bacterium				143	Glycerol	Presort	3	Biological
Bacteria	Calescamantes					183	Glycerol	Presort	3	Biological
Bacteria	GAL15	uncultured bacterium				45	Glycerol	Presort	3	Biological
Bacteria	Armatimonadetes	uncultured	uncultured Armatimonadetes bacterium			142	Glycerol	Presort	3	Biological
Bacteria						150	Glycerol	Presort	3	Biological
Bacteria	Cyanobacteria	Chloroplast				8	Glycerol	Presort	3	Biological
Bacteria	Acidobacteria	GBS-L1-B05	uncultured bacterium			46	Glycerol	Presort	3	Biological
Archaea	Miscellaneous Euryarchaeotic Group(MEG)	uncultured Thermoproteales archaeon				24	Glycerol	Presort	3	Biological
Bacteria	Armatimonadetes	uncultured				26	Glycerol	Presort	3	Biological
Bacteria	BP4					0	Glycerol	Presort	3	Biological
Bacteria	Firmicutes	Bacilli	Lactobacillales	Lactobacillaceae	Lactobacillus	0	Glycerol	Presort	3	Biological
Bacteria	Firmicutes	Bacilli	Lactobacillales	Enterococcaceae	Enterococcus	0	Glycerol	Presort	3	Biological
Bacteria	Actinobacteria	Actinobacteria	Corynebacteriales	Corynebacteriaceae	Corynebacterium 1	0	Glycerol	Presort	3	Biological
Bacteria	Parcubacteria					0	Glycerol	Presort	3	Biological
Archaea	Crenarchaeota	Thermoprotei	Thermoproteales	Thermoproteaceae	Pyrobaculum	0	Glycerol	Presort	3	Biological
Bacteria	Firmicutes	Bacilli	Lactobacillales	Lactobacillaceae	Pediococcus	0	Glycerol	Presort	3	Biological
Bacteria	Chloroflexi	Anaerolineae	Anaerolineales	Anaerolineaceae	uncultured	0	Glycerol	Presort	3	Biological
Archaea	Euryarchaeota	Thermoplasmata	Thermoplasmatales	Marine Benthic Group D and DHVEG-1	uncultured archaeon	0	Glycerol	Presort	3	Biological
Bacteria	Bacteroidetes	Cytophagia	Cytophagales	Cytophagaceae	Hymenobacter	0	Glycerol	Presort	3	Biological
Bacteria	Acetothermia	uncultured bacterium				0	Glycerol	Presort	3	Biological
Bacteria	Firmicutes	Clostridia	Thermoanaerobacterales	Family III	Caldicellulosiruptor	0	Glycerol	Presort	3	Biological
Unassigned	Unassigned	Unassigned	Unassigned	Unassigned	Unassigned	4	Glycerol	Presort	3	Biological
Bacteria	Fervidibacteria	uncultured bacterium				14334	Glycine	Presort	3	Biological
Archaea	Aigarchaeota	Aigarchaeota Incertae Sedis	Unknown Order	Unknown Family	Candidatus Caldiarchaeum	3904	Glycine	Presort	3	Biological
Bacteria	Chlorobi	Chlorobia	Chlorobiales	OPB56		162	Glycine	Presort	3	Biological
Bacteria	Deinococcus-Thermus	Deinococci	Thermales	Thermaceae	Thermus	1997	Glycine	Presort	3	Biological
Bacteria	Parcubacteria	uncultured Microgenomates group bacterium				938	Glycine	Presort	3	Biological
Archaea	Candidate division YNPFFA	crenarchaeote JGI-OTU-1				97	Glycine	Presort	3	Biological
Bacteria	Chloroflexi	Thermoflexia	Thermoflexales	Thermoflexaceae	Thermoflexus	362	Glycine	Presort	3	Biological
Bacteria	Parcubacteria	uncultured Aquificales bacterium				241	Glycine	Presort	3	Biological
Bacteria	Armatimonadetes	uncultured	uncultured Firmicutes bacterium			1027	Glycine	Presort	3	Biological
Bacteria	Acidobacteria	Blastocatellia	Blastocatellales	Blastocatellaceae (Subgroup 4)	43793	97	Glycine	Presort	3	Biological
Bacteria	Chloroflexi	Thermomicrobia	Thermomicrobiales	Thermomicrobiaceae	Thermomicrobium	798	Glycine	Presort	3	Biological
Archaea	Thaumarchaeota					0	Glycine	Presort	3	Biological
Archaea	Thaumarchaeota	Thaumarchaeota Incertae Sedis	Unknown Order	Unknown Family	Candidatus Nitrosocaldus	168	Glycine	Presort	3	Biological
Bacteria	Calescamantes	uncultured bacterium				0	Glycine	Presort	3	Biological
Bacteria	Chloroflexi	S085	uncultured bacterium			31	Glycine	Presort	3	Biological
Bacteria	Thermotogae	Thermotogae	EM3	uncultured Thermotogales bacterium		39	Glycine	Presort	3	Biological
Bacteria	Aquificae	Aquificae	Aquificales	Aquificaceae	Thermocrinis	171	Glycine	Presort	3	Biological
Bacteria	Ignavibacteriae	Ignavibacteria	Ignavibacteriales	BSV26	bacterium JGI-1	105	Glycine	Presort	3	Biological
Bacteria	Thermotogae	Thermotogae	EM3	uncultured bacterium		109	Glycine	Presort	3	Biological
Bacteria	Cyanobacteria	Cyanobacteria	SubsectionI	FamilyI	Synechococcus	127	Glycine	Presort	3	Biological
Bacteria	BP4	uncultured bacterium				401	Glycine	Presort	3	Biological
Bacteria	Calescamantes					0	Glycine	Presort	3	Biological
Bacteria	GAL15	uncultured bacterium				485	Glycine	Presort	3	Biological
Bacteria	Armatimonadetes	uncultured	uncultured Armatimonadetes bacterium			111	Glycine	Presort	3	Biological
Bacteria						151	Glycine	Presort	3	Biological
Bacteria	Cyanobacteria	Chloroplast				0	Glycine	Presort	3	Biological
Bacteria	Acidobacteria	GBS-L1-B05	uncultured bacterium			35	Glycine	Presort	3	Biological
Archaea	Miscellaneous Euryarchaeotic Group(MEG)	uncultured Thermoproteales archaeon				0	Glycine	Presort	3	Biological
Bacteria	Armatimonadetes	uncultured				70	Glycine	Presort	3	Biological
Bacteria	BP4					0	Glycine	Presort	3	Biological
Bacteria	Firmicutes	Bacilli	Lactobacillales	Lactobacillaceae	Lactobacillus	5	Glycine	Presort	3	Biological
Bacteria	Firmicutes	Bacilli	Lactobacillales	Enterococcaceae	Enterococcus	0	Glycine	Presort	3	Biological
Bacteria	Actinobacteria	Actinobacteria	Corynebacteriales	Corynebacteriaceae	Corynebacterium 1	10	Glycine	Presort	3	Biological
Bacteria	Parcubacteria					0	Glycine	Presort	3	Biological
Archaea	Crenarchaeota	Thermoprotei	Thermoproteales	Thermoproteaceae	Pyrobaculum	27	Glycine	Presort	3	Biological
Bacteria	Firmicutes	Bacilli	Lactobacillales	Lactobacillaceae	Pediococcus	0	Glycine	Presort	3	Biological
Bacteria	Chloroflexi	Anaerolineae	Anaerolineales	Anaerolineaceae	uncultured	0	Glycine	Presort	3	Biological
Archaea	Euryarchaeota	Thermoplasmata	Thermoplasmatales	Marine Benthic Group D and DHVEG-1	uncultured archaeon	0	Glycine	Presort	3	Biological
Bacteria	Bacteroidetes	Cytophagia	Cytophagales	Cytophagaceae	Hymenobacter	0	Glycine	Presort	3	Biological
Bacteria	Acetothermia	uncultured bacterium				13	Glycine	Presort	3	Biological
Bacteria	Firmicutes	Clostridia	Thermoanaerobacterales	Family III	Caldicellulosiruptor	62	Glycine	Presort	3	Biological
Unassigned	Unassigned	Unassigned	Unassigned	Unassigned	Unassigned	0	Glycine	Presort	3	Biological
Bacteria	Fervidibacteria	uncultured bacterium				15876	Nitrate	Presort	3	Biological
Archaea	Aigarchaeota	Aigarchaeota Incertae Sedis	Unknown Order	Unknown Family	Candidatus Caldiarchaeum	20118	Nitrate	Presort	3	Biological
Bacteria	Chlorobi	Chlorobia	Chlorobiales	OPB56		3389	Nitrate	Presort	3	Biological
Bacteria	Deinococcus-Thermus	Deinococci	Thermales	Thermaceae	Thermus	2893	Nitrate	Presort	3	Biological
Bacteria	Parcubacteria	uncultured Microgenomates group bacterium				2139	Nitrate	Presort	3	Biological
Archaea	Candidate division YNPFFA	crenarchaeote JGI-OTU-1				681	Nitrate	Presort	3	Biological
Bacteria	Chloroflexi	Thermoflexia	Thermoflexales	Thermoflexaceae	Thermoflexus	1981	Nitrate	Presort	3	Biological
Bacteria	Parcubacteria	uncultured Aquificales bacterium				1315	Nitrate	Presort	3	Biological
Bacteria	Armatimonadetes	uncultured	uncultured Firmicutes bacterium			850	Nitrate	Presort	3	Biological
Bacteria	Acidobacteria	Blastocatellia	Blastocatellales	Blastocatellaceae (Subgroup 4)	43793	1694	Nitrate	Presort	3	Biological
Bacteria	Chloroflexi	Thermomicrobia	Thermomicrobiales	Thermomicrobiaceae	Thermomicrobium	233	Nitrate	Presort	3	Biological
Archaea	Thaumarchaeota					60	Nitrate	Presort	3	Biological
Archaea	Thaumarchaeota	Thaumarchaeota Incertae Sedis	Unknown Order	Unknown Family	Candidatus Nitrosocaldus	223	Nitrate	Presort	3	Biological
Bacteria	Calescamantes	uncultured bacterium				1506	Nitrate	Presort	3	Biological
Bacteria	Chloroflexi	S085	uncultured bacterium			1184	Nitrate	Presort	3	Biological
Bacteria	Thermotogae	Thermotogae	EM3	uncultured Thermotogales bacterium		796	Nitrate	Presort	3	Biological
Bacteria	Aquificae	Aquificae	Aquificales	Aquificaceae	Thermocrinis	401	Nitrate	Presort	3	Biological
Bacteria	Ignavibacteriae	Ignavibacteria	Ignavibacteriales	BSV26	bacterium JGI-1	363	Nitrate	Presort	3	Biological
Bacteria	Thermotogae	Thermotogae	EM3	uncultured bacterium		415	Nitrate	Presort	3	Biological
Bacteria	Cyanobacteria	Cyanobacteria	SubsectionI	FamilyI	Synechococcus	51	Nitrate	Presort	3	Biological
Bacteria	BP4	uncultured bacterium				64	Nitrate	Presort	3	Biological
Bacteria	Calescamantes					219	Nitrate	Presort	3	Biological
Bacteria	GAL15	uncultured bacterium				105	Nitrate	Presort	3	Biological
Bacteria	Armatimonadetes	uncultured	uncultured Armatimonadetes bacterium			134	Nitrate	Presort	3	Biological
Bacteria						40	Nitrate	Presort	3	Biological
Bacteria	Cyanobacteria	Chloroplast				0	Nitrate	Presort	3	Biological
Bacteria	Acidobacteria	GBS-L1-B05	uncultured bacterium			57	Nitrate	Presort	3	Biological
Archaea	Miscellaneous Euryarchaeotic Group(MEG)	uncultured Thermoproteales archaeon				26	Nitrate	Presort	3	Biological
Bacteria	Armatimonadetes	uncultured				32	Nitrate	Presort	3	Biological
Bacteria	BP4					0	Nitrate	Presort	3	Biological
Bacteria	Firmicutes	Bacilli	Lactobacillales	Lactobacillaceae	Lactobacillus	0	Nitrate	Presort	3	Biological
Bacteria	Firmicutes	Bacilli	Lactobacillales	Enterococcaceae	Enterococcus	0	Nitrate	Presort	3	Biological
Bacteria	Actinobacteria	Actinobacteria	Corynebacteriales	Corynebacteriaceae	Corynebacterium 1	0	Nitrate	Presort	3	Biological
Bacteria	Parcubacteria					0	Nitrate	Presort	3	Biological
Archaea	Crenarchaeota	Thermoprotei	Thermoproteales	Thermoproteaceae	Pyrobaculum	8	Nitrate	Presort	3	Biological
Bacteria	Firmicutes	Bacilli	Lactobacillales	Lactobacillaceae	Pediococcus	0	Nitrate	Presort	3	Biological
Bacteria	Chloroflexi	Anaerolineae	Anaerolineales	Anaerolineaceae	uncultured	0	Nitrate	Presort	3	Biological
Archaea	Euryarchaeota	Thermoplasmata	Thermoplasmatales	Marine Benthic Group D and DHVEG-1	uncultured archaeon	0	Nitrate	Presort	3	Biological
Bacteria	Bacteroidetes	Cytophagia	Cytophagales	Cytophagaceae	Hymenobacter	0	Nitrate	Presort	3	Biological
Bacteria	Acetothermia	uncultured bacterium				19	Nitrate	Presort	3	Biological
Bacteria	Firmicutes	Clostridia	Thermoanaerobacterales	Family III	Caldicellulosiruptor	0	Nitrate	Presort	3	Biological
Unassigned	Unassigned	Unassigned	Unassigned	Unassigned	Unassigned	3	Nitrate	Presort	3	Biological
Bacteria	Fervidibacteria	uncultured bacterium				34052	Nitrite	Presort	3	Biological
Archaea	Aigarchaeota	Aigarchaeota Incertae Sedis	Unknown Order	Unknown Family	Candidatus Caldiarchaeum	11708	Nitrite	Presort	3	Biological
Bacteria	Chlorobi	Chlorobia	Chlorobiales	OPB56		7297	Nitrite	Presort	3	Biological
Bacteria	Deinococcus-Thermus	Deinococci	Thermales	Thermaceae	Thermus	3724	Nitrite	Presort	3	Biological
Bacteria	Parcubacteria	uncultured Microgenomates group bacterium				2793	Nitrite	Presort	3	Biological
Archaea	Candidate division YNPFFA	crenarchaeote JGI-OTU-1				227	Nitrite	Presort	3	Biological
Bacteria	Chloroflexi	Thermoflexia	Thermoflexales	Thermoflexaceae	Thermoflexus	827	Nitrite	Presort	3	Biological
Bacteria	Parcubacteria	uncultured Aquificales bacterium				752	Nitrite	Presort	3	Biological
Bacteria	Armatimonadetes	uncultured	uncultured Firmicutes bacterium			595	Nitrite	Presort	3	Biological
Bacteria	Acidobacteria	Blastocatellia	Blastocatellales	Blastocatellaceae (Subgroup 4)	43793	521	Nitrite	Presort	3	Biological
Bacteria	Chloroflexi	Thermomicrobia	Thermomicrobiales	Thermomicrobiaceae	Thermomicrobium	940	Nitrite	Presort	3	Biological
Archaea	Thaumarchaeota					10	Nitrite	Presort	3	Biological
Archaea	Thaumarchaeota	Thaumarchaeota Incertae Sedis	Unknown Order	Unknown Family	Candidatus Nitrosocaldus	48	Nitrite	Presort	3	Biological
Bacteria	Calescamantes	uncultured bacterium				343	Nitrite	Presort	3	Biological
Bacteria	Chloroflexi	S085	uncultured bacterium			242	Nitrite	Presort	3	Biological
Bacteria	Thermotogae	Thermotogae	EM3	uncultured Thermotogales bacterium		104	Nitrite	Presort	3	Biological
Bacteria	Aquificae	Aquificae	Aquificales	Aquificaceae	Thermocrinis	1510	Nitrite	Presort	3	Biological
Bacteria	Ignavibacteriae	Ignavibacteria	Ignavibacteriales	BSV26	bacterium JGI-1	651	Nitrite	Presort	3	Biological
Bacteria	Thermotogae	Thermotogae	EM3	uncultured bacterium		57	Nitrite	Presort	3	Biological
Bacteria	Cyanobacteria	Cyanobacteria	SubsectionI	FamilyI	Synechococcus	29	Nitrite	Presort	3	Biological
Bacteria	BP4	uncultured bacterium				432	Nitrite	Presort	3	Biological
Bacteria	Calescamantes					170	Nitrite	Presort	3	Biological
Bacteria	GAL15	uncultured bacterium				174	Nitrite	Presort	3	Biological
Bacteria	Armatimonadetes	uncultured	uncultured Armatimonadetes bacterium			166	Nitrite	Presort	3	Biological
Bacteria						34	Nitrite	Presort	3	Biological
Bacteria	Cyanobacteria	Chloroplast				0	Nitrite	Presort	3	Biological
Bacteria	Acidobacteria	GBS-L1-B05	uncultured bacterium			34	Nitrite	Presort	3	Biological
Archaea	Miscellaneous Euryarchaeotic Group(MEG)	uncultured Thermoproteales archaeon				48	Nitrite	Presort	3	Biological
Bacteria	Armatimonadetes	uncultured				69	Nitrite	Presort	3	Biological
Bacteria	BP4					0	Nitrite	Presort	3	Biological
Bacteria	Firmicutes	Bacilli	Lactobacillales	Lactobacillaceae	Lactobacillus	48	Nitrite	Presort	3	Biological
Bacteria	Firmicutes	Bacilli	Lactobacillales	Enterococcaceae	Enterococcus	0	Nitrite	Presort	3	Biological
Bacteria	Actinobacteria	Actinobacteria	Corynebacteriales	Corynebacteriaceae	Corynebacterium 1	0	Nitrite	Presort	3	Biological
Bacteria	Parcubacteria					79	Nitrite	Presort	3	Biological
Archaea	Crenarchaeota	Thermoprotei	Thermoproteales	Thermoproteaceae	Pyrobaculum	66	Nitrite	Presort	3	Biological
Bacteria	Firmicutes	Bacilli	Lactobacillales	Lactobacillaceae	Pediococcus	0	Nitrite	Presort	3	Biological
Bacteria	Chloroflexi	Anaerolineae	Anaerolineales	Anaerolineaceae	uncultured	23	Nitrite	Presort	3	Biological
Archaea	Euryarchaeota	Thermoplasmata	Thermoplasmatales	Marine Benthic Group D and DHVEG-1	uncultured archaeon	5	Nitrite	Presort	3	Biological
Bacteria	Bacteroidetes	Cytophagia	Cytophagales	Cytophagaceae	Hymenobacter	0	Nitrite	Presort	3	Biological
Bacteria	Acetothermia	uncultured bacterium				7	Nitrite	Presort	3	Biological
Bacteria	Firmicutes	Clostridia	Thermoanaerobacterales	Family III	Caldicellulosiruptor	0	Nitrite	Presort	3	Biological
Unassigned	Unassigned	Unassigned	Unassigned	Unassigned	Unassigned	28	Nitrite	Presort	3	Biological
Bacteria	Fervidibacteria	uncultured bacterium				16589	NH4_0.1mgl	Presort	3	Biological
Archaea	Aigarchaeota	Aigarchaeota Incertae Sedis	Unknown Order	Unknown Family	Candidatus Caldiarchaeum	28742	NH4_0.1mgl	Presort	3	Biological
Bacteria	Chlorobi	Chlorobia	Chlorobiales	OPB56		10056	NH4_0.1mgl	Presort	3	Biological
Bacteria	Deinococcus-Thermus	Deinococci	Thermales	Thermaceae	Thermus	4222	NH4_0.1mgl	Presort	3	Biological
Bacteria	Parcubacteria	uncultured Microgenomates group bacterium				3423	NH4_0.1mgl	Presort	3	Biological
Archaea	Candidate division YNPFFA	crenarchaeote JGI-OTU-1				309	NH4_0.1mgl	Presort	3	Biological
Bacteria	Chloroflexi	Thermoflexia	Thermoflexales	Thermoflexaceae	Thermoflexus	2509	NH4_0.1mgl	Presort	3	Biological
Bacteria	Parcubacteria	uncultured Aquificales bacterium				1836	NH4_0.1mgl	Presort	3	Biological
Bacteria	Armatimonadetes	uncultured	uncultured Firmicutes bacterium			1174	NH4_0.1mgl	Presort	3	Biological
Bacteria	Acidobacteria	Blastocatellia	Blastocatellales	Blastocatellaceae (Subgroup 4)	43793	3211	NH4_0.1mgl	Presort	3	Biological
Bacteria	Chloroflexi	Thermomicrobia	Thermomicrobiales	Thermomicrobiaceae	Thermomicrobium	511	NH4_0.1mgl	Presort	3	Biological
Archaea	Thaumarchaeota					64	NH4_0.1mgl	Presort	3	Biological
Archaea	Thaumarchaeota	Thaumarchaeota Incertae Sedis	Unknown Order	Unknown Family	Candidatus Nitrosocaldus	105	NH4_0.1mgl	Presort	3	Biological
Bacteria	Calescamantes	uncultured bacterium				964	NH4_0.1mgl	Presort	3	Biological
Bacteria	Chloroflexi	S085	uncultured bacterium			454	NH4_0.1mgl	Presort	3	Biological
Bacteria	Thermotogae	Thermotogae	EM3	uncultured Thermotogales bacterium		343	NH4_0.1mgl	Presort	3	Biological
Bacteria	Aquificae	Aquificae	Aquificales	Aquificaceae	Thermocrinis	651	NH4_0.1mgl	Presort	3	Biological
Bacteria	Ignavibacteriae	Ignavibacteria	Ignavibacteriales	BSV26	bacterium JGI-1	935	NH4_0.1mgl	Presort	3	Biological
Bacteria	Thermotogae	Thermotogae	EM3	uncultured bacterium		125	NH4_0.1mgl	Presort	3	Biological
Bacteria	Cyanobacteria	Cyanobacteria	SubsectionI	FamilyI	Synechococcus	108	NH4_0.1mgl	Presort	3	Biological
Bacteria	BP4	uncultured bacterium				391	NH4_0.1mgl	Presort	3	Biological
Bacteria	Calescamantes					303	NH4_0.1mgl	Presort	3	Biological
Bacteria	GAL15	uncultured bacterium				112	NH4_0.1mgl	Presort	3	Biological
Bacteria	Armatimonadetes	uncultured	uncultured Armatimonadetes bacterium			220	NH4_0.1mgl	Presort	3	Biological
Bacteria						51	NH4_0.1mgl	Presort	3	Biological
Bacteria	Cyanobacteria	Chloroplast				0	NH4_0.1mgl	Presort	3	Biological
Bacteria	Acidobacteria	GBS-L1-B05	uncultured bacterium			82	NH4_0.1mgl	Presort	3	Biological
Archaea	Miscellaneous Euryarchaeotic Group(MEG)	uncultured Thermoproteales archaeon				19	NH4_0.1mgl	Presort	3	Biological
Bacteria	Armatimonadetes	uncultured				116	NH4_0.1mgl	Presort	3	Biological
Bacteria	BP4					0	NH4_0.1mgl	Presort	3	Biological
Bacteria	Firmicutes	Bacilli	Lactobacillales	Lactobacillaceae	Lactobacillus	5	NH4_0.1mgl	Presort	3	Biological
Bacteria	Firmicutes	Bacilli	Lactobacillales	Enterococcaceae	Enterococcus	0	NH4_0.1mgl	Presort	3	Biological
Bacteria	Actinobacteria	Actinobacteria	Corynebacteriales	Corynebacteriaceae	Corynebacterium 1	0	NH4_0.1mgl	Presort	3	Biological
Bacteria	Parcubacteria					68	NH4_0.1mgl	Presort	3	Biological
Archaea	Crenarchaeota	Thermoprotei	Thermoproteales	Thermoproteaceae	Pyrobaculum	24	NH4_0.1mgl	Presort	3	Biological
Bacteria	Firmicutes	Bacilli	Lactobacillales	Lactobacillaceae	Pediococcus	0	NH4_0.1mgl	Presort	3	Biological
Bacteria	Chloroflexi	Anaerolineae	Anaerolineales	Anaerolineaceae	uncultured	19	NH4_0.1mgl	Presort	3	Biological
Archaea	Euryarchaeota	Thermoplasmata	Thermoplasmatales	Marine Benthic Group D and DHVEG-1	uncultured archaeon	0	NH4_0.1mgl	Presort	3	Biological
Bacteria	Bacteroidetes	Cytophagia	Cytophagales	Cytophagaceae	Hymenobacter	6	NH4_0.1mgl	Presort	3	Biological
Bacteria	Acetothermia	uncultured bacterium				0	NH4_0.1mgl	Presort	3	Biological
Bacteria	Firmicutes	Clostridia	Thermoanaerobacterales	Family III	Caldicellulosiruptor	0	NH4_0.1mgl	Presort	3	Biological
Unassigned	Unassigned	Unassigned	Unassigned	Unassigned	Unassigned	13	NH4_0.1mgl	Presort	3	Biological
Bacteria	Fervidibacteria	uncultured bacterium				24062	NH4_2mgl	Presort	3	Biological
Archaea	Aigarchaeota	Aigarchaeota Incertae Sedis	Unknown Order	Unknown Family	Candidatus Caldiarchaeum	26458	NH4_2mgl	Presort	3	Biological
Bacteria	Chlorobi	Chlorobia	Chlorobiales	OPB56		5180	NH4_2mgl	Presort	3	Biological
Bacteria	Deinococcus-Thermus	Deinococci	Thermales	Thermaceae	Thermus	3104	NH4_2mgl	Presort	3	Biological
Bacteria	Parcubacteria	uncultured Microgenomates group bacterium				2616	NH4_2mgl	Presort	3	Biological
Archaea	Candidate division YNPFFA	crenarchaeote JGI-OTU-1				2282	NH4_2mgl	Presort	3	Biological
Bacteria	Chloroflexi	Thermoflexia	Thermoflexales	Thermoflexaceae	Thermoflexus	1990	NH4_2mgl	Presort	3	Biological
Bacteria	Parcubacteria	uncultured Aquificales bacterium				1423	NH4_2mgl	Presort	3	Biological
Bacteria	Armatimonadetes	uncultured	uncultured Firmicutes bacterium			586	NH4_2mgl	Presort	3	Biological
Bacteria	Acidobacteria	Blastocatellia	Blastocatellales	Blastocatellaceae (Subgroup 4)	43793	1009	NH4_2mgl	Presort	3	Biological
Bacteria	Chloroflexi	Thermomicrobia	Thermomicrobiales	Thermomicrobiaceae	Thermomicrobium	394	NH4_2mgl	Presort	3	Biological
Archaea	Thaumarchaeota					294	NH4_2mgl	Presort	3	Biological
Archaea	Thaumarchaeota	Thaumarchaeota Incertae Sedis	Unknown Order	Unknown Family	Candidatus Nitrosocaldus	335	NH4_2mgl	Presort	3	Biological
Bacteria	Calescamantes	uncultured bacterium				389	NH4_2mgl	Presort	3	Biological
Bacteria	Chloroflexi	S085	uncultured bacterium			337	NH4_2mgl	Presort	3	Biological
Bacteria	Thermotogae	Thermotogae	EM3	uncultured Thermotogales bacterium		329	NH4_2mgl	Presort	3	Biological
Bacteria	Aquificae	Aquificae	Aquificales	Aquificaceae	Thermocrinis	200	NH4_2mgl	Presort	3	Biological
Bacteria	Ignavibacteriae	Ignavibacteria	Ignavibacteriales	BSV26	bacterium JGI-1	319	NH4_2mgl	Presort	3	Biological
Bacteria	Thermotogae	Thermotogae	EM3	uncultured bacterium		312	NH4_2mgl	Presort	3	Biological
Bacteria	Cyanobacteria	Cyanobacteria	SubsectionI	FamilyI	Synechococcus	39	NH4_2mgl	Presort	3	Biological
Bacteria	BP4	uncultured bacterium				122	NH4_2mgl	Presort	3	Biological
Bacteria	Calescamantes					181	NH4_2mgl	Presort	3	Biological
Bacteria	GAL15	uncultured bacterium				89	NH4_2mgl	Presort	3	Biological
Bacteria	Armatimonadetes	uncultured	uncultured Armatimonadetes bacterium			116	NH4_2mgl	Presort	3	Biological
Bacteria						66	NH4_2mgl	Presort	3	Biological
Bacteria	Cyanobacteria	Chloroplast				0	NH4_2mgl	Presort	3	Biological
Bacteria	Acidobacteria	GBS-L1-B05	uncultured bacterium			64	NH4_2mgl	Presort	3	Biological
Archaea	Miscellaneous Euryarchaeotic Group(MEG)	uncultured Thermoproteales archaeon				34	NH4_2mgl	Presort	3	Biological
Bacteria	Armatimonadetes	uncultured				45	NH4_2mgl	Presort	3	Biological
Bacteria	BP4					0	NH4_2mgl	Presort	3	Biological
Bacteria	Firmicutes	Bacilli	Lactobacillales	Lactobacillaceae	Lactobacillus	0	NH4_2mgl	Presort	3	Biological
Bacteria	Firmicutes	Bacilli	Lactobacillales	Enterococcaceae	Enterococcus	0	NH4_2mgl	Presort	3	Biological
Bacteria	Actinobacteria	Actinobacteria	Corynebacteriales	Corynebacteriaceae	Corynebacterium 1	0	NH4_2mgl	Presort	3	Biological
Bacteria	Parcubacteria					66	NH4_2mgl	Presort	3	Biological
Archaea	Crenarchaeota	Thermoprotei	Thermoproteales	Thermoproteaceae	Pyrobaculum	10	NH4_2mgl	Presort	3	Biological
Bacteria	Firmicutes	Bacilli	Lactobacillales	Lactobacillaceae	Pediococcus	0	NH4_2mgl	Presort	3	Biological
Bacteria	Chloroflexi	Anaerolineae	Anaerolineales	Anaerolineaceae	uncultured	0	NH4_2mgl	Presort	3	Biological
Archaea	Euryarchaeota	Thermoplasmata	Thermoplasmatales	Marine Benthic Group D and DHVEG-1	uncultured archaeon	0	NH4_2mgl	Presort	3	Biological
Bacteria	Bacteroidetes	Cytophagia	Cytophagales	Cytophagaceae	Hymenobacter	0	NH4_2mgl	Presort	3	Biological
Bacteria	Acetothermia	uncultured bacterium				0	NH4_2mgl	Presort	3	Biological
Bacteria	Firmicutes	Clostridia	Thermoanaerobacterales	Family III	Caldicellulosiruptor	0	NH4_2mgl	Presort	3	Biological
Unassigned	Unassigned	Unassigned	Unassigned	Unassigned	Unassigned	0	NH4_2mgl	Presort	3	Biological
Bacteria	Fervidibacteria	uncultured bacterium				33331	NH4_5mgl	Presort	3	Biological
Archaea	Aigarchaeota	Aigarchaeota Incertae Sedis	Unknown Order	Unknown Family	Candidatus Caldiarchaeum	28678	NH4_5mgl	Presort	3	Biological
Bacteria	Chlorobi	Chlorobia	Chlorobiales	OPB56		6329	NH4_5mgl	Presort	3	Biological
Bacteria	Deinococcus-Thermus	Deinococci	Thermales	Thermaceae	Thermus	3856	NH4_5mgl	Presort	3	Biological
Bacteria	Parcubacteria	uncultured Microgenomates group bacterium				3748	NH4_5mgl	Presort	3	Biological
Archaea	Candidate division YNPFFA	crenarchaeote JGI-OTU-1				989	NH4_5mgl	Presort	3	Biological
Bacteria	Chloroflexi	Thermoflexia	Thermoflexales	Thermoflexaceae	Thermoflexus	2822	NH4_5mgl	Presort	3	Biological
Bacteria	Parcubacteria	uncultured Aquificales bacterium				1873	NH4_5mgl	Presort	3	Biological
Bacteria	Armatimonadetes	uncultured	uncultured Firmicutes bacterium			986	NH4_5mgl	Presort	3	Biological
Bacteria	Acidobacteria	Blastocatellia	Blastocatellales	Blastocatellaceae (Subgroup 4)	43793	2177	NH4_5mgl	Presort	3	Biological
Bacteria	Chloroflexi	Thermomicrobia	Thermomicrobiales	Thermomicrobiaceae	Thermomicrobium	726	NH4_5mgl	Presort	3	Biological
Archaea	Thaumarchaeota					209	NH4_5mgl	Presort	3	Biological
Archaea	Thaumarchaeota	Thaumarchaeota Incertae Sedis	Unknown Order	Unknown Family	Candidatus Nitrosocaldus	549	NH4_5mgl	Presort	3	Biological
Bacteria	Calescamantes	uncultured bacterium				1063	NH4_5mgl	Presort	3	Biological
Bacteria	Chloroflexi	S085	uncultured bacterium			1213	NH4_5mgl	Presort	3	Biological
Bacteria	Thermotogae	Thermotogae	EM3	uncultured Thermotogales bacterium		498	NH4_5mgl	Presort	3	Biological
Bacteria	Aquificae	Aquificae	Aquificales	Aquificaceae	Thermocrinis	361	NH4_5mgl	Presort	3	Biological
Bacteria	Ignavibacteriae	Ignavibacteria	Ignavibacteriales	BSV26	bacterium JGI-1	456	NH4_5mgl	Presort	3	Biological
Bacteria	Thermotogae	Thermotogae	EM3	uncultured bacterium		251	NH4_5mgl	Presort	3	Biological
Bacteria	Cyanobacteria	Cyanobacteria	SubsectionI	FamilyI	Synechococcus	91	NH4_5mgl	Presort	3	Biological
Bacteria	BP4	uncultured bacterium				211	NH4_5mgl	Presort	3	Biological
Bacteria	Calescamantes					366	NH4_5mgl	Presort	3	Biological
Bacteria	GAL15	uncultured bacterium				113	NH4_5mgl	Presort	3	Biological
Bacteria	Armatimonadetes	uncultured	uncultured Armatimonadetes bacterium			155	NH4_5mgl	Presort	3	Biological
Bacteria						99	NH4_5mgl	Presort	3	Biological
Bacteria	Cyanobacteria	Chloroplast				0	NH4_5mgl	Presort	3	Biological
Bacteria	Acidobacteria	GBS-L1-B05	uncultured bacterium			86	NH4_5mgl	Presort	3	Biological
Archaea	Miscellaneous Euryarchaeotic Group(MEG)	uncultured Thermoproteales archaeon				29	NH4_5mgl	Presort	3	Biological
Bacteria	Armatimonadetes	uncultured				56	NH4_5mgl	Presort	3	Biological
Bacteria	BP4					0	NH4_5mgl	Presort	3	Biological
Bacteria	Firmicutes	Bacilli	Lactobacillales	Lactobacillaceae	Lactobacillus	0	NH4_5mgl	Presort	3	Biological
Bacteria	Firmicutes	Bacilli	Lactobacillales	Enterococcaceae	Enterococcus	0	NH4_5mgl	Presort	3	Biological
Bacteria	Actinobacteria	Actinobacteria	Corynebacteriales	Corynebacteriaceae	Corynebacterium 1	0	NH4_5mgl	Presort	3	Biological
Bacteria	Parcubacteria					0	NH4_5mgl	Presort	3	Biological
Archaea	Crenarchaeota	Thermoprotei	Thermoproteales	Thermoproteaceae	Pyrobaculum	30	NH4_5mgl	Presort	3	Biological
Bacteria	Firmicutes	Bacilli	Lactobacillales	Lactobacillaceae	Pediococcus	0	NH4_5mgl	Presort	3	Biological
Bacteria	Chloroflexi	Anaerolineae	Anaerolineales	Anaerolineaceae	uncultured	0	NH4_5mgl	Presort	3	Biological
Archaea	Euryarchaeota	Thermoplasmata	Thermoplasmatales	Marine Benthic Group D and DHVEG-1	uncultured archaeon	0	NH4_5mgl	Presort	3	Biological
Bacteria	Bacteroidetes	Cytophagia	Cytophagales	Cytophagaceae	Hymenobacter	0	NH4_5mgl	Presort	3	Biological
Bacteria	Acetothermia	uncultured bacterium				2	NH4_5mgl	Presort	3	Biological
Bacteria	Firmicutes	Clostridia	Thermoanaerobacterales	Family III	Caldicellulosiruptor	0	NH4_5mgl	Presort	3	Biological
Unassigned	Unassigned	Unassigned	Unassigned	Unassigned	Unassigned	5	NH4_5mgl	Presort	3	Biological
Bacteria	Fervidibacteria	uncultured bacterium				20066	Pyruvate	Presort	3	Biological
Archaea	Aigarchaeota	Aigarchaeota Incertae Sedis	Unknown Order	Unknown Family	Candidatus Caldiarchaeum	21551	Pyruvate	Presort	3	Biological
Bacteria	Chlorobi	Chlorobia	Chlorobiales	OPB56		5036	Pyruvate	Presort	3	Biological
Bacteria	Deinococcus-Thermus	Deinococci	Thermales	Thermaceae	Thermus	2536	Pyruvate	Presort	3	Biological
Bacteria	Parcubacteria	uncultured Microgenomates group bacterium				3187	Pyruvate	Presort	3	Biological
Archaea	Candidate division YNPFFA	crenarchaeote JGI-OTU-1				653	Pyruvate	Presort	3	Biological
Bacteria	Chloroflexi	Thermoflexia	Thermoflexales	Thermoflexaceae	Thermoflexus	1746	Pyruvate	Presort	3	Biological
Bacteria	Parcubacteria	uncultured Aquificales bacterium				2059	Pyruvate	Presort	3	Biological
Bacteria	Armatimonadetes	uncultured	uncultured Firmicutes bacterium			856	Pyruvate	Presort	3	Biological
Bacteria	Acidobacteria	Blastocatellia	Blastocatellales	Blastocatellaceae (Subgroup 4)	43793	1491	Pyruvate	Presort	3	Biological
Bacteria	Chloroflexi	Thermomicrobia	Thermomicrobiales	Thermomicrobiaceae	Thermomicrobium	485	Pyruvate	Presort	3	Biological
Archaea	Thaumarchaeota					195	Pyruvate	Presort	3	Biological
Archaea	Thaumarchaeota	Thaumarchaeota Incertae Sedis	Unknown Order	Unknown Family	Candidatus Nitrosocaldus	312	Pyruvate	Presort	3	Biological
Bacteria	Calescamantes	uncultured bacterium				646	Pyruvate	Presort	3	Biological
Bacteria	Chloroflexi	S085	uncultured bacterium			874	Pyruvate	Presort	3	Biological
Bacteria	Thermotogae	Thermotogae	EM3	uncultured Thermotogales bacterium		319	Pyruvate	Presort	3	Biological
Bacteria	Aquificae	Aquificae	Aquificales	Aquificaceae	Thermocrinis	272	Pyruvate	Presort	3	Biological
Bacteria	Ignavibacteriae	Ignavibacteria	Ignavibacteriales	BSV26	bacterium JGI-1	337	Pyruvate	Presort	3	Biological
Bacteria	Thermotogae	Thermotogae	EM3	uncultured bacterium		142	Pyruvate	Presort	3	Biological
Bacteria	Cyanobacteria	Cyanobacteria	SubsectionI	FamilyI	Synechococcus	29	Pyruvate	Presort	3	Biological
Bacteria	BP4	uncultured bacterium				93	Pyruvate	Presort	3	Biological
Bacteria	Calescamantes					289	Pyruvate	Presort	3	Biological
Bacteria	GAL15	uncultured bacterium				69	Pyruvate	Presort	3	Biological
Bacteria	Armatimonadetes	uncultured	uncultured Armatimonadetes bacterium			129	Pyruvate	Presort	3	Biological
Bacteria						54	Pyruvate	Presort	3	Biological
[truncated: 3,377 more rows]
