# Supplementary material for: Activity-based cell sorting reveals responses of uncultured archaea and bacteria to substrate amendment
Source: ISME J. 2020 Sep 4;14(11):2851–61. doi: 10.1038/s41396-020-00749-1 (PMC7784905; doi:10.1038/s41396-020-00749-1)
Supplement: Supplementary file 7 — SI Bioinformatics files [file 41396_2020_749_MOESM7_ESM.zip › sampledata.csv]

SampleID	Sample_or_Control	Name	Replicate
s190502001	Sample	Acetate 1 Presort	1
s190502002	Sample	Aspartate 1 Presort	1
s190502003	Sample	Biotin 1 Presort	1
s190502004	Sample	Cellobiose 1 Presort	1
s190502005	Sample	Cellulose 1 Presort	1
s190502006	Sample	Glucose 1 Presort	1
s190502007	Sample	Glycerol 1 Presort	1
s190502008	Sample	Glycine 1 Presort	1
s190502009	Sample	Isoleucine 1 Presort	1
s190502010	Sample	Leucine 1 Presort	1
s190502011	Sample	Nitrate 1 Presort	1
s190502012	Sample	Nitrite 1 Presort	1
s190502013	Sample	NH4 0.1mg/l 1 Presort	1
s190502014	Sample	NH4 2mg/l 1 Presort	1
s190502015	Sample	NH4 5mg/l 1 Presort	1
s190502016	Sample	Pyruvate 1 Presort	1
s190502017	Sample	Riboflavin 1 Presort	1
s190502018	Sample	Ribose 1 Presort	1
s190502019	Sample	Serine 1 Presort	1
s190502020	Sample	Thiamine 1 Presort	1
s190502021	Sample	Valine 1 Presort	1
s190502022	Sample	N2 100% 1 Presort	1
s190502023	Sample	O2 2% 1 Presort	1
s190502024	Sample	Control 1 Presort	1
s190502025	Sample	HPG 1 Presort	1
s190502026	Sample	Acetate 2 Presort	2
s190502027	Sample	Aspartate 2 Presort	2
s190502028	Sample	Biotin 2 Presort	2
s190502029	Sample	Cellobiose 2 Presort	2
s190502030	Sample	Cellulose 2 Presort	2
s190502031	Sample	Glucose 2 Presort	2
s190502032	Sample	Glycerol 2 Presort	2
s190502033	Sample	Glycine 2 Presort	2
s190502034	Sample	Isoleucine 2 Presort	2
s190502035	Sample	Leucine 2 Presort	2
s190502036	Sample	Nitrate 2 Presort	2
s190502037	Sample	Nitrite 2 Presort	2
s190502038	Sample	NH4 0.1mg/l 2 Presort	2
s190502039	Sample	NH4 2mg/l 2 Presort	2
s190502040	Sample	NH4 5mg/l 2 Presort	2
s190502041	Sample	Pyruvate 2 Presort	2
s190502042	Sample	Riboflavin 2 Presort	2
s190502043	Sample	Ribose 2 Presort	2
s190502044	Sample	Serine 2 Presort	2
s190502045	Sample	Thiamine 2 Presort	2
s190502046	Sample	Valine 2 Presort	2
s190502047	Sample	N2 100% 2 Presort	2
s190502048	Sample	O2 2% 2 Presort	2
s190502049	Sample	Control 2 Presort	2
s190502050	Sample	HPG 2 Presort	2
s190502051	Sample	Acetate 3 Presort	3
s190502052	Sample	Aspartate 3 Presort	3
s190502053	Sample	Biotin 3 Presort	3
s190502054	Sample	Cellobiose 3 Presort	3
s190502055	Sample	Cellulose 3 Presort	3
s190502056	Sample	Glucose 3 Presort	3
s190502057	Sample	Glycerol 3 Presort	3
s190502058	Sample	Glycine 3 Presort	3
s190502059	Sample	Isoleucine 3 Presort	3
s190502060	Sample	Leucine 3 Presort	3
s190502061	Sample	Nitrate 3 Presort	3
s190502062	Sample	Nitrite 3 Presort	3
s190502063	Sample	NH4 0.1mg/l 3 Presort	3
s190502064	Sample	NH4 2mg/l 3 Presort	3
s190502065	Sample	NH4 5mg/l 3 Presort	3
s190502066	Sample	Pyruvate 3 Presort	3
s190502067	Sample	Riboflavin 3 Presort	3
s190502068	Sample	Ribose 3 Presort	3
s190502069	Sample	Serine 3 Presort	3
s190502070	Sample	Thiamine 3 Presort	3
s190502071	Sample	Valine 3 Presort	3
s190502072	Sample	N2 100% 3 Presort	3
s190502073	Sample	O2 2% 3 Presort	3
s190502074	Sample	Control 3 Presort	3
s190502075	Sample	HPG 3 Presort	3
s190502076	Sample	Glucose 1.2 Presort
s190502077	Sample	Nitrate 1.2 Presort
s190502078	Sample	HPG 1.2 Presort
s190502079	Sample	Glucose 1.3 Presort
s190502080	Sample	Nitrate 1.3 Presort
s190502081	Sample	HPG 1.3 Presort
s190502082	Sample	Nitrate 3.2 Presort
s190502083	Sample	Nitrate 3.3 Presort
s190502084	Sample	Ribose 3.2 Presort
s190502085	Sample	Ribose 3.3 Presort
s190502086	Sample	O2 3.2 Presort
s190502087	Sample	HPG 3.2 Presort
s190502088	Sample	HPG 3.3 Presort
s190502089	Control	Day1 SF Beg Sort
s190502090	Control	Day1 SF Mid Sort
s190502091	Control	Day1 SF End Sort
s190502092	Control	Day2 SF Beg Sort
s190502093	Control	Day2 SF Mid Sort
s190502094	Control	Day2 SF End Sort
s190502095	Sample	Bulk Extraction 1
s190502096	Control	PCR Neg
s190502097	Sample	Acetate 1 Sort	1
s190502098	Sample	Aspartate 1 Sort	1
s190502099	Sample	Biotin 1 Sort	1
s190502100	Sample	Cellobiose 1 Sort	1
s190502101	Sample	Cellulose 1 Sort	1
s190502102	Sample	Glucose 1 Sort	1
s190502103	Sample	Glycerol 1 Sort	1
s190502104	Sample	Glycine 1 Sort	1
s190502105	Sample	Isoleucine 1 Sort	1
s190502106	Sample	Leucine 1 Sort	1
s190502107	Sample	Nitrate 1 Sort	1
s190502108	Sample	Nitrite 1 Sort	1
s190502109	Sample	NH4 0.1mg/l 1 Sort	1
s190502110	Sample	NH4 2.mg/l 1 Sort	1
s190502111	Sample	NH4 5mg/l 1 Sort	1
s190502112	Sample	Pyruvate 1 Sort	1
s190502113	Sample	Riboflavin 1 Sort	1
s190502114	Sample	Ribose 1 Sort	1
s190502115	Sample	Serine 1 Sort	1
s190502116	Sample	Thiamine 1 Sort	1
s190502117	Sample	Valine 1 Sort	1
s190502118	Sample	N2 100% 1 Sort	1
s190502119	Sample	O2 2% 1 Sort	1
s190502120	Sample	Control 1 Sort	1
s190502121	Sample	HPG 1 Sort	1
s190502122	Sample	Acetate 2 Sort	2
s190502123	Sample	Aspartate 2 Sort	2
s190502124	Sample	Biotin 2 Sort	2
s190502125	Sample	Cellobiose 2 Sort	2
s190502126	Sample	Cellulose 2 Sort	2
s190502127	Sample	Glucose 2 Sort	2
s190502128	Sample	Glycerol 2 Sort	2
s190502129	Sample	Glycine 2 Sort	2
s190502130	Sample	Isoleucine 2 Sort	2
s190502131	Sample	Leucine 2 Sort	2
s190502132	Sample	Nitrate 2 Sort	2
s190502133	Sample	Nitrite 2 Sort	2
s190502134	Sample	NH4 0.1mg/l 2 Sort	2
s190502135	Sample	NH4 2.mg/l 2 Sort	2
s190502136	Sample	NH4 5mg/l 2 Sort	2
s190502137	Sample	Pyruvate 2 Sort	2
s190502138	Sample	Riboflavin 2 Sort	2
s190502139	Sample	Ribose 2 Sort	2
s190502140	Sample	Serine 2 Sort	2
s190502141	Sample	Thiamine 2 Sort	2
s190502142	Sample	Valine 2 Sort	2
s190502143	Sample	N2 100% 2 Sort	2
s190502144	Sample	O2 2% 2 Sort	2
s190502145	Sample	Control 2 Sort	2
s190502146	Sample	HPG 2 Sort	2
s190502147	Sample	Acetate 3 Sort	3
s190502148	Sample	Aspartate 3 Sort	3
s190502149	Sample	Biotin 3 Sort	3
s190502150	Sample	Cellobiose 3 Sort	3
s190502151	Sample	Cellulose 3 Sort	3
s190502152	Sample	Glucose 3 Sort	3
s190502153	Sample	Glycerol 3 Sort	3
s190502154	Sample	Glycine 3 Sort	3
s190502155	Sample	Isoleucine 3 Sort	3
s190502156	Sample	Leucine 3 Sort	3
s190502157	Sample	Nitrate 3 Sort	3
s190502158	Sample	Nitrite 3 Sort	3
s190502159	Sample	NH4 0.1mg/l 3 Sort	3
s190502160	Sample	NH4 2.mg/l 3 Sort	3
s190502161	Sample	NH4 5mg/l 3 Sort	3
s190502162	Sample	Pyruvate 3 Sort	3
s190502163	Sample	Riboflavin 3 Sort	3
s190502164	Sample	Ribose 3 Sort	3
s190502165	Sample	Serine 3 Sort	3
s190502166	Sample	Thiamine 3 Sort	3
s190502167	Sample	Valine 3 Sort	3
s190502168	Sample	N2 100% 3 Sort	3
s190502169	Sample	O2 2% 3 Sort	3
s190502170	Sample	Control 3 Sort	3
s190502171	Sample	HPG 3 Sort	3
s190502172	Sample	Glucose 1.2 Sort
s190502173	Sample	Glucose 1.3 Sort
s190502174	Sample	Nitrate 1.2 Sort
s190502175	Sample	Nitrate 1.3 Sort
s190502176	Sample	HPG 1.2 Sort
s190502177	Sample	HPG 1.3 Sort
s190502178	Sample	Nitrate 3.2 Sort
s190502179	Sample	Nitrate 3.3 Sort
s190502180	Sample	Ribose 3.2 Sort
s190502181	Sample	Ribose 3.3 Sort
s190502182	Sample	HPG 3.2 Sort
s190502183	Sample	HPG 3.3 Sort
s190502184	Sample	O2 100k 1 Sort
s190502185	Sample	O2 100k 2 Sort
s190502186	Sample	O2 100k 3 Sort
s190502187	Control	Day3 SF Beg Sort
s190502188	Control	Day3 SF Mid Sort
s190502189	Control	Day3 SF End Sort
s190502190	Control	Day1 SF
s190502191	Sample	Bulk Extraction 2
s190502192	Control	PCR Neg
s190502193	Control	Rb 5x10^2
s190502194	Control	Rb 5x10^2
s190502195	Control	Rb 5x10^2
s190502196	Control	Rb 5x10^3
s190502197	Control	Rb 5x10^3
s190502198	Control	Rb 5x10^3
s190502199	Control	Rb 5x10^4
s190502200	Control	Rb 5x10^4
s190502201	Control	Rb 5x10^4
s190502202	Control	Day2 SF
s190502203	Control	Day3 SF
s190502204	Control	Day1 Tween
s190502205	Control	Day2 Tween
s190502206	Control	Day3 Tween
s190502207	Control	Extraction Blank
s190502208	Sample	Bulk Extract 3
s190502209	Control	PCR Neg
