# Supplementary material for: Activity-based cell sorting reveals responses of uncultured archaea and bacteria to substrate amendment
Source: ISME J. 2020 Sep 4;14(11):2851–61. doi: 10.1038/s41396-020-00749-1 (PMC7784905; doi:10.1038/s41396-020-00749-1)
Supplement: Supplementary file 7 — SI Bioinformatics files [file 41396_2020_749_MOESM7_ESM.zip › Shannon_index_padjusted.csv]

Substrate	Shannon Index	padj	Treatment
Acetate	-0.21547	0.409	Presort
Acetate	-0.065388	1	Sort
Aspartate	-0.02729	1	Presort
Aspartate	-0.007368	1	Sort
Biotin	-0.01864	1	Presort
Biotin	0.093914	1	Sort
Cellobiose	-0.01079	1	Presort
Cellobiose	0.839653	0.00349	Sort
Cellulose	-0.12033	0.979	Presort
Cellulose	0.061151	1	Sort
Glucose	0.0469	1	Presort
Glucose	0.280804	0.95345	Sort
Glycerol	-0.05225	1	Presort
Glycerol	-0.06547	1	Sort
Glycine	-0.11973	0.994	Presort
Glycine	0.480669	0.50467	Sort
Isoleucine	0	0	Presort
Isoleucine	0.065583	1	Sort
Leucine	0	0	Presort
Leucine	-0.339255	0.91556	Sort
NH4 0.1 mg/L	0.08028	1	Presort
NH4 0.1 mg/L	0.25406	0.98206	Sort
NH4 2 mg/L	-0.0658	1	Presort
NH4 2 mg/L	-0.005188	1	Sort
NH4 5 mg/L	-0.03997	1	Presort
NH4 5 mg/L	0.059106	1	Sort
Nitrate	0.13604	0.998	Presort
Nitrate	0.580189	0.24694	Sort
Nitrite	-0.13207	0.983	Presort
Nitrite	-0.117555	1	Sort
Pyruvate	0.0279	1	Presort
Pyruvate	0.175419	0.99986	Sort
Riboflavin	-0.09461	0.999	Presort
Riboflavin	-0.14852	0.99999	Sort
Ribose	-0.17744	0.691	Presort
Ribose	0.063223	1	Sort
Serine	-0.05211	1	Presort
Serine	0.186381	0.99965	Sort
Thiamine	-0.01202	1	Presort
Thiamine	-0.153722	0.99998	Sort
Valine	-0.14033	0.969	Presort
Valine	0.074702	1	Sort
N2 100 %	0	0	Presort
N2 100 %	0.691687	0.03344	Sort
O2 2 %	0.14321	0.997	Presort
O2 2 %	0.53538	0.34981	Sort
No HPG	-0.01671	1	Presort
No HPG	0	0	Sort
