# Supplementary material for: Activity-based cell sorting reveals responses of uncultured archaea and bacteria to substrate amendment
Source: ISME J. 2020 Sep 4;14(11):2851–61. doi: 10.1038/s41396-020-00749-1 (PMC7784905; doi:10.1038/s41396-020-00749-1)
Supplement: Supplementary file 7 — SI Bioinformatics files [file 41396_2020_749_MOESM7_ESM.zip › taxonomy_table_post_decontam.csv]

ASV_ID	Domain	Phylum	Class	Order	Family	Genus	Species
ASV1	Bacteria	Actinobacteria	Actinobacteria	Corynebacteriales	Corynebacteriaceae	Corynebacterium 1
ASV2	Bacteria	Thermotogae	Thermotogae	EM3	uncultured Thermotogales bacterium	D
ASV3	Bacteria	Spirochaetae	Spirochaetes	Spirochaetales	Leptospiraceae	uncultured
ASV4	Bacteria	Firmicutes	Bacilli	Bacillales	Staphylococcaceae	Staphylococcus
ASV5	Bacteria	Proteobacteria	Deltaproteobacteria	Desulfarculales	Desulfarculaceae	Desulfatiglans
ASV6	Archaea	Woesearchaeota (DHVEG-6)
ASV7	Archaea	Woesearchaeota (DHVEG-6)
ASV8	Archaea	Aigarchaeota	Aigarchaeota Incertae Sedis	Unknown Order	Unknown Family	Candidatus Caldiarchaeum
ASV9	Bacteria	Firmicutes	Clostridia	Clostridiales	Lachnospiraceae	[Eubacterium] ruminantium group
ASV10	Bacteria	Latescibacteria	uncultured Latescibacteria bacterium	D	5	D
ASV11	Bacteria	Gemmatimonadetes	Gemmatimonadetes	Gemmatimonadales	Gemmatimonadaceae	Gemmatimonas
ASV12	Bacteria	Firmicutes	Clostridia	Clostridiales	Lachnospiraceae	Blautia
ASV13	Bacteria	Chloroflexi	Anaerolineae	Anaerolineales	Anaerolineaceae	uncultured
ASV14	Unassigned	Unassigned	Unassigned	Unassigned	Unassigned	Unassigned
ASV15	Bacteria	Tenericutes	Mollicutes	Mycoplasmatales	Mycoplasmataceae	Mycoplasma
ASV16	Bacteria
ASV17	Archaea	Lokiarchaeota	uncultured archaeon	D	5	D
ASV18	Bacteria	Proteobacteria	Deltaproteobacteria	Desulfarculales	Desulfarculaceae	Desulfatiglans
ASV19	Archaea	Bathyarchaeota	uncultured crenarchaeote	D	5	D
ASV20	Bacteria	Thermotogae	Thermotogae	EM3	uncultured Thermotogales bacterium	D
ASV21	Bacteria	Chloroflexi	Anaerolineae	Anaerolineales	Anaerolineaceae	uncultured
ASV22	Bacteria	Proteobacteria	Alphaproteobacteria	Rhizobiales	Rhodobiaceae	uncultured
ASV23	Bacteria	Armatimonadetes	uncultured	uncultured Firmicutes bacterium	D	6
ASV24	Archaea	Woesearchaeota (DHVEG-6)	uncultured crenarchaeote	D	5	D
ASV25	Bacteria	Bacteroidetes	Flavobacteriia	Flavobacteriales	Flavobacteriaceae	Winogradskyella
ASV26	Bacteria	Proteobacteria	Betaproteobacteria	Burkholderiales	Comamonadaceae
ASV27	Bacteria	Fervidibacteria	uncultured bacterium	D	5	D
ASV28	Bacteria	Calescamantes
ASV30	Bacteria	Bacteroidetes	Cytophagia	Cytophagales	Cytophagaceae	Adhaeribacter
ASV31	Bacteria	BRC1
ASV32	Bacteria	Planctomycetes	Phycisphaerae	mle1-8	uncultured bacterium	D
ASV33	Archaea	Aigarchaeota	Aigarchaeota Incertae Sedis	Unknown Order	Unknown Family	Candidatus Caldiarchaeum
ASV34	Bacteria	Fervidibacteria	uncultured bacterium	D	5	D
ASV35	Bacteria	Armatimonadetes	uncultured
ASV36	Bacteria	Chloroflexi	S085	uncultured bacterium	D	6
ASV37	Bacteria	Proteobacteria	Alphaproteobacteria	Rhizobiales	Xanthobacteraceae	Xanthobacter
ASV38	Bacteria	Proteobacteria	Deltaproteobacteria	Bdellovibrionales	Bacteriovoracaceae	HotSeep-1
ASV39	Bacteria	Deferribacteres	Deferribacteres Incertae Sedis	Unknown Order	Unknown Family	Caldithrix
ASV40	Bacteria	Proteobacteria	Alphaproteobacteria	Rhizobiales	Hyphomicrobiaceae	Devosia
ASV41	Bacteria	Chloroflexi	Anaerolineae	Anaerolineales	Anaerolineaceae	uncultured
ASV42	Bacteria	Planctomycetes	vadinHA49	uncultured bacterium	D	6
ASV43	Bacteria	Microgenomates	Candidatus Woesebacteria	uncultured bacterium	D	6
ASV44	Bacteria	Acetothermia	Unknown Class	Unknown Order	Unknown Family	Candidatus Acetothermus
ASV45	Archaea	Euryarchaeota	Thermoplasmata	Thermoplasmatales	Marine Benthic Group D and DHVEG-1	uncultured archaeon
ASV46	Bacteria	GAL15	uncultured bacterium	D	5	D
ASV47	Bacteria	Firmicutes	Bacilli	Lactobacillales	Leuconostocaceae	Leuconostoc
ASV48	Bacteria	Fervidibacteria	uncultured bacterium	D	5	D
ASV49	Bacteria	Actinobacteria	Thermoleophilia	Solirubrobacterales	Patulibacteraceae	Patulibacter
ASV50	Bacteria	Fervidibacteria	uncultured bacterium	D	5	D
ASV51	Bacteria	Armatimonadetes	uncultured
ASV52	Bacteria
ASV53	Bacteria	Actinobacteria	Actinobacteria	Corynebacteriales	Nocardiaceae	Williamsia
ASV54	Bacteria
ASV55	Bacteria	Thermotogae	Thermotogae	EM3	uncultured Thermotogales bacterium	D
ASV56	Archaea	Thaumarchaeota	Marine Group I	Unknown Order	Unknown Family	Candidatus Nitrosopumilus
ASV57	Bacteria	Actinobacteria	Thermoleophilia	Solirubrobacterales	Elev-16S-1332	uncultured bacterium
ASV58	Bacteria
ASV59	Bacteria	Actinobacteria	Actinobacteria	Micrococcales	Intrasporangiaceae
ASV60	Bacteria	Acidobacteria	Solibacteres	Solibacterales	Solibacteraceae (Subgroup 3)	Paludibaculum
ASV62	Bacteria	Acidobacteria	Subgroup 21	uncultured bacterium	D	6
ASV63	Bacteria	Thermodesulfobacteria	Thermodesulfobacteria	Thermodesulfobacteriales	Thermodesulfobacteriaceae	Caldimicrobium
ASV64	Bacteria	Chloroflexi	Dehalococcoidia	vadinBA26	uncultured bacterium	D
ASV65	Archaea	Bathyarchaeota
ASV66	Bacteria	Firmicutes	Bacilli	Bacillales	Staphylococcaceae	Staphylococcus
ASV67	Bacteria	Chloroflexi	Dehalococcoidia	GIF3	uncultured bacterium	D
ASV68	Bacteria	Acidobacteria	Solibacteres	Solibacterales	Solibacteraceae (Subgroup 3)	Paludibaculum
ASV69	Archaea	Woesearchaeota (DHVEG-6)
ASV70	Bacteria	Parcubacteria	uncultured Microgenomates group bacterium	D	5	D
ASV71	Archaea	Crenarchaeota	Thermoprotei	Thermoproteales	Thermoproteaceae	Pyrobaculum
ASV72	Bacteria	Planctomycetes	Phycisphaerae	MSBL9	uncultured bacterium	D
ASV73	Bacteria	Proteobacteria	Alphaproteobacteria	Rhizobiales	Methylobacteriaceae	Methylobacterium
ASV74	Bacteria
ASV75	Bacteria	Proteobacteria	Gammaproteobacteria	Xanthomonadales	Xanthomonadaceae	Thermomonas
ASV76	Bacteria	Firmicutes	Clostridia	Clostridiales	Family XI	Ezakiella
ASV77	Bacteria	Proteobacteria	Betaproteobacteria	Burkholderiales	Comamonadaceae	Tepidimonas
ASV78	Bacteria	Proteobacteria	Gammaproteobacteria	Pasteurellales	Pasteurellaceae	Aggregatibacter
ASV79	Archaea	Aigarchaeota	Aigarchaeota Incertae Sedis	Unknown Order	Unknown Family	Candidatus Caldiarchaeum
ASV81	Bacteria	Actinobacteria	Actinobacteria	Micrococcales	Dermabacteraceae	Brachybacterium
ASV82	Bacteria	LCP-89	uncultured bacterium	D	5	D
ASV84	Bacteria	Chloroflexi	Anaerolineae	Anaerolineales	Anaerolineaceae	uncultured
ASV85	Bacteria	Proteobacteria	Deltaproteobacteria	Desulfarculales	Desulfarculaceae	Desulfatiglans
ASV86	Bacteria	Parcubacteria	uncultured Aquificales bacterium	D	5	D
ASV87	Bacteria	Planctomycetes	Planctomycetacia	Planctomycetales	Planctomycetaceae	Planctomyces
ASV88	Archaea	Woesearchaeota (DHVEG-6)
ASV89	Bacteria	Actinobacteria	Actinobacteria	Micrococcales	Intrasporangiaceae
ASV90	Bacteria	Aerophobetes	uncultured bacterium	D	5	D
ASV91	Bacteria	Firmicutes	Clostridia	Clostridiales	Ruminococcaceae	Ruminococcus 1
ASV92	Bacteria	Cloacimonetes	MSBL8	uncultured bacterium	D	6
ASV93	Bacteria	Latescibacteria	uncultured soil bacterium	D	5	D
ASV94	Bacteria	Bacteroidetes	Flavobacteriia	Flavobacteriales	Flavobacteriaceae	NS3a marine group
ASV95	Bacteria	Proteobacteria	Gammaproteobacteria	Enterobacteriales	Enterobacteriaceae
ASV96	Bacteria	Armatimonadetes	uncultured	uncultured Firmicutes bacterium	D	6
ASV97	Bacteria	Chloroflexi	Dehalococcoidia	GIF3	uncultured bacterium	D
ASV98	Bacteria	Fervidibacteria	uncultured bacterium	D	5	D
ASV99	Bacteria	Proteobacteria	Gammaproteobacteria	Xanthomonadales	Xanthomonadaceae	Xanthomonas
ASV100	Bacteria	Ignavibacteriae	Ignavibacteria	Ignavibacteriales	BSV26	uncultured bacterium
ASV102	Archaea	Thaumarchaeota	Thaumarchaeota Incertae Sedis	Unknown Order	Unknown Family	Candidatus Nitrosocaldus
ASV103	Bacteria	Ignavibacteriae	Ignavibacteria	Ignavibacteriales	Ignavibacteriaceae	Ignavibacterium
ASV105	Bacteria	Actinobacteria	Actinobacteria	Micrococcales	Cellulomonadaceae	Cellulomonas
ASV106	Bacteria	Actinobacteria	Actinobacteria	Propionibacteriales	Nocardioidaceae	Marmoricola
ASV107	Bacteria	Chloroflexi	Dehalococcoidia	GIF3	uncultured bacterium	D
ASV108	Bacteria	Parcubacteria	uncultured Aquificales bacterium	D	5	D
ASV109	Unassigned	Unassigned	Unassigned	Unassigned	Unassigned	Unassigned
ASV111	Bacteria	BP4
ASV112	Bacteria	Aminicenantes	uncultured bacterium	D	5	D
ASV113	Bacteria	Thermotogae	Thermotogae	EM3	uncultured Thermotogales bacterium	D
ASV114	Bacteria	Proteobacteria	Betaproteobacteria	Hydrogenophilales	Hydrogenophilaceae	uncultured
ASV115	Bacteria	Firmicutes	Bacilli	Bacillales	Staphylococcaceae	Jeotgalicoccus
ASV116	Bacteria	Verrucomicrobia	Verrucomicrobiae	Verrucomicrobiales	Verrucomicrobiaceae	Prosthecobacter
ASV117	Bacteria	Acidobacteria	Blastocatellia	Blastocatellales	Blastocatellaceae (Subgroup 4)	24-Nov
ASV118	Bacteria	Cyanobacteria	Cyanobacteria	SubsectionI	FamilyI	Synechococcus
ASV120	Bacteria	Proteobacteria	Alphaproteobacteria	Rickettsiales	Holosporaceae	uncultured
ASV121	Bacteria	Bacteroidetes	Flavobacteriia	Flavobacteriales	Flavobacteriaceae	Flavobacterium
ASV122	Archaea	Crenarchaeota	Thermoprotei	Thermoproteales	Thermoproteaceae	Pyrobaculum
ASV123	Bacteria	RBG-1 (Zixibacteria)	uncultured bacterium	D	5	D
ASV124	Bacteria	Parcubacteria	uncultured Microgenomates group bacterium	D	5	D
ASV125	Bacteria	Proteobacteria	Betaproteobacteria	Hydrogenophilales	Hydrogenophilaceae	Tepidiphilus
ASV126	Bacteria	Bacteroidetes	Bacteroidetes BD2-2
ASV127	Bacteria	Bacteroidetes	Flavobacteriia	Flavobacteriales	Flavobacteriaceae	Gillisia
ASV128	Archaea	Euryarchaeota	Thermoplasmata	Thermoplasmatales	Marine Benthic Group D and DHVEG-1	uncultured archaeon
ASV129	Bacteria	Dictyoglomi	Dictyoglomia	Dictyoglomales	Dictyoglomaceae	Dictyoglomus
ASV130	Bacteria	BP4	uncultured bacterium	D	5	D
ASV131	Archaea	Aigarchaeota	Aigarchaeota Incertae Sedis	Unknown Order	Unknown Family	Candidatus Caldiarchaeum
ASV132	Bacteria	Cyanobacteria	Cyanobacteria	SubsectionI	FamilyI	Synechococcus
ASV133	Bacteria	Actinobacteria	Actinobacteria	Frankiales	uncultured	uncultured bacterium
ASV134	Archaea	Aigarchaeota	Aigarchaeota Incertae Sedis	Unknown Order	Unknown Family	Candidatus Caldiarchaeum
ASV135	Bacteria	Atribacteria	uncultured bacterium	D	5	D
ASV136	Bacteria	Aquificae	Aquificae	Aquificales	Aquificaceae	Thermocrinis
ASV138	Bacteria	Chloroflexi	Dehalococcoidia
ASV139	Bacteria	Bacteroidetes	Cytophagia	Cytophagales	Cytophagaceae	Larkinella
ASV140	Bacteria	Planctomycetes	Phycisphaerae
ASV141	Bacteria	Acidobacteria	Blastocatellia	Blastocatellales	Blastocatellaceae (Subgroup 4)	24-Nov
ASV142	Archaea	Aigarchaeota	Aigarchaeota Incertae Sedis	Unknown Order	Unknown Family	Candidatus Caldiarchaeum
ASV143	Archaea	Aigarchaeota	Aigarchaeota Incertae Sedis	Unknown Order	Unknown Family	Candidatus Caldiarchaeum
ASV144	Archaea	Crenarchaeota	Thermoprotei	Thermoproteales	Thermoproteaceae	Pyrobaculum
ASV145	Bacteria	Bacteroidetes	Flavobacteriia	Flavobacteriales	Cryomorphaceae	uncultured
ASV146	Bacteria	Chloroflexi	Anaerolineae	Anaerolineales	Anaerolineaceae	uncultured
ASV147	Bacteria	Planctomycetes	Planctomycetacia	Planctomycetales	Planctomycetaceae	uncultured
ASV148	Bacteria	Actinobacteria	Actinobacteria	Bifidobacteriales	Bifidobacteriaceae
ASV149	Bacteria	Actinobacteria	Nitriliruptoria	Euzebyales	Euzebyaceae	uncultured
ASV150	Archaea	Bathyarchaeota	uncultured crenarchaeote	D	5	D
ASV151	Bacteria	Verrucomicrobia	Spartobacteria	Chthoniobacterales	01D2Z36	uncultured Verrucomicrobia bacterium
ASV152	Bacteria	Proteobacteria	Gammaproteobacteria	Alteromonadales	Alteromonadaceae	Glaciecola
ASV155	Bacteria	Firmicutes	Bacilli	Lactobacillales	Lactobacillaceae	Lactobacillus
ASV156	Archaea	Woesearchaeota (DHVEG-6)	unidentified archaeon	D	5	D
ASV157	Bacteria	Proteobacteria	Alphaproteobacteria	Sphingomonadales	Sphingomonadaceae	Sphingomonas
ASV158	Bacteria	Fervidibacteria	uncultured bacterium	D	5	D
ASV159	Bacteria	Bacteroidetes	Bacteroidia	Bacteroidales	Prevotellaceae	Alloprevotella
ASV161	Bacteria	Acidobacteria	Subgroup 6
ASV163	Bacteria	Proteobacteria	Alphaproteobacteria	Rickettsiales	Mitochondria	Talaromyces purpureogenus
ASV164	Bacteria	Cyanobacteria	Cyanobacteria	SubsectionI	FamilyI	Synechococcus
ASV165	Bacteria	Chloroflexi	Thermomicrobia	Thermomicrobiales	Thermomicrobiaceae	Thermomicrobium
ASV166	Bacteria	Chloroflexi	Anaerolineae	Anaerolineales	Anaerolineaceae	uncultured
ASV167	Bacteria
ASV168	Archaea	Woesearchaeota (DHVEG-6)
ASV169	Bacteria	Proteobacteria	Alphaproteobacteria	Sphingomonadales
ASV170	Bacteria	Proteobacteria	Gammaproteobacteria	Xanthomonadales	Xanthomonadaceae	Pseudoxanthomonas
ASV171	Bacteria	Firmicutes	Clostridia	Clostridiales	Christensenellaceae	uncultured
ASV172	Bacteria	Proteobacteria	Proteobacteria Incertae Sedis	Unknown Order	Unknown Family	Candidatus Thiobios
ASV173	Bacteria	Chloroflexi	Thermoflexia	Thermoflexales	Thermoflexaceae	Thermoflexus
ASV174	Bacteria	Proteobacteria	Gammaproteobacteria	Pseudomonadales	Pseudomonadaceae	Pseudomonas
ASV175	Bacteria	Bacteroidetes	Flavobacteriia	Flavobacteriales	Flavobacteriaceae
ASV176	Bacteria	Chloroflexi	Dehalococcoidia	GIF3	uncultured bacterium	D
ASV177	Bacteria	Proteobacteria	Deltaproteobacteria	Desulfobacterales	Desulfobacteraceae	Desulfosarcina
ASV178	Bacteria	Firmicutes	Bacilli	Bacillales	Staphylococcaceae	Staphylococcus
ASV179	Bacteria	Proteobacteria	Gammaproteobacteria	Xanthomonadales	Xanthomonadaceae	Lysobacter
ASV180	Bacteria	Proteobacteria	Betaproteobacteria	Burkholderiales	Comamonadaceae
ASV181	Bacteria	Aquificae	Aquificae	Aquificales	Aquificaceae	Thermocrinis
ASV182	Bacteria	Proteobacteria	Alphaproteobacteria	Rickettsiales	Mitochondria
ASV184	Bacteria	Deinococcus-Thermus	Deinococci	Thermales	Thermaceae	Thermus
ASV185	Bacteria	Proteobacteria	Betaproteobacteria	Burkholderiales	Comamonadaceae	Pelomonas
ASV187	Bacteria	Fibrobacteres	Fibrobacteria	Fibrobacterales	Fibrobacteraceae	uncultured
ASV188	Bacteria	Chloroflexi	Anaerolineae	Anaerolineales	Anaerolineaceae	uncultured
ASV189	Bacteria	Actinobacteria	Thermoleophilia	Solirubrobacterales	Elev-16S-1332	uncultured bacterium
ASV190	Bacteria	WS1	uncultured bacterium	D	5	D
ASV192	Archaea	Bathyarchaeota	uncultured crenarchaeote	D	5	D
ASV193	Bacteria	RBG-1 (Zixibacteria)	uncultured bacterium	D	5	D
ASV194	Bacteria	Actinobacteria	Actinobacteria	Corynebacteriales	Corynebacteriaceae	Corynebacterium 1
ASV195	Bacteria	Fervidibacteria	uncultured bacterium	D	5	D
ASV196	Bacteria	Bacteroidetes	Cytophagia	Cytophagales	Cytophagaceae	Rufibacter
ASV198	Bacteria	Proteobacteria	Betaproteobacteria	Burkholderiales	Oxalobacteraceae	Massilia
ASV199	Bacteria
ASV200	Archaea	Bathyarchaeota	uncultured archaeon	D	5	D
ASV201	Bacteria	Omnitrophica	uncultured bacterium	D	5	D
ASV202	Bacteria	Verrucomicrobia	OPB35 soil group
ASV203	Bacteria	Planctomycetes	Phycisphaerae	MSBL9	uncultured organism	D
ASV204	Bacteria	Proteobacteria	Gammaproteobacteria	Pseudomonadales	Moraxellaceae	Psychrobacter
ASV205	Bacteria	Acidobacteria	Blastocatellia	Blastocatellales	Blastocatellaceae (Subgroup 4)	Blastocatella
ASV206	Bacteria	Chloroflexi	Dehalococcoidia	vadinBA26	uncultured bacterium	D
ASV207	Archaea	Bathyarchaeota
ASV208	Bacteria	Bacteroidetes	Bacteroidia	Bacteroidia Incertae Sedis	Draconibacteriaceae	uncultured
ASV209	Bacteria	Firmicutes	Clostridia	Clostridiales	Family XI	Finegoldia
ASV210	Bacteria	Bacteroidetes	Sphingobacteriia	Sphingobacteriales	PHOS-HE51	uncultured bacterium
ASV212	Bacteria	Bacteroidetes	Bacteroidia	Bacteroidales	Prevotellaceae	Prevotella 6
ASV213	Bacteria	Tenericutes	Mollicutes	Mollicutes RF9
ASV214	Bacteria	Parcubacteria	uncultured Aquificales bacterium	D	5	D
ASV215	Bacteria	Bacteroidetes	Flavobacteriia	Flavobacteriales	Flavobacteriaceae	Chryseobacterium
ASV217	Bacteria	Proteobacteria	Gammaproteobacteria	Oceanospirillales	Oceanospirillaceae	Marinobacterium
ASV218	Bacteria	Chlorobi	Chlorobia	Chlorobiales	OPB56
ASV219	Bacteria	Acidobacteria	Subgroup 18	uncultured bacterium	D	6
ASV220	Bacteria	Actinobacteria	Actinobacteria	Micrococcales	Intrasporangiaceae
ASV221	Bacteria	Chloroflexi	KD4-96	uncultured bacterium	D	6
ASV222	Bacteria	Proteobacteria	Epsilonproteobacteria	Campylobacterales	Helicobacteraceae	Sulfurimonas
ASV223	Bacteria	Thermotogae	Thermotogae	EM3	uncultured Thermotogales bacterium	D
ASV224	Bacteria	Proteobacteria	Deltaproteobacteria	Desulfarculales	Desulfarculaceae	Desulfatiglans
ASV225	Bacteria	Caldiserica	Caldisericia	Caldisericales	Caldisericaceae	Caldisericum
ASV226	Bacteria	Saccharibacteria	uncultured bacterium	D	5	D
ASV227	Archaea	Euryarchaeota	Thermoplasmata	Thermoplasmatales	Marine Benthic Group D and DHVEG-1	uncultured archaeon
ASV229	Bacteria	Cyanobacteria	Melainabacteria	Gastranaerophilales	uncultured organism	D
ASV230	Archaea	Bathyarchaeota
ASV231	Bacteria	Proteobacteria	Gammaproteobacteria	Gammaproteobacteria Incertae Sedis	Unknown Family	uncultured
ASV234	Bacteria	Cyanobacteria	Cyanobacteria	SubsectionI	FamilyI	Synechococcus
ASV236	Bacteria	Proteobacteria	Alphaproteobacteria	Sphingomonadales	Sphingomonadaceae	Sphingomonas
ASV237	Bacteria	Deinococcus-Thermus	Deinococci	Thermales	Thermaceae	Thermus
ASV239	Archaea	Miscellaneous Euryarchaeotic Group(MEG)	uncultured Thermoproteales archaeon	D	5	D
ASV240	Archaea	Thaumarchaeota	Group C3	uncultured crenarchaeote	D	6
ASV241	Bacteria
ASV242	Bacteria	Proteobacteria	Betaproteobacteria	Burkholderiales	Oxalobacteraceae	Noviherbaspirillum
ASV243	Bacteria	Chlorobi	Chlorobia	Chlorobiales	OPB56
ASV244	Bacteria	Ignavibacteriae	Ignavibacteria	Ignavibacteriales	BSV26	bacterium JGI-1
ASV245	Archaea	Bathyarchaeota	uncultured sediment archaeon	D	5	D
ASV246	Archaea	Aigarchaeota	Aigarchaeota Incertae Sedis	Unknown Order	Unknown Family	Candidatus Caldiarchaeum
ASV247	Bacteria	Chlorobi	Chlorobia	Chlorobiales	OPB56	uncultured Chlorobi bacterium
ASV248	Bacteria	Chloroflexi	SJA-68	uncultured bacterium	D	6
ASV250	Bacteria	Proteobacteria	Deltaproteobacteria	Desulfurellales	Desulfurellaceae	H16
ASV251	Bacteria	Actinobacteria	Actinobacteria	Corynebacteriales	Corynebacteriaceae	Corynebacterium
ASV252	Bacteria	Planctomycetes	Phycisphaerae	MSBL9	uncultured bacterium	D
ASV253	Bacteria	Proteobacteria	Gammaproteobacteria	Chromatiales	Chromatiaceae
ASV254	Bacteria	Actinobacteria	Actinobacteria	Micrococcales	Micrococcaceae	Micrococcus
ASV255	Archaea	Bathyarchaeota
ASV256	Bacteria	Acidobacteria	Subgroup 6
ASV257	Bacteria	Chloroflexi	Anaerolineae	Anaerolineales	Anaerolineaceae	uncultured
ASV258	Bacteria	Actinobacteria	Actinobacteria	Corynebacteriales
ASV259	Bacteria	Firmicutes	Clostridia	Clostridiales	Family XI	Tepidimicrobium
ASV260	Archaea	Woesearchaeota (DHVEG-6)	unidentified archaeon	D	5	D
ASV262	Bacteria	Spirochaetae	Spirochaetes	Spirochaetales	Spirochaetaceae	Spirochaeta 2
ASV263	Bacteria	Bacteroidetes	Flavobacteriia	Flavobacteriales	Flavobacteriaceae	Chryseobacterium
ASV264	Bacteria	Proteobacteria	Gammaproteobacteria	Xanthomonadales	Xanthomonadaceae	Arenimonas
ASV265	Archaea	Bathyarchaeota	uncultured archaeon	D	5	D
ASV266	Bacteria	Thermotogae	Thermotogae	EM3	uncultured bacterium	D
ASV267	Bacteria	BP4
ASV269	Bacteria
ASV270	Bacteria	Proteobacteria	Deltaproteobacteria	Desulfobacterales	Desulfobacteraceae
ASV271	Bacteria	Proteobacteria	Gammaproteobacteria	Pseudomonadales	Pseudomonadaceae	Pseudomonas
ASV272	Bacteria	Bacteroidetes	Sphingobacteriia	Sphingobacteriales	Sphingobacteriaceae	Pedobacter
ASV275	Archaea	Euryarchaeota	Thermoplasmata	Thermoplasmatales	Terrestrial Miscellaneous Gp(TMEG)	uncultured archaeon
ASV276	Bacteria	Thermotogae	Thermotogae	Thermotogales	Fervidobacteriaceae	Fervidobacterium
ASV277	Archaea	Crenarchaeota	Thermoprotei	Thermoproteales	Thermoproteaceae	Pyrobaculum
ASV278	Bacteria	Proteobacteria	Gammaproteobacteria	Xanthomonadales	Xanthomonadales Incertae Sedis	Steroidobacter
ASV280	Bacteria	Deinococcus-Thermus	Deinococci	Thermales	Thermaceae	Thermus
ASV281	Archaea
ASV282	Archaea	Aigarchaeota	Aigarchaeota Incertae Sedis	Unknown Order	Unknown Family	Candidatus Caldiarchaeum
ASV283	Archaea	Woesearchaeota (DHVEG-6)
ASV285	Bacteria	Proteobacteria	Alphaproteobacteria	Caulobacterales	Caulobacteraceae	Brevundimonas
ASV286	Bacteria	Deinococcus-Thermus	Deinococci	Deinococcales	Deinococcaceae	Deinococcus
ASV287	Bacteria	Proteobacteria	Alphaproteobacteria	Sphingomonadales	Sphingomonadaceae	Sphingomonas
ASV289	Bacteria	Fervidibacteria	uncultured bacterium	D	5	D
ASV290	Bacteria	Proteobacteria	Deltaproteobacteria	SAR324 clade(Marine group B)	uncultured bacterium	D
ASV291	Bacteria	Bacteroidetes	Bacteroidetes Incertae Sedis	Order II	Rhodothermaceae	Rhodothermus
ASV293	Bacteria	Parcubacteria	uncultured Microgenomates group bacterium	D	5	D
ASV294	Bacteria	Proteobacteria	Betaproteobacteria	Rhodocyclales	Rhodocyclaceae	Uliginosibacterium
ASV295	Archaea	Woesearchaeota (DHVEG-6)
ASV296	Bacteria
ASV297	Bacteria	Aquificae	Aquificae	Aquificales	Hydrogenothermaceae	Sulfurihydrogenibium
ASV298	Bacteria	Proteobacteria	Gammaproteobacteria	Thiotrichales	Piscirickettsiaceae	Thiomicrospira
ASV299	Bacteria	Actinobacteria	Actinobacteria	Micrococcales	Brevibacteriaceae	Brevibacterium
ASV301	Bacteria	Firmicutes	Clostridia	Clostridiales	Peptococcaceae	uncultured
ASV302	Bacteria	Actinobacteria	Actinobacteria	Micrococcales	Micrococcaceae	Kocuria
ASV303	Bacteria	Fervidibacteria	uncultured bacterium	D	5	D
ASV304	Bacteria	Ignavibacteriae	Ignavibacteria	Ignavibacteriales	BSV26	bacterium JGI-1
ASV305	Bacteria	Bacteroidetes	Flavobacteriia	Flavobacteriales	Flavobacteriaceae	Moheibacter
ASV306	Bacteria	Firmicutes	Bacilli	Lactobacillales	Lactobacillaceae	Lactobacillus
ASV307	Bacteria	Proteobacteria
ASV308	Bacteria	Chloroflexi	Thermomicrobia	Thermomicrobiales	Thermomicrobiaceae	Thermomicrobium
ASV309	Bacteria	Proteobacteria	Gammaproteobacteria	Arenicellales	Arenicellaceae	uncultured
ASV310	Bacteria	Fibrobacteres	Chitinivibrionia	uncultured	uncultured bacterium	D
ASV311	Bacteria
ASV312	Bacteria	Parcubacteria
ASV313	Bacteria	Proteobacteria	Deltaproteobacteria	Desulfarculales	Desulfarculaceae	Desulfatiglans
ASV314	Archaea	Woesearchaeota (DHVEG-6)
ASV315	Bacteria	Bacteroidetes	Bacteroidetes BD2-2
ASV316	Bacteria	Proteobacteria	Gammaproteobacteria	Xanthomonadales	Xanthomonadaceae
ASV317	Bacteria	Proteobacteria	Alphaproteobacteria	Sphingomonadales	Sphingomonadaceae	Sphingomonas
ASV318	Bacteria	Proteobacteria	Alphaproteobacteria	Sphingomonadales	Sphingomonadaceae	Sphingomonas
ASV319	Bacteria	Actinobacteria	Actinobacteria	Frankiales	Geodermatophilaceae	Geodermatophilus
ASV320	Bacteria	Parcubacteria	uncultured Aquificales bacterium	D	5	D
ASV321	Bacteria	Actinobacteria	Thermoleophilia	Solirubrobacterales	Elev-16S-1332	uncultured bacterium
ASV322	Bacteria	Chloroflexi	Thermoflexia	Thermoflexales	Thermoflexaceae	Thermoflexus
ASV323	Bacteria	Chlorobi	Chlorobia	Chlorobiales	OPB56
ASV325	Bacteria	Actinobacteria	Actinobacteria	Propionibacteriales	Nocardioidaceae	Nocardioides
ASV326	Bacteria	Microgenomates	Candidatus Woesebacteria	uncultured bacterium	D	6
ASV327	Bacteria	Proteobacteria	Gammaproteobacteria	Pasteurellales	Pasteurellaceae	Haemophilus
ASV328	Bacteria	Chloroflexi	Dehalococcoidia	GIF3	uncultured bacterium	D
ASV329	Bacteria	BP4	uncultured bacterium	D	5	D
ASV330	Bacteria	Chloroflexi	S085	uncultured bacterium	D	6
ASV332	Archaea	Aigarchaeota	Aigarchaeota Incertae Sedis	Unknown Order	Unknown Family	Candidatus Caldiarchaeum
ASV333	Bacteria	Chlorobi	Chlorobia	Chlorobiales	OPB56
ASV334	Bacteria	Verrucomicrobia	WCHB1-41	uncultured organism	D	6
ASV335	Bacteria	Cyanobacteria	Chloroplast
ASV336	Archaea	Aigarchaeota	Aigarchaeota Incertae Sedis	Unknown Order	Unknown Family	Candidatus Caldiarchaeum
ASV337	Bacteria	Verrucomicrobia	Opitutae	Opitutales	Opitutaceae	Opitutus
ASV338	Archaea	uncultured archaeon	D	4	D	7
ASV339	Bacteria	Calescamantes	uncultured bacterium	D	5	D
ASV341	Bacteria	Cyanobacteria	Cyanobacteria	SubsectionI	FamilyI	Synechococcus
ASV342	Bacteria	Chloroflexi	Anaerolineae	Anaerolineales	Anaerolineaceae	uncultured
ASV343	Bacteria	Planctomycetes	Phycisphaerae	MSBL9	uncultured bacterium	D
ASV345	Bacteria	Bacteroidetes	Cytophagia	Cytophagales	Cytophagaceae	Leadbetterella
ASV346	Bacteria	Deinococcus-Thermus	Deinococci	Thermales	Thermaceae	Thermus
ASV347	Bacteria	Proteobacteria	Deltaproteobacteria	Desulfarculales	Desulfarculaceae	Desulfatiglans
ASV348	Bacteria	Fervidibacteria	uncultured bacterium	D	5	D
ASV349	Bacteria	Parcubacteria	uncultured Microgenomates group bacterium	D	5	D
ASV350	Bacteria	Thermotogae	Thermotogae	EM3	uncultured Thermotogales bacterium	D
ASV351	Bacteria	Firmicutes	Bacilli	Lactobacillales	Streptococcaceae	Streptococcus
ASV352	Bacteria	Bacteroidetes	Flavobacteriia	Flavobacteriales	Flavobacteriaceae	NS3a marine group
ASV353	Bacteria	Fervidibacteria	uncultured bacterium	D	5	D
ASV354	Bacteria	Proteobacteria	Alphaproteobacteria	Sphingomonadales	Sphingomonadaceae	Polymorphobacter
ASV355	Bacteria	Armatimonadetes	uncultured	uncultured Firmicutes bacterium	D	6
ASV356	Bacteria	Actinobacteria	Coriobacteriia	Coriobacteriales	Coriobacteriaceae	Olsenella
ASV357	Bacteria	Proteobacteria	Alphaproteobacteria	Rhodobacterales	Rhodobacteraceae	Planktomarina
ASV359	Bacteria	Atribacteria	uncultured bacterium	D	5	D
ASV360	Bacteria	Parcubacteria	uncultured Aquificales bacterium	D	5	D
ASV361	Archaea	Aigarchaeota	Aigarchaeota Incertae Sedis	Unknown Order	Unknown Family	Candidatus Caldiarchaeum
ASV363	Bacteria	Elusimicrobia	Elusimicrobia	Lineage I	Unknown Family	Candidatus Endomicrobium
ASV364	Bacteria
ASV365	Bacteria	Chloroflexi	Thermoflexia	Thermoflexales	Thermoflexaceae	Thermoflexus
ASV366	Bacteria	Deferribacteres	Deferribacteres Incertae Sedis	Unknown Order	Unknown Family	Caldithrix
ASV367	Bacteria
ASV369	Bacteria	Cyanobacteria	Cyanobacteria	SubsectionI	FamilyI	Synechococcus
ASV370	Bacteria	Proteobacteria	Betaproteobacteria	Burkholderiales	Comamonadaceae	Tepidimonas
ASV371	Bacteria	Firmicutes	Bacilli	Bacillales	Bacillaceae	Aeribacillus
ASV372	Bacteria	Actinobacteria	Actinobacteria	Micrococcales	Micrococcaceae	Rothia
ASV373	Bacteria	Proteobacteria	Alphaproteobacteria	Sphingomonadales	Sphingomonadaceae	Novosphingobium
ASV374	Bacteria	Bacteroidetes	Bacteroidetes Incertae Sedis	Order II	Rhodothermaceae	Rhodothermus
ASV375	Bacteria	Acidobacteria	Blastocatellia	Blastocatellales	Blastocatellaceae (Subgroup 4)	24-Nov
ASV376	Bacteria	Parcubacteria	uncultured Aquificales bacterium	D	5	D
ASV377	Bacteria	Parcubacteria	uncultured Aquificales bacterium	D	5	D
ASV378	Archaea	Euryarchaeota	Thermoplasmata	Thermoplasmatales	Marine Benthic Group D and DHVEG-1	uncultured archaeon
ASV379	Bacteria	Gemmatimonadetes	Longimicrobia	Longimicrobiales	Longimicrobiaceae	uncultured bacterium
ASV380	Bacteria
ASV381	Bacteria	Proteobacteria	Alphaproteobacteria	Rickettsiales	Mitochondria
ASV382	Archaea	Bathyarchaeota	uncultured crenarchaeote	D	5	D
ASV383	Bacteria	Calescamantes	uncultured bacterium	D	5	D
ASV384	Bacteria	Firmicutes	Negativicutes	Selenomonadales	Veillonellaceae	Veillonella
ASV385	Bacteria	Proteobacteria	Alphaproteobacteria	Sphingomonadales	Sphingomonadaceae	Sphingomonas
ASV386	Bacteria	Aquificae	Aquificae	Aquificales	Aquificaceae	Thermocrinis
ASV388	Unassigned	Unassigned	Unassigned	Unassigned	Unassigned	Unassigned
ASV389	Bacteria	Planctomycetes	Phycisphaerae	ODP1230B30.09	uncultured bacterium	D
ASV391	Bacteria	Deinococcus-Thermus	Deinococci	Thermales	Thermaceae	Thermus
ASV392	Bacteria	Parcubacteria	uncultured Microgenomates group bacterium	D	5	D
ASV393	Bacteria	Proteobacteria	Gammaproteobacteria	Pseudomonadales	Pseudomonadaceae	Pseudomonas
ASV394	Bacteria	Proteobacteria	Deltaproteobacteria	Bdellovibrionales	Bacteriovoracaceae	Peredibacter
ASV395	Archaea	Crenarchaeota	Thermoprotei	Thermoproteales	Thermoproteaceae	Pyrobaculum
ASV396	Bacteria	Fervidibacteria	uncultured bacterium	D	5	D
ASV397	Unassigned	Unassigned	Unassigned	Unassigned	Unassigned	Unassigned
ASV398	Bacteria	Planctomycetes
ASV400	Bacteria	Proteobacteria	Alphaproteobacteria	Sphingomonadales	Erythrobacteraceae	Altererythrobacter
ASV402	Bacteria	Parcubacteria	uncultured bacterium	D	5	D
ASV403	Bacteria	Proteobacteria	Gammaproteobacteria	Vibrionales	Vibrionaceae	Aliivibrio
ASV404	Bacteria	Deinococcus-Thermus	Deinococci	KD3-62	uncultured bacterium	D
ASV406	Bacteria	Planctomycetes	Planctomycetacia	Planctomycetales	Planctomycetaceae	uncultured
ASV407	Bacteria	Cyanobacteria	Cyanobacteria	uncultured	uncultured bacterium	D
ASV408	Bacteria	Deinococcus-Thermus	Deinococci	Thermales	Thermaceae	Thermus
ASV410	Bacteria	Proteobacteria	Deltaproteobacteria	Desulfarculales	Desulfarculaceae	Desulfatiglans
ASV411	Bacteria	RBG-1 (Zixibacteria)	uncultured bacterium	D	5	D
ASV412	Bacteria	Fervidibacteria	uncultured bacterium	D	5	D
ASV413	Bacteria	Proteobacteria	Epsilonproteobacteria	Campylobacterales	Helicobacteraceae	Sulfurimonas
ASV414	Bacteria	Proteobacteria	Gammaproteobacteria	Pseudomonadales	Moraxellaceae	Enhydrobacter
ASV415	Archaea	Woesearchaeota (DHVEG-6)	uncultured euryarchaeote	D	5	D
ASV416	Unassigned	Unassigned	Unassigned	Unassigned	Unassigned	Unassigned
ASV417	Bacteria	Proteobacteria	Epsilonproteobacteria	Campylobacterales	Helicobacteraceae	Sulfurovum
ASV418	Bacteria	Acidobacteria	Subgroup 18	uncultured bacterium	D	6
ASV419	Bacteria	Aquificae	Aquificae	Aquificales	Hydrogenothermaceae	Sulfurihydrogenibium
ASV420	Bacteria	Firmicutes	Bacilli	Bacillales	Alicyclobacillaceae	Tumebacillus
ASV421	Bacteria	Parcubacteria	uncultured Microgenomates group bacterium	D	5	D
ASV422	Bacteria	BP4	uncultured bacterium	D	5	D
ASV423	Bacteria	Proteobacteria	Alphaproteobacteria	Sphingomonadales	Erythrobacteraceae	Altererythrobacter
ASV424	Bacteria	Verrucomicrobia	Verrucomicrobiae	Verrucomicrobiales	Verrucomicrobiaceae	Luteolibacter
ASV425	Bacteria	Deinococcus-Thermus	Deinococci	Thermales	Thermaceae	Thermus
ASV426	Bacteria	Chloroflexi	Anaerolineae	Anaerolineales	Anaerolineaceae	uncultured
ASV427	Bacteria	Planctomycetes	Phycisphaerae	mle1-8	uncultured bacterium	D
ASV428	Archaea	Euryarchaeota	Thermoplasmata	Thermoplasmatales	Marine Benthic Group D and DHVEG-1	uncultured archaeon
ASV429	Bacteria	Armatimonadetes	uncultured	uncultured Firmicutes bacterium	D	6
ASV430	Bacteria	Proteobacteria	Gammaproteobacteria	Thiotrichales	Piscirickettsiaceae	Thiomicrospira
ASV431	Archaea	Euryarchaeota	Methanomicrobia	Methanosarcinales	ANME-2c	uncultured archaeon
ASV432	Bacteria	Firmicutes	Clostridia	Clostridiales	Family XII	Fusibacter
ASV433	Bacteria	Proteobacteria	Deltaproteobacteria	Desulfarculales	Desulfarculaceae	Desulfatiglans
ASV434	Bacteria	Firmicutes	Bacilli	Bacillales	Family XI	Gemella
ASV436	Bacteria
ASV439	Bacteria	Proteobacteria	Alphaproteobacteria	Rhizobiales	Hyphomicrobiaceae
ASV440	Bacteria	Chlorobi	Chlorobia	Chlorobiales	OPB56
ASV441	Bacteria	Chloroflexi	Dehalococcoidia	GIF9	uncultured bacterium	D
ASV443	Bacteria	Proteobacteria	Gammaproteobacteria	Pseudomonadales	Pseudomonadaceae	Pseudomonas
ASV444	Bacteria	Proteobacteria	Alphaproteobacteria	Rhodospirillales	Acetobacteraceae	Roseomonas
ASV445	Bacteria	Proteobacteria	Alphaproteobacteria	Sphingomonadales	Sphingomonadaceae	Sphingomonas
ASV446	Bacteria	Actinobacteria	Actinobacteria	Micrococcales	Intrasporangiaceae	Tetrasphaera
ASV449	Bacteria	Actinobacteria	Actinobacteria	Micrococcales	Intrasporangiaceae
ASV450	Bacteria	Acidobacteria	Blastocatellia	Blastocatellales	Blastocatellaceae (Subgroup 4)	24-Nov
ASV451	Bacteria	Firmicutes	Clostridia	Thermoanaerobacterales	Thermoanaerobacteraceae	Ammonifex
ASV452	Bacteria	Cyanobacteria	Cyanobacteria	SubsectionI	FamilyI	Synechococcus
ASV453	Bacteria	Actinobacteria	Actinobacteria	Micromonosporales	Micromonosporaceae	Actinoplanes
ASV454	Archaea	Aigarchaeota	Aigarchaeota Incertae Sedis	Unknown Order	Unknown Family	Candidatus Caldiarchaeum
ASV455	Bacteria	Acidobacteria	Subgroup 13	uncultured bacterium	D	6
ASV456	Bacteria	Fervidibacteria	uncultured bacterium	D	5	D
ASV457	Bacteria	Proteobacteria	Betaproteobacteria	Burkholderiales	Burkholderiaceae	Burkholderia-Paraburkholderia
ASV458	Bacteria	Proteobacteria	Alphaproteobacteria	Rhizobiales	Hyphomicrobiaceae	Devosia
ASV459	Archaea	Euryarchaeota	Thermoplasmata	Thermoplasmatales	Marine Benthic Group D and DHVEG-1	uncultured archaeon
ASV460	Archaea	Candidate division YNPFFA	crenarchaeote JGI-OTU-1	D	5	D
ASV461	Bacteria	Ignavibacteriae	Ignavibacteria	Ignavibacteriales	BSV26	bacterium JGI-1
ASV462	Bacteria
ASV463	Bacteria	Planctomycetes	Planctomycetacia	Planctomycetales	Planctomycetaceae	Pir4 lineage
ASV464	Bacteria	Firmicutes	Clostridia	uncultured bacterium	D	6
ASV465	Archaea	Bathyarchaeota	uncultured crenarchaeote	D	5	D
ASV466	Archaea	Bathyarchaeota
ASV467	Bacteria	Firmicutes	Bacilli	Bacillales	Family XII	Exiguobacterium
ASV469	Bacteria	Chloroflexi	Anaerolineae	Anaerolineales	Anaerolineaceae	uncultured
ASV470	Bacteria	Firmicutes	Bacilli	Bacillales	Bacillaceae	Anoxybacillus
ASV471	Bacteria	Cyanobacteria	Chloroplast	uncultured diatom	D	6
ASV473	Bacteria	Deinococcus-Thermus	Deinococci	Thermales	Thermaceae	Thermus
ASV475	Archaea	Candidate division YNPFFA	crenarchaeote JGI-OTU-1	D	5	D
ASV476	Bacteria	Fervidibacteria	uncultured bacterium	D	5	D
ASV477	Archaea	Euryarchaeota	Thermoplasmata	Thermoplasmatales	Marine Benthic Group D and DHVEG-1	uncultured archaeon
ASV478	Archaea	Candidate division YNPFFA	crenarchaeote JGI-OTU-1	D	5	D
ASV479	Bacteria	Thermotogae	Thermotogae	EM3	uncultured Thermotogales bacterium	D
ASV481	Bacteria	Deinococcus-Thermus	Deinococci	Thermales	Thermaceae	Thermus
ASV482	Archaea	Woesearchaeota (DHVEG-6)
ASV483	Archaea	Bathyarchaeota	uncultured crenarchaeote	D	5	D
ASV484	Bacteria	Chloroflexi	Thermoflexia	Thermoflexales	Thermoflexaceae	Thermoflexus
ASV485	Bacteria	Chloroflexi	Dehalococcoidia	GIF3	uncultured bacterium	D
ASV486	Bacteria	Firmicutes	Clostridia	Thermoanaerobacterales	Family III	Caldicellulosiruptor
ASV488	Bacteria	Cyanobacteria	Cyanobacteria	SubsectionI	FamilyI	Synechococcus
ASV489	Bacteria	Actinobacteria	Actinobacteria	Micrococcales	Micrococcaceae
ASV490	Bacteria	Bacteroidetes	Cytophagia	Cytophagales	Cytophagaceae	Hymenobacter
ASV491	Bacteria	Deinococcus-Thermus	Deinococci	Thermales	Thermaceae	Thermus
ASV492	Bacteria	Bacteroidetes	Bacteroidetes BD2-2
ASV493	Archaea	Altiarchaeales	uncultured archaeon	D	5	D
ASV494	Bacteria	Fervidibacteria	uncultured bacterium	D	5	D
ASV495	Archaea	Woesearchaeota (DHVEG-6)
ASV496	Archaea	Euryarchaeota	Methanomicrobia	ANME-1	uncultured archaeon	D
ASV497	Bacteria	Proteobacteria	Alphaproteobacteria	Rhizobiales	Phyllobacteriaceae	Mesorhizobium
ASV498	Bacteria	Chloroflexi	Anaerolineae	Anaerolineales	Anaerolineaceae	uncultured
ASV499	Archaea	Aigarchaeota	Aigarchaeota Incertae Sedis	Unknown Order	Unknown Family	Candidatus Caldiarchaeum
ASV501	Bacteria	Deinococcus-Thermus	Deinococci	Thermales	Thermaceae	Thermus
ASV502	Archaea	Euryarchaeota	Methanomicrobia	ANME-1	uncultured archaeon	D
ASV503	Bacteria	Acetothermia	Unknown Class	Unknown Order	Unknown Family	Candidatus Acetothermus
ASV504	Bacteria	Acidobacteria	Subgroup 6
ASV505	Bacteria	Proteobacteria	Gammaproteobacteria	Legionellales	Coxiellaceae	Coxiella
ASV506	Archaea	Korarchaeota	Korarchaeota Incertae Sedis	Unknown Order	Unknown Family	Candidatus Korarchaeum
ASV507	Bacteria	Proteobacteria	Alphaproteobacteria	Rhodobacterales	Rhodobacteraceae	Paracoccus
ASV508	Archaea	Bathyarchaeota
ASV509	Bacteria	Chloroflexi	Dehalococcoidia	GIF3	uncultured bacterium	D
ASV511	Bacteria	Chloroflexi	Anaerolineae	Anaerolineales	Anaerolineaceae	uncultured
ASV512	Bacteria	Chloroflexi	Anaerolineae	Anaerolineales	Anaerolineaceae	uncultured
ASV513	Bacteria	Acidobacteria	Subgroup 6
ASV516	Bacteria	Parcubacteria	uncultured Aquificales bacterium	D	5	D
ASV517	Bacteria	Planctomycetes	Phycisphaerae	MSBL9	uncultured organism	D
ASV518	Archaea
ASV520	Bacteria	Deinococcus-Thermus	Deinococci	Thermales	Thermaceae	Thermus
ASV521	Bacteria	Bacteroidetes	Sphingobacteriia	Sphingobacteriales	Chitinophagaceae	uncultured
ASV522	Archaea	Ancient Archaeal Group(AAG)	uncultured archaeon	D	5	D
ASV523	Bacteria	Proteobacteria	Alphaproteobacteria	Sphingomonadales	Erythrobacteraceae
ASV524	Bacteria	Actinobacteria	Actinobacteria	Corynebacteriales	Mycobacteriaceae	Mycobacterium
ASV525	Archaea	Aigarchaeota	Aigarchaeota Incertae Sedis	Unknown Order	Unknown Family	Candidatus Caldiarchaeum
ASV526	Bacteria	Proteobacteria	Alphaproteobacteria	Sphingomonadales	Sphingomonadaceae	Sphingomonas
ASV527	Bacteria	Spirochaetae	Spirochaetes	Spirochaetales	Spirochaetaceae	Spirochaeta 2
ASV528	Bacteria	Chlorobi	Chlorobia	Chlorobiales	OPB56
ASV529	Bacteria	Proteobacteria	Alphaproteobacteria	Rhodobacterales	Rhodobacteraceae
ASV531	Bacteria	Acidobacteria	Solibacteres	Solibacterales	Solibacteraceae (Subgroup 3)	Bryobacter
ASV532	Bacteria	Acidobacteria	Subgroup 6
ASV533	Bacteria	Cloacimonetes	MSBL8	uncultured bacterium	D	6
ASV534	Bacteria	Deinococcus-Thermus	Deinococci	Thermales	Thermaceae	Thermus
ASV535	Bacteria	Parcubacteria	uncultured Aquificales bacterium	D	5	D
ASV536	Bacteria	Proteobacteria	Alphaproteobacteria	Rickettsiales	Mitochondria	Triticum aestivum (bread wheat)
ASV537	Bacteria	Proteobacteria	Betaproteobacteria	Burkholderiales	Oxalobacteraceae	uncultured
ASV538	Bacteria	Aquificae	Aquificae	Aquificales	Aquificaceae	Thermocrinis
ASV539	Bacteria	Bacteroidetes	Bacteroidia	Bacteroidales	Bacteroidaceae	Bacteroides
ASV540	Bacteria	Planctomycetes	Planctomycetacia	Planctomycetales	Planctomycetaceae	Pir4 lineage
ASV541	Archaea	Hadesarchaea	uncultured euryarchaeote	D	5	D
ASV542	Bacteria	Acidobacteria	Solibacteres	Solibacterales	Solibacteraceae (Subgroup 3)	Paludibaculum
ASV543	Unassigned	Unassigned	Unassigned	Unassigned	Unassigned	Unassigned
ASV544	Bacteria	Atribacteria	uncultured bacterium	D	5	D
ASV545	Bacteria	Fervidibacteria	uncultured bacterium	D	5	D
ASV546	Archaea	Woesearchaeota (DHVEG-6)
ASV547	Bacteria	Actinobacteria	Actinobacteria	Propionibacteriales	Propionibacteriaceae	Propionibacterium
ASV548	Bacteria	BP4	uncultured bacterium	D	5	D
ASV549	Bacteria	Parcubacteria	Candidatus Falkowbacteria	uncultured bacterium	D	6
ASV550	Archaea	Woesearchaeota (DHVEG-6)	uncultured euryarchaeote	D	5	D
ASV551	Bacteria	Planctomycetes
ASV552	Bacteria	Actinobacteria	OPB41	uncultured bacterium	D	6
ASV553	Bacteria	Bacteroidetes	Sphingobacteriia	Sphingobacteriales	Sphingobacteriaceae	Pedobacter
ASV554	Bacteria	Proteobacteria	Alphaproteobacteria	Caulobacterales	Caulobacteraceae	Phenylobacterium
ASV555	Bacteria	Parcubacteria	uncultured Microgenomates group bacterium	D	5	D
ASV556	Bacteria	Planctomycetes	Phycisphaerae	MSBL9	uncultured planctomycete	D
ASV557	Bacteria	Chloroflexi	JG30-KF-CM66	uncultured bacterium	D	6
ASV558	Bacteria	Firmicutes	Bacilli	Bacillales	Staphylococcaceae	Staphylococcus
ASV559	Bacteria	Microgenomates	Candidatus Woesebacteria	uncultured bacterium	D	6
ASV560	Archaea	Marine Hydrothermal Vent Group(MHVG)	uncultured euryarchaeote	D	5	D
ASV562	Bacteria	Bacteroidetes	Flavobacteriia	Flavobacteriales	Flavobacteriaceae
ASV563	Bacteria	Chloroflexi	Anaerolineae	Anaerolineales	Anaerolineaceae	uncultured
ASV564	Unassigned	Unassigned	Unassigned	Unassigned	Unassigned	Unassigned
ASV566	Bacteria	Actinobacteria	Actinobacteria	Pseudonocardiales	Pseudonocardiaceae	Pseudonocardia
ASV567	Bacteria	Deferribacteres	Deferribacteres Incertae Sedis	Unknown Order	Unknown Family	Caldithrix
ASV568	Bacteria	Deinococcus-Thermus	Deinococci	Thermales	Thermaceae	Thermus
ASV569	Bacteria	Firmicutes	Bacilli	Lactobacillales	Aerococcaceae	Globicatella
ASV570	Bacteria	Deferribacteres	Deferribacteres Incertae Sedis	Unknown Order	Unknown Family	Caldithrix
ASV571	Archaea	Woesearchaeota (DHVEG-6)	uncultured crenarchaeote	D	5	D
ASV572	Bacteria	Proteobacteria	Gammaproteobacteria	Alteromonadales	Alteromonadaceae	uncultured
ASV573	Bacteria	Proteobacteria	Deltaproteobacteria	Desulfobacterales	Desulfobacteraceae	Desulfococcus
ASV574	Bacteria	Thermotogae	Thermotogae	EM3	uncultured Thermotogales bacterium	D
ASV575	Bacteria	Actinobacteria	Actinobacteria	Corynebacteriales	Corynebacteriaceae	Corynebacterium 1
ASV576	Bacteria	Thermodesulfobacteria	Thermodesulfobacteria	Thermodesulfobacteriales	Thermodesulfobacteriaceae	Caldimicrobium
ASV577	Bacteria	Parcubacteria	uncultured Aquificales bacterium	D	5	D
ASV578	Archaea	Woesearchaeota (DHVEG-6)	uncultured crenarchaeote	D	5	D
ASV580	Bacteria	Proteobacteria	Alphaproteobacteria	Caulobacterales	Caulobacteraceae	Brevundimonas
ASV581	Archaea	Aigarchaeota	Aigarchaeota Incertae Sedis	Unknown Order	Unknown Family	Candidatus Caldiarchaeum
ASV582	Bacteria	Chloroflexi	Thermomicrobia	Thermomicrobiales	Thermomicrobiaceae	Thermomicrobium
ASV584	Bacteria	Proteobacteria	Alphaproteobacteria	Sphingomonadales	Sphingomonadaceae	Sphingomonas
ASV585	Bacteria	Firmicutes	Clostridia	Thermoanaerobacterales	Thermoanaerobacteraceae	Ammonifex
ASV586	Bacteria	Proteobacteria	Alphaproteobacteria	Rickettsiales	Mitochondria
ASV587	Bacteria	Proteobacteria	Betaproteobacteria	Burkholderiales	Oxalobacteraceae
ASV588	Bacteria	Acidobacteria	Blastocatellia	Blastocatellales	Blastocatellaceae (Subgroup 4)	Blastocatella
ASV589	Bacteria	Cyanobacteria	Cyanobacteria	SubsectionI	FamilyI	Synechococcus
ASV590	Bacteria	Chloroflexi	Dehalococcoidia	GIF9	uncultured bacterium	D
ASV591	Archaea
ASV592	Bacteria	Cyanobacteria	Chloroplast	Arachis hypogaea var. vulgaris	D	6
ASV593	Archaea	Thaumarchaeota	Thaumarchaeota Incertae Sedis	Unknown Order	Unknown Family	Candidatus Nitrosocaldus
ASV594	Bacteria	Parcubacteria	uncultured Microgenomates group bacterium	D	5	D
ASV595	Bacteria	Proteobacteria	Deltaproteobacteria	Oligoflexales	0319-6G20	uncultured bacterium
ASV596	Bacteria	Bacteroidetes	Sphingobacteriia	Sphingobacteriales	Sphingobacteriaceae	Pedobacter
ASV597	Bacteria	Chloroflexi	Thermomicrobia	Thermomicrobiales	Thermomicrobiaceae	Thermomicrobium
ASV598	Bacteria	Fervidibacteria	uncultured bacterium	D	5	D
ASV599	Archaea	Miscellaneous Euryarchaeotic Group(MEG)	uncultured Thermoproteales archaeon	D	5	D
ASV600	Bacteria	Proteobacteria	Alphaproteobacteria	Rhizobiales	Hyphomicrobiaceae	Filomicrobium
ASV601	Bacteria
ASV602	Bacteria	Proteobacteria	Gammaproteobacteria	Oceanospirillales	Oceanospirillaceae	Marinomonas
ASV603	Archaea	Euryarchaeota	Thermoplasmata	Thermoplasmatales	20c-4	uncultured archaeon
ASV604	Archaea	Woesearchaeota (DHVEG-6)	uncultured crenarchaeote	D	5	D
ASV606	Bacteria	Deinococcus-Thermus	Deinococci	Thermales	Thermaceae	Meiothermus
ASV607	Bacteria	Chloroflexi	Dehalococcoidia	MSBL5	uncultured bacterium	D
ASV608	Archaea	Crenarchaeota	Thermoprotei	Desulfurococcales	Desulfurococcaceae	Ignisphaera
ASV609	Archaea	Hadesarchaea	uncultured archaeon	D	5	D
ASV610	Bacteria	Firmicutes	Bacilli	Bacillales	Staphylococcaceae	Staphylococcus
ASV611	Bacteria	Deinococcus-Thermus	Deinococci	Thermales	Thermaceae	Thermus
ASV612	Bacteria	FCPU426	uncultured bacterium	D	5	D
ASV613	Bacteria	Verrucomicrobia	WCHB1-41
ASV614	Bacteria	Bacteroidetes	SB-5	uncultured bacterium	D	6
ASV616	Bacteria	Armatimonadetes	uncultured
ASV617	Bacteria	Proteobacteria	Deltaproteobacteria	Desulfarculales	Desulfarculaceae	Desulfatiglans
ASV618	Bacteria	Chloroflexi	Anaerolineae	Anaerolineales	Anaerolineaceae	uncultured
ASV619	Archaea	Bathyarchaeota
ASV621	Bacteria	Bacteroidetes	SB-5
ASV622	Bacteria	Acidobacteria	Subgroup 22
ASV623	Archaea	Euryarchaeota	Thermoplasmata	Thermoplasmatales	Marine Benthic Group D and DHVEG-1	uncultured euryarchaeote
ASV624	Bacteria	Fibrobacteres	Fibrobacteria	Fibrobacterales	B122	uncultured bacterium
ASV625	Archaea	Bathyarchaeota
ASV626	Bacteria	Chloroflexi	Anaerolineae	Anaerolineales	Anaerolineaceae	uncultured
ASV628	Bacteria	RBG-1 (Zixibacteria)	uncultured bacterium	D	5	D
ASV630	Archaea	WSA2	Kazan-3A-21	uncultured archaeon	D	6
ASV631	Bacteria	Proteobacteria	Betaproteobacteria	Burkholderiales	Comamonadaceae
ASV632	Bacteria	Acidobacteria	Blastocatellia	Blastocatellales	Blastocatellaceae (Subgroup 4)	24-Nov
ASV633	Bacteria	Bacteroidetes	Sphingobacteriia	Sphingobacteriales	Chitinophagaceae	uncultured
ASV634	Bacteria	Firmicutes	Bacilli	Bacillales	Family XII	Exiguobacterium
ASV635	Archaea	Aigarchaeota	Aigarchaeota Incertae Sedis	Unknown Order	Unknown Family	Candidatus Caldiarchaeum
ASV636	Bacteria	Aquificae	Aquificae	Aquificales	Aquificaceae	Thermocrinis
ASV637	Bacteria	Firmicutes	Clostridia	Clostridiales	Lachnospiraceae	[Eubacterium] rectale group
ASV638	Bacteria	Proteobacteria	Deltaproteobacteria	Oligoflexales	0319-6G20	uncultured bacterium
ASV639	Bacteria	Proteobacteria	Alphaproteobacteria	Rhizobiales	Rhizobiaceae	Rhizobium
ASV641	Bacteria	Thermotogae	Thermotogae	EM3	uncultured Thermotogales bacterium	D
ASV642	Bacteria	Verrucomicrobia	R76-B128	uncultured bacterium	D	6
ASV643	Bacteria	Chlamydiae	Chlamydiae	Chlamydiales	Simkaniaceae	uncultured
ASV644	Bacteria	Thermodesulfobacteria	Thermodesulfobacteria	Thermodesulfobacteriales	Thermodesulfobacteriaceae	Caldimicrobium
ASV646	Bacteria	TM6 (Dependentiae)	uncultured bacterium	D	5	D
ASV647	Bacteria	Deinococcus-Thermus	Deinococci	Thermales	Thermaceae	Thermus
ASV648	Archaea	Lokiarchaeota	uncultured archaeon	D	5	D
ASV649	Bacteria	Actinobacteria	Actinobacteria	Streptomycetales	Streptomycetaceae	Streptomyces
ASV650	Archaea	Thaumarchaeota	Thaumarchaeota Incertae Sedis	Unknown Order	Unknown Family	Candidatus Nitrosocaldus
ASV652	Bacteria	Actinobacteria	Actinobacteria	Propionibacteriales	Nocardioidaceae	Nocardioides
ASV653	Bacteria	Planctomycetes	Phycisphaerae	Phycisphaerales	ODP1230B30.02 sediment group	uncultured bacterium
ASV654	Bacteria	Deinococcus-Thermus	Deinococci	Thermales	Thermaceae	Thermus
ASV655	Archaea	Aigarchaeota	Aigarchaeota Incertae Sedis	Unknown Order	Unknown Family	Candidatus Caldiarchaeum
ASV656	Bacteria	Proteobacteria	Alphaproteobacteria	Sphingomonadales	Sphingomonadaceae	Sphingomonas
ASV657	Bacteria	GAL15	uncultured bacterium	D	5	D
ASV658	Archaea	Aigarchaeota	Aigarchaeota Incertae Sedis	Unknown Order	Unknown Family	Candidatus Caldiarchaeum
ASV659	Bacteria	Spirochaetae	Spirochaetes	Spirochaetales	Spirochaetaceae	Spirochaeta 2
ASV660	Bacteria	Acidobacteria	Blastocatellia	Blastocatellales	Blastocatellaceae (Subgroup 4)	Candidatus Chloracidobacterium
ASV661	Bacteria	Planctomycetes	Phycisphaerae	MSBL9	uncultured planctomycete	D
ASV662	Archaea	Euryarchaeota	Thermoplasmata	Thermoplasmatales	Marine Benthic Group D and DHVEG-1	uncultured archaeon
ASV663	Bacteria	Actinobacteria	Actinobacteria	Micrococcales	Micrococcaceae	Rothia
ASV664	Bacteria	Proteobacteria	Alphaproteobacteria	Sphingomonadales	Sphingomonadaceae	Sphingomonas
ASV665	Archaea	Euryarchaeota	Thermoplasmata	Thermoplasmatales	A10	uncultured archaeon
ASV666	Archaea	Aigarchaeota	Aigarchaeota Incertae Sedis	Unknown Order	Unknown Family	Candidatus Caldiarchaeum
ASV667	Bacteria	Fervidibacteria	uncultured bacterium	D	5	D
ASV669	Archaea	Woesearchaeota (DHVEG-6)
ASV670	Archaea	Thaumarchaeota	Thaumarchaeota Incertae Sedis	Unknown Order	Unknown Family	Candidatus Nitrosocaldus
ASV672	Bacteria	Chloroflexi	Thermomicrobia	Thermomicrobiales	Thermomicrobiaceae	Thermomicrobium
ASV673	Bacteria	Deinococcus-Thermus	Deinococci	Thermales	Thermaceae	Thermus
ASV674	Archaea	Euryarchaeota	Thermoplasmata	Thermoplasmatales	Marine Benthic Group D and DHVEG-1	uncultured archaeon
ASV675	Bacteria	Proteobacteria	Deltaproteobacteria	Syntrophobacterales	Syntrophaceae	Desulfobacca
ASV676	Bacteria	Bacteroidetes	Flavobacteriia	Flavobacteriales	Flavobacteriaceae	Robiginitalea
ASV677	Bacteria	Chloroflexi	Dehalococcoidia
ASV678	Bacteria	Fervidibacteria	uncultured bacterium	D	5	D
ASV679	Bacteria	Cyanobacteria	Cyanobacteria	SubsectionI	FamilyI	Synechococcus
ASV680	Bacteria	Acidobacteria	Blastocatellia	Blastocatellales	Blastocatellaceae (Subgroup 4)	24-Nov
ASV681	Bacteria	Proteobacteria	Gammaproteobacteria	Xanthomonadales	Xanthomonadaceae
ASV682	Bacteria	Parcubacteria	Candidatus Falkowbacteria	uncultured bacterium	D	6
ASV683	Bacteria
ASV684	Bacteria	Chlorobi	Chlorobia	Chlorobiales	OPB56	unidentified Cytophagales/green sulfur bacterium OPB56
ASV685	Archaea	Thaumarchaeota
ASV686	Bacteria	Bacteroidetes	Sphingobacteriia	Sphingobacteriales	Sphingobacteriaceae	Pedobacter
ASV687	Bacteria	Cyanobacteria	Cyanobacteria	SubsectionIII	FamilyI	Spirulina
ASV688	Archaea	Aigarchaeota	Aigarchaeota Incertae Sedis	Unknown Order	Unknown Family	Candidatus Caldiarchaeum
ASV689	Bacteria	Parcubacteria	uncultured Microgenomates group bacterium	D	5	D
ASV691	Bacteria	Bacteroidetes	Sphingobacteriia	Sphingobacteriales	Chitinophagaceae	Ferruginibacter
ASV692	Bacteria	Firmicutes	Clostridia	Thermoanaerobacterales	Thermoanaerobacteraceae	Ammonifex
ASV693	Bacteria	Fusobacteria	Fusobacteriia	Fusobacteriales	Fusobacteriaceae	Psychrilyobacter
ASV695	Archaea	Woesearchaeota (DHVEG-6)	uncultured archaeon BURTON-41	D	5	D
ASV696	Unassigned	Unassigned	Unassigned	Unassigned	Unassigned	Unassigned
ASV697	Bacteria	Proteobacteria	Deltaproteobacteria	Desulfobacterales	Desulfobulbaceae	Desulforhopalus
ASV698	Bacteria	Proteobacteria	Deltaproteobacteria	Bdellovibrionales	Bdellovibrionaceae	Bdellovibrio
ASV699	Bacteria	Proteobacteria	Gammaproteobacteria	Enterobacteriales	Enterobacteriaceae	Escherichia-Shigella
ASV701	Bacteria
ASV702	Bacteria	Actinobacteria	Actinobacteria	Micrococcales	Micrococcaceae
ASV703	Bacteria	Firmicutes	Bacilli	Lactobacillales	Lactobacillaceae	Lactobacillus
ASV704	Archaea	Hadesarchaea
ASV705	Bacteria	Actinobacteria	Actinobacteria	Micrococcales	Intrasporangiaceae	Tetrasphaera
ASV706	Bacteria	Proteobacteria	Alphaproteobacteria	Rhodobacterales	Rhodobacteraceae	Paracoccus
ASV707	Bacteria	Proteobacteria	Gammaproteobacteria	Thiotrichales	Piscirickettsiaceae	Thiomicrospira
ASV708	Bacteria	Actinobacteria	Actinobacteria	Pseudonocardiales	Pseudonocardiaceae	Actinomycetospora
ASV709	Bacteria
ASV710	Bacteria	Chlorobi	Chlorobia	Chlorobiales	OPB56
ASV711	Bacteria	Deinococcus-Thermus	Deinococci	Thermales	Thermaceae	Thermus
ASV712	Bacteria	Actinobacteria	Acidimicrobiia	Acidimicrobiales	uncultured	uncultured bacterium
ASV713	Bacteria	Thermotogae	Thermotogae	EM3	uncultured Thermotogales bacterium	D
ASV714	Bacteria	Proteobacteria	Gammaproteobacteria	Gammaproteobacteria Incertae Sedis	Unknown Family	uncultured
ASV715	Bacteria	Firmicutes	Bacilli	Bacillales	Thermoactinomycetaceae	Planifilum
ASV716	Bacteria	Deferribacteres	Deferribacteres Incertae Sedis	Unknown Order	Unknown Family	Caldithrix
ASV717	Bacteria	Microgenomates	uncultured bacterium	D	5	D
ASV718	Archaea	Woesearchaeota (DHVEG-6)
ASV719	Bacteria	Aminicenantes
ASV720	Bacteria	Thermotogae	Thermotogae	EM3
ASV721	Archaea	Woesearchaeota (DHVEG-6)
ASV722	Bacteria
ASV723	Archaea	Crenarchaeota	Thermoprotei	Thermoproteales	Thermoproteaceae	Pyrobaculum
ASV724	Bacteria	Proteobacteria	Betaproteobacteria	Neisseriales	Neisseriaceae	Neisseria
ASV725	Bacteria	Acidobacteria	Solibacteres	Solibacterales	Solibacteraceae (Subgroup 3)	Bryobacter
ASV726	Bacteria	Proteobacteria	Betaproteobacteria	Hydrogenophilales	Hydrogenophilaceae	Hydrogenophilus
ASV727	Bacteria	Planctomycetes	Planctomycetacia	Planctomycetales	Planctomycetaceae	Pir4 lineage
ASV728	Bacteria	Proteobacteria	Deltaproteobacteria	Sva0485	uncultured bacterium	D
ASV729	Archaea
ASV730	Bacteria	Fervidibacteria	uncultured bacterium	D	5	D
ASV731	Bacteria	Proteobacteria	Alphaproteobacteria	Rhodobacterales	Rhodobacteraceae
ASV732	Bacteria	Parcubacteria	uncultured Aquificales bacterium	D	5	D
ASV733	Bacteria	Bacteroidetes	Cytophagia	Cytophagales	Cytophagaceae	Dyadobacter
ASV734	Bacteria
ASV735	Bacteria	Chloroflexi	Thermoflexia	Thermoflexales	Thermoflexaceae	Thermoflexus
ASV736	Bacteria	Proteobacteria	Alphaproteobacteria	Rhodobacterales	Rhodobacteraceae	Paracoccus
ASV737	Archaea	Korarchaeota	Korarchaeota Incertae Sedis	Unknown Order	Unknown Family	Candidatus Korarchaeum
ASV738	Bacteria	Proteobacteria	Alphaproteobacteria	Sphingomonadales	Sphingomonadaceae	Sphingobium
ASV739	Bacteria	Deinococcus-Thermus	Deinococci	Thermales	Thermaceae	Thermus
ASV740	Archaea	Woesearchaeota (DHVEG-6)	unidentified archaeon	D	5	D
ASV741	Bacteria	Proteobacteria	Betaproteobacteria	Burkholderiales	Comamonadaceae	uncultured
ASV742	Bacteria	Fervidibacteria	uncultured bacterium	D	5	D
ASV743	Bacteria	Firmicutes	Clostridia
ASV744	Archaea	Bathyarchaeota
ASV745	Bacteria	Acidobacteria	Blastocatellia	Blastocatellales	Blastocatellaceae (Subgroup 4)	Blastocatella
ASV746	Archaea	Aigarchaeota	Aigarchaeota Incertae Sedis	Unknown Order	Unknown Family	Candidatus Caldiarchaeum
ASV747	Bacteria	Firmicutes	Clostridia	Clostridiales	Peptococcaceae	Desulfotomaculum
ASV748	Bacteria	Deinococcus-Thermus	Deinococci	Thermales	Thermaceae	Thermus
ASV749	Bacteria	Ignavibacteriae	Ignavibacteria	Ignavibacteriales	BSV26	uncultured bacterium
ASV750	Archaea	Aigarchaeota	Aigarchaeota Incertae Sedis	Unknown Order	Unknown Family	Candidatus Caldiarchaeum
ASV751	Bacteria	Actinobacteria	Actinobacteria	Pseudonocardiales	Pseudonocardiaceae	Actinophytocola
ASV752	Bacteria	Planctomycetes	Phycisphaerae	CCM11a	uncultured bacterium	D
ASV753	Bacteria	Bacteroidetes	Bacteroidia	Bacteroidales	Porphyromonadaceae	Porphyromonas
ASV754	Bacteria	GAL15	uncultured bacterium	D	5	D
ASV755	Bacteria	Acidobacteria	GBS-L1-B05	uncultured bacterium	D	6
ASV756	Bacteria	Omnitrophica	Omnitrophica Incertae Sedis	Unknown Order	Unknown Family	Candidatus Omnitrophus
ASV757	Bacteria	Thermotogae	Thermotogae	EM3	uncultured Thermotogales bacterium	D
ASV758	Bacteria	Chloroflexi	Thermomicrobia	Thermomicrobiales	Thermomicrobiaceae	Thermomicrobium
ASV759	Bacteria	Chlorobi	Chlorobia	Chlorobiales	OPB56	uncultured bacterium
ASV760	Bacteria	Firmicutes	Clostridia	Thermoanaerobacterales	Thermoanaerobacteraceae	Caldanaerobacter
ASV761	Archaea	Euryarchaeota	Thermoplasmata	Thermoplasmatales	Marine Benthic Group D and DHVEG-1	uncultured archaeon
ASV762	Bacteria	Actinobacteria	Actinobacteria	Micrococcales	Intrasporangiaceae
ASV763	Bacteria	Actinobacteria	Actinobacteria	Micrococcales	Micrococcaceae	Kocuria
ASV764	Bacteria	Bacteroidetes	Sphingobacteriia	Sphingobacteriales	Chitinophagaceae	Ferruginibacter
ASV765	Bacteria	Actinobacteria	Actinobacteria	Micrococcales	Microbacteriaceae	Agromyces
ASV766	Bacteria	Chlamydiae	Chlamydiae	Chlamydiales	Simkaniaceae	uncultured
ASV767	Bacteria	Chloroflexi	Dehalococcoidia	vadinBA26	uncultured bacterium	D
ASV768	Bacteria
ASV770	Bacteria	Planctomycetes	Phycisphaerae	MSBL9
ASV771	Bacteria	Chlorobi	Chlorobia	Chlorobiales	OPB56	uncultured bacterium
ASV772	Bacteria	Firmicutes	Bacilli	Lactobacillales	Streptococcaceae	Streptococcus
ASV773	Bacteria	Actinobacteria	Actinobacteria	Micrococcales	Microbacteriaceae	Frigoribacterium
ASV774	Bacteria
ASV775	Archaea	Lokiarchaeota	uncultured archaeon	D	5	D
ASV776	Archaea	Euryarchaeota	Thermoplasmata	Thermoplasmatales	Marine Benthic Group D and DHVEG-1	uncultured archaeon
ASV777	Bacteria	Gemmatimonadetes	Gemmatimonadetes	Gemmatimonadales	Gemmatimonadaceae	Gemmatimonas
ASV778	Archaea	Bathyarchaeota
ASV779	Bacteria	Proteobacteria	Alphaproteobacteria	Caulobacterales	Caulobacteraceae	Phenylobacterium
ASV780	Bacteria	Firmicutes	Clostridia	Thermoanaerobacterales	Thermoanaerobacteraceae	Ammonifex
ASV781	Archaea	Woesearchaeota (DHVEG-6)	uncultured crenarchaeote	D	5	D
ASV782	Archaea	Aigarchaeota	Aigarchaeota Incertae Sedis	Unknown Order	Unknown Family	Candidatus Caldiarchaeum
ASV783	Bacteria	Deferribacteres	Deferribacteres Incertae Sedis	Unknown Order	Unknown Family	Caldithrix
ASV784	Archaea	Aigarchaeota	Aigarchaeota Incertae Sedis	Unknown Order	Unknown Family	Candidatus Caldiarchaeum
ASV785	Bacteria	Actinobacteria	Acidimicrobiia	Acidimicrobiales	OM1 clade	uncultured actinobacterium
ASV786	Archaea	Candidate division YNPFFA	crenarchaeote JGI-OTU-1	D	5	D
ASV787	Bacteria	Proteobacteria	Alphaproteobacteria	Sphingomonadales	Sphingomonadaceae	Sphingomonas
ASV789	Bacteria	Proteobacteria	Deltaproteobacteria	Desulfobacterales	Desulfobulbaceae	Desulfobulbus
ASV790	Bacteria	Planctomycetes	Phycisphaerae	MSBL9
ASV791	Bacteria	Proteobacteria	Gammaproteobacteria	Xanthomonadales	Xanthomonadales Incertae Sedis	Acidibacter
ASV792	Bacteria	Fervidibacteria	uncultured bacterium	D	5	D
ASV793	Bacteria	Firmicutes	Clostridia	Clostridiales	Lachnospiraceae	Dorea
ASV794	Bacteria	Chloroflexi	Anaerolineae	Anaerolineales	Anaerolineaceae	uncultured
ASV795	Archaea	Woesearchaeota (DHVEG-6)	uncultured bacterium	D	5	D
ASV796	Bacteria	Planctomycetes	vadinHA49	uncultured bacterium	D	6
ASV797	Bacteria	Fervidibacteria	uncultured bacterium	D	5	D
ASV798	Bacteria	Bacteroidetes	Bacteroidetes BD2-2	uncultured organism	D	6
ASV799	Bacteria	Armatimonadetes	uncultured	uncultured Firmicutes bacterium	D	6
ASV800	Bacteria	Proteobacteria	Deltaproteobacteria	Sva0485	uncultured delta proteobacterium	D
ASV801	Bacteria	Deinococcus-Thermus	Deinococci	Thermales	Thermaceae	Thermus
ASV802	Bacteria	Deinococcus-Thermus	Deinococci	Thermales	Thermaceae	Thermus
ASV803	Bacteria	Firmicutes	Bacilli	Lactobacillales	Streptococcaceae	Streptococcus
ASV804	Archaea	Euryarchaeota	Thermoplasmata	Thermoplasmatales	Marine Benthic Group D and DHVEG-1	uncultured archaeon
ASV805	Bacteria	Firmicutes	Bacilli	Lactobacillales	Lactobacillaceae	Lactobacillus
ASV806	Bacteria
ASV807	Bacteria	Thermotogae	Thermotogae	EM3	uncultured Thermotogales bacterium	D
ASV808	Bacteria	Proteobacteria	Gammaproteobacteria	Oceanospirillales	Alcanivoracaceae	Kangiella
ASV809	Bacteria	Chloroflexi	Anaerolineae	Anaerolineales	Anaerolineaceae	uncultured
ASV810	Bacteria	Proteobacteria	Alphaproteobacteria	Rhizobiales	Methylocystaceae	uncultured
ASV811	Bacteria	Actinobacteria	Actinobacteria	Streptomycetales	Streptomycetaceae	Streptomyces
ASV812	Bacteria	Proteobacteria	Betaproteobacteria	Burkholderiales	Burkholderiaceae	Ralstonia
ASV813	Bacteria
ASV814	Bacteria	Bacteroidetes	Cytophagia	Cytophagales	Cytophagaceae	Hymenobacter
ASV815	Archaea	Crenarchaeota	Thermoprotei	Fervidicoccales	Fervidicoccaceae	uncultured
ASV816	Archaea	Woesearchaeota (DHVEG-6)
ASV817	Bacteria	Deinococcus-Thermus	Deinococci	Thermales	Thermaceae	Thermus
ASV818	Bacteria	Chloroflexi	Dehalococcoidia	GIF9
ASV820	Bacteria	Proteobacteria	Alphaproteobacteria	Rhodospirillales	Rhodospirillales Incertae Sedis	Reyranella
ASV821	Bacteria	Actinobacteria	Actinobacteria	Corynebacteriales	Corynebacteriaceae	Corynebacterium 1
ASV822	Bacteria	Proteobacteria	Gammaproteobacteria	Enterobacteriales	Enterobacteriaceae	Escherichia-Shigella
ASV823	Unassigned	Unassigned	Unassigned	Unassigned	Unassigned	Unassigned
ASV824	Bacteria	Ignavibacteriae	Ignavibacteria	Ignavibacteriales	BSV26	bacterium JGI-1
ASV825	Archaea	Lokiarchaeota	uncultured archaeon	D	5	D
ASV826	Archaea	Woesearchaeota (DHVEG-6)
ASV827	Bacteria	Fervidibacteria	uncultured bacterium	D	5	D
ASV828	Bacteria	Chlorobi	Chlorobia	Chlorobiales	OPB56
ASV829	Bacteria	Chloroflexi	Anaerolineae	Anaerolineales	Anaerolineaceae	uncultured
ASV830	Archaea	Aigarchaeota	Aigarchaeota Incertae Sedis	Unknown Order	Unknown Family	Candidatus Caldiarchaeum
ASV831	Archaea	Aigarchaeota	Aigarchaeota Incertae Sedis	Unknown Order	Unknown Family	Candidatus Caldiarchaeum
ASV832	Bacteria	Deinococcus-Thermus	Deinococci	Thermales	Thermaceae	Thermus
ASV833	Bacteria	Parcubacteria	Candidatus Falkowbacteria	uncultured bacterium	D	6
ASV834	Bacteria	Aquificae	Aquificae	Aquificales	Aquificaceae	Thermocrinis
ASV835	Bacteria	Chloroflexi	Thermoflexia	Thermoflexales	Thermoflexaceae	Thermoflexus
ASV836	Bacteria	Proteobacteria	Gammaproteobacteria	Pseudomonadales	Moraxellaceae	Enhydrobacter
ASV837	Bacteria	Actinobacteria	Thermoleophilia	Gaiellales	Gaiellaceae	Gaiella
ASV838	Bacteria	Firmicutes	Clostridia	Clostridiales	Peptococcaceae	Desulfosporosinus
ASV839	Unassigned	Unassigned	Unassigned	Unassigned	Unassigned	Unassigned
ASV840	Bacteria	Thermotogae	Thermotogae	EM3	uncultured bacterium	D
ASV841	Bacteria	Calescamantes	uncultured bacterium	D	5	D
ASV842	Bacteria	Verrucomicrobia	Spartobacteria	Chthoniobacterales	Chthoniobacteraceae	Chthoniobacter
ASV843	Bacteria	Parcubacteria	uncultured organism	D	5	D
ASV844	Bacteria	Acetothermia	Unknown Class	Unknown Order	Unknown Family	Candidatus Acetothermus
ASV845	Archaea	Bathyarchaeota
ASV846	Bacteria	Armatimonadetes	uncultured	uncultured Armatimonadetes bacterium	D	6
ASV847	Bacteria	Planctomycetes	Phycisphaerae	MSBL9	uncultured bacterium	D
ASV848	Bacteria	Actinobacteria	OPB41	uncultured bacterium	D	6
ASV849	Bacteria	Calescamantes
ASV850	Archaea	Bathyarchaeota
ASV851	Bacteria	Spirochaetae	Spirochaetes	Spirochaetales	Spirochaetaceae	uncultured
ASV852	Bacteria	Parcubacteria	uncultured Microgenomates group bacterium	D	5	D
ASV853	Bacteria	Proteobacteria	Alphaproteobacteria	Rhodobacterales	Rhodobacteraceae
ASV854	Archaea	Euryarchaeota	Thermoplasmata	Thermoplasmatales	Marine Benthic Group D and DHVEG-1	uncultured archaeon
ASV855	Bacteria	Acidobacteria	Blastocatellia	Blastocatellales	Blastocatellaceae (Subgroup 4)	uncultured
ASV857	Bacteria	Atribacteria	uncultured bacterium	D	5	D
ASV858	Bacteria	Latescibacteria	uncultured Latescibacteria bacterium	D	5	D
ASV859	Bacteria	Parcubacteria	uncultured Aquificales bacterium	D	5	D
ASV860	Bacteria	Parcubacteria
ASV861	Archaea	Bathyarchaeota	uncultured archaeon	D	5	D
ASV862	Bacteria	Aquificae	Aquificae	Aquificales	Aquificaceae	Thermocrinis
ASV863	Bacteria	Armatimonadetes	uncultured	uncultured Firmicutes bacterium	D	6
ASV864	Bacteria
ASV865	Bacteria	Proteobacteria	Deltaproteobacteria	Myxococcales	VHS-B3-70	uncultured bacterium
ASV866	Archaea	Euryarchaeota	Thermoplasmata	Thermoplasmatales	Marine Benthic Group D and DHVEG-1
ASV868	Bacteria	Proteobacteria	Betaproteobacteria	Burkholderiales	Comamonadaceae
ASV869	Bacteria	Chloroflexi	Anaerolineae	Anaerolineales	Anaerolineaceae	uncultured
ASV870	Bacteria	Bacteroidetes	SB-5	uncultured bacterium	D	6
ASV871	Bacteria	Acetothermia	uncultured bacterium	D	5	D
ASV872	Archaea	Aigarchaeota	Aigarchaeota Incertae Sedis	Unknown Order	Unknown Family	Candidatus Caldiarchaeum
ASV873	Bacteria	Bacteroidetes	Bacteroidia	Bacteroidales	Marinilabiaceae	uncultured
ASV874	Bacteria	Cyanobacteria	Cyanobacteria	SubsectionIII	FamilyI
ASV875	Archaea	Crenarchaeota	Thermoprotei	Thermoproteales	Thermoproteaceae	Pyrobaculum
ASV876	Bacteria	Fervidibacteria	uncultured bacterium	D	5	D
ASV877	Bacteria	Planctomycetes	Pla3 lineage
ASV878	Bacteria	Proteobacteria	Gammaproteobacteria	Gammaproteobacteria Incertae Sedis	Unknown Family	Thiohalophilus
ASV879	Bacteria	Proteobacteria	Alphaproteobacteria	Rhizobiales	Hyphomicrobiaceae	Devosia
ASV880	Bacteria	Bacteroidetes	Flavobacteriia	Flavobacteriales	Flavobacteriaceae	Gillisia
ASV881	Bacteria	Caldiserica	Caldisericia	Caldisericales	Caldisericaceae	Caldisericum
ASV882	Bacteria	Bacteroidetes	Flavobacteriia	Flavobacteriales	Flavobacteriaceae	Flavobacterium
ASV883	Bacteria	Bacteroidetes	Bacteroidia	Bacteroidales	Prevotellaceae	Prevotella 7
ASV884	Archaea	Korarchaeota	Korarchaeota Incertae Sedis	Unknown Order	Unknown Family	Candidatus Korarchaeum
ASV885	Bacteria	Proteobacteria	Gammaproteobacteria	Enterobacteriales	Enterobacteriaceae
ASV887	Bacteria	Armatimonadetes	uncultured	uncultured Firmicutes bacterium	D	6
ASV890	Bacteria	Armatimonadetes	uncultured	uncultured Firmicutes bacterium	D	6
ASV891	Bacteria	Verrucomicrobia	Verrucomicrobiae	Verrucomicrobiales	Verrucomicrobiaceae	Haloferula
ASV892	Bacteria	BRC1
ASV893	Bacteria	Actinobacteria	Actinobacteria	Micrococcales	Microbacteriaceae	Frigoribacterium
ASV894	Bacteria	Deinococcus-Thermus	Deinococci	Deinococcales	Deinococcaceae	Deinococcus
ASV895	Bacteria	Microgenomates	Candidatus Woesebacteria	uncultured bacterium	D	6
ASV896	Bacteria	WWE3	uncultured bacterium	D	5	D
ASV897	Archaea	Bathyarchaeota
ASV898	Bacteria	Dictyoglomi	Dictyoglomia	Dictyoglomales	Dictyoglomaceae	Dictyoglomus
ASV900	Archaea	Lokiarchaeota	uncultured archaeon	D	5	D
ASV901	Archaea	Aigarchaeota	Aigarchaeota Incertae Sedis	Unknown Order	Unknown Family	Candidatus Caldiarchaeum
ASV902	Bacteria	Proteobacteria	Alphaproteobacteria	Rickettsiales	Mitochondria	Solanum melongena (eggplant)
ASV903	Bacteria	Firmicutes	Bacilli	Bacillales	Bacillaceae	Bacillus
ASV904	Bacteria	Proteobacteria	Alphaproteobacteria	Rickettsiales	Mitochondria
ASV905	Bacteria	RBG-1 (Zixibacteria)	uncultured bacterium	D	5	D
ASV906	Bacteria	Thermotogae	Thermotogae	EM3	uncultured Thermotogales bacterium	D
ASV907	Unassigned	Unassigned	Unassigned	Unassigned	Unassigned	Unassigned
ASV908	Bacteria	Proteobacteria	Gammaproteobacteria	Enterobacteriales	Enterobacteriaceae	Serratia
ASV909	Archaea	Aigarchaeota	Aigarchaeota Incertae Sedis	Unknown Order	Unknown Family	Candidatus Caldiarchaeum
ASV910	Bacteria	Thermotogae	Thermotogae	EM3	uncultured bacterium	D
ASV911	Archaea	Bathyarchaeota
ASV912	Bacteria	Fervidibacteria	uncultured bacterium	D	5	D
ASV913	Archaea	Aigarchaeota	Aigarchaeota Incertae Sedis	Unknown Order	Unknown Family	Candidatus Caldiarchaeum
ASV914	Bacteria	Spirochaetae	Spirochaetes	Spirochaetales	Spirochaetaceae	Spirochaeta 2
ASV915	Bacteria	Proteobacteria	Gammaproteobacteria	Pseudomonadales	Moraxellaceae	Acinetobacter
ASV916	Bacteria	Spirochaetae	Spirochaetes	Spirochaetales	Spirochaetaceae	Spirochaeta 2
ASV917	Bacteria	Deinococcus-Thermus	Deinococci	Thermales	Thermaceae	Thermus
ASV918	Bacteria	Proteobacteria	Gammaproteobacteria	Xanthomonadales	Xanthomonadales Incertae Sedis	Steroidobacter
ASV919	Bacteria	Actinobacteria	Actinobacteria	Propionibacteriales	Nocardioidaceae	Nocardioides
ASV920	Bacteria	Proteobacteria	Deltaproteobacteria	Desulfarculales	Desulfarculaceae	Desulfatiglans
ASV921	Bacteria	Acidobacteria	Holophagae	Subgroup 7	uncultured bacterium	D
ASV922	Bacteria	Chloroflexi	uncultured
ASV923	Archaea	Woesearchaeota (DHVEG-6)	uncultured archaeon	D	5	D
ASV924	Bacteria	Planctomycetes	Planctomycetacia	Planctomycetales	Planctomycetaceae	Gemmata
ASV925	Bacteria	Acidobacteria	Subgroup 6
ASV926	Bacteria	Cyanobacteria	Melainabacteria	Obscuribacterales	uncultured bacterium	D
ASV927	Archaea	Aigarchaeota	Aigarchaeota Incertae Sedis	Unknown Order	Unknown Family	Candidatus Caldiarchaeum
ASV928	Bacteria	Proteobacteria	Deltaproteobacteria	Desulfarculales	Desulfarculaceae	Desulfatiglans
ASV929	Bacteria	Parcubacteria	uncultured Aquificales bacterium	D	5	D
ASV930	Bacteria	Chloroflexi	Anaerolineae	Anaerolineales	Anaerolineaceae	uncultured
ASV931	Bacteria	Actinobacteria	Actinobacteria	Micrococcales	Intrasporangiaceae
ASV932	Bacteria	Acidobacteria	Subgroup 17	uncultured bacterium	D	6
ASV933	Bacteria	Fervidibacteria	uncultured bacterium	D	5	D
ASV934	Bacteria	Bacteroidetes	Bacteroidetes BD2-2	uncultured bacterium	D	6
ASV935	Bacteria	Chloroflexi	Anaerolineae	Anaerolineales	Anaerolineaceae	uncultured
ASV936	Archaea	Ancient Archaeal Group(AAG)	uncultured archaeon	D	5	D
ASV938	Bacteria	Bacteroidetes	Sphingobacteriia	Sphingobacteriales	Chitinophagaceae
ASV941	Bacteria
ASV943	Bacteria	BP4	uncultured bacterium	D	5	D
ASV944	Archaea	Euryarchaeota	Thermoplasmata	Thermoplasmatales	Marine Benthic Group D and DHVEG-1	uncultured archaeon
ASV945	Bacteria	Proteobacteria	Gammaproteobacteria	Thiotrichales	Thiotrichaceae
ASV947	Bacteria	BP4	uncultured bacterium	D	5	D
ASV948	Bacteria	Firmicutes	Bacilli	Bacillales	Staphylococcaceae	Macrococcus
ASV949	Bacteria	Verrucomicrobia	Verrucomicrobiae	Verrucomicrobiales	Verrucomicrobiaceae	Luteolibacter
ASV950	Bacteria	Proteobacteria	Deltaproteobacteria	Bdellovibrionales	Bdellovibrionaceae	Bdellovibrio
ASV951	Bacteria	BP4	uncultured bacterium	D	5	D
ASV952	Bacteria	Deinococcus-Thermus	Deinococci	Thermales	Thermaceae	Thermus
ASV953	Bacteria	Proteobacteria	Gammaproteobacteria	Orbales	Orbaceae	Gilliamella
ASV955	Bacteria	Chlamydiae	LD1-PA32	uncultured bacterium	D	6
ASV956	Bacteria	Firmicutes	Clostridia	Clostridiales	Lachnospiraceae	Lachnospira
ASV957	Bacteria	Verrucomicrobia	Verrucomicrobiae	Verrucomicrobiales	Verrucomicrobiaceae	Prosthecobacter
ASV958	Bacteria	Bacteroidetes
ASV960	Bacteria	Actinobacteria	Actinobacteria	Actinomycetales	Actinomycetaceae	Actinomyces
ASV961	Archaea	Euryarchaeota	Thermoplasmata	Thermoplasmatales	Marine Benthic Group D and DHVEG-1	uncultured archaeon
ASV962	Bacteria	Fervidibacteria	uncultured bacterium	D	5	D
ASV963	Bacteria	RBG-1 (Zixibacteria)	uncultured bacterium	D	5	D
ASV964	Archaea	Aigarchaeota	Aigarchaeota Incertae Sedis	Unknown Order	Unknown Family	Candidatus Caldiarchaeum
ASV966	Bacteria	Firmicutes	Bacilli	Lactobacillales	Enterococcaceae	Enterococcus
ASV967	Bacteria	Bacteroidetes	Cytophagia	Cytophagales	Flammeovirgaceae	uncultured
ASV968	Bacteria	Chloroflexi	Anaerolineae	Anaerolineales	Anaerolineaceae	uncultured
ASV969	Bacteria
ASV970	Bacteria	Actinobacteria	Actinobacteria	Corynebacteriales	Corynebacteriaceae	Corynebacterium 1
ASV971	Bacteria	Chloroflexi	Anaerolineae	Anaerolineales	Anaerolineaceae	uncultured
ASV973	Bacteria	Planctomycetes	Pla4 lineage	uncultured organism	D	6
ASV974	Archaea	Woesearchaeota (DHVEG-6)	uncultured bacterium	D	5	D
ASV975	Bacteria	Proteobacteria	Gammaproteobacteria	Alteromonadales	Alteromonadaceae	Glaciecola
ASV976	Bacteria	Planctomycetes	Planctomycetacia	Planctomycetales	Planctomycetaceae	Planctomyces
ASV977	Bacteria	Cyanobacteria	Cyanobacteria	SubsectionI	FamilyI	Synechococcus
ASV978	Bacteria	Proteobacteria	Gammaproteobacteria	Pseudomonadales	Pseudomonadaceae	Pseudomonas
ASV979	Bacteria	Aquificae	Aquificae	Aquificales	Aquificaceae	Thermocrinis
ASV980	Bacteria	Actinobacteria	Actinobacteria	Frankiales	Nakamurellaceae	Nakamurella
ASV981	Bacteria	Fervidibacteria	uncultured bacterium	D	5	D
ASV982	Bacteria	Acidobacteria	Subgroup 6	uncultured Acidobacteria bacterium	D	6
ASV983	Bacteria	Actinobacteria	Actinobacteria	Micrococcales	Microbacteriaceae	Leucobacter
ASV984	Bacteria	Chloroflexi	Anaerolineae	Anaerolineales	Anaerolineaceae	uncultured
ASV985	Bacteria	Acidobacteria	Holophagae	Subgroup 23	uncultured bacterium	D
ASV986	Archaea	Candidate division YNPFFA	uncultured crenarchaeote	D	5	D
ASV987	Bacteria	Actinobacteria	Thermoleophilia	Gaiellales	uncultured	uncultured bacterium
ASV988	Bacteria	Fervidibacteria	uncultured bacterium	D	5	D
ASV989	Bacteria	Proteobacteria	Alphaproteobacteria	Rhizobiales	Phyllobacteriaceae	Mesorhizobium
ASV990	Archaea	Aigarchaeota	Aigarchaeota Incertae Sedis	Unknown Order	Unknown Family	Candidatus Caldiarchaeum
ASV991	Bacteria	Aquificae	Aquificae	Aquificales	Aquificaceae	Thermocrinis
ASV992	Bacteria	Bacteroidetes	Sphingobacteriia	Sphingobacteriales	Sphingobacteriaceae	Mucilaginibacter
ASV993	Bacteria	Firmicutes	Clostridia
ASV994	Archaea	Bathyarchaeota	uncultured archaeon	D	5	D
ASV995	Archaea	Hadesarchaea	uncultured archaeon	D	5	D
ASV996	Bacteria	Chloroflexi	Anaerolineae	Anaerolineales	Anaerolineaceae	uncultured
ASV997	Bacteria	Bacteroidetes	Bacteroidetes BD2-2	uncultured bacterium	D	6
ASV998	Bacteria	WS2	uncultured microorganism	D	5	D
ASV999	Archaea	Euryarchaeota	Thermoplasmata	Thermoplasmatales	Marine Benthic Group D and DHVEG-1
ASV1000	Bacteria	Proteobacteria	Gammaproteobacteria	Oceanospirillales	Oceanospirillaceae	Marinobacterium
ASV1001	Bacteria	Proteobacteria	Gammaproteobacteria	Oceanospirillales	Oceanospirillaceae	Marinobacterium
ASV1002	Bacteria	Parcubacteria	uncultured Aquificales bacterium	D	5	D
ASV1003	Archaea	Euryarchaeota	Thermoplasmata	Thermoplasmatales	Marine Benthic Group D and DHVEG-1
ASV1006	Bacteria	Proteobacteria	Gammaproteobacteria	Vibrionales	Vibrionaceae	Vibrio
ASV1007	Archaea	Lokiarchaeota	uncultured archaeon	D	5	D
ASV1008	Bacteria	Cyanobacteria	Cyanobacteria	SubsectionI	FamilyI	Synechococcus
ASV1009	Bacteria	Acidobacteria	Subgroup 18
ASV1010	Bacteria	Planctomycetes	vadinHA49	uncultured bacterium	D	6
ASV1011	Bacteria	Proteobacteria	Alphaproteobacteria	Rhizobiales	Methylobacteriaceae	Methylobacterium
ASV1013	Bacteria	Actinobacteria	Actinobacteria	Frankiales	Geodermatophilaceae
ASV1014	Bacteria	Bacteroidetes	Sphingobacteriia	Sphingobacteriales	Chitinophagaceae	Ferruginibacter
ASV1015	Bacteria	Cyanobacteria	Chloroplast	Phalacroma mitra	D	6
ASV1016	Bacteria	Firmicutes	Clostridia	Clostridiales	Clostridiaceae 1	Clostridium sensu stricto 10
ASV1017	Archaea	Aigarchaeota	Aigarchaeota Incertae Sedis	Unknown Order	Unknown Family	Candidatus Caldiarchaeum
ASV1018	Bacteria	Peregrinibacteria	uncultured bacterium	D	5	D
ASV1019	Bacteria	Aquificae	Aquificae	Aquificales	Aquificaceae	Thermocrinis
ASV1020	Bacteria	Firmicutes	Bacilli	Bacillales	Alicyclobacillaceae	Alicyclobacillus
ASV1021	Bacteria	Chloroflexi	Dehalococcoidia	GIF9
ASV1022	Bacteria	Bacteroidetes	Sphingobacteriia	Sphingobacteriales	Saprospiraceae	uncultured
ASV1023	Bacteria
ASV1025	Bacteria	Proteobacteria	Alphaproteobacteria	Rhodobacterales	Rhodobacteraceae	uncultured
ASV1026	Bacteria	Proteobacteria	Alphaproteobacteria	Rhizobiales	Xanthobacteraceae
ASV1027	Bacteria
ASV1029	Bacteria	Proteobacteria	Alphaproteobacteria	Rhodobacterales	Rhodobacteraceae	Rhodobacter
ASV1030	Bacteria	Aminicenantes	uncultured Aminicenantes bacterium	D	5	D
ASV1031	Bacteria	Chloroflexi	Anaerolineae	Anaerolineales	Anaerolineaceae	uncultured
ASV1032	Bacteria	Proteobacteria	Alphaproteobacteria	Rhizobiales	Bradyrhizobiaceae	Bradyrhizobium
ASV1033	Bacteria	Proteobacteria	Deltaproteobacteria	Desulfarculales	Desulfarculaceae	Desulfatiglans
ASV1034	Bacteria	Armatimonadetes	uncultured	uncultured Firmicutes bacterium	D	6
ASV1035	Bacteria
ASV1036	Bacteria	Firmicutes	Bacilli	Lactobacillales	Lactobacillaceae	Lactobacillus
ASV1038	Bacteria	Chlorobi	Chlorobia	Chlorobiales	OPB56
ASV1039	Bacteria	Cyanobacteria	Cyanobacteria	SubsectionI	FamilyI	Synechococcus
ASV1040	Bacteria	Bacteroidetes	Sphingobacteriia	Sphingobacteriales	Chitinophagaceae	Niabella
ASV1041	Bacteria	Chloroflexi	Gitt-GS-136	uncultured bacterium	D	6
ASV1043	Bacteria	Planctomycetes	Phycisphaerae	MSBL9
ASV1044	Bacteria	Thermotogae	Thermotogae	EM3	uncultured bacterium	D
ASV1045	Archaea	Aigarchaeota	Aigarchaeota Incertae Sedis	Unknown Order	Unknown Family	Candidatus Caldiarchaeum
ASV1046	Archaea	Bathyarchaeota	uncultured archaeon	D	5	D
ASV1047	Bacteria	BP4	uncultured bacterium	D	5	D
ASV1048	Unassigned	Unassigned	Unassigned	Unassigned	Unassigned	Unassigned
ASV1049	Bacteria	Aquificae	Aquificae	Aquificales	Aquificaceae	Thermocrinis
ASV1051	Bacteria	Deinococcus-Thermus	Deinococci	Thermales	Thermaceae	Thermus
ASV1052	Bacteria	Proteobacteria	Betaproteobacteria	SC-I-84	uncultured bacterium	D
ASV1053	Bacteria	Firmicutes	Bacilli	Lactobacillales	Lactobacillaceae	Lactobacillus
ASV1054	Bacteria	Proteobacteria	Alphaproteobacteria	Rhodobacterales	Rhodobacteraceae	uncultured
ASV1055	Bacteria	Actinobacteria	Actinobacteria	Corynebacteriales	Mycobacteriaceae	Mycobacterium
ASV1056	Archaea	Bathyarchaeota
ASV1057	Bacteria	Bacteroidetes	Sphingobacteriia	Sphingobacteriales	Sphingobacteriaceae	Arcticibacter
ASV1058	Archaea	Aigarchaeota	Aigarchaeota Incertae Sedis	Unknown Order	Unknown Family	Candidatus Caldiarchaeum
ASV1060	Bacteria	Bacteroidetes	Flavobacteriia	Flavobacteriales	Flavobacteriaceae	Flavobacterium
ASV1061	Archaea	Aigarchaeota	Aigarchaeota Incertae Sedis	Unknown Order	Unknown Family	Candidatus Caldiarchaeum
ASV1062	Bacteria	Bacteroidetes	Cytophagia	Cytophagales	Cytophagaceae	Hymenobacter
ASV1063	Archaea	Euryarchaeota	Thermoplasmata	Thermoplasmatales	Marine Benthic Group D and DHVEG-1	uncultured archaeon
ASV1065	Bacteria	Chloroflexi	Anaerolineae	Anaerolineales	Anaerolineaceae	uncultured
ASV1066	Archaea	Bathyarchaeota
ASV1067	Bacteria	Proteobacteria	Alphaproteobacteria	Rhodobacterales	Rhodobacteraceae	Celeribacter
ASV1068	Bacteria	Proteobacteria	Alphaproteobacteria	Sphingomonadales	Sphingomonadaceae	Sphingomonas
ASV1070	Bacteria	Firmicutes	Bacilli	Lactobacillales	Streptococcaceae	Lactococcus
ASV1071	Bacteria	Bacteroidetes	Cytophagia	Cytophagales	Cytophagaceae	Hymenobacter
ASV1072	Bacteria	Proteobacteria	Deltaproteobacteria	Desulfovibrionales	Desulfovibrionaceae	Desulfovibrio
ASV1073	Bacteria	Proteobacteria	Alphaproteobacteria	Sphingomonadales	Sphingomonadaceae	Sphingobium
ASV1074	Bacteria	Chlorobi	Chlorobia	Chlorobiales	OPB56
ASV1075	Bacteria	Chloroflexi	Anaerolineae	Anaerolineales	Anaerolineaceae	uncultured
ASV1076	Bacteria	Chlorobi	Chlorobia	Chlorobiales	OPB56
ASV1077	Bacteria	Actinobacteria	Actinobacteria	Micrococcales	Cellulomonadaceae	Cellulomonas
ASV1078	Bacteria	Actinobacteria	Actinobacteria	Micrococcales	Cellulomonadaceae	Actinotalea
ASV1079	Bacteria	Proteobacteria	Alphaproteobacteria	Sphingomonadales	Sphingomonadaceae	Novosphingobium
ASV1080	Bacteria	Chlorobi	Chlorobia	Chlorobiales	OPB56
ASV1082	Bacteria	Aquificae	Aquificae	Aquificales	Aquificaceae	Thermocrinis
ASV1083	Bacteria	Bacteroidetes
ASV1085	Archaea	Euryarchaeota	Methanomicrobia	Methanosarcinales	Methermicoccaceae	Methermicoccus
ASV1086	Bacteria	Proteobacteria	Gammaproteobacteria	Pseudomonadales	Moraxellaceae	Acinetobacter
ASV1087	Archaea	Woesearchaeota (DHVEG-6)
ASV1088	Bacteria	Bacteroidetes	Sphingobacteriia	Sphingobacteriales	Chitinophagaceae	Ferruginibacter
ASV1089	Archaea	Lokiarchaeota	uncultured archaeon	D	5	D
ASV1090	Bacteria	Parcubacteria	uncultured Aquificales bacterium	D	5	D
ASV1091	Archaea	Lokiarchaeota	uncultured crenarchaeote	D	5	D
ASV1092	Bacteria	Bacteroidetes	Bacteroidia	Bacteroidales	Marinilabiaceae	uncultured
ASV1093	Bacteria	Spirochaetae	Spirochaetes	Spirochaetales	Spirochaetaceae	Spirochaeta 2
ASV1094	Bacteria
ASV1095	Bacteria	Calescamantes
ASV1096	Bacteria	Chloroflexi	Anaerolineae	Anaerolineales	Anaerolineaceae	uncultured
ASV1097	Bacteria	Bacteroidetes	Sphingobacteriia	Sphingobacteriales	Chitinophagaceae	Ferruginibacter
ASV1098	Bacteria	Verrucomicrobia	Verrucomicrobiae	Verrucomicrobiales	Verrucomicrobiaceae	Luteolibacter
ASV1099	Bacteria
ASV1100	Bacteria	Bacteroidetes	Bacteroidetes Incertae Sedis	Order II	Rhodothermaceae	Rhodothermus
ASV1101	Bacteria	Bacteroidetes	Flavobacteriia	Flavobacteriales	Flavobacteriaceae	Flavobacterium
ASV1102	Bacteria	Chloroflexi	Thermomicrobia	Thermomicrobiales	Thermomicrobiaceae	Thermomicrobium
ASV1103	Bacteria	Proteobacteria	Alphaproteobacteria	Rhizobiales	Hyphomicrobiaceae	Rhodomicrobium
ASV1104	Bacteria	Parcubacteria	uncultured Microgenomates group bacterium	D	5	D
ASV1105	Bacteria	Acetothermia	uncultured bacterium	D	5	D
ASV1107	Bacteria	Proteobacteria	Gammaproteobacteria	Alteromonadales	Psychromonadaceae	Psychromonas
ASV1110	Bacteria	Planctomycetes	Planctomycetacia	Planctomycetales	Planctomycetaceae	Pir4 lineage
ASV1111	Bacteria	Deinococcus-Thermus	Deinococci	Thermales	Thermaceae	Thermus
ASV1112	Archaea	Woesearchaeota (DHVEG-6)	uncultured bacterium	D	5	D
ASV1113	Bacteria	Chloroflexi	Anaerolineae	Anaerolineales	Anaerolineaceae	uncultured
ASV1114	Bacteria	Fervidibacteria	uncultured bacterium	D	5	D
ASV1115	Archaea	Bathyarchaeota	uncultured crenarchaeote	D	5	D
ASV1116	Bacteria	Planctomycetes
ASV1117	Bacteria	Thermotogae	Thermotogae	EM3	uncultured bacterium	D
ASV1118	Bacteria	Deinococcus-Thermus	Deinococci	Thermales	Thermaceae	Thermus
ASV1119	Bacteria	Planctomycetes	Phycisphaerae	MSBL9	uncultured bacterium	D
ASV1120	Bacteria	Planctomycetes	Phycisphaerae	mle1-8	uncultured bacterium	D
ASV1122	Bacteria	Chloroflexi	Anaerolineae	Anaerolineales	Anaerolineaceae	uncultured
ASV1123	Bacteria	Armatimonadetes	uncultured	uncultured Firmicutes bacterium	D	6
ASV1124	Archaea	Woesearchaeota (DHVEG-6)
ASV1126	Bacteria	Proteobacteria	Deltaproteobacteria	Syntrophobacterales	Syntrophobacteraceae	Thermodesulforhabdus
ASV1127	Bacteria	Cyanobacteria	Cyanobacteria	SubsectionI	FamilyI	Synechococcus
ASV1128	Archaea	Aigarchaeota	Aigarchaeota Incertae Sedis	Unknown Order	Unknown Family	Candidatus Caldiarchaeum
ASV1129	Bacteria	Fervidibacteria	uncultured bacterium	D	5	D
ASV1130	Bacteria	Actinobacteria	Actinobacteria	Frankiales	Geodermatophilaceae	Modestobacter
ASV1131	Bacteria	Proteobacteria	Betaproteobacteria	Burkholderiales	Burkholderiaceae	Lautropia
ASV1132	Bacteria	Chlorobi	Chlorobia	Chlorobiales	OPB56
ASV1133	Bacteria	Thermotogae	Thermotogae	EM3	uncultured Thermotogales bacterium	D
ASV1134	Bacteria	Atribacteria	uncultured bacterium	D	5	D
ASV1135	Archaea	Woesearchaeota (DHVEG-6)	unidentified archaeon	D	5	D
ASV1136	Bacteria	Fervidibacteria	uncultured bacterium	D	5	D
ASV1138	Bacteria	Parcubacteria	uncultured Microgenomates group bacterium	D	5	D
ASV1139	Bacteria	Planctomycetes	OM190	uncultured bacterium	D	6
ASV1140	Bacteria	Chlorobi	Chlorobia	Chlorobiales	OPB56
ASV1141	Archaea	Bathyarchaeota
ASV1142	Bacteria	Chloroflexi	Anaerolineae	Anaerolineales	Anaerolineaceae	uncultured
ASV1143	Bacteria	Atribacteria	uncultured bacterium	D	5	D
ASV1144	Bacteria	Actinobacteria	Actinobacteria	Micromonosporales	Micromonosporaceae	Actinoplanes
ASV1146	Unassigned	Unassigned	Unassigned	Unassigned	Unassigned	Unassigned
ASV1147	Bacteria	Peregrinibacteria	uncultured bacterium	D	5	D
ASV1148	Bacteria	Firmicutes	Bacilli	Bacillales	Family XI	Gemella
ASV1149	Bacteria	Cyanobacteria	Chloroplast	uncultured diatom	D	6
ASV1150	Bacteria	Proteobacteria	Alphaproteobacteria	Rickettsiales	Mitochondria
ASV1151	Bacteria	Parcubacteria	uncultured Aquificales bacterium	D	5	D
ASV1152	Bacteria	Proteobacteria	Deltaproteobacteria	Desulfobacterales	Desulfobacteraceae	Sva0081 sediment group
ASV1153	Bacteria	Proteobacteria	Betaproteobacteria	Burkholderiales	Comamonadaceae
ASV1154	Archaea	Woesearchaeota (DHVEG-6)	unidentified archaeon	D	5	D
ASV1155	Bacteria	Proteobacteria	Alphaproteobacteria	Caulobacterales	Caulobacteraceae	Brevundimonas
ASV1156	Archaea	Aigarchaeota	Aigarchaeota Incertae Sedis	Unknown Order	Unknown Family	Candidatus Caldiarchaeum
ASV1157	Archaea	Crenarchaeota	Thermoprotei	Thermoproteales	Thermoproteaceae	Pyrobaculum
ASV1159	Bacteria	Chloroflexi	Dehalococcoidia	GIF3	uncultured bacterium	D
ASV1160	Bacteria	Bacteroidetes	Cytophagia	Cytophagales	Cytophagaceae	Hymenobacter
ASV1161	Bacteria	Chlorobi	Chlorobia	Chlorobiales	OPB56
ASV1162	Bacteria	Armatimonadetes	uncultured	uncultured Firmicutes bacterium	D	6
ASV1163	Bacteria	Chlorobi	Chlorobia	Chlorobiales	OPB56
ASV1164	Bacteria	Proteobacteria	Betaproteobacteria	Nitrosomonadales	Nitrosomonadaceae	uncultured
ASV1165	Bacteria	Fervidibacteria	uncultured bacterium	D	5	D
ASV1166	Bacteria	Chloroflexi	Dehalococcoidia	GIF3	uncultured bacterium	D
ASV1167	Bacteria	Proteobacteria	Deltaproteobacteria	Syntrophobacterales	Syntrophobacteraceae	Thermodesulforhabdus
ASV1168	Bacteria	Proteobacteria	Betaproteobacteria	Burkholderiales	Burkholderiaceae	Cupriavidus
ASV1169	Bacteria	Proteobacteria	Alphaproteobacteria	Rhizobiales	Bradyrhizobiaceae	Rhodopseudomonas
ASV1170	Bacteria	Deinococcus-Thermus	Deinococci	Thermales	Thermaceae	Thermus
ASV1172	Bacteria	Cyanobacteria	Cyanobacteria	SubsectionI	FamilyI	Synechococcus
ASV1173	Bacteria	Firmicutes	Clostridia	Clostridiales	Family XI	Anaerococcus
ASV1174	Bacteria
ASV1175	Bacteria	Planctomycetes	Planctomycetacia	Planctomycetales	Planctomycetaceae	Gemmata
ASV1176	Bacteria	Deinococcus-Thermus	Deinococci	Thermales	Thermaceae	Thermus
ASV1178	Archaea	Woesearchaeota (DHVEG-6)
ASV1179	Bacteria	Bacteroidetes	Bacteroidia	Bacteroidales	Prevotellaceae	Alloprevotella
ASV1180	Bacteria	Proteobacteria	Gammaproteobacteria	Pseudomonadales	Pseudomonadaceae	Pseudomonas
ASV1181	Archaea	Woesearchaeota (DHVEG-6)
ASV1182	Bacteria
ASV1183	Bacteria	Armatimonadetes	uncultured	uncultured Firmicutes bacterium	D	6
ASV1184	Bacteria	Acetothermia	uncultured bacterium	D	5	D
ASV1185	Bacteria	LCP-89	uncultured bacterium	D	5	D
ASV1186	Archaea	Crenarchaeota	Thermoprotei	Desulfurococcales	Desulfurococcaceae	Aeropyrum
ASV1187	Bacteria	Proteobacteria	Alphaproteobacteria	Rhodobacterales	Rhodobacteraceae	Paracoccus
ASV1188	Archaea	Bathyarchaeota
ASV1189	Bacteria	Aminicenantes	uncultured bacterium	D	5	D
ASV1190	Bacteria	Proteobacteria	Gammaproteobacteria	Pseudomonadales	Moraxellaceae	Acinetobacter
ASV1191	Bacteria	Proteobacteria	Deltaproteobacteria	Syntrophobacterales	Syntrophobacteraceae	Thermodesulforhabdus
ASV1192	Archaea	Crenarchaeota	Thermoprotei	Thermoproteales	Thermoproteaceae	Pyrobaculum
ASV1193	Bacteria	Actinobacteria	Thermoleophilia	Solirubrobacterales	Elev-16S-1332	uncultured bacterium
ASV1194	Archaea	uncultured archaeon	D	4	D	7
ASV1195	Bacteria	Fervidibacteria	uncultured bacterium	D	5	D
ASV1196	Bacteria	Chloroflexi	Dehalococcoidia	FS117-23B-02	uncultured bacterium	D
ASV1197	Bacteria
ASV1198	Bacteria	Deinococcus-Thermus	Deinococci	Thermales	Thermaceae	Thermus
ASV1199	Bacteria	Chlorobi	Chlorobia	Chlorobiales	OPB56
ASV1200	Bacteria	Chloroflexi	Dehalococcoidia	GIF9	uncultured bacterium	D
ASV1201	Bacteria	Thermotogae	Thermotogae	EM3	uncultured Thermotogales bacterium	D
ASV1202	Bacteria	Chloroflexi	Thermomicrobia	Thermomicrobiales	Thermomicrobiaceae	Thermomicrobium
ASV1204	Bacteria	Proteobacteria	Alphaproteobacteria	Rhizobiales	Rhizobiaceae	Rhizobium
ASV1205	Bacteria	Chloroflexi	Dehalococcoidia	GIF3	uncultured bacterium	D
ASV1208	Bacteria	Proteobacteria	Gammaproteobacteria	Pseudomonadales	Pseudomonadaceae	Pseudomonas
ASV1209	Archaea	Candidate division YNPFFA	crenarchaeote JGI-OTU-1	D	5	D
ASV1210	Bacteria	Thermotogae	Thermotogae	EM3	uncultured Thermotogales bacterium	D
ASV1211	Bacteria	Planctomycetes	Phycisphaerae	MSBL9	uncultured bacterium	D
ASV1212	Bacteria	Parcubacteria	uncultured Aquificales bacterium	D	5	D
ASV1213	Unassigned	Unassigned	Unassigned	Unassigned	Unassigned	Unassigned
ASV1214	Bacteria	Planctomycetes	Phycisphaerae	MSBL9	uncultured bacterium	D
ASV1215	Bacteria	Bacteroidetes	Flavobacteriia	Flavobacteriales	Flavobacteriaceae	Pibocella
ASV1216	Unassigned	Unassigned	Unassigned	Unassigned	Unassigned	Unassigned
ASV1217	Bacteria	Chloroflexi	Anaerolineae	Anaerolineales	Anaerolineaceae	uncultured
ASV1218	Unassigned	Unassigned	Unassigned	Unassigned	Unassigned	Unassigned
ASV1219	Bacteria	Actinobacteria	Actinobacteria	Micrococcales	Bogoriellaceae	Georgenia
ASV1220	Bacteria	Firmicutes	Bacilli	Bacillales	Staphylococcaceae	Salinicoccus
ASV1222	Bacteria	Proteobacteria	Gammaproteobacteria	Alteromonadales	Psychromonadaceae	Psychromonas
ASV1223	Bacteria	Chlorobi	Chlorobia	Chlorobiales	OPB56	uncultured bacterium
ASV1224	Bacteria	Parcubacteria	uncultured Microgenomates group bacterium	D	5	D
ASV1225	Bacteria	Verrucomicrobia	WCHB1-41	uncultured organism	D	6
ASV1226	Bacteria	Actinobacteria	Actinobacteria	Micrococcales	Microbacteriaceae	Frigoribacterium
ASV1227	Bacteria	Proteobacteria	Gammaproteobacteria	Chromatiales	Chromatiaceae	Thiohalocapsa
ASV1228	Bacteria	Thermotogae	Thermotogae	EM3
ASV1229	Bacteria	Bacteroidetes	Flavobacteriia	Flavobacteriales	Cryomorphaceae	uncultured
ASV1230	Bacteria	Proteobacteria	Alphaproteobacteria	Rhizobiales	Rhizobiales Incertae Sedis	Bauldia
ASV1232	Bacteria	Aquificae	Aquificae	Aquificales	Aquificaceae	Thermocrinis
ASV1233	Bacteria	Chloroflexi	Dehalococcoidia	GIF3	uncultured bacterium	D
ASV1234	Bacteria	Cyanobacteria	Cyanobacteria	SubsectionI	FamilyI	Synechococcus
ASV1235	Bacteria	Parcubacteria	uncultured Microgenomates group bacterium	D	5	D
ASV1236	Bacteria	Latescibacteria	Latescibacteria Incertae Sedis	Unknown Order	Unknown Family	Candidatus Latescibacter
ASV1237	Bacteria	Fervidibacteria	uncultured bacterium	D	5	D
ASV1238	Bacteria	Planctomycetes	Phycisphaerae	mle1-8	uncultured bacterium	D
ASV1239	Bacteria	Firmicutes	Clostridia	Thermoanaerobacterales	Family III	Thermoanaerobacterium
ASV1240	Bacteria	Aquificae	Aquificae	Aquificales	Aquificaceae	Thermocrinis
ASV1241	Bacteria	Proteobacteria	Betaproteobacteria	TRA3-20	uncultured bacterium	D
ASV1242	Bacteria	WS2
ASV1244	Bacteria	Proteobacteria	Deltaproteobacteria	Desulfobacterales	Desulfobacteraceae	Desulfobacterium
ASV1245	Bacteria	RBG-1 (Zixibacteria)	uncultured bacterium	D	5	D
ASV1246	Bacteria	Fervidibacteria	uncultured bacterium	D	5	D
ASV1247	Bacteria	Fervidibacteria	uncultured bacterium	D	5	D
ASV1248	Bacteria	Proteobacteria	Deltaproteobacteria	Desulfarculales	Desulfarculaceae	Desulfatiglans
ASV1249	Bacteria	Aquificae	Aquificae	Aquificales	Aquificaceae	Thermocrinis
ASV1250	Archaea	Aigarchaeota	Aigarchaeota Incertae Sedis	Unknown Order	Unknown Family	Candidatus Caldiarchaeum
ASV1251	Bacteria	Chloroflexi	Anaerolineae	Anaerolineales	Anaerolineaceae	uncultured
ASV1252	Bacteria	Deinococcus-Thermus	Deinococci	Thermales	Thermaceae	Thermus
ASV1253	Bacteria	Fervidibacteria	uncultured bacterium	D	5	D
ASV1254	Bacteria	Planctomycetes	Pla3 lineage	uncultured planctomycete	D	6
ASV1255	Bacteria	Actinobacteria	Acidimicrobiia	Acidimicrobiales	Iamiaceae	Iamia
ASV1256	Bacteria	Proteobacteria	Gammaproteobacteria	Chromatiales	Chromatiaceae	Rheinheimera
ASV1257	Bacteria	Chloroflexi	Anaerolineae	Anaerolineales	Anaerolineaceae	uncultured
ASV1258	Bacteria	GAL15	uncultured bacterium	D	5	D
ASV1260	Bacteria
ASV1261	Bacteria	Proteobacteria	Deltaproteobacteria	Desulfarculales	Desulfarculaceae	uncultured
ASV1262	Bacteria	Proteobacteria	Deltaproteobacteria	Myxococcales	Myxococcaceae	Myxococcus
ASV1263	Bacteria	Parcubacteria	uncultured Aquificales bacterium	D	5	D
ASV1264	Bacteria	BP4	uncultured bacterium	D	5	D
ASV1265	Bacteria	Proteobacteria	Deltaproteobacteria	Desulfarculales	Desulfarculaceae	Desulfatiglans
ASV1266	Bacteria	Thermotogae	Thermotogae	EM3	uncultured Thermotogales bacterium	D
ASV1267	Bacteria	Proteobacteria	Alphaproteobacteria	Rhizobiales	Phyllobacteriaceae	Aminobacter
ASV1268	Archaea	Euryarchaeota	Methanomicrobia	Methanomicrobiales
ASV1269	Bacteria	Chlorobi	Chlorobia	Chlorobiales	OPB56	uncultured Chlorobi bacterium
ASV1270	Bacteria	Cloacimonetes	MSBL8	uncultured bacterium	D	6
ASV1271	Bacteria	Proteobacteria	Alphaproteobacteria	Rickettsiales	Mitochondria
ASV1272	Bacteria	Proteobacteria	Alphaproteobacteria	Rhizobiales	Rhodobiaceae	uncultured
ASV1273	Bacteria	Parcubacteria	uncultured Aquificales bacterium	D	5	D
ASV1274	Bacteria	Proteobacteria
ASV1275	Bacteria	Cyanobacteria	Cyanobacteria	SubsectionI	FamilyI	Synechococcus
ASV1276	Bacteria	Spirochaetae	Spirochaetes	Spirochaetales	Spirochaetaceae	Spirochaeta 2
ASV1277	Bacteria	BRC1
ASV1278	Bacteria	Fervidibacteria	uncultured bacterium	D	5	D
ASV1279	Bacteria	Firmicutes	Clostridia	Clostridiales	Heliobacteriaceae	Hydrogenispora
ASV1280	Bacteria	Actinobacteria	Actinobacteria	Micrococcales	Promicromonosporaceae	Promicromonospora
ASV1283	Bacteria	Planctomycetes	Planctomycetacia	Planctomycetales	Planctomycetaceae	Rhodopirellula
ASV1284	Archaea	Thaumarchaeota	Group C3	uncultured crenarchaeote	D	6
ASV1285	Archaea	Aigarchaeota	Aigarchaeota Incertae Sedis	Unknown Order	Unknown Family	Candidatus Caldiarchaeum
ASV1286	Bacteria	Calescamantes	uncultured bacterium	D	5	D
ASV1287	Bacteria	Proteobacteria
ASV1288	Bacteria	Calescamantes
ASV1290	Bacteria	Bacteroidetes	Sphingobacteriia	Sphingobacteriales	Chitinophagaceae	Taibaiella
ASV1291	Bacteria	Proteobacteria	Epsilonproteobacteria	Campylobacterales	Campylobacteraceae	Arcobacter
ASV1292	Archaea	Aigarchaeota	Aigarchaeota Incertae Sedis	Unknown Order	Unknown Family	Candidatus Caldiarchaeum
ASV1293	Bacteria	Chloroflexi	Dehalococcoidia	vadinBA26	uncultured bacterium	D
ASV1294	Bacteria	Planctomycetes	Phycisphaerae	ODP1230B30.09	uncultured bacterium	D
ASV1296	Bacteria	GAL15	uncultured bacterium	D	5	D
ASV1297	Bacteria	Proteobacteria	Deltaproteobacteria	Desulfobacterales	Desulfobulbaceae	Desulfobulbus
ASV1298	Bacteria	Proteobacteria	Deltaproteobacteria	Syntrophobacterales	Syntrophobacteraceae	Thermodesulforhabdus
ASV1300	Archaea	Woesearchaeota (DHVEG-6)	uncultured bacterium	D	5	D
ASV1301	Bacteria	Proteobacteria	Alphaproteobacteria	Rhizobiales
ASV1302	Archaea	Bathyarchaeota	uncultured euryarchaeote	D	5	D
ASV1303	Bacteria	Calescamantes
ASV1304	Bacteria	Fervidibacteria	uncultured bacterium	D	5	D
ASV1305	Bacteria	Chlorobi	Chlorobia	Chlorobiales	OPB56
ASV1306	Bacteria	Actinobacteria	Thermoleophilia	Solirubrobacterales	Patulibacteraceae	Patulibacter
ASV1308	Bacteria	Actinobacteria	Actinobacteria	Micrococcales	Microbacteriaceae
ASV1309	Bacteria	Proteobacteria	Deltaproteobacteria	Desulfarculales	Desulfarculaceae	Desulfatiglans
ASV1311	Bacteria	Cyanobacteria	Cyanobacteria	SubsectionI	FamilyI	Synechococcus
ASV1312	Bacteria	Thermotogae	Thermotogae	Thermotogales	Fervidobacteriaceae	Fervidobacterium
ASV1313	Bacteria	Chlorobi	Chlorobia	Chlorobiales	OPB56
ASV1314	Bacteria	Actinobacteria	Acidimicrobiia	Acidimicrobiales	uncultured
ASV1315	Bacteria	Parcubacteria	Candidatus Moranbacteria	uncultured bacterium	D	6
ASV1316	Bacteria	Bacteroidetes	Flavobacteriia	Flavobacteriales	Cryomorphaceae	Crocinitomix
ASV1318	Bacteria	Proteobacteria	Deltaproteobacteria	Oligoflexales	Oligoflexaceae	uncultured bacterium
ASV1319	Bacteria	Thermotogae	Thermotogae	EM3
ASV1320	Bacteria	Firmicutes	Clostridia
ASV1321	Bacteria	Actinobacteria	Actinobacteria	Micrococcales	Intrasporangiaceae
ASV1323	Archaea	Woesearchaeota (DHVEG-6)	uncultured crenarchaeote	D	5	D
ASV1324	Bacteria	Calescamantes
ASV1325	Bacteria	Parcubacteria	uncultured Microgenomates group bacterium	D	5	D
ASV1326	Archaea	Crenarchaeota	Thermoprotei	Thermoproteales	Thermoproteaceae	Pyrobaculum
ASV1327	Unassigned	Unassigned	Unassigned	Unassigned	Unassigned	Unassigned
ASV1328	Bacteria	Parcubacteria	uncultured Aquificales bacterium	D	5	D
ASV1329	Bacteria	Parcubacteria	uncultured Microgenomates group bacterium	D	5	D
ASV1330	Bacteria	Acidobacteria	Solibacteres	Solibacterales	Solibacteraceae (Subgroup 3)	Bryobacter
ASV1331	Bacteria	Armatimonadetes	uncultured	uncultured Firmicutes bacterium	D	6
ASV1332	Bacteria	Omnitrophica
ASV1334	Bacteria	Chloroflexi	Dehalococcoidia
ASV1335	Bacteria	Aminicenantes	uncultured bacterium	D	5	D
ASV1336	Bacteria	Proteobacteria	Betaproteobacteria	Burkholderiales	Burkholderiaceae	Ralstonia
ASV1338	Bacteria	Fervidibacteria	uncultured bacterium	D	5	D
ASV1339	Bacteria	Actinobacteria	Thermoleophilia	Gaiellales	uncultured	uncultured bacterium
ASV1340	Bacteria	Proteobacteria	Gammaproteobacteria	Xanthomonadales	Xanthomonadaceae	Lysobacter
ASV1341	Bacteria	Spirochaetae	Spirochaetes	Spirochaetales	Spirochaetaceae	Spirochaeta 2
ASV1342	Archaea	Bathyarchaeota	uncultured archaeon	D	5	D
ASV1343	Archaea	Euryarchaeota	Thermoplasmata	Thermoplasmatales	Marine Benthic Group D and DHVEG-1	uncultured archaeon
ASV1344	Bacteria	Actinobacteria	Actinobacteria	Corynebacteriales	Nocardiaceae	Rhodococcus
ASV1347	Bacteria	Planctomycetes	Phycisphaerae	MSBL9	uncultured bacterium	D
ASV1348	Bacteria	Proteobacteria	Gammaproteobacteria	Xanthomonadales	Xanthomonadaceae	Pseudoxanthomonas
ASV1349	Bacteria	Spirochaetae	Spirochaetes	Spirochaetales	Spirochaetaceae	Spirochaeta 2
ASV1350	Bacteria	Deinococcus-Thermus	Deinococci	Thermales	Thermaceae	Thermus
ASV1351	Bacteria	Planctomycetes	Phycisphaerae	MSBL9	uncultured planctomycete	D
ASV1352	Bacteria	Chloroflexi	Dehalococcoidia	GIF3	uncultured bacterium	D
ASV1353	Bacteria	Fervidibacteria	uncultured bacterium	D	5	D
ASV1354	Bacteria	Proteobacteria	Gammaproteobacteria	Chromatiales	Granulosicoccaceae	Granulosicoccus
ASV1355	Bacteria	Spirochaetae	Spirochaetes	Spirochaetales	Spirochaetaceae	Spirochaeta 2
ASV1356	Bacteria	Proteobacteria	Alphaproteobacteria	Sphingomonadales	Sphingomonadaceae	Sphingomonas
ASV1357	Bacteria	Acetothermia	uncultured bacterium	D	5	D
ASV1358	Bacteria	Deinococcus-Thermus	Deinococci	Thermales	Thermaceae	Thermus
ASV1359	Bacteria	Chlamydiae	LD1-PA32	uncultured bacterium	D	6
ASV1360	Archaea	Crenarchaeota	Thermoprotei	Thermoproteales	Thermofilaceae	Thermofilum
ASV1361	Bacteria	Armatimonadetes	uncultured	uncultured Firmicutes bacterium	D	6
ASV1362	Archaea	Euryarchaeota	Thermoplasmata	Thermoplasmatales	Marine Benthic Group D and DHVEG-1	uncultured archaeon
ASV1364	Bacteria	Chloroflexi	Dehalococcoidia	GIF3	uncultured bacterium	D
ASV1365	Bacteria	Aquificae	Aquificae	Aquificales	Aquificaceae	Thermocrinis
ASV1366	Bacteria	Aquificae	Aquificae	Aquificales	Hydrogenothermaceae	Sulfurihydrogenibium
ASV1367	Archaea	Aigarchaeota	Aigarchaeota Incertae Sedis	Unknown Order	Unknown Family	Candidatus Caldiarchaeum
ASV1368	Bacteria	Bacteroidetes	Sphingobacteriia	Sphingobacteriales	Chitinophagaceae	Sediminibacterium
ASV1369	Bacteria
ASV1370	Bacteria	Latescibacteria
ASV1371	Archaea	Aigarchaeota	Aigarchaeota Incertae Sedis	Unknown Order	Unknown Family	Candidatus Caldiarchaeum
ASV1372	Archaea	Woesearchaeota (DHVEG-6)	uncultured bacterium	D	5	D
ASV1374	Bacteria	Bacteroidetes	Sphingobacteriia	Sphingobacteriales	Chitinophagaceae	Flavihumibacter
ASV1375	Archaea	Aigarchaeota	Aigarchaeota Incertae Sedis	Unknown Order	Unknown Family	Candidatus Caldiarchaeum
ASV1376	Bacteria	Fibrobacteres	Fibrobacteria	Fibrobacterales	FD035	uncultured bacterium
ASV1377	Bacteria	Synergistetes	Synergistia	Synergistales	Synergistaceae	Thermovirga
ASV1378	Bacteria	Chloroflexi	Dehalococcoidia	vadinBA26	uncultured bacterium	D
ASV1379	Bacteria	Parcubacteria	uncultured Microgenomates group bacterium	D	5	D
ASV1380	Archaea	Woesearchaeota (DHVEG-6)	uncultured crenarchaeote	D	5	D
ASV1381	Bacteria	Proteobacteria	Alphaproteobacteria	Rhizobiales	Rhodobiaceae	uncultured
ASV1382	Archaea	Woesearchaeota (DHVEG-6)
ASV1384	Bacteria	Chloroflexi	Thermoflexia	Thermoflexales	Thermoflexaceae	Thermoflexus
ASV1385	Bacteria
ASV1386	Bacteria	Thermotogae	Thermotogae	EM3
ASV1387	Bacteria	Calescamantes	uncultured bacterium	D	5	D
ASV1388	Bacteria	Spirochaetae	Spirochaetes	Spirochaetales	Spirochaetaceae
ASV1389	Bacteria	Atribacteria	uncultured bacterium	D	5	D
ASV1390	Bacteria	Proteobacteria	Betaproteobacteria	Burkholderiales	Comamonadaceae	Hydrogenophaga
ASV1391	Bacteria	Bacteroidetes	Bacteroidetes BD2-2
ASV1392	Bacteria	Microgenomates	Candidatus Woesebacteria	uncultured bacterium	D	6
ASV1393	Archaea	Korarchaeota	Korarchaeota Incertae Sedis	Unknown Order	Unknown Family	Candidatus Korarchaeum
ASV1394	Archaea	Aenigmarchaeota	Deep Sea Euryarchaeotic Group(DSEG)	uncultured archaeon	D	6
ASV1395	Bacteria	Acidobacteria	Solibacteres	Solibacterales	Solibacteraceae (Subgroup 3)	Bryobacter
ASV1396	Archaea	Lokiarchaeota	uncultured archaeon	D	5	D
ASV1397	Bacteria	LCP-89	uncultured bacterium	D	5	D
ASV1398	Archaea	Hadesarchaea	uncultured archaeon	D	5	D
ASV1399	Archaea	Crenarchaeota	Thermoprotei	Thermoproteales	Thermoproteaceae	Pyrobaculum
ASV1400	Archaea	Lokiarchaeota	uncultured archaeon	D	5	D
ASV1401	Bacteria	Proteobacteria	Betaproteobacteria	Neisseriales	Neisseriaceae	Neisseria
ASV1402	Bacteria	Chloroflexi	Anaerolineae	Anaerolineales	Anaerolineaceae	uncultured
ASV1403	Bacteria	Thermotogae	Thermotogae	EM3	uncultured Thermotogales bacterium	D
ASV1404	Archaea	Euryarchaeota	Thermoplasmata	Thermoplasmatales	A10	uncultured archaeon
ASV1405	Bacteria	Firmicutes	Bacilli	Bacillales	Bacillaceae	Anoxybacillus
ASV1406	Bacteria	Verrucomicrobia	Verrucomicrobiae	Verrucomicrobiales	Verrucomicrobiaceae	Verrucomicrobium
ASV1407	Bacteria	Proteobacteria	Alphaproteobacteria	Sphingomonadales
ASV1408	Bacteria	Verrucomicrobia	WCHB1-41
ASV1409	Bacteria	Parcubacteria	uncultured Microgenomates group bacterium	D	5	D
ASV1410	Bacteria	Fervidibacteria	uncultured bacterium	D	5	D
ASV1411	Archaea	Korarchaeota	Korarchaeota Incertae Sedis	Unknown Order	Unknown Family	Candidatus Korarchaeum
ASV1412	Unassigned	Unassigned	Unassigned	Unassigned	Unassigned	Unassigned
ASV1413	Bacteria	Deinococcus-Thermus	Deinococci	Thermales	Thermaceae	Thermus
ASV1414	Bacteria	Chloroflexi	Thermomicrobia	JG30-KF-CM45	uncultured bacterium	D
ASV1415	Bacteria	Proteobacteria	Alphaproteobacteria	Sphingomonadales	Sphingomonadaceae	Sphingomonas
ASV1416	Bacteria	AC1	uncultured bacterium	D	5	D
ASV1417	Archaea	Bathyarchaeota
ASV1418	Archaea	Candidate division YNPFFA	crenarchaeote JGI-OTU-1	D	5	D
ASV1419	Bacteria	Proteobacteria	Deltaproteobacteria	Myxococcales	VHS-B3-70	uncultured bacterium
ASV1420	Bacteria
ASV1421	Unassigned	Unassigned	Unassigned	Unassigned	Unassigned	Unassigned
ASV1422	Bacteria	Actinobacteria	Thermoleophilia	Solirubrobacterales	288-2	uncultured bacterium
ASV1423	Bacteria	Armatimonadetes	uncultured
ASV1424	Bacteria	Parcubacteria	uncultured Microgenomates group bacterium	D	5	D
ASV1425	Bacteria	Elusimicrobia	Elusimicrobia	Rs-M47	uncultured bacterium	D
ASV1426	Archaea	Woesearchaeota (DHVEG-6)
ASV1429	Bacteria	Chlorobi	Chlorobia	Chlorobiales	OPB56
ASV1430	Archaea	Miscellaneous Euryarchaeotic Group(MEG)	uncultured Thermoproteales archaeon	D	5	D
ASV1432	Bacteria	Firmicutes	Bacilli	Bacillales	Bacillaceae	Geobacillus
ASV1433	Bacteria	Chloroflexi	Thermoflexia	Thermoflexales	Thermoflexaceae	Thermoflexus
ASV1434	Bacteria	Chloroflexi	Anaerolineae	Anaerolineales	Anaerolineaceae	uncultured
ASV1435	Bacteria
ASV1436	Bacteria	Acidobacteria	Subgroup 6
ASV1437	Bacteria	Actinobacteria	Actinobacteria	Corynebacteriales	Dietziaceae	Dietzia
ASV1438	Bacteria	Hydrogenedentes
ASV1439	Bacteria	Planctomycetes	Phycisphaerae	MSBL9
ASV1440	Bacteria	Aquificae	Aquificae	Aquificales	Aquificaceae	Thermocrinis
ASV1441	Bacteria	Deferribacteres	Deferribacteres Incertae Sedis	Unknown Order	Unknown Family	Caldithrix
ASV1442	Archaea	Woesearchaeota (DHVEG-6)
ASV1443	Archaea	Candidate division YNPFFA	crenarchaeote JGI-OTU-1	D	5	D
ASV1444	Bacteria	Bacteroidetes	Flavobacteriia	Flavobacteriales	Flavobacteriaceae	Moheibacter
ASV1445	Archaea	Aigarchaeota	Aigarchaeota Incertae Sedis	Unknown Order	Unknown Family	Candidatus Caldiarchaeum
ASV1446	Bacteria	Firmicutes	Clostridia
ASV1447	Bacteria	Thermotogae	Thermotogae	EM3	uncultured Thermotogales bacterium	D
ASV1448	Bacteria	Bacteroidetes	Flavobacteriia	Flavobacteriales	Flavobacteriaceae	Chryseobacterium
ASV1449	Bacteria	Ignavibacteriae	Ignavibacteria	Ignavibacteriales	BSV26
ASV1451	Bacteria	Proteobacteria	Deltaproteobacteria	Syntrophobacterales	Syntrophobacteraceae	Thermodesulforhabdus
ASV1452	Bacteria	Armatimonadetes	uncultured	uncultured Firmicutes bacterium	D	6
ASV1453	Bacteria	GAL15	uncultured bacterium	D	5	D
ASV1454	Bacteria	Actinobacteria	Actinobacteria	Corynebacteriales	Corynebacteriaceae	Corynebacterium 1
ASV1455	Bacteria	Chloroflexi	SJA-68	uncultured bacterium	D	6
ASV1456	Bacteria	Acetothermia	uncultured bacterium	D	5	D
ASV1457	Bacteria	Bacteroidetes	Sphingobacteriia	Sphingobacteriales	Chitinophagaceae	Taibaiella
ASV1458	Bacteria	Cyanobacteria	Cyanobacteria	SubsectionI	FamilyI	Synechococcus
ASV1459	Bacteria	Proteobacteria	Betaproteobacteria	Rhodocyclales	Rhodocyclaceae	Zoogloea
ASV1460	Bacteria	Actinobacteria	Actinobacteria	Corynebacteriales	Corynebacteriaceae	Corynebacterium 1
ASV1461	Archaea	Woesearchaeota (DHVEG-6)	uncultured archaeon	D	5	D
ASV1462	Bacteria	Actinobacteria	Actinobacteria	Micrococcales	Cellulomonadaceae	Actinotalea
ASV1463	Bacteria	Planctomycetes	MBMPE71	uncultured bacterium	D	6
ASV1464	Bacteria	Chloroflexi	Anaerolineae	Anaerolineales	Anaerolineaceae	uncultured
ASV1465	Archaea	Woesearchaeota (DHVEG-6)
ASV1466	Archaea
ASV1467	Bacteria
ASV1468	Bacteria	Parcubacteria	uncultured Microgenomates group bacterium	D	5	D
ASV1469	Archaea	Euryarchaeota	Thermoplasmata	Thermoplasmatales	CCA47	uncultured archaeon
ASV1470	Bacteria	Proteobacteria	Alphaproteobacteria	Rhizobiales	Bradyrhizobiaceae	Rhodopseudomonas
ASV1471	Bacteria	Fervidibacteria	uncultured bacterium	D	5	D
ASV1472	Bacteria	Planctomycetes	Phycisphaerae	MSBL9	uncultured bacterium	D
ASV1473	Bacteria	Aminicenantes	uncultured bacterium	D	5	D
ASV1474	Bacteria	Firmicutes	Bacilli
ASV1476	Bacteria	Nitrospinae	MD2896-B214	uncultured bacterium	D	6
ASV1477	Bacteria	Actinobacteria	Actinobacteria	Bifidobacteriales	Bifidobacteriaceae	Bifidobacterium
ASV1478	Bacteria	Deinococcus-Thermus	Deinococci	Thermales	Thermaceae	Thermus
ASV1479	Bacteria	Proteobacteria	Alphaproteobacteria	Sphingomonadales	Sphingomonadaceae	Novosphingobium
ASV1480	Bacteria	Firmicutes	Bacilli	Bacillales	Bacillaceae	Geobacillus
ASV1481	Archaea	Crenarchaeota	Thermoprotei	Desulfurococcales	Desulfurococcaceae	Ignisphaera
ASV1482	Bacteria	Firmicutes	Clostridia	Clostridiales	Lachnospiraceae	Epulopiscium
ASV1483	Bacteria	Actinobacteria	Actinobacteria	Micrococcales	Micrococcaceae	Arthrobacter
ASV1485	Archaea	Euryarchaeota	Thermoplasmata	Thermoplasmatales	AMOS1A-4113-D04	uncultured archaeon
ASV1486	Bacteria	Fervidibacteria	uncultured bacterium	D	5	D
ASV1487	Bacteria	Actinobacteria	Actinobacteria	Micrococcales	Intrasporangiaceae	Ornithinimicrobium
ASV1488	Archaea	Aigarchaeota	Aigarchaeota Incertae Sedis	Unknown Order	Unknown Family	Candidatus Caldiarchaeum
ASV1489	Bacteria	Firmicutes	Bacilli	Bacillales	Staphylococcaceae	Staphylococcus
ASV1490	Bacteria	Actinobacteria	Actinobacteria	Micrococcales	Microbacteriaceae
ASV1491	Bacteria	Proteobacteria	Gammaproteobacteria	Thiotrichales	Piscirickettsiaceae	Thiomicrospira
ASV1492	Bacteria	Bacteroidetes	Sphingobacteriia	Sphingobacteriales	Chitinophagaceae	Parafilimonas
ASV1493	Bacteria	Firmicutes	Clostridia	Thermoanaerobacterales	Thermoanaerobacteraceae	Syntrophaceticus
ASV1494	Bacteria	Aquificae	Aquificae	Aquificales	Aquificaceae	Thermocrinis
ASV1495	Archaea	Aigarchaeota	Aigarchaeota Incertae Sedis	Unknown Order	Unknown Family	Candidatus Caldiarchaeum
ASV1496	Bacteria	Planctomycetes	Phycisphaerae	MSBL9	uncultured bacterium	D
ASV1497	Archaea	Bathyarchaeota
ASV1498	Bacteria	Fusobacteria	Fusobacteriia	Fusobacteriales	Fusobacteriaceae	Psychrilyobacter
ASV1499	Bacteria	Deinococcus-Thermus	Deinococci	Thermales	Thermaceae	Thermus
ASV1500	Bacteria	Deinococcus-Thermus	Deinococci	Thermales	Thermaceae	Thermus
ASV1501	Bacteria	Omnitrophica	uncultured Verrucomicrobia bacterium	D	5	D
ASV1503	Bacteria	Chloroflexi	Dehalococcoidia
ASV1504	Bacteria	Planctomycetes	Phycisphaerae	KCLunmb-38-53	uncultured bacterium	D
ASV1505	Bacteria	Actinobacteria	Actinobacteria	Frankiales
ASV1506	Bacteria	Proteobacteria	Alphaproteobacteria	Rhizobiales	Bradyrhizobiaceae	Bradyrhizobium
ASV1507	Bacteria	Actinobacteria	Actinobacteria	Micrococcales	Intrasporangiaceae
ASV1508	Bacteria	Proteobacteria	Alphaproteobacteria	Rhizobiales	Phyllobacteriaceae
ASV1509	Bacteria	Parcubacteria	uncultured Aquificales bacterium	D	5	D
ASV1510	Bacteria
ASV1511	Bacteria	Calescamantes	uncultured bacterium	D	5	D
ASV1512	Bacteria	Proteobacteria	Gammaproteobacteria	Chromatiales	Chromatiaceae	Halochromatium
ASV1513	Bacteria	Aquificae	Aquificae	Aquificales	Aquificaceae	Thermocrinis
ASV1514	Bacteria
ASV1515	Bacteria	Bacteroidetes
ASV1516	Archaea	Euryarchaeota	Thermoplasmata	Thermoplasmatales	Marine Benthic Group D and DHVEG-1	uncultured archaeon
ASV1517	Bacteria	Parcubacteria	uncultured Aquificales bacterium	D	5	D
ASV1519	Archaea	Woesearchaeota (DHVEG-6)
ASV1520	Bacteria
ASV1521	Bacteria	Acetothermia	Unknown Class	Unknown Order	Unknown Family	Candidatus Acetothermus
ASV1522	Archaea	Woesearchaeota (DHVEG-6)
ASV1524	Bacteria	Proteobacteria	Alphaproteobacteria	Rhizobiales	Phyllobacteriaceae	Mesorhizobium
ASV1526	Archaea	Woesearchaeota (DHVEG-6)
ASV1527	Archaea
ASV1528	Bacteria	Omnitrophica	uncultured bacterium	D	5	D
ASV1529	Bacteria	Chloroflexi	Thermomicrobia	Thermomicrobiales	Thermomicrobiaceae	Thermomicrobium
ASV1530	Bacteria	Proteobacteria	Betaproteobacteria	Burkholderiales	Burkholderiaceae	Ralstonia
ASV1531	Bacteria	Bacteroidetes	Flavobacteriia	Flavobacteriales	Flavobacteriaceae	Winogradskyella
ASV1532	Bacteria	Thermotogae	Thermotogae	EM3
ASV1533	Bacteria	Proteobacteria	Gammaproteobacteria	Enterobacteriales	Enterobacteriaceae	Pantoea
ASV1534	Bacteria	Acetothermia	Unknown Class	Unknown Order	Unknown Family	Candidatus Acetothermus
ASV1535	Bacteria	Fervidibacteria	uncultured bacterium	D	5	D
ASV1536	Bacteria	Bacteroidetes	Flavobacteriia	Flavobacteriales	Flavobacteriaceae
ASV1537	Bacteria	Bacteroidetes	Sphingobacteriia	Sphingobacteriales	Sphingobacteriaceae	Pedobacter
ASV1538	Bacteria	Verrucomicrobia	OPB35 soil group
ASV1539	Bacteria	Planctomycetes	Phycisphaerae	MSBL9
ASV1540	Archaea	Woesearchaeota (DHVEG-6)
ASV1541	Bacteria	Actinobacteria	Actinobacteria	Frankiales	Sporichthyaceae	uncultured
ASV1542	Bacteria	Chloroflexi	MSB-5E12	Chloroflexi bacterium JGI 0000059-C09	D	6
ASV1543	Bacteria	Planctomycetes
ASV1544	Bacteria	Firmicutes	Clostridia	Thermoanaerobacterales	Family III	Caldicellulosiruptor
ASV1545	Bacteria	Acidobacteria	Blastocatellia	Blastocatellales	Blastocatellaceae (Subgroup 4)	24-Nov
ASV1546	Bacteria	Chloroflexi	Thermoflexia	Thermoflexales	Thermoflexaceae	Thermoflexus
ASV1547	Bacteria	Bacteroidetes	Cytophagia	Cytophagales	Flammeovirgaceae	Tunicatimonas
ASV1548	Bacteria	Proteobacteria	Deltaproteobacteria	Oligoflexales	0319-6G20	uncultured bacterium
ASV1549	Bacteria	Deinococcus-Thermus	Deinococci	Thermales	Thermaceae	Thermus
ASV1550	Archaea	Aigarchaeota	Aigarchaeota Incertae Sedis	Unknown Order	Unknown Family	Candidatus Caldiarchaeum
ASV1551	Archaea	Bathyarchaeota	uncultured sediment archaeon	D	5	D
ASV1552	Bacteria	Proteobacteria	Gammaproteobacteria	Enterobacteriales	Enterobacteriaceae
ASV1553	Bacteria	Chloroflexi	Thermoflexia	Thermoflexales	Thermoflexaceae	Thermoflexus
ASV1554	Archaea	Aigarchaeota	Aigarchaeota Incertae Sedis	Unknown Order	Unknown Family	Candidatus Caldiarchaeum
ASV1555	Bacteria	Chloroflexi	Dehalococcoidia	vadinBA26	uncultured bacterium	D
ASV1556	Bacteria	Spirochaetae	Spirochaetes	Spirochaetales	Spirochaetaceae	Spirochaeta 2
ASV1557	Bacteria	Firmicutes	Clostridia	Clostridiales	Heliobacteriaceae	Hydrogenispora
ASV1558	Bacteria	Actinobacteria	Actinobacteria	Micrococcales	Intrasporangiaceae
ASV1559	Bacteria	Chloroflexi	Thermoflexia	Thermoflexales	Thermoflexaceae	Thermoflexus
ASV1560	Bacteria	Firmicutes	Bacilli	Lactobacillales	Lactobacillaceae	Lactobacillus
ASV1561	Bacteria	Planctomycetes	Phycisphaerae	Amsterdam-1B-07	uncultured bacterium	D
ASV1562	Bacteria	Aquificae	Aquificae	Aquificales	Aquificaceae	Thermocrinis
ASV1563	Archaea	Bathyarchaeota
ASV1564	Bacteria	BRC1
ASV1565	Bacteria	Deinococcus-Thermus	Deinococci	Thermales	Thermaceae	Thermus
ASV1566	Bacteria	Proteobacteria	Gammaproteobacteria	Pseudomonadales	Pseudomonadaceae	Pseudomonas
ASV1567	Bacteria	Firmicutes	Clostridia	Clostridiales	Peptococcaceae	Desulfotomaculum
ASV1568	Archaea	Euryarchaeota	Thermoplasmata	Thermoplasmatales	ASC21	uncultured archaeon
ASV1569	Bacteria	Chloroflexi	S085	uncultured bacterium	D	6
ASV1570	Bacteria	Verrucomicrobia	Spartobacteria	Chthoniobacterales	Chthoniobacterales Incertae Sedis	Terrimicrobium
ASV1571	Bacteria	Aquificae	Aquificae	Aquificales	Aquificaceae	Thermocrinis
ASV1572	Bacteria	Chloroflexi	Thermoflexia	Thermoflexales	Thermoflexaceae	Thermoflexus
ASV1573	Bacteria	Actinobacteria	Actinobacteria	Propionibacteriales	Nocardioidaceae	Nocardioides
ASV1574	Bacteria	Acidobacteria	Subgroup 21	uncultured bacterium	D	6
ASV1576	Bacteria	Deferribacteres	Deferribacteres Incertae Sedis	Unknown Order	Unknown Family	Caldithrix
ASV1577	Bacteria	Proteobacteria	Betaproteobacteria	Burkholderiales	Comamonadaceae
ASV1578	Bacteria	Proteobacteria	Gammaproteobacteria	Enterobacteriales	Enterobacteriaceae	Escherichia-Shigella
ASV1579	Bacteria	Firmicutes	Clostridia	Thermoanaerobacterales	Thermoanaerobacteraceae	Caldanaerobacter
ASV1580	Archaea	Candidate division YNPFFA	uncultured crenarchaeote	D	5	D
ASV1581	Archaea	Euryarchaeota	Thermoplasmata	Thermoplasmatales	Marine Benthic Group D and DHVEG-1	uncultured archaeon
ASV1582	Bacteria	Chloroflexi	Dehalococcoidia	GIF3	uncultured bacterium	D
ASV1583	Bacteria	Planctomycetes	Pla3 lineage	uncultured organism	D	6
ASV1584	Bacteria	Planctomycetes	Pla4 lineage
ASV1586	Archaea	Woesearchaeota (DHVEG-6)
ASV1587	Bacteria	Deinococcus-Thermus	Deinococci	Thermales	Thermaceae	Meiothermus
ASV1588	Archaea	Bathyarchaeota
ASV1589	Bacteria	Fibrobacteres	Fibrobacteria	Fibrobacterales	B122	uncultured bacterium
ASV1590	Bacteria	Proteobacteria	Deltaproteobacteria	Deltaproteobacteria Incertae Sedis	Syntrophorhabdaceae	Syntrophorhabdus
ASV1591	Bacteria	Cyanobacteria	Chloroplast	uncultured Chlorophyta	D	6
ASV1592	Bacteria	Fervidibacteria	uncultured bacterium	D	5	D
ASV1593	Bacteria	Deinococcus-Thermus	Deinococci	Thermales	Thermaceae	Thermus
ASV1594	Bacteria	WS2
ASV1595	Bacteria	Chloroflexi	Dehalococcoidia	GIF3	uncultured bacterium	D
ASV1596	Archaea	Aigarchaeota	Aigarchaeota Incertae Sedis	Unknown Order	Unknown Family	Candidatus Caldiarchaeum
ASV1597	Bacteria	Fervidibacteria	uncultured bacterium	D	5	D
ASV1598	Bacteria	Proteobacteria	Gammaproteobacteria	Oceanospirillales	Alcanivoracaceae	Kangiella
ASV1599	Bacteria	Proteobacteria	Deltaproteobacteria	Desulfarculales	Desulfarculaceae	Desulfatiglans
ASV1600	Archaea	Miscellaneous Euryarchaeotic Group(MEG)	uncultured Thermoproteales archaeon	D	5	D
ASV1602	Bacteria	Verrucomicrobia	Verrucomicrobiae	Verrucomicrobiales	Verrucomicrobiaceae	Prosthecobacter
ASV1604	Bacteria	Actinobacteria	Acidimicrobiia	Acidimicrobiales	uncultured	uncultured bacterium
ASV1605	Bacteria	Bacteroidetes	Sphingobacteriia	Sphingobacteriales	Chitinophagaceae	Segetibacter
ASV1606	Bacteria	Planctomycetes	Planctomycetacia	Planctomycetales	Planctomycetaceae	Rhodopirellula
ASV1607	Bacteria	Proteobacteria	Alphaproteobacteria	Caulobacterales	Caulobacteraceae	Caulobacter
ASV1608	Bacteria	Deinococcus-Thermus	Deinococci	Thermales	Thermaceae	Thermus
ASV1609	Bacteria	Bacteroidetes	Flavobacteriia	Flavobacteriales	Flavobacteriaceae	Flavobacterium
ASV1610	Bacteria	Spirochaetae	Spirochaetes	Spirochaetales	Spirochaetaceae
ASV1611	Bacteria	Parcubacteria	uncultured Microgenomates group bacterium	D	5	D
ASV1612	Bacteria	Chloroflexi	Dehalococcoidia	GIF3	uncultured bacterium	D
ASV1614	Bacteria	Proteobacteria	Deltaproteobacteria	Desulfarculales	Desulfarculaceae	Desulfatiglans
ASV1615	Bacteria	Proteobacteria	Alphaproteobacteria	Rhizobiales	Rhizobiales Incertae Sedis	Rhizomicrobium
ASV1616	Archaea	Bathyarchaeota
ASV1617	Bacteria	Fervidibacteria	uncultured bacterium	D	5	D
ASV1618	Bacteria	Thermotogae	Thermotogae	EM3	uncultured Thermotogales bacterium	D
ASV1619	Bacteria	Deinococcus-Thermus	Deinococci	Thermales	Thermaceae	Thermus
ASV1620	Bacteria	Planctomycetes	Planctomycetacia	Brocadiales	Brocadiaceae	PB79	14
ASV1621	Bacteria	Actinobacteria	Actinobacteria	Corynebacteriales	Corynebacteriaceae	Corynebacterium 1
ASV1622	Bacteria	Actinobacteria	Actinobacteria	Frankiales
ASV1623	Bacteria	Parcubacteria	Candidatus Moranbacteria	uncultured bacterium	D	6
ASV1624	Bacteria	Chlorobi	Chlorobia	Chlorobiales	OPB56
ASV1625	Bacteria	Chloroflexi	Anaerolineae	Anaerolineales	Anaerolineaceae	uncultured
ASV1626	Bacteria
ASV1628	Bacteria	Chloroflexi
ASV1629	Bacteria	Proteobacteria	Alphaproteobacteria	Rhizobiales	Brucellaceae	Pseudochrobactrum
ASV1630	Bacteria	Chloroflexi	Thermoflexia	Thermoflexales	Thermoflexaceae	Thermoflexus
ASV1631	Bacteria	Cyanobacteria	Chloroplast	uncultured diatom	D	6
ASV1632	Bacteria	Verrucomicrobia	R76-B128	uncultured bacterium	D	6
ASV1633	Bacteria	Chlorobi	Chlorobia	Chlorobiales	OPB56
ASV1635	Bacteria	Proteobacteria	Gammaproteobacteria	Pseudomonadales	Moraxellaceae	Acinetobacter
ASV1636	Bacteria	Chloroflexi	Dehalococcoidia	vadinBA26	uncultured bacterium	D
ASV1638	Bacteria	Proteobacteria	Betaproteobacteria	Burkholderiales	Oxalobacteraceae	Massilia
ASV1639	Bacteria	Acidobacteria	Blastocatellia	Blastocatellales	Blastocatellaceae (Subgroup 4)	24-Nov
ASV1640	Bacteria	Chloroflexi	S085	uncultured bacterium	D	6
ASV1641	Bacteria	Chloroflexi	Dehalococcoidia	vadinBA26	uncultured Chloroflexi bacterium	D
ASV1642	Bacteria	BP4
ASV1643	Archaea	Hadesarchaea	uncultured archaeon	D	5	D
ASV1644	Bacteria
ASV1646	Bacteria	Actinobacteria	Acidimicrobiia	Acidimicrobiales	Iamiaceae	Iamia
ASV1647	Bacteria	Firmicutes	Clostridia
ASV1648	Bacteria	Gemmatimonadetes	MD2902-B12
ASV1649	Bacteria	Planctomycetes	Planctomycetacia	Planctomycetales	Planctomycetaceae	Pir4 lineage
ASV1650	Bacteria	Fervidibacteria	uncultured bacterium	D	5	D
ASV1651	Bacteria	Firmicutes	Clostridia	Clostridiales	Clostridiaceae 1	Clostridium sensu stricto 10
ASV1652	Bacteria	Chloroflexi	Dehalococcoidia
ASV1653	Bacteria	Proteobacteria	Alphaproteobacteria	Rhodobacterales	Rhodobacteraceae
ASV1655	Bacteria	Proteobacteria	Alphaproteobacteria	Rhizobiales	Methylobacteriaceae	Methylobacterium
ASV1656	Bacteria	Bacteroidetes	Cytophagia	Cytophagales	Cytophagaceae
ASV1657	Archaea	Thaumarchaeota	Group C3	uncultured crenarchaeote	D	6
ASV1658	Bacteria	Actinobacteria	Actinobacteria	Propionibacteriales	Nocardioidaceae	Nocardioides
ASV1659	Bacteria	Fervidibacteria	uncultured bacterium	D	5	D
ASV1660	Bacteria	Parcubacteria	uncultured Aquificales bacterium	D	5	D
ASV1661	Bacteria	Bacteroidetes	Sphingobacteriia	Sphingobacteriales	Chitinophagaceae	uncultured
ASV1662	Bacteria	Planctomycetes	Planctomycetacia	Planctomycetales	Planctomycetaceae	Planctomyces
ASV1663	Unassigned	Unassigned	Unassigned	Unassigned	Unassigned	Unassigned
ASV1665	Bacteria	Nitrospirae	Nitrospira	Nitrospirales	Nitrospiraceae	uncultured
ASV1666	Bacteria	Bacteroidetes	Sphingobacteriia	Sphingobacteriales	Sphingobacteriaceae	Sphingobacterium
ASV1668	Bacteria	Proteobacteria	Gammaproteobacteria	Pseudomonadales	Moraxellaceae	Acinetobacter
ASV1669	Bacteria	Parcubacteria	uncultured Microgenomates group bacterium	D	5	D
ASV1670	Archaea	Korarchaeota	Korarchaeota Incertae Sedis	Unknown Order	Unknown Family	Candidatus Korarchaeum
ASV1671	Bacteria	Fervidibacteria	uncultured bacterium	D	5	D
ASV1672	Bacteria	Parcubacteria	uncultured Aquificales bacterium	D	5	D
ASV1673	Bacteria
ASV1674	Archaea	Euryarchaeota	Thermoplasmata	Thermoplasmatales	Marine Benthic Group D and DHVEG-1	uncultured archaeon
ASV1675	Bacteria	Chlorobi	Chlorobia	Chlorobiales	OPB56
ASV1676	Bacteria	Calescamantes
ASV1677	Bacteria	Proteobacteria	Gammaproteobacteria	Pseudomonadales	Moraxellaceae	Psychrobacter
ASV1678	Archaea	Woesearchaeota (DHVEG-6)	Nanoarchaeota archaeon JGI OTU-1	D	5	D
ASV1679	Bacteria	Chloroflexi	Anaerolineae	Anaerolineales	Anaerolineaceae	uncultured
ASV1680	Bacteria	Actinobacteria	Acidimicrobiia	Acidimicrobiales	Iamiaceae	Iamia
ASV1682	Archaea	Aenigmarchaeota	Deep Sea Euryarchaeotic Group(DSEG)	uncultured archaeon	D	6
ASV1683	Bacteria	Armatimonadetes	uncultured	uncultured Firmicutes bacterium	D	6
ASV1684	Bacteria
ASV1685	Bacteria	Parcubacteria	uncultured Microgenomates group bacterium	D	5	D
ASV1686	Bacteria	Actinobacteria	Actinobacteria	Micrococcales	Micrococcaceae	Micrococcus
ASV1689	Bacteria	Proteobacteria	Gammaproteobacteria	Xanthomonadales	Xanthomonadaceae	Thermomonas
ASV1690	Bacteria	Proteobacteria	Deltaproteobacteria	Desulfobacterales	Desulfobacteraceae	Desulfobacterium
ASV1691	Bacteria	Parcubacteria	Candidatus Magasanikbacteria	uncultured bacterium	D	6
ASV1692	Bacteria	Proteobacteria	Alphaproteobacteria	Sphingomonadales	Sphingomonadaceae	Sphingobium
ASV1693	Bacteria	Firmicutes	Bacilli	Lactobacillales	Leuconostocaceae
ASV1694	Archaea	Euryarchaeota	Thermoplasmata	Thermoplasmatales	ANT06-05	uncultured archaeon
ASV1695	Bacteria	Cyanobacteria	Melainabacteria	Vampirovibrionales	uncultured bacterium	D
ASV1696	Bacteria	Cyanobacteria	Cyanobacteria	SubsectionI	FamilyI	Synechococcus
ASV1697	Bacteria	Deinococcus-Thermus	Deinococci	Thermales	Thermaceae	Thermus
ASV1698	Bacteria	Proteobacteria	Alphaproteobacteria	Caulobacterales	Caulobacteraceae	Phenylobacterium
ASV1699	Bacteria	Actinobacteria	Actinobacteria	Propionibacteriales	Nocardioidaceae	Nocardioides
ASV1701	Bacteria	Firmicutes	Clostridia	Clostridiales	Family XI	Finegoldia
ASV1702	Bacteria	Spirochaetae	Spirochaetes	Spirochaetales	Spirochaetaceae	Spirochaeta 2
ASV1703	Bacteria
ASV1705	Bacteria	Aquificae	Aquificae	Aquificales	Aquificaceae	Thermocrinis
ASV1706	Bacteria	Proteobacteria	Deltaproteobacteria	Desulfuromonadales	Desulfuromonadaceae	Desulfuromusa
ASV1707	Bacteria	Proteobacteria	Alphaproteobacteria	Rhizobiales	Phyllobacteriaceae
ASV1708	Archaea	Euryarchaeota	Thermoplasmata	Thermoplasmatales	Marine Benthic Group D and DHVEG-1	uncultured archaeon
ASV1709	Bacteria	Planctomycetes	Phycisphaerae	MSBL9	uncultured bacterium	D
ASV1710	Bacteria	Calescamantes	uncultured bacterium	D	5	D
ASV1711	Bacteria	RBG-1 (Zixibacteria)
ASV1712	Bacteria	Bacteroidetes	Flavobacteriia	Flavobacteriales	Flavobacteriaceae	Chryseobacterium
ASV1714	Archaea	Woesearchaeota (DHVEG-6)
ASV1715	Bacteria	Bacteroidetes	Bacteroidetes vadinHA17	uncultured bacterium	D	6
ASV1716	Archaea	Woesearchaeota (DHVEG-6)
ASV1717	Bacteria	Chloroflexi	Dehalococcoidia	GIF3	uncultured bacterium	D
ASV1718	Bacteria	Ignavibacteriae	Ignavibacteria	Ignavibacteriales	BSV26	uncultured bacterium
ASV1719	Bacteria	Latescibacteria	uncultured bacterium	D	5	D
ASV1720	Bacteria	Proteobacteria	Alphaproteobacteria	Rhizobiales	Methylobacteriaceae
ASV1721	Bacteria	Proteobacteria	Gammaproteobacteria	Enterobacteriales	Enterobacteriaceae	Escherichia-Shigella
ASV1722	Bacteria	Parcubacteria	uncultured Microgenomates group bacterium	D	5	D
ASV1723	Bacteria	Actinobacteria	Actinobacteria	Micrococcales	Intrasporangiaceae	Tetrasphaera
ASV1724	Bacteria	Bacteroidetes	Bacteroidetes Incertae Sedis	Order II	Rhodothermaceae	Rhodothermus
ASV1725	Bacteria	Aquificae	Aquificae	Aquificales	Aquificaceae	Thermocrinis
ASV1726	Bacteria	LCP-89	uncultured bacterium	D	5	D
ASV1727	Bacteria	Planctomycetes	Phycisphaerae	MSBL9	uncultured bacterium	D
ASV1728	Bacteria	Actinobacteria	Thermoleophilia	Gaiellales	Gaiellaceae	Gaiella
ASV1729	Bacteria	Firmicutes	Bacilli	Bacillales	Staphylococcaceae	Staphylococcus
ASV1730	Bacteria
ASV1731	Archaea	Euryarchaeota	Thermoplasmata	Thermoplasmatales	CCA47	uncultured archaeon
ASV1732	Bacteria	Deinococcus-Thermus	Deinococci	Thermales	Thermaceae	Thermus
ASV1733	Bacteria	Ignavibacteriae	Ignavibacteria	Ignavibacteriales	PHOS-HE36	uncultured bacterium
ASV1734	Bacteria	Chloroflexi	S085	uncultured bacterium	D	6
ASV1735	Bacteria	Bacteroidetes	Sphingobacteriia	Sphingobacteriales	Chitinophagaceae	Chitinophaga
ASV1736	Bacteria	Bacteroidetes	Flavobacteriia	Flavobacteriales	Flavobacteriaceae	Flavobacterium
ASV1737	Bacteria	Cyanobacteria	Cyanobacteria	SubsectionI	FamilyI	Synechococcus
ASV1738	Bacteria	Bacteroidetes	Sphingobacteriia	Sphingobacteriales	ST-12K33	uncultured organism
ASV1739	Archaea	Woesearchaeota (DHVEG-6)
ASV1740	Bacteria	Planctomycetes	Phycisphaerae	MSBL9	uncultured bacterium	D
ASV1741	Bacteria	Planctomycetes	Planctomycetacia	Planctomycetales	Planctomycetaceae	Pir4 lineage
ASV1742	Bacteria
ASV1743	Bacteria	Fervidibacteria	uncultured bacterium	D	5	D
ASV1744	Bacteria	Planctomycetes	Pla4 lineage
ASV1746	Bacteria	Chloroflexi	Anaerolineae	Anaerolineales	Anaerolineaceae	uncultured
ASV1747	Bacteria	Aerophobetes	uncultured bacterium	D	5	D
ASV1748	Bacteria	Bacteroidetes
ASV1750	Bacteria	Planctomycetes	vadinHA49	uncultured organism	D	6
ASV1751	Bacteria	Verrucomicrobia	MSBL3
ASV1752	Bacteria	Omnitrophica	uncultured bacterium	D	5	D
ASV1753	Archaea	Thaumarchaeota	Group C3	uncultured crenarchaeote	D	6
ASV1754	Bacteria
ASV1755	Archaea	Euryarchaeota	Thermoplasmata	Thermoplasmatales	Marine Benthic Group D and DHVEG-1	uncultured archaeon
ASV1758	Bacteria	Chloroflexi
ASV1759	Bacteria	Aminicenantes	uncultured bacterium	D	5	D
ASV1760	Bacteria	Armatimonadetes	uncultured	uncultured Firmicutes bacterium	D	6
ASV1762	Bacteria	Bacteroidetes	Sphingobacteriia	Sphingobacteriales	Chitinophagaceae	Sediminibacterium
ASV1764	Bacteria	Latescibacteria
ASV1765	Bacteria	Thermotogae	Thermotogae	EM3	uncultured Thermotogales bacterium	D
ASV1766	Bacteria	Deinococcus-Thermus	Deinococci	Thermales	Thermaceae	Thermus
ASV1767	Archaea	Aigarchaeota	Aigarchaeota Incertae Sedis	Unknown Order	Unknown Family	Candidatus Caldiarchaeum
ASV1768	Bacteria	Fervidibacteria	uncultured bacterium	D	5	D
ASV1769	Bacteria	Proteobacteria	Alphaproteobacteria	Rhizobiales
ASV1770	Bacteria	Actinobacteria	Actinobacteria	Micrococcales	Dermabacteraceae	Brachybacterium
ASV1771	Unassigned	Unassigned	Unassigned	Unassigned	Unassigned	Unassigned
ASV1773	Bacteria	Firmicutes	Clostridia	Clostridiales	Peptostreptococcaceae	Intestinibacter
ASV1774	Bacteria	Deinococcus-Thermus	Deinococci	Thermales	Thermaceae	Thermus
ASV1775	Bacteria	Bacteroidetes	Sphingobacteriia	Sphingobacteriales	Lentimicrobiaceae
ASV1776	Bacteria	Proteobacteria	Gammaproteobacteria	Xanthomonadales	Xanthomonadaceae
ASV1777	Archaea	Aigarchaeota	Aigarchaeota Incertae Sedis	Unknown Order	Unknown Family	Candidatus Caldiarchaeum
ASV1779	Bacteria	Proteobacteria	Alphaproteobacteria	Rhizobiales	Hyphomicrobiaceae	Devosia
ASV1780	Bacteria	Gemmatimonadetes	Gemmatimonadetes	Gemmatimonadales	Gemmatimonadaceae	uncultured
ASV1781	Bacteria	Actinobacteria	Thermoleophilia	Solirubrobacterales	288-2	uncultured bacterium
ASV1782	Bacteria	Chloroflexi	Dehalococcoidia	vadinBA26	uncultured bacterium	D
ASV1784	Bacteria	Thermotogae	Thermotogae	EM3	uncultured Thermotogales bacterium	D
ASV1786	Archaea	Woesearchaeota (DHVEG-6)
ASV1787	Bacteria	Bacteroidetes	Sphingobacteriia	Sphingobacteriales	Chitinophagaceae	uncultured
ASV1790	Bacteria	BP4
ASV1791	Bacteria	Armatimonadetes	uncultured	uncultured Firmicutes bacterium	D	6
ASV1792	Bacteria	Armatimonadetes	uncultured
ASV1793	Bacteria	Firmicutes	Clostridia	Thermoanaerobacterales	Family III	Thermoanaerobacterium
ASV1794	Bacteria	Proteobacteria	Gammaproteobacteria	Oceanospirillales	Oceanospirillaceae	Marinobacterium
ASV1796	Archaea	Thaumarchaeota	Group C3	uncultured crenarchaeote	D	6
ASV1797	Bacteria
ASV1798	Bacteria	Fibrobacteres	Fibrobacteria	Fibrobacterales	Fibrobacteraceae	possible genus 04
ASV1800	Bacteria	Parcubacteria	uncultured Aquificales bacterium	D	5	D
ASV1801	Bacteria	WS2	uncultured microorganism	D	5	D
ASV1802	Bacteria	BP4
ASV1803	Bacteria	Fervidibacteria	uncultured bacterium	D	5	D
ASV1804	Bacteria	Actinobacteria	Actinobacteria	Micrococcales	Micrococcaceae
ASV1805	Archaea	Euryarchaeota	Thermoplasmata	Thermoplasmatales	Terrestrial Miscellaneous Gp(TMEG)	uncultured archaeon
ASV1806	Bacteria	Proteobacteria	Betaproteobacteria	Burkholderiales	Burkholderiaceae	Cupriavidus
ASV1807	Bacteria	Proteobacteria	Betaproteobacteria	Hydrogenophilales	Hydrogenophilaceae	Tepidiphilus
ASV1808	Archaea	Crenarchaeota	Thermoprotei	Thermoproteales	Thermoproteaceae	Pyrobaculum
ASV1809	Bacteria	Fervidibacteria	uncultured bacterium	D	5	D
ASV1810	Bacteria	Verrucomicrobia	Verrucomicrobiae	Verrucomicrobiales	Verrucomicrobiaceae	Roseimicrobium
ASV1811	Archaea	Aigarchaeota	Aigarchaeota Incertae Sedis	Unknown Order	Unknown Family	Candidatus Caldiarchaeum
ASV1812	Bacteria	Ignavibacteriae	Ignavibacteria	Ignavibacteriales	BSV26	bacterium JGI-1
ASV1813	Bacteria	Aquificae	Aquificae	Aquificales	Aquificaceae	Thermocrinis
ASV1814	Bacteria	Deinococcus-Thermus	Deinococci	Thermales	Thermaceae	Thermus
ASV1815	Archaea	Woesearchaeota (DHVEG-6)	unidentified archaeon	D	5	D
ASV1816	Bacteria	Bacteroidetes	Bacteroidia	Bacteroidales	Porphyromonadaceae	Dysgonomonas
ASV1817	Bacteria	TA06	uncultured bacterium	D	5	D
ASV1818	Archaea	Miscellaneous Euryarchaeotic Group(MEG)	uncultured Thermoproteales archaeon	D	5	D
ASV1819	Bacteria	Ignavibacteriae	Ignavibacteria	Ignavibacteriales	Ignavibacteriaceae	Ignavibacterium
ASV1820	Bacteria	Planctomycetes	Planctomycetacia	Planctomycetales	Planctomycetaceae	uncultured
ASV1821	Bacteria	Proteobacteria	Epsilonproteobacteria	Campylobacterales	Campylobacteraceae	Arcobacter
ASV1822	Archaea	Crenarchaeota	Thermoprotei	Thermoproteales	Thermoproteaceae	Pyrobaculum
ASV1823	Bacteria	Proteobacteria	Betaproteobacteria	Burkholderiales	Comamonadaceae
ASV1824	Archaea	Woesearchaeota (DHVEG-6)
ASV1826	Bacteria	Chloroflexi	Anaerolineae	Anaerolineales	Anaerolineaceae	uncultured
ASV1827	Bacteria	Planctomycetes	Phycisphaerae	MSBL9	uncultured bacterium	D
ASV1828	Bacteria	Proteobacteria	Alphaproteobacteria	Sphingomonadales	Sphingomonadaceae	Sphingomonas
ASV1829	Bacteria	Planctomycetes	Phycisphaerae	MSBL9	uncultured bacterium	D
ASV1830	Bacteria	Firmicutes	Clostridia	Clostridiales	Lachnospiraceae	[Eubacterium] hallii group
ASV1831	Bacteria	Thermotogae	Thermotogae	EM3	uncultured bacterium	D
ASV1833	Bacteria	Bacteroidetes	Bacteroidetes BD2-2	uncultured bacterium	D	6
ASV1834	Bacteria	Cyanobacteria	ML635J-21	uncultured prokaryote	D	6
ASV1835	Bacteria
ASV1836	Bacteria	Actinobacteria	Actinobacteria	Propionibacteriales	Nocardioidaceae	Nocardioides
ASV1837	Bacteria	Planctomycetes	Planctomycetacia	Planctomycetales	Planctomycetaceae	Pirellula
ASV1838	Unassigned	Unassigned	Unassigned	Unassigned	Unassigned	Unassigned
ASV1839	Bacteria	Proteobacteria	Deltaproteobacteria	Syntrophobacterales	Syntrophaceae	Desulfobacca
ASV1840	Bacteria	Parcubacteria
ASV1841	Bacteria	Chloroflexi	Dehalococcoidia
ASV1842	Bacteria	Acidobacteria	Subgroup 6
ASV1844	Bacteria	Verrucomicrobia	MSBL3	uncultured bacterium	D	6
ASV1845	Archaea	Bathyarchaeota
ASV1846	Bacteria	Acidobacteria	Subgroup 6
ASV1847	Bacteria	Gemmatimonadetes	Gemmatimonadetes	Gemmatimonadales	Gemmatimonadaceae	Gemmatirosa
ASV1848	Bacteria	Actinobacteria	Actinobacteria	Propionibacteriales	Nocardioidaceae	Nocardioides
ASV1849	Archaea	Lokiarchaeota
ASV1850	Bacteria	Thermodesulfobacteria	Thermodesulfobacteria	Thermodesulfobacteriales	Thermodesulfobacteriaceae	Caldimicrobium
ASV1851	Bacteria	Firmicutes	Bacilli	Bacillales	Staphylococcaceae	Staphylococcus
ASV1852	Bacteria	Deinococcus-Thermus	Deinococci	Thermales	Thermaceae	Meiothermus
ASV1853	Archaea	Woesearchaeota (DHVEG-6)
ASV1855	Bacteria	Firmicutes	Clostridia	Thermoanaerobacterales	Thermoanaerobacteraceae	Caldanaerobacter
ASV1856	Bacteria	Thermotogae	Thermotogae	EM3	uncultured Thermotogales bacterium	D
ASV1857	Bacteria	Cyanobacteria	Cyanobacteria	SubsectionI	FamilyI	Synechococcus
ASV1858	Bacteria	Firmicutes	Bacilli	Bacillales	Bacillaceae	Bacillus
ASV1859	Bacteria	Acetothermia	Unknown Class	Unknown Order	Unknown Family	Candidatus Acetothermus
ASV1860	Bacteria	Deinococcus-Thermus	Deinococci	Thermales	Thermaceae	Thermus
ASV1861	Bacteria	Actinobacteria	Thermoleophilia	Solirubrobacterales	Elev-16S-1332	uncultured bacterium
ASV1863	Bacteria
ASV1864	Bacteria	Omnitrophica	uncultured bacterium	D	5	D
ASV1865	Bacteria	Deinococcus-Thermus	Deinococci	Thermales	Thermaceae	Thermus
ASV1866	Bacteria	Actinobacteria	Actinobacteria	Corynebacteriales	Corynebacteriaceae
ASV1868	Archaea	Woesearchaeota (DHVEG-6)
ASV1870	Archaea	Aigarchaeota	Aigarchaeota Incertae Sedis	Unknown Order	Unknown Family	Candidatus Caldiarchaeum
ASV1871	Bacteria	Firmicutes	Bacilli	Bacillales	Staphylococcaceae	Staphylococcus
ASV1872	Bacteria	Verrucomicrobia	Verrucomicrobiae	Verrucomicrobiales	Verrucomicrobiaceae	Persicirhabdus
ASV1873	Bacteria	Actinobacteria	Actinobacteria	Micrococcales	Micrococcaceae	Glutamicibacter
ASV1874	Bacteria	Latescibacteria	uncultured bacterium	D	5	D
ASV1875	Bacteria	Fervidibacteria	uncultured bacterium	D	5	D
ASV1876	Bacteria	Chloroflexi	Dehalococcoidia	GIF9	uncultured bacterium	D
ASV1877	Bacteria	Firmicutes	Clostridia	Clostridiales	Peptococcaceae	Desulfotomaculum
ASV1878	Bacteria	Acidobacteria	Holophagae	Subgroup 10	NS72	uncultured bacterium
ASV1879	Bacteria	Fibrobacteres	Chitinivibrionia	uncultured	uncultured bacterium	D
ASV1880	Bacteria	Firmicutes	Bacilli	Lactobacillales	Streptococcaceae	Streptococcus
ASV1881	Archaea	Crenarchaeota	Thermoprotei	Thermoproteales	Thermofilaceae	Thermofilum
ASV1882	Bacteria	Chloroflexi	S085	uncultured bacterium	D	6
ASV1883	Bacteria	Firmicutes	Clostridia	Clostridiales	Lachnospiraceae	Mobilitalea
ASV1884	Bacteria	Proteobacteria	Deltaproteobacteria	Desulfobacterales	Desulfobacteraceae	Desulfobacterium
ASV1885	Bacteria
ASV1886	Bacteria	Microgenomates	uncultured sediment bacterium	D	5	D
ASV1887	Bacteria	Deinococcus-Thermus	Deinococci	Thermales	Thermaceae	Thermus
ASV1888	Bacteria	Bacteroidetes	Flavobacteriia	Flavobacteriales	Flavobacteriaceae	Chryseobacterium
ASV1889	Bacteria	Fervidibacteria	uncultured bacterium	D	5	D
ASV1890	Bacteria	Deinococcus-Thermus	Deinococci	Thermales	Thermaceae	Thermus
ASV1891	Bacteria	Chloroflexi	Anaerolineae	Anaerolineales	Anaerolineaceae	uncultured
ASV1892	Bacteria	Firmicutes	Bacilli	Lactobacillales	Leuconostocaceae	Leuconostoc
ASV1893	Bacteria	Firmicutes	Clostridia	Clostridiales	Syntrophomonadaceae	Syntrophomonas
ASV1894	Bacteria	Proteobacteria	Deltaproteobacteria	Syntrophobacterales	Syntrophaceae	uncultured
ASV1895	Bacteria	Chloroflexi	Anaerolineae	Anaerolineales	Anaerolineaceae	uncultured
ASV1896	Bacteria	Verrucomicrobia	Verrucomicrobiae	Verrucomicrobiales	Verrucomicrobiaceae	uncultured
ASV1897	Bacteria	Bacteroidetes	Flavobacteriia	Flavobacteriales	Flavobacteriaceae	Chryseobacterium
ASV1898	Archaea	Hadesarchaea	uncultured archaeon	D	5	D
ASV1899	Bacteria	Actinobacteria	Actinobacteria	Frankiales	Frankiaceae	Jatrophihabitans
ASV1900	Bacteria	Fibrobacteres	Chitinivibrionia	uncultured	uncultured bacterium	D
ASV1901	Bacteria	Bacteroidetes	Sphingobacteriia	Sphingobacteriales	Lentimicrobiaceae
ASV1902	Bacteria	Aquificae	Aquificae	Aquificales	Aquificaceae	Thermocrinis
ASV1903	Bacteria	Firmicutes	Bacilli	Bacillales	Bacillaceae	Bacillus
ASV1904	Bacteria	Proteobacteria	Betaproteobacteria	Burkholderiales	Burkholderiaceae	Burkholderia-Paraburkholderia
ASV1905	Bacteria	Firmicutes	Clostridia	Clostridiales	Peptococcaceae	Desulfotomaculum
ASV1906	Bacteria	Thermotogae	Thermotogae	EM3	uncultured Thermotogales bacterium	D
ASV1907	Bacteria	Proteobacteria	Gammaproteobacteria	Alteromonadales	Alteromonadaceae	Glaciecola
ASV1909	Bacteria	Actinobacteria	Actinobacteria	Micrococcales	Micrococcaceae	Micrococcus
ASV1910	Bacteria	Fervidibacteria	uncultured bacterium	D	5	D
ASV1911	Bacteria	Planctomycetes	Phycisphaerae	Phycisphaerales
ASV1912	Bacteria	Bacteroidetes
ASV1913	Bacteria	Deinococcus-Thermus	Deinococci	Thermales	Thermaceae	Thermus
ASV1914	Bacteria	Planctomycetes	Phycisphaerae	ODP1230B30.09	uncultured bacterium	D
ASV1915	Bacteria	Firmicutes	Clostridia	Clostridiales	Lachnospiraceae	Coprococcus 1
ASV1917	Bacteria	Aquificae	Aquificae	Aquificales	Hydrogenothermaceae	Sulfurihydrogenibium
ASV1918	Bacteria	Planctomycetes	Phycisphaerae	mle1-8	uncultured bacterium	D
ASV1919	Archaea	Aigarchaeota	Aigarchaeota Incertae Sedis	Unknown Order	Unknown Family	Candidatus Caldiarchaeum
ASV1920	Bacteria	Parcubacteria	uncultured Microgenomates group bacterium	D	5	D
ASV1921	Bacteria	Planctomycetes	Phycisphaerae	MSBL9	uncultured Planctomycetales bacterium	D
ASV1922	Bacteria	Cyanobacteria	Cyanobacteria	SubsectionI	FamilyI	Synechococcus
ASV1923	Bacteria	Proteobacteria	Alphaproteobacteria	Rhodobacterales	Rhodobacteraceae	Paracoccus
ASV1924	Bacteria	Aminicenantes
ASV1925	Archaea	uncultured archaeon	D	4	D	7
ASV1926	Bacteria	Proteobacteria	Alphaproteobacteria
ASV1927	Bacteria	Acetothermia	Unknown Class	Unknown Order	Unknown Family	Candidatus Acetothermus
ASV1929	Archaea	Euryarchaeota	Thermoplasmata	Thermoplasmatales	Marine Benthic Group D and DHVEG-1
ASV1930	Bacteria	Proteobacteria	Gammaproteobacteria	Enterobacteriales	Enterobacteriaceae	Escherichia-Shigella
ASV1931	Bacteria	Parcubacteria	uncultured Microgenomates group bacterium	D	5	D
ASV1932	Bacteria	Proteobacteria	Deltaproteobacteria	Desulfarculales	Desulfarculaceae	Desulfatiglans
ASV1933	Bacteria	Proteobacteria	Alphaproteobacteria	Caulobacterales	Caulobacteraceae	Phenylobacterium
ASV1934	Bacteria	Deinococcus-Thermus	Deinococci	Thermales	Thermaceae	Thermus
ASV1935	Bacteria	Chloroflexi	Dehalococcoidia	GIF9	uncultured bacterium	D
ASV1936	Bacteria	Planctomycetes	Phycisphaerae	CCM11a	uncultured bacterium	D
ASV1939	Bacteria	Chloroflexi	Anaerolineae	Anaerolineales	Anaerolineaceae
ASV1940	Bacteria	Acidobacteria	Blastocatellia	Blastocatellales	Blastocatellaceae (Subgroup 4)	uncultured
ASV1941	Bacteria
ASV1942	Bacteria	Proteobacteria	Deltaproteobacteria	Deltaproteobacteria Incertae Sedis	Syntrophorhabdaceae	Syntrophorhabdus
ASV1943	Bacteria	Omnitrophica	uncultured bacterium	D	5	D
ASV1944	Bacteria	Proteobacteria	Alphaproteobacteria	Rickettsiales	Mitochondria
ASV1945	Bacteria	Thermotogae	Thermotogae	EM3	uncultured Thermotogales bacterium	D
ASV1946	Bacteria	Proteobacteria	Deltaproteobacteria	Syntrophobacterales	Syntrophaceae	uncultured
ASV1947	Bacteria	Deinococcus-Thermus	Deinococci	Thermales	Thermaceae	Thermus
ASV1948	Bacteria	Firmicutes	Bacilli	Bacillales	Family X	Thermicanus
ASV1949	Bacteria	Proteobacteria	Alphaproteobacteria	Sphingomonadales	Erythrobacteraceae	Erythrobacter
ASV1950	Bacteria	Actinobacteria	OPB41	uncultured actinobacterium	D	6
ASV1951	Bacteria	Firmicutes	Clostridia	Thermoanaerobacterales	Thermoanaerobacteraceae	Ammonifex
ASV1952	Bacteria	Chloroflexi	Dehalococcoidia	Napoli-4B-65	uncultured bacterium	D
ASV1953	Bacteria	Cyanobacteria	Cyanobacteria	SubsectionI	FamilyI	Synechococcus
ASV1954	Bacteria	Actinobacteria	Actinobacteria	Micrococcales	Microbacteriaceae	Leucobacter
ASV1955	Bacteria	Actinobacteria	Actinobacteria	Propionibacteriales	Nocardioidaceae	Aeromicrobium
ASV1956	Bacteria	Proteobacteria	Deltaproteobacteria	Desulfarculales	Desulfarculaceae	Desulfatiglans
ASV1957	Bacteria	Proteobacteria	Deltaproteobacteria	Desulfobacterales	Desulfobulbaceae
ASV1959	Archaea	Bathyarchaeota	uncultured crenarchaeote	D	5	D
ASV1960	Bacteria	Proteobacteria	Gammaproteobacteria	Pseudomonadales	Pseudomonadaceae	Pseudomonas
ASV1961	Bacteria	Actinobacteria	Actinobacteria	Corynebacteriales	Nocardiaceae	Rhodococcus
ASV1962	Bacteria	Proteobacteria	Deltaproteobacteria	Myxococcales	Sandaracinaceae	uncultured
ASV1963	Bacteria	Bacteroidetes	Flavobacteriia	Flavobacteriales	Flavobacteriaceae	Robiginitalea
ASV1964	Bacteria	Verrucomicrobia	Opitutae	Opitutales	Opitutaceae	Opitutus
ASV1965	Bacteria	Bacteroidetes	Bacteroidetes Incertae Sedis	Order II	Rhodothermaceae	Rhodothermus
ASV1966	Bacteria	Parcubacteria	uncultured Microgenomates group bacterium	D	5	D
ASV1967	Bacteria
ASV1968	Bacteria	Fervidibacteria	uncultured bacterium	D	5	D
ASV1972	Bacteria	Planctomycetes	Phycisphaerae	CCM11a	uncultured bacterium	D
ASV1973	Bacteria	Proteobacteria	Betaproteobacteria	Burkholderiales	Oxalobacteraceae
ASV1974	Bacteria	Fervidibacteria	uncultured bacterium	D	5	D
ASV1975	Bacteria	Firmicutes	Clostridia
ASV1976	Bacteria	BP4	uncultured bacterium	D	5	D
ASV1977	Bacteria	Proteobacteria	Gammaproteobacteria	Xanthomonadales	Xanthomonadaceae	Arenimonas
ASV1978	Bacteria	Proteobacteria	Gammaproteobacteria	Xanthomonadales	Xanthomonadales Incertae Sedis	uncultured
ASV1979	Archaea	Woesearchaeota (DHVEG-6)	uncultured archaeon	D	5	D
ASV1981	Bacteria	Actinobacteria	Acidimicrobiia	Acidimicrobiales	uncultured
ASV1982	Bacteria	Deinococcus-Thermus	Deinococci	Thermales	Thermaceae	Thermus
ASV1983	Bacteria	Thermotogae	Thermotogae	EM3	uncultured Thermotogales bacterium	D
ASV1984	Bacteria	AC1	uncultured organism	D	5	D
ASV1985	Bacteria	Actinobacteria	Actinobacteria	Pseudonocardiales	Pseudonocardiaceae	Saccharopolyspora
ASV1986	Archaea	Bathyarchaeota	uncultured archaeon	D	5	D
ASV1987	Bacteria	Planctomycetes	Planctomycetacia	Planctomycetales	Planctomycetaceae	Pir4 lineage
ASV1988	Bacteria	Proteobacteria	Gammaproteobacteria	Xanthomonadales	Xanthomonadaceae	Vulcaniibacterium
ASV1989	Bacteria	Proteobacteria	Deltaproteobacteria	Syntrophobacterales	Syntrophobacteraceae	Thermodesulforhabdus
ASV1990	Bacteria
ASV1991	Bacteria	Proteobacteria	Alphaproteobacteria	Rhodobacterales	Rhodobacteraceae
ASV1992	Bacteria	Proteobacteria	Deltaproteobacteria	Bdellovibrionales	Bacteriovoracaceae	Peredibacter
ASV1993	Bacteria	Bacteroidetes	Flavobacteriia	Flavobacteriales	Cryomorphaceae	uncultured
ASV1994	Bacteria	Parcubacteria	uncultured Aquificales bacterium	D	5	D
ASV1995	Bacteria	Proteobacteria	Gammaproteobacteria	Pseudomonadales	Pseudomonadaceae	Pseudomonas
ASV1996	Archaea	Thaumarchaeota	Group C3	uncultured crenarchaeote	D	6
ASV1997	Bacteria	Acetothermia
ASV1998	Bacteria	Bacteroidetes	Flavobacteriia	Flavobacteriales	Flavobacteriaceae	Flavobacterium
ASV1999	Bacteria	Chloroflexi	Anaerolineae	Anaerolineales	Anaerolineaceae	uncultured
ASV2000	Bacteria	Fervidibacteria	uncultured bacterium	D	5	D
ASV2001	Bacteria	Thermotogae	Thermotogae	EM3	uncultured Thermotogales bacterium	D
ASV2002	Bacteria	Planctomycetes	Phycisphaerae	MSBL9	uncultured planctomycete	D
ASV2003	Bacteria	Planctomycetes	Phycisphaerae	MSBL9	uncultured bacterium	D
ASV2004	Bacteria	Chloroflexi	Thermomicrobia	Thermomicrobiales	Thermomicrobiaceae	Thermomicrobium
ASV2005	Bacteria	Planctomycetes	Phycisphaerae	CCM11a	uncultured bacterium	D
ASV2006	Archaea	Bathyarchaeota	uncultured archaeon	D	5	D
ASV2007	Bacteria	Verrucomicrobia	OPB35 soil group
ASV2008	Bacteria	Deinococcus-Thermus	Deinococci	Deinococcales	Trueperaceae	Truepera
ASV2009	Bacteria	Deinococcus-Thermus	Deinococci	Thermales	Thermaceae	Thermus
ASV2011	Bacteria	BP4	uncultured bacterium	D	5	D
ASV2012	Bacteria	Proteobacteria	Alphaproteobacteria	Sphingomonadales	Sphingomonadaceae	Novosphingobium
ASV2013	Bacteria	Firmicutes	Clostridia	Thermoanaerobacterales	Thermoanaerobacteraceae	Brockia
ASV2014	Archaea	Aigarchaeota	Aigarchaeota Incertae Sedis	Unknown Order	Unknown Family	Candidatus Caldiarchaeum
ASV2015	Bacteria	Chlorobi	Chlorobia	Chlorobiales	OPB56
ASV2016	Bacteria	Proteobacteria	Deltaproteobacteria	Oligoflexales	0319-6G20	uncultured bacterium
ASV2017	Bacteria	Actinobacteria	Actinobacteria	Micrococcales	Microbacteriaceae
ASV2018	Bacteria
ASV2019	Archaea	Aigarchaeota	Aigarchaeota Incertae Sedis	Unknown Order	Unknown Family	Candidatus Caldiarchaeum
ASV2020	Archaea	Euryarchaeota	Thermoplasmata	Thermoplasmatales	Marine Benthic Group D and DHVEG-1	uncultured archaeon
ASV2021	Bacteria	Chloroflexi	Anaerolineae	Anaerolineales	Anaerolineaceae	uncultured
ASV2022	Bacteria	Parcubacteria	uncultured Aquificales bacterium	D	5	D
ASV2023	Bacteria	Proteobacteria	Gammaproteobacteria	Methylococcales	Marine Methylotrophic Group 2	uncultured bacterium
ASV2024	Bacteria	Deinococcus-Thermus	Deinococci	Thermales	Thermaceae	Thermus
ASV2025	Bacteria	Deinococcus-Thermus	Deinococci	Thermales	Thermaceae	Thermus
ASV2026	Bacteria	Bacteroidetes	Flavobacteriia	Flavobacteriales	Flavobacteriaceae
ASV2027	Archaea	Euryarchaeota	Thermoplasmata	Thermoplasmatales	Marine Benthic Group D and DHVEG-1	uncultured archaeon
ASV2028	Bacteria	WS2	uncultured microorganism	D	5	D
ASV2030	Archaea	Euryarchaeota	Thermoplasmata	Thermoplasmatales	Marine Benthic Group D and DHVEG-1	uncultured archaeon
ASV2031	Archaea	Euryarchaeota	Thermoplasmata	Thermoplasmatales	Marine Benthic Group D and DHVEG-1	uncultured archaeon
ASV2032	Bacteria	Proteobacteria	Epsilonproteobacteria	Campylobacterales	Helicobacteraceae	Sulfurimonas
ASV2034	Bacteria
ASV2035	Bacteria	Chlamydiae	LD1-PA32	uncultured bacterium	D	6
ASV2036	Bacteria	Planctomycetes	Planctomycetacia	Planctomycetales	Planctomycetaceae	Gemmata
ASV2037	Bacteria	Actinobacteria	Actinobacteria	Pseudonocardiales	Pseudonocardiaceae	Pseudonocardia
ASV2038	Bacteria	Actinobacteria	Thermoleophilia	Solirubrobacterales	Solirubrobacteraceae	Solirubrobacter
ASV2039	Bacteria	Spirochaetae	Spirochaetes	Spirochaetales	Spirochaetaceae	Spirochaeta 2
ASV2040	Archaea	Woesearchaeota (DHVEG-6)	uncultured euryarchaeote	D	5	D
ASV2041	Bacteria	Actinobacteria	Actinobacteria	Frankiales	uncultured	uncultured bacterium
ASV2042	Bacteria	Bacteroidetes	Flavobacteriia	Flavobacteriales	Flavobacteriaceae	Flavobacterium
ASV2043	Archaea	Woesearchaeota (DHVEG-6)
ASV2044	Archaea	Bathyarchaeota
ASV2045	Bacteria	Spirochaetae	Spirochaetes	Spirochaetales	Spirochaetaceae	Spirochaeta 2
ASV2046	Archaea	Aigarchaeota	Aigarchaeota Incertae Sedis	Unknown Order	Unknown Family	Candidatus Caldiarchaeum
ASV2047	Bacteria	Spirochaetae	Spirochaetes	Spirochaetales	Spirochaetaceae	Spirochaeta 2
ASV2048	Bacteria
ASV2049	Archaea	Bathyarchaeota	miscellaneous Crenarchaeota group archaeon SMTZ-80	D	5	D
ASV2050	Bacteria	Fervidibacteria	uncultured bacterium	D	5	D
ASV2051	Bacteria	Acidobacteria	Blastocatellia	Blastocatellales	Blastocatellaceae (Subgroup 4)	24-Nov
ASV2052	Bacteria	Proteobacteria	Alphaproteobacteria	Rhodobacterales	Rhodobacteraceae	Paracoccus
ASV2053	Bacteria	Planctomycetes	Phycisphaerae	Tepidisphaerales	Tepidisphaeraceae	uncultured bacterium
ASV2054	Bacteria	Fervidibacteria	uncultured bacterium	D	5	D
ASV2055	Unassigned	Unassigned	Unassigned	Unassigned	Unassigned	Unassigned
ASV2056	Bacteria	Proteobacteria	Gammaproteobacteria	Thiotrichales	Piscirickettsiaceae	Thiomicrospira
ASV2057	Bacteria	Proteobacteria	Gammaproteobacteria	Legionellales	Legionellaceae	Legionella
ASV2058	Bacteria	Thermotogae	Thermotogae	EM3	uncultured Thermotogales bacterium	D
ASV2059	Bacteria	Fervidibacteria	uncultured bacterium	D	5	D
ASV2060	Bacteria	Parcubacteria	uncultured Aquificales bacterium	D	5	D
ASV2061	Bacteria
ASV2062	Bacteria	Firmicutes	Bacilli	Lactobacillales	Enterococcaceae	Enterococcus
ASV2063	Bacteria	Microgenomates	Candidatus Levybacteria	uncultured bacterium	D	6
ASV2064	Bacteria	Proteobacteria	Epsilonproteobacteria	Campylobacterales	Campylobacteraceae	Arcobacter
ASV2065	Bacteria	AC1
ASV2066	Bacteria
ASV2067	Archaea	Woesearchaeota (DHVEG-6)
ASV2068	Bacteria	Chloroflexi	Dehalococcoidia	GIF9	uncultured bacterium	D
ASV2069	Bacteria	Planctomycetes	Planctomycetacia	Planctomycetales	Planctomycetaceae	Pir4 lineage
ASV2070	Bacteria	Chloroflexi	KD4-96	uncultured bacterium	D	6
ASV2071	Bacteria	Bacteroidetes	Cytophagia	Cytophagales	Cytophagaceae	Spirosoma
ASV2072	Bacteria	Proteobacteria	Betaproteobacteria	Burkholderiales	Burkholderiaceae	Ralstonia
ASV2074	Bacteria	Verrucomicrobia	Verrucomicrobiae	Verrucomicrobiales	Verrucomicrobiaceae	Luteolibacter
ASV2075	Bacteria	Cyanobacteria	Cyanobacteria	SubsectionI	FamilyI	Synechococcus
ASV2077	Bacteria	Bacteroidetes	Sphingobacteriia	Sphingobacteriales	Chitinophagaceae	Terrimonas
ASV2078	Archaea	Woesearchaeota (DHVEG-6)	unidentified archaeon	D	5	D
ASV2079	Archaea	Miscellaneous Euryarchaeotic Group(MEG)	uncultured Thermoproteales archaeon	D	5	D
ASV2080	Archaea	Korarchaeota	Korarchaeota Incertae Sedis	Unknown Order	Unknown Family	Candidatus Korarchaeum
ASV2081	Archaea	Crenarchaeota	Thermoprotei	Thermoproteales	Thermofilaceae	Thermofilum
ASV2082	Bacteria	Aquificae	Aquificae	Aquificales	Aquificaceae	Thermocrinis
ASV2083	Archaea	Aigarchaeota	Aigarchaeota Incertae Sedis	Unknown Order	Unknown Family	Candidatus Caldiarchaeum
ASV2084	Bacteria	Proteobacteria	Deltaproteobacteria	Oligoflexales	Oligoflexaceae	uncultured bacterium
ASV2085	Bacteria	Aerophobetes	uncultured bacterium	D	5	D
ASV2086	Archaea	Miscellaneous Euryarchaeotic Group(MEG)	uncultured Thermoproteales archaeon	D	5	D
ASV2088	Bacteria	Fervidibacteria	uncultured bacterium	D	5	D
ASV2089	Bacteria	Bacteroidetes	Flavobacteriia	Flavobacteriales	Flavobacteriaceae	Flavobacterium
ASV2091	Bacteria	Proteobacteria	Deltaproteobacteria	Myxococcales	P3OB-42
ASV2092	Bacteria	Proteobacteria	Gammaproteobacteria	Oceanospirillales	Oceanospirillaceae	Marinomonas
ASV2093	Bacteria	Parcubacteria	uncultured Aquificales bacterium	D	5	D
ASV2094	Bacteria	Proteobacteria	Alphaproteobacteria	Rhodobacterales	Rhodobacteraceae	Paracoccus
ASV2096	Bacteria	Actinobacteria	Acidimicrobiia	Acidimicrobiales	Acidimicrobiaceae	CL500-29 marine group
ASV2098	Bacteria	Chloroflexi	S085	uncultured bacterium	D	6
ASV2099	Bacteria	Bacteroidetes	Sphingobacteriia	Sphingobacteriales	Saprospiraceae	uncultured
ASV2101	Archaea	Euryarchaeota	Thermoplasmata	Thermoplasmatales	Marine Benthic Group D and DHVEG-1	uncultured archaeon
ASV2102	Bacteria	Chloroflexi	Thermomicrobia	Thermomicrobiales	Thermomicrobiaceae	Thermomicrobium
ASV2103	Archaea	Woesearchaeota (DHVEG-6)	uncultured archaeon	D	5	D
ASV2104	Bacteria	Planctomycetes	Planctomycetacia	Planctomycetales	Planctomycetaceae	Gemmata
ASV2105	Bacteria	Chloroflexi	Thermomicrobia	JG30-KF-CM45
ASV2106	Bacteria	Proteobacteria	Alphaproteobacteria	Rhodobacterales	Rhodobacteraceae	Paracoccus
ASV2107	Unassigned	Unassigned	Unassigned	Unassigned	Unassigned	Unassigned
ASV2108	Bacteria	Spirochaetae	Spirochaetes	Spirochaetales	Spirochaetaceae	Spirochaeta 2
ASV2109	Bacteria	Acetothermia	uncultured bacterium	D	5	D
ASV2110	Bacteria	Firmicutes	Bacilli	Bacillales	Alicyclobacillaceae	Alicyclobacillus
ASV2111	Bacteria	Proteobacteria	Gammaproteobacteria	Oceanospirillales	Hahellaceae	Endozoicomonas
ASV2112	Bacteria	Acidobacteria	Blastocatellia	Blastocatellales	Blastocatellaceae (Subgroup 4)	Blastocatella
ASV2114	Bacteria	Verrucomicrobia	WCHB1-41	uncultured Verrucomicrobia bacterium	D	6
ASV2115	Archaea	Candidate division YNPFFA	crenarchaeote JGI-OTU-1	D	5	D
ASV2117	Bacteria	Caldiserica	Caldisericia	Caldisericales	Caldisericaceae	Caldisericum
ASV2118	Bacteria	Chloroflexi	Dehalococcoidia	GIF9	uncultured bacterium	D
ASV2119	Bacteria	Armatimonadetes	uncultured	uncultured Firmicutes bacterium	D	6
ASV2120	Bacteria	Proteobacteria	Alphaproteobacteria	Rickettsiales	Mitochondria
ASV2121	Bacteria	Proteobacteria	Deltaproteobacteria	Myxococcales	Haliangiaceae	Haliangium
ASV2122	Bacteria	Proteobacteria	Gammaproteobacteria
ASV2123	Bacteria	Deinococcus-Thermus	Deinococci	Thermales	Thermaceae	Thermus
ASV2124	Bacteria	Bacteroidetes	Bacteroidetes BD2-2	uncultured Bacteroidetes bacterium	D	6
ASV2125	Bacteria	Bacteroidetes	Cytophagia	Cytophagales	Flammeovirgaceae	uncultured
ASV2126	Archaea	Aigarchaeota	Aigarchaeota Incertae Sedis	Unknown Order	Unknown Family	Candidatus Caldiarchaeum
ASV2127	Bacteria	Firmicutes	Clostridia	Clostridiales	Ruminococcaceae	Ruminococcaceae UCG-012
ASV2128	Archaea	Euryarchaeota	Thermoplasmata	Thermoplasmatales	CCA47	uncultured archaeon
ASV2129	Archaea	Woesearchaeota (DHVEG-6)
ASV2130	Bacteria
ASV2131	Bacteria	Planctomycetes	Phycisphaerae	MSBL9	uncultured bacterium	D
ASV2132	Archaea	Crenarchaeota	Thermoprotei	Thermoproteales	Thermoproteaceae	Pyrobaculum
ASV2133	Bacteria	Proteobacteria	Gammaproteobacteria	Alteromonadales	Alteromonadaceae
ASV2134	Bacteria	Chlorobi	Chlorobia	Chlorobiales	OPB56	uncultured bacterium
ASV2135	Bacteria	Firmicutes	Bacilli	Bacillales	Planococcaceae	Sporosarcina
ASV2136	Bacteria	Proteobacteria	Gammaproteobacteria	Xanthomonadales	Xanthomonadaceae	Dokdonella
ASV2137	Archaea	Miscellaneous Euryarchaeotic Group(MEG)	uncultured Thermoproteales archaeon	D	5	D
ASV2138	Bacteria	Fusobacteria	Fusobacteriia	Fusobacteriales	Fusobacteriaceae	Psychrilyobacter
ASV2139	Bacteria	Firmicutes	Clostridia	Clostridiales	Lachnospiraceae
ASV2140	Archaea	Lokiarchaeota	uncultured archaeon	D	5	D
ASV2141	Bacteria	Spirochaetae	Spirochaetes	Spirochaetales	Spirochaetaceae	uncultured
ASV2142	Bacteria	Proteobacteria	Betaproteobacteria	Burkholderiales	Burkholderiaceae	Limnobacter
ASV2143	Bacteria	Armatimonadetes	uncultured	uncultured bacterium	D	6
ASV2144	Bacteria	Bacteroidetes	SB-5
ASV2145	Archaea	Candidate division YNPFFA	crenarchaeote JGI-OTU-1	D	5	D
ASV2146	Bacteria	Bacteroidetes	Bacteroidetes BD2-2
ASV2147	Archaea	Aigarchaeota	Aigarchaeota Incertae Sedis	Unknown Order	Unknown Family	Candidatus Caldiarchaeum
ASV2148	Bacteria	Chloroflexi	Dehalococcoidia
ASV2149	Bacteria
ASV2150	Bacteria	Planctomycetes	Phycisphaerae	MSBL9
ASV2151	Bacteria	Bacteroidetes	Flavobacteriia	Flavobacteriales	Flavobacteriaceae	Chryseobacterium
ASV2152	Bacteria	Planctomycetes	Planctomycetacia	Planctomycetales	Planctomycetaceae	Pir4 lineage
ASV2153	Archaea	Aigarchaeota	Aigarchaeota Incertae Sedis	Unknown Order	Unknown Family	Candidatus Caldiarchaeum
ASV2154	Bacteria	RBG-1 (Zixibacteria)	uncultured bacterium	D	5	D
ASV2155	Bacteria	Chlorobi	Chlorobia	Chlorobiales	OPB56
ASV2156	Archaea	Euryarchaeota	Archaeoglobi	Archaeoglobales	Archaeoglobaceae	uncultured
ASV2157	Bacteria	Proteobacteria	Gammaproteobacteria	Pseudomonadales	Pseudomonadaceae	Pseudomonas
ASV2158	Archaea	Aigarchaeota	Aigarchaeota Incertae Sedis	Unknown Order	Unknown Family	Candidatus Caldiarchaeum
ASV2159	Bacteria	Actinobacteria	Acidimicrobiia	Acidimicrobiales	Acidimicrobiaceae	uncultured
ASV2162	Bacteria	Proteobacteria	Gammaproteobacteria	Thiotrichales	Thiotrichaceae	Candidatus Parabeggiatoa
ASV2163	Bacteria	Acetothermia	Unknown Class	Unknown Order	Unknown Family	Candidatus Acetothermus
ASV2164	Bacteria	Bacteroidetes	Bacteroidia	Bacteroidales	Porphyromonadaceae	Proteiniphilum
ASV2165	Bacteria	Proteobacteria	Deltaproteobacteria	Desulfovibrionales	Desulfohalobiaceae	Desulfothermus
ASV2166	Unassigned	Unassigned	Unassigned	Unassigned	Unassigned	Unassigned
ASV2168	Bacteria	Parcubacteria	uncultured Microgenomates group bacterium	D	5	D
ASV2169	Bacteria	Chloroflexi	Thermomicrobia	Thermomicrobiales	Thermomicrobiaceae	Thermomicrobium
ASV2170	Bacteria	Bacteroidetes	Flavobacteriia	Flavobacteriales	NS9 marine group	uncultured marine bacterium
ASV2171	Bacteria	Deinococcus-Thermus	Deinococci	Thermales	Thermaceae	Thermus
ASV2172	Archaea	Miscellaneous Euryarchaeotic Group(MEG)	uncultured Thermoproteales archaeon	D	5	D
ASV2173	Bacteria	Proteobacteria	Alphaproteobacteria	Sphingomonadales	Sphingomonadaceae	Sphingomonas
ASV2174	Archaea	Crenarchaeota	Thermoprotei	Thermoproteales	Thermoproteaceae	Pyrobaculum
ASV2175	Archaea	Korarchaeota	Korarchaeota Incertae Sedis	Unknown Order	Unknown Family	Candidatus Korarchaeum
ASV2176	Bacteria	Planctomycetes	vadinHA49	uncultured bacterium	D	6
ASV2177	Bacteria	Calescamantes	uncultured bacterium	D	5	D
ASV2178	Archaea	Thaumarchaeota	pSL12	uncultured crenarchaeote	D	6
ASV2179	Unassigned	Unassigned	Unassigned	Unassigned	Unassigned	Unassigned
ASV2180	Bacteria	Planctomycetes	Phycisphaerae	MSBL9	uncultured Planctomycetales bacterium	D
ASV2181	Bacteria	Proteobacteria	Gammaproteobacteria	Thiotrichales	Thiotrichaceae	uncultured
ASV2182	Bacteria	Armatimonadetes	uncultured	uncultured Firmicutes bacterium	D	6
ASV2183	Archaea	Woesearchaeota (DHVEG-6)
ASV2184	Bacteria	Chloroflexi	Anaerolineae	Anaerolineales	Anaerolineaceae	uncultured
ASV2185	Bacteria	Verrucomicrobia	OPB35 soil group	uncultured bacterium	D	6
ASV2186	Bacteria	Parcubacteria	uncultured Aquificales bacterium	D	5	D
ASV2187	Archaea	Euryarchaeota	Thermoplasmata	Thermoplasmatales	Marine Benthic Group D and DHVEG-1
ASV2188	Archaea	Bathyarchaeota	uncultured archaeon	D	5	D
ASV2189	Bacteria	Proteobacteria	Alphaproteobacteria	Rhodobacterales	Rhodobacteraceae	Paracoccus
ASV2191	Bacteria	Parcubacteria	Candidatus Yanofskybacteria	uncultured bacterium	D	6
ASV2192	Bacteria	Actinobacteria	Actinobacteria	Micrococcales	Microbacteriaceae
ASV2193	Bacteria	Firmicutes	Clostridia	Clostridiales	Ruminococcaceae	Ruminococcus 1
ASV2195	Archaea	Bathyarchaeota	uncultured archaeon	D	5	D
ASV2196	Archaea	Aigarchaeota	Aigarchaeota Incertae Sedis	Unknown Order	Unknown Family	Candidatus Caldiarchaeum
ASV2197	Bacteria	Actinobacteria	Actinobacteria	Propionibacteriales	Nocardioidaceae	Nocardioides
ASV2198	Archaea	Euryarchaeota	Thermoplasmata	Thermoplasmatales	Marine Benthic Group D and DHVEG-1
ASV2199	Bacteria	Fervidibacteria	uncultured bacterium	D	5	D
ASV2200	Bacteria	Chloroflexi	Dehalococcoidia	GIF9
ASV2201	Bacteria	Aminicenantes
ASV2202	Archaea	Crenarchaeota	Thermoprotei	Thermoproteales	Thermofilaceae	Thermofilum
ASV2203	Bacteria	Bacteroidetes	Sphingobacteriia	Sphingobacteriales	Sphingobacteriaceae	Pedobacter
ASV2204	Bacteria	AC1
ASV2205	Bacteria	Bacteroidetes	Sphingobacteriia	Sphingobacteriales
ASV2207	Archaea	Aigarchaeota	Aigarchaeota Incertae Sedis	Unknown Order	Unknown Family	Candidatus Caldiarchaeum
ASV2208	Bacteria
ASV2209	Bacteria	Bacteroidetes	Flavobacteriia	Flavobacteriales	Flavobacteriaceae	Cloacibacterium
ASV2211	Bacteria	Bacteroidetes	Flavobacteriia	Flavobacteriales	Flavobacteriaceae	Chryseobacterium
ASV2212	Archaea	Woesearchaeota (DHVEG-6)
ASV2213	Bacteria	Chloroflexi	Anaerolineae	Anaerolineales	Anaerolineaceae	uncultured
ASV2214	Bacteria	Chloroflexi	Thermomicrobia	Thermomicrobiales	Thermomicrobiaceae	Thermomicrobium
ASV2215	Bacteria	Verrucomicrobia	MSBL3
ASV2216	Bacteria	Deferribacteres	Deferribacteres Incertae Sedis	Unknown Order	Unknown Family	Caldithrix
ASV2217	Bacteria	Proteobacteria	Deltaproteobacteria	Bdellovibrionales	Bacteriovoracaceae	Peredibacter
ASV2218	Bacteria	Proteobacteria	Deltaproteobacteria	Desulfobacterales	Desulfobulbaceae	SEEP-SRB4
ASV2219	Bacteria	Chloroflexi	KD4-96	uncultured bacterium	D	6
ASV2220	Bacteria	Acidobacteria	Holophagae	Holophagae Incertae Sedis	Unknown Family	Thermoanaerobaculum
ASV2221	Bacteria	Thermotogae	Thermotogae	EM3	uncultured Thermotogales bacterium	D
ASV2222	Bacteria	Fervidibacteria	uncultured bacterium	D	5	D
[truncated: 2,190 more rows]
